# Supplementary material for: Darcy-Forchheimer hybrid nanofluid flow over a stretching curved surface with heat and mass transfer
Source: PLoS One. 2021 May 7;16(5):e0249434. doi: 10.1371/journal.pone.0249434 (PMC8104385; doi:10.1371/journal.pone.0249434)
Supplement: S1 Data — (ZIP) [file pone.0249434.s001.zip]

Archive with 5 entries (5 files):
- Nu+Pr-Lambda.nb
- Skin+Fr-K.nb
- Temperature+Pr..nb
- Sh+Sc-K.nb
- Velocity+S - Copy.nb
