# Supplementary material for: Darcy-Forchheimer hybrid nanofluid flow over a stretching curved surface with heat and mass transfer
Source: PLoS One. 2021 May 7;16(5):e0249434. doi: 10.1371/journal.pone.0249434 (PMC8104385; doi:10.1371/journal.pone.0249434)
Supplement: S1 Data — (ZIP) [file pone.0249434.s001.zip › Nu+Pr-Lambda.nb]

(* Content-type: application/vnd.wolfram.mathematica *)

(*** Wolfram Notebook File ***)
(* http://www.wolfram.com/nb *)

(* CreatedBy='Mathematica 10.0' *)

(*CacheID: 234*)
(* Internal cache information:
NotebookFileLineBreakTest
NotebookFileLineBreakTest
NotebookDataPosition[       158,          7]
NotebookDataLength[     67178,       1360]
NotebookOptionsPosition[     66689,       1340]
NotebookOutlinePosition[     67032,       1355]
CellTagsIndexPosition[     66989,       1352]
WindowFrame->Normal*)

(* Beginning of Notebook Content *)
Notebook[{

Cell[CellGroupData[{
Cell[BoxData[
 RowBox[{"\[IndentingNewLine]", 
  RowBox[{
   RowBox[{
    RowBox[{
     RowBox[{"u1", "[", 
      RowBox[{
      "\[Lambda]_", ",", "\[Omega]_", ",", "\[Phi]1_", ",", "\[Phi]2_", ",", 
       "Pr_", ",", "A_", ",", "\[CapitalGamma]_", ",", "Sc_"}], "]"}], "=", 
     RowBox[{
      RowBox[{"-", "0.6`6."}], " ", 
      RowBox[{"(", 
       RowBox[{
        RowBox[{"-", "1.`"}], "+", 
        FractionBox["0.031590907592347714`", 
         RowBox[{"1.2636363036939084`", "\[VeryThinSpace]", "-", 
          RowBox[{"0.9933536070592626`", " ", "\[Phi]1"}], "-", 
          RowBox[{"1.2594067809134393`", " ", "\[Phi]2"}], "+", 
          RowBox[{"1.`", " ", "\[Phi]1", " ", "\[Phi]2"}]}]], "-", 
        FractionBox[
         RowBox[{"0.06318181518469543`", " ", "\[CapitalGamma]"}], 
         RowBox[{"1.2636363036939084`", "\[VeryThinSpace]", "-", 
          RowBox[{"0.9933536070592626`", " ", "\[Phi]1"}], "-", 
          RowBox[{"1.2594067809134393`", " ", "\[Phi]2"}], "+", 
          RowBox[{"1.`", " ", "\[Phi]1", " ", "\[Phi]2"}]}]], "+", 
        FractionBox[
         RowBox[{"0.021060605061565138`", " ", "Pr", " ", "\[CapitalGamma]"}], 
         RowBox[{"1.2636363036939084`", "\[VeryThinSpace]", "-", 
          RowBox[{"0.9933536070592626`", " ", "\[Phi]1"}], "-", 
          RowBox[{"1.2594067809134393`", " ", "\[Phi]2"}], "+", 
          RowBox[{"1.`", " ", "\[Phi]1", " ", "\[Phi]2"}]}]], "+", 
        FractionBox[
         RowBox[{
         "0.04212121012313028`", " ", "A", " ", "Pr", " ", 
          "\[CapitalGamma]"}], 
         RowBox[{"1.2636363036939084`", "\[VeryThinSpace]", "-", 
          RowBox[{"0.9933536070592626`", " ", "\[Phi]1"}], "-", 
          RowBox[{"1.2594067809134393`", " ", "\[Phi]2"}], "+", 
          RowBox[{"1.`", " ", "\[Phi]1", " ", "\[Phi]2"}]}]], "-", 
        FractionBox[
         RowBox[{"0.024833840176481565`", " ", "\[Phi]1"}], 
         RowBox[{"1.2636363036939084`", "\[VeryThinSpace]", "-", 
          RowBox[{"0.9933536070592626`", " ", "\[Phi]1"}], "-", 
          RowBox[{"1.2594067809134393`", " ", "\[Phi]2"}], "+", 
          RowBox[{"1.`", " ", "\[Phi]1", " ", "\[Phi]2"}]}]], "+", 
        FractionBox[
         RowBox[{
         "0.04966768035296312`", " ", "\[CapitalGamma]", " ", "\[Phi]1"}], 
         RowBox[{"1.2636363036939084`", "\[VeryThinSpace]", "-", 
          RowBox[{"0.9933536070592626`", " ", "\[Phi]1"}], "-", 
          RowBox[{"1.2594067809134393`", " ", "\[Phi]2"}], "+", 
          RowBox[{"1.`", " ", "\[Phi]1", " ", "\[Phi]2"}]}]], "-", 
        FractionBox[
         RowBox[{
         "0.020007368375309684`", " ", "Pr", " ", "\[CapitalGamma]", " ", 
          "\[Phi]1"}], 
         RowBox[{"1.2636363036939084`", "\[VeryThinSpace]", "-", 
          RowBox[{"0.9933536070592626`", " ", "\[Phi]1"}], "-", 
          RowBox[{"1.2594067809134393`", " ", "\[Phi]2"}], "+", 
          RowBox[{"1.`", " ", "\[Phi]1", " ", "\[Phi]2"}]}]], "-", 
        FractionBox[
         RowBox[{
         "0.040014736750619374`", " ", "A", " ", "Pr", " ", "\[CapitalGamma]",
           " ", "\[Phi]1"}], 
         RowBox[{"1.2636363036939084`", "\[VeryThinSpace]", "-", 
          RowBox[{"0.9933536070592626`", " ", "\[Phi]1"}], "-", 
          RowBox[{"1.2594067809134393`", " ", "\[Phi]2"}], "+", 
          RowBox[{"1.`", " ", "\[Phi]1", " ", "\[Phi]2"}]}]], "+", 
        FractionBox[
         RowBox[{
         "0.0027132293174289175`", " ", "Pr", " ", "\[CapitalGamma]", " ", 
          SuperscriptBox["\[Phi]1", "2"]}], 
         RowBox[{"1.2636363036939084`", "\[VeryThinSpace]", "-", 
          RowBox[{"0.9933536070592626`", " ", "\[Phi]1"}], "-", 
          RowBox[{"1.2594067809134393`", " ", "\[Phi]2"}], "+", 
          RowBox[{"1.`", " ", "\[Phi]1", " ", "\[Phi]2"}]}]], "+", 
        FractionBox[
         RowBox[{
         "0.005426458634857836`", " ", "A", " ", "Pr", " ", "\[CapitalGamma]",
           " ", 
          SuperscriptBox["\[Phi]1", "2"]}], 
         RowBox[{"1.2636363036939084`", "\[VeryThinSpace]", "-", 
          RowBox[{"0.9933536070592626`", " ", "\[Phi]1"}], "-", 
          RowBox[{"1.2594067809134393`", " ", "\[Phi]2"}], "+", 
          RowBox[{"1.`", " ", "\[Phi]1", " ", "\[Phi]2"}]}]], "+", 
        FractionBox[
         RowBox[{"0.6028375094780396`", " ", "\[Phi]2"}], 
         RowBox[{"1.2636363036939084`", "\[VeryThinSpace]", "-", 
          RowBox[{"0.9933536070592626`", " ", "\[Phi]1"}], "-", 
          RowBox[{"1.2594067809134393`", " ", "\[Phi]2"}], "+", 
          RowBox[{"1.`", " ", "\[Phi]1", " ", "\[Phi]2"}]}]], "-", 
        FractionBox[
         RowBox[{
         "1.2056750189560792`", " ", "\[CapitalGamma]", " ", "\[Phi]2"}], 
         RowBox[{"1.2636363036939084`", "\[VeryThinSpace]", "-", 
          RowBox[{"0.9933536070592626`", " ", "\[Phi]1"}], "-", 
          RowBox[{"1.2594067809134393`", " ", "\[Phi]2"}], "+", 
          RowBox[{"1.`", " ", "\[Phi]1", " ", "\[Phi]2"}]}]], "-", 
        FractionBox[
         RowBox[{
         "0.03561358026312869`", " ", "Pr", " ", "\[CapitalGamma]", " ", 
          "\[Phi]2"}], 
         RowBox[{"1.2636363036939084`", "\[VeryThinSpace]", "-", 
          RowBox[{"0.9933536070592626`", " ", "\[Phi]1"}], "-", 
          RowBox[{"1.2594067809134393`", " ", "\[Phi]2"}], "+", 
          RowBox[{"1.`", " ", "\[Phi]1", " ", "\[Phi]2"}]}]], "-", 
        FractionBox[
         RowBox[{
         "0.07122716052625742`", " ", "A", " ", "Pr", " ", "\[CapitalGamma]", 
          " ", "\[Phi]2"}], 
         RowBox[{"1.2636363036939084`", "\[VeryThinSpace]", "-", 
          RowBox[{"0.9933536070592626`", " ", "\[Phi]1"}], "-", 
          RowBox[{"1.2594067809134393`", " ", "\[Phi]2"}], "+", 
          RowBox[{"1.`", " ", "\[Phi]1", " ", "\[Phi]2"}]}]], "-", 
        FractionBox[
         RowBox[{"0.47364563037882274`", " ", "\[Phi]1", " ", "\[Phi]2"}], 
         RowBox[{"1.2636363036939084`", "\[VeryThinSpace]", "-", 
          RowBox[{"0.9933536070592626`", " ", "\[Phi]1"}], "-", 
          RowBox[{"1.2594067809134393`", " ", "\[Phi]2"}], "+", 
          RowBox[{"1.`", " ", "\[Phi]1", " ", "\[Phi]2"}]}]], "+", 
        FractionBox[
         RowBox[{
         "0.9472912607576455`", " ", "\[CapitalGamma]", " ", "\[Phi]1", " ", 
          "\[Phi]2"}], 
         RowBox[{"1.2636363036939084`", "\[VeryThinSpace]", "-", 
          RowBox[{"0.9933536070592626`", " ", "\[Phi]1"}], "-", 
          RowBox[{"1.2594067809134393`", " ", "\[Phi]2"}], "+", 
          RowBox[{"1.`", " ", "\[Phi]1", " ", "\[Phi]2"}]}]], "+", 
        FractionBox[
         RowBox[{
         "0.035053677082563545`", " ", "Pr", " ", "\[CapitalGamma]", " ", 
          "\[Phi]1", " ", "\[Phi]2"}], 
         RowBox[{"1.2636363036939084`", "\[VeryThinSpace]", "-", 
          RowBox[{"0.9933536070592626`", " ", "\[Phi]1"}], "-", 
          RowBox[{"1.2594067809134393`", " ", "\[Phi]2"}], "+", 
          RowBox[{"1.`", " ", "\[Phi]1", " ", "\[Phi]2"}]}]], "+", 
        FractionBox[
         RowBox[{
         "0.07010735416512713`", " ", "A", " ", "Pr", " ", "\[CapitalGamma]", 
          " ", "\[Phi]1", " ", "\[Phi]2"}], 
         RowBox[{"1.2636363036939084`", "\[VeryThinSpace]", "-", 
          RowBox[{"0.9933536070592626`", " ", "\[Phi]1"}], "-", 
          RowBox[{"1.2594067809134393`", " ", "\[Phi]2"}], "+", 
          RowBox[{"1.`", " ", "\[Phi]1", " ", "\[Phi]2"}]}]], "-", 
        FractionBox[
         RowBox[{
         "0.005444612480632195`", " ", "Pr", " ", "\[CapitalGamma]", " ", 
          SuperscriptBox["\[Phi]1", "2"], " ", "\[Phi]2"}], 
         RowBox[{"1.2636363036939084`", "\[VeryThinSpace]", "-", 
          RowBox[{"0.9933536070592626`", " ", "\[Phi]1"}], "-", 
          RowBox[{"1.2594067809134393`", " ", "\[Phi]2"}], "+", 
          RowBox[{"1.`", " ", "\[Phi]1", " ", "\[Phi]2"}]}]], "-", 
        FractionBox[
         RowBox[{
         "0.010889224961264396`", " ", "A", " ", "Pr", " ", "\[CapitalGamma]",
           " ", 
          SuperscriptBox["\[Phi]1", "2"], " ", "\[Phi]2"}], 
         RowBox[{"1.2636363036939084`", "\[VeryThinSpace]", "-", 
          RowBox[{"0.9933536070592626`", " ", "\[Phi]1"}], "-", 
          RowBox[{"1.2594067809134393`", " ", "\[Phi]2"}], "+", 
          RowBox[{"1.`", " ", "\[Phi]1", " ", "\[Phi]2"}]}]], "+", 
        FractionBox[
         RowBox[{
         "0.01457452097461892`", " ", "Pr", " ", "\[CapitalGamma]", " ", 
          SuperscriptBox["\[Phi]2", "2"]}], 
         RowBox[{"1.2636363036939084`", "\[VeryThinSpace]", "-", 
          RowBox[{"0.9933536070592626`", " ", "\[Phi]1"}], "-", 
          RowBox[{"1.2594067809134393`", " ", "\[Phi]2"}], "+", 
          RowBox[{"1.`", " ", "\[Phi]1", " ", "\[Phi]2"}]}]], "+", 
        FractionBox[
         RowBox[{
         "0.02914904194923784`", " ", "A", " ", "Pr", " ", "\[CapitalGamma]", 
          " ", 
          SuperscriptBox["\[Phi]2", "2"]}], 
         RowBox[{"1.2636363036939084`", "\[VeryThinSpace]", "-", 
          RowBox[{"0.9933536070592626`", " ", "\[Phi]1"}], "-", 
          RowBox[{"1.2594067809134393`", " ", "\[Phi]2"}], "+", 
          RowBox[{"1.`", " ", "\[Phi]1", " ", "\[Phi]2"}]}]], "-", 
        FractionBox[
         RowBox[{
         "0.015012451063881181`", " ", "Pr", " ", "\[CapitalGamma]", " ", 
          "\[Phi]1", " ", 
          SuperscriptBox["\[Phi]2", "2"]}], 
         RowBox[{"1.2636363036939084`", "\[VeryThinSpace]", "-", 
          RowBox[{"0.9933536070592626`", " ", "\[Phi]1"}], "-", 
          RowBox[{"1.2594067809134393`", " ", "\[Phi]2"}], "+", 
          RowBox[{"1.`", " ", "\[Phi]1", " ", "\[Phi]2"}]}]], "-", 
        FractionBox[
         RowBox[{
         "0.030024902127762366`", " ", "A", " ", "Pr", " ", "\[CapitalGamma]",
           " ", "\[Phi]1", " ", 
          SuperscriptBox["\[Phi]2", "2"]}], 
         RowBox[{"1.2636363036939084`", "\[VeryThinSpace]", "-", 
          RowBox[{"0.9933536070592626`", " ", "\[Phi]1"}], "-", 
          RowBox[{"1.2594067809134393`", " ", "\[Phi]2"}], "+", 
          RowBox[{"1.`", " ", "\[Phi]1", " ", "\[Phi]2"}]}]], "+", 
        FractionBox[
         RowBox[{
         "0.0027313831632032803`", " ", "Pr", " ", "\[CapitalGamma]", " ", 
          SuperscriptBox["\[Phi]1", "2"], " ", 
          SuperscriptBox["\[Phi]2", "2"]}], 
         RowBox[{"1.2636363036939084`", "\[VeryThinSpace]", "-", 
          RowBox[{"0.9933536070592626`", " ", "\[Phi]1"}], "-", 
          RowBox[{"1.2594067809134393`", " ", "\[Phi]2"}], "+", 
          RowBox[{"1.`", " ", "\[Phi]1", " ", "\[Phi]2"}]}]], "+", 
        FractionBox[
         RowBox[{
         "0.0054627663264065615`", " ", "A", " ", "Pr", " ", 
          "\[CapitalGamma]", " ", 
          SuperscriptBox["\[Phi]1", "2"], " ", 
          SuperscriptBox["\[Phi]2", "2"]}], 
         RowBox[{"1.2636363036939084`", "\[VeryThinSpace]", "-", 
          RowBox[{"0.9933536070592626`", " ", "\[Phi]1"}], "-", 
          RowBox[{"1.2594067809134393`", " ", "\[Phi]2"}], "+", 
          RowBox[{"1.`", " ", "\[Phi]1", " ", "\[Phi]2"}]}]]}], ")"}]}]}], 
    ";"}], "\[IndentingNewLine]", 
   RowBox[{
    RowBox[{
     RowBox[{"u2", "[", 
      RowBox[{
      "\[Lambda]_", ",", "\[Omega]_", ",", "\[Phi]1_", ",", "\[Phi]2_", ",", 
       "Pr_", ",", "A_", ",", "\[CapitalGamma]_", ",", "Sc_"}], "]"}], "=", 
     RowBox[{
      RowBox[{"-", "0.6`6."}], " ", 
      RowBox[{"(", 
       RowBox[{
        RowBox[{"-", "1.`"}], "+", 
        FractionBox["0.031714480680420265`", 
         RowBox[{"1.2685792272168106`", "\[VeryThinSpace]", "-", 
          RowBox[{"0.9969673705523128`", " ", "\[Phi]1"}], "-", 
          RowBox[{"1.2666493721137368`", " ", "\[Phi]2"}], "+", 
          RowBox[{"1.`", " ", "\[Phi]1", " ", "\[Phi]2"}]}]], "-", 
        FractionBox[
         RowBox[{"0.06342896136084053`", " ", "\[CapitalGamma]"}], 
         RowBox[{"1.2685792272168106`", "\[VeryThinSpace]", "-", 
          RowBox[{"0.9969673705523128`", " ", "\[Phi]1"}], "-", 
          RowBox[{"1.2666493721137368`", " ", "\[Phi]2"}], "+", 
          RowBox[{"1.`", " ", "\[Phi]1", " ", "\[Phi]2"}]}]], "+", 
        FractionBox[
         RowBox[{"0.021142987120280163`", " ", "Pr", " ", "\[CapitalGamma]"}], 
         RowBox[{"1.2685792272168106`", "\[VeryThinSpace]", "-", 
          RowBox[{"0.9969673705523128`", " ", "\[Phi]1"}], "-", 
          RowBox[{"1.2666493721137368`", " ", "\[Phi]2"}], "+", 
          RowBox[{"1.`", " ", "\[Phi]1", " ", "\[Phi]2"}]}]], "+", 
        FractionBox[
         RowBox[{
         "0.04228597424056036`", " ", "A", " ", "Pr", " ", 
          "\[CapitalGamma]"}], 
         RowBox[{"1.2685792272168106`", "\[VeryThinSpace]", "-", 
          RowBox[{"0.9969673705523128`", " ", "\[Phi]1"}], "-", 
          RowBox[{"1.2666493721137368`", " ", "\[Phi]2"}], "+", 
          RowBox[{"1.`", " ", "\[Phi]1", " ", "\[Phi]2"}]}]], "-", 
        FractionBox[
         RowBox[{"0.024924184263807818`", " ", "\[Phi]1"}], 
         RowBox[{"1.2685792272168106`", "\[VeryThinSpace]", "-", 
          RowBox[{"0.9969673705523128`", " ", "\[Phi]1"}], "-", 
          RowBox[{"1.2666493721137368`", " ", "\[Phi]2"}], "+", 
          RowBox[{"1.`", " ", "\[Phi]1", " ", "\[Phi]2"}]}]], "+", 
        FractionBox[
         RowBox[{
         "0.049848368527615636`", " ", "\[CapitalGamma]", " ", "\[Phi]1"}], 
         RowBox[{"1.2685792272168106`", "\[VeryThinSpace]", "-", 
          RowBox[{"0.9969673705523128`", " ", "\[Phi]1"}], "-", 
          RowBox[{"1.2666493721137368`", " ", "\[Phi]2"}], "+", 
          RowBox[{"1.`", " ", "\[Phi]1", " ", "\[Phi]2"}]}]], "-", 
        FractionBox[
         RowBox[{
         "0.020081098784947973`", " ", "Pr", " ", "\[CapitalGamma]", " ", 
          "\[Phi]1"}], 
         RowBox[{"1.2685792272168106`", "\[VeryThinSpace]", "-", 
          RowBox[{"0.9969673705523128`", " ", "\[Phi]1"}], "-", 
          RowBox[{"1.2666493721137368`", " ", "\[Phi]2"}], "+", 
          RowBox[{"1.`", " ", "\[Phi]1", " ", "\[Phi]2"}]}]], "-", 
        FractionBox[
         RowBox[{
         "0.04016219756989593`", " ", "A", " ", "Pr", " ", "\[CapitalGamma]", 
          " ", "\[Phi]1"}], 
         RowBox[{"1.2685792272168106`", "\[VeryThinSpace]", "-", 
          RowBox[{"0.9969673705523128`", " ", "\[Phi]1"}], "-", 
          RowBox[{"1.2666493721137368`", " ", "\[Phi]2"}], "+", 
          RowBox[{"1.`", " ", "\[Phi]1", " ", "\[Phi]2"}]}]], "+", 
        FractionBox[
         RowBox[{
         "0.0027230998901896335`", " ", "Pr", " ", "\[CapitalGamma]", " ", 
          SuperscriptBox["\[Phi]1", "2"]}], 
         RowBox[{"1.2685792272168106`", "\[VeryThinSpace]", "-", 
          RowBox[{"0.9969673705523128`", " ", "\[Phi]1"}], "-", 
          RowBox[{"1.2666493721137368`", " ", "\[Phi]2"}], "+", 
          RowBox[{"1.`", " ", "\[Phi]1", " ", "\[Phi]2"}]}]], "+", 
        FractionBox[
         RowBox[{
         "0.005446199780379268`", " ", "A", " ", "Pr", " ", "\[CapitalGamma]",
           " ", 
          SuperscriptBox["\[Phi]1", "2"]}], 
         RowBox[{"1.2685792272168106`", "\[VeryThinSpace]", "-", 
          RowBox[{"0.9969673705523128`", " ", "\[Phi]1"}], "-", 
          RowBox[{"1.2666493721137368`", " ", "\[Phi]2"}], "+", 
          RowBox[{"1.`", " ", "\[Phi]1", " ", "\[Phi]2"}]}]], "+", 
        FractionBox[
         RowBox[{"0.6051377033339056`", " ", "\[Phi]2"}], 
         RowBox[{"1.2685792272168106`", "\[VeryThinSpace]", "-", 
          RowBox[{"0.9969673705523128`", " ", "\[Phi]1"}], "-", 
          RowBox[{"1.2666493721137368`", " ", "\[Phi]2"}], "+", 
          RowBox[{"1.`", " ", "\[Phi]1", " ", "\[Phi]2"}]}]], "-", 
        FractionBox[
         RowBox[{
         "1.2102754066678112`", " ", "\[CapitalGamma]", " ", "\[Phi]2"}], 
         RowBox[{"1.2685792272168106`", "\[VeryThinSpace]", "-", 
          RowBox[{"0.9969673705523128`", " ", "\[Phi]1"}], "-", 
          RowBox[{"1.2666493721137368`", " ", "\[Phi]2"}], "+", 
          RowBox[{"1.`", " ", "\[Phi]1", " ", "\[Phi]2"}]}]], "-", 
        FractionBox[
         RowBox[{
         "0.036646978085413284`", " ", "Pr", " ", "\[CapitalGamma]", " ", 
          "\[Phi]2"}], 
         RowBox[{"1.2685792272168106`", "\[VeryThinSpace]", "-", 
          RowBox[{"0.9969673705523128`", " ", "\[Phi]1"}], "-", 
          RowBox[{"1.2666493721137368`", " ", "\[Phi]2"}], "+", 
          RowBox[{"1.`", " ", "\[Phi]1", " ", "\[Phi]2"}]}]], "-", 
        FractionBox[
         RowBox[{
         "0.07329395617082662`", " ", "A", " ", "Pr", " ", "\[CapitalGamma]", 
          " ", "\[Phi]2"}], 
         RowBox[{"1.2685792272168106`", "\[VeryThinSpace]", "-", 
          RowBox[{"0.9969673705523128`", " ", "\[Phi]1"}], "-", 
          RowBox[{"1.2666493721137368`", " ", "\[Phi]2"}], "+", 
          RowBox[{"1.`", " ", "\[Phi]1", " ", "\[Phi]2"}]}]], "-", 
        FractionBox[
         RowBox[{"0.47545967460459104`", " ", "\[Phi]1", " ", "\[Phi]2"}], 
         RowBox[{"1.2685792272168106`", "\[VeryThinSpace]", "-", 
          RowBox[{"0.9969673705523128`", " ", "\[Phi]1"}], "-", 
          RowBox[{"1.2666493721137368`", " ", "\[Phi]2"}], "+", 
          RowBox[{"1.`", " ", "\[Phi]1", " ", "\[Phi]2"}]}]], "+", 
        FractionBox[
         RowBox[{
         "0.9509193492091821`", " ", "\[CapitalGamma]", " ", "\[Phi]1", " ", 
          "\[Phi]2"}], 
         RowBox[{"1.2685792272168106`", "\[VeryThinSpace]", "-", 
          RowBox[{"0.9969673705523128`", " ", "\[Phi]1"}], "-", 
          RowBox[{"1.2666493721137368`", " ", "\[Phi]2"}], "+", 
          RowBox[{"1.`", " ", "\[Phi]1", " ", "\[Phi]2"}]}]], "+", 
        FractionBox[
         RowBox[{
         "0.03580110100032671`", " ", "Pr", " ", "\[CapitalGamma]", " ", 
          "\[Phi]1", " ", "\[Phi]2"}], 
         RowBox[{"1.2685792272168106`", "\[VeryThinSpace]", "-", 
          RowBox[{"0.9969673705523128`", " ", "\[Phi]1"}], "-", 
          RowBox[{"1.2666493721137368`", " ", "\[Phi]2"}], "+", 
          RowBox[{"1.`", " ", "\[Phi]1", " ", "\[Phi]2"}]}]], "+", 
        FractionBox[
         RowBox[{
         "0.07160220200065338`", " ", "A", " ", "Pr", " ", "\[CapitalGamma]", 
          " ", "\[Phi]1", " ", "\[Phi]2"}], 
         RowBox[{"1.2685792272168106`", "\[VeryThinSpace]", "-", 
          RowBox[{"0.9969673705523128`", " ", "\[Phi]1"}], "-", 
          RowBox[{"1.2666493721137368`", " ", "\[Phi]2"}], "+", 
          RowBox[{"1.`", " ", "\[Phi]1", " ", "\[Phi]2"}]}]], "-", 
        FractionBox[
         RowBox[{
         "0.005454483053392915`", " ", "Pr", " ", "\[CapitalGamma]", " ", 
          SuperscriptBox["\[Phi]1", "2"], " ", "\[Phi]2"}], 
         RowBox[{"1.2685792272168106`", "\[VeryThinSpace]", "-", 
          RowBox[{"0.9969673705523128`", " ", "\[Phi]1"}], "-", 
          RowBox[{"1.2666493721137368`", " ", "\[Phi]2"}], "+", 
          RowBox[{"1.`", " ", "\[Phi]1", " ", "\[Phi]2"}]}]], "-", 
        FractionBox[
         RowBox[{
         "0.010908966106785828`", " ", "A", " ", "Pr", " ", "\[CapitalGamma]",
           " ", 
          SuperscriptBox["\[Phi]1", "2"], " ", "\[Phi]2"}], 
         RowBox[{"1.2685792272168106`", "\[VeryThinSpace]", "-", 
          RowBox[{"0.9969673705523128`", " ", "\[Phi]1"}], "-", 
          RowBox[{"1.2666493721137368`", " ", "\[Phi]2"}], "+", 
          RowBox[{"1.`", " ", "\[Phi]1", " ", "\[Phi]2"}]}]], "+", 
        FractionBox[
         RowBox[{
         "0.015512520486134863`", " ", "Pr", " ", "\[CapitalGamma]", " ", 
          SuperscriptBox["\[Phi]2", "2"]}], 
         RowBox[{"1.2685792272168106`", "\[VeryThinSpace]", "-", 
          RowBox[{"0.9969673705523128`", " ", "\[Phi]1"}], "-", 
          RowBox[{"1.2666493721137368`", " ", "\[Phi]2"}], "+", 
          RowBox[{"1.`", " ", "\[Phi]1", " ", "\[Phi]2"}]}]], "+", 
        FractionBox[
         RowBox[{
         "0.031025040972269713`", " ", "A", " ", "Pr", " ", "\[CapitalGamma]",
           " ", 
          SuperscriptBox["\[Phi]2", "2"]}], 
         RowBox[{"1.2685792272168106`", "\[VeryThinSpace]", "-", 
          RowBox[{"0.9969673705523128`", " ", "\[Phi]1"}], "-", 
          RowBox[{"1.2666493721137368`", " ", "\[Phi]2"}], "+", 
          RowBox[{"1.`", " ", "\[Phi]1", " ", "\[Phi]2"}]}]], "-", 
        FractionBox[
         RowBox[{
         "0.015706598682376005`", " ", "Pr", " ", "\[CapitalGamma]", " ", 
          "\[Phi]1", " ", 
          SuperscriptBox["\[Phi]2", "2"]}], 
         RowBox[{"1.2685792272168106`", "\[VeryThinSpace]", "-", 
          RowBox[{"0.9969673705523128`", " ", "\[Phi]1"}], "-", 
          RowBox[{"1.2666493721137368`", " ", "\[Phi]2"}], "+", 
          RowBox[{"1.`", " ", "\[Phi]1", " ", "\[Phi]2"}]}]], "-", 
        FractionBox[
         RowBox[{
         "0.031413197364751996`", " ", "A", " ", "Pr", " ", "\[CapitalGamma]",
           " ", "\[Phi]1", " ", 
          SuperscriptBox["\[Phi]2", "2"]}], 
         RowBox[{"1.2685792272168106`", "\[VeryThinSpace]", "-", 
          RowBox[{"0.9969673705523128`", " ", "\[Phi]1"}], "-", 
          RowBox[{"1.2666493721137368`", " ", "\[Phi]2"}], "+", 
          RowBox[{"1.`", " ", "\[Phi]1", " ", "\[Phi]2"}]}]], "+", 
        FractionBox[
         RowBox[{
         "0.0027313831632032803`", " ", "Pr", " ", "\[CapitalGamma]", " ", 
          SuperscriptBox["\[Phi]1", "2"], " ", 
          SuperscriptBox["\[Phi]2", "2"]}], 
         RowBox[{"1.2685792272168106`", "\[VeryThinSpace]", "-", 
          RowBox[{"0.9969673705523128`", " ", "\[Phi]1"}], "-", 
          RowBox[{"1.2666493721137368`", " ", "\[Phi]2"}], "+", 
          RowBox[{"1.`", " ", "\[Phi]1", " ", "\[Phi]2"}]}]], "+", 
        FractionBox[
         RowBox[{
         "0.0054627663264065615`", " ", "A", " ", "Pr", " ", 
          "\[CapitalGamma]", " ", 
          SuperscriptBox["\[Phi]1", "2"], " ", 
          SuperscriptBox["\[Phi]2", "2"]}], 
         RowBox[{"1.2685792272168106`", "\[VeryThinSpace]", "-", 
          RowBox[{"0.9969673705523128`", " ", "\[Phi]1"}], "-", 
          RowBox[{"1.2666493721137368`", " ", "\[Phi]2"}], "+", 
          RowBox[{"1.`", " ", "\[Phi]1", " ", "\[Phi]2"}]}]]}], ")"}]}]}], 
    ";"}], "\[IndentingNewLine]", 
   RowBox[{
    RowBox[{
     RowBox[{"u3", "[", 
      RowBox[{
      "\[Lambda]_", ",", "\[Omega]_", ",", "\[Phi]1_", ",", "\[Phi]2_", ",", 
       "Pr_", ",", "A_", ",", "\[CapitalGamma]_", ",", "Sc_"}], "]"}], "=", 
     RowBox[{
      RowBox[{"-", "0.6`6."}], " ", 
      RowBox[{"(", 
       RowBox[{
        RowBox[{"-", "1.`6."}], "+", 
        FractionBox["648.55`6.", 
         RowBox[{"25942.`6.", "+", 
          RowBox[{"3971.`6.", " ", "\[Phi]2"}]}]], "-", 
        FractionBox[
         RowBox[{"1297.1`6.", " ", "\[CapitalGamma]"}], 
         RowBox[{"25942.`6.", "+", 
          RowBox[{"3971.`6.", " ", "\[Phi]2"}]}]], "+", 
        FractionBox[
         RowBox[{
         "432.36666666666666666666666666666666666667`6.", " ", "Pr", " ", 
          "\[CapitalGamma]"}], 
         RowBox[{"25942.`6.", "+", 
          RowBox[{"3971.`6.", " ", "\[Phi]2"}]}]], "+", 
        FractionBox[
         RowBox[{
         "864.73333333333333333333333333333333333333`6.", " ", "A", " ", "Pr",
           " ", "\[CapitalGamma]"}], 
         RowBox[{"25942.`6.", "+", 
          RowBox[{"3971.`6.", " ", "\[Phi]2"}]}]], "-", 
        FractionBox[
         RowBox[{"198.55`6.", " ", "\[Phi]2"}], 
         RowBox[{"25942.`6.", "+", 
          RowBox[{"3971.`6.", " ", "\[Phi]2"}]}]], "+", 
        FractionBox[
         RowBox[{"397.1`6.", " ", "\[CapitalGamma]", " ", "\[Phi]2"}], 
         RowBox[{"25942.`6.", "+", 
          RowBox[{"3971.`6.", " ", "\[Phi]2"}]}]], "+", 
        FractionBox[
         RowBox[{
         "41.53157243000938915189503045648380398139`6.", " ", "Pr", " ", 
          "\[CapitalGamma]", " ", "\[Phi]2"}], 
         RowBox[{"25942.`6.", "+", 
          RowBox[{"3971.`6.", " ", "\[Phi]2"}]}]], "+", 
        FractionBox[
         RowBox[{
         "83.06314486001877830379006091296760796277`6.", " ", "A", " ", "Pr", 
          " ", "\[CapitalGamma]", " ", "\[Phi]2"}], 
         RowBox[{"25942.`6.", "+", 
          RowBox[{"3971.`6.", " ", "\[Phi]2"}]}]], "-", 
        FractionBox[
         RowBox[{
         "3.77350021382697488029032074334937479981`6.", " ", "Pr", " ", 
          "\[CapitalGamma]", " ", 
          SuperscriptBox["\[Phi]2", "2"]}], 
         RowBox[{"25942.`6.", "+", 
          RowBox[{"3971.`6.", " ", "\[Phi]2"}]}]], "-", 
        FractionBox[
         RowBox[{
         "7.54700042765394976058064148669874959961`6.", " ", "A", " ", "Pr", 
          " ", "\[CapitalGamma]", " ", 
          SuperscriptBox["\[Phi]2", "2"]}], 
         RowBox[{"25942.`6.", "+", 
          RowBox[{"3971.`6.", " ", "\[Phi]2"}]}]]}], ")"}]}]}], ";"}], 
   "\[IndentingNewLine]", 
   RowBox[{"<<", "\"\<PlotLegends`\>\""}], "\n", 
   RowBox[{
    RowBox[{"w1", "=", 
     RowBox[{"Plot", "[", 
      RowBox[{
       RowBox[{"{", 
        RowBox[{
         RowBox[{"u1", "[", 
          RowBox[{
          "\[Lambda]", ",", ".3", ",", "0.1", ",", ".1", ",", "6.2", ",", 
           ".1", ",", ".2", ",", "01.2"}], "]"}], ",", 
         RowBox[{"u1", "[", 
          RowBox[{
          "\[Lambda]", ",", ".3", ",", "0.1", ",", ".1", ",", "6.4", ",", 
           ".1", ",", ".2", ",", "01.2"}], "]"}], ",", 
         RowBox[{"u1", "[", 
          RowBox[{
          "\[Lambda]", ",", ".3", ",", "0.1", ",", ".1", ",", "6.6", ",", 
           ".1", ",", ".2", ",", "01.2"}], "]"}]}], "}"}], ",", 
       RowBox[{"{", 
        RowBox[{"\[Lambda]", ",", "1", ",", "5"}], "}"}], ",", 
       RowBox[{"PlotRange", "\[Rule]", "All"}], ",", 
       RowBox[{"BaseStyle", "\[Rule]", 
        RowBox[{"{", 
         RowBox[{
          RowBox[{"FontFamily", "\[Rule]", "\"\<Times\>\""}], ",", 
          RowBox[{"FontSize", "\[Rule]", "24"}]}], "}"}]}], ",", 
       RowBox[{"AxesOrigin", "\[Rule]", 
        RowBox[{"{", 
         RowBox[{"0", ",", "0"}], "}"}]}], ",", "\[IndentingNewLine]", 
       RowBox[{"PlotStyle", "\[Rule]", 
        RowBox[{"{", 
         RowBox[{
          RowBox[{"{", 
           RowBox[{
            RowBox[{"Thickness", "[", "0.003", "]"}], ",", 
            RowBox[{"Dashing", "[", 
             RowBox[{"{", "0.001", "}"}], "]"}], ",", "Black"}], "}"}], ",", 
          RowBox[{"{", 
           RowBox[{
            RowBox[{"Thickness", "[", "0.003", "]"}], ",", 
            RowBox[{"Dashing", "[", 
             RowBox[{"{", "0.001", "}"}], "]"}], ",", "Magenta"}], "}"}], ",", 
          RowBox[{"{", 
           RowBox[{
            RowBox[{"Thickness", "[", "0.003", "]"}], ",", 
            RowBox[{"Dashing", "[", 
             RowBox[{"{", "0.001", "}"}], "]"}], ",", "Red"}], "}"}]}], 
         "}"}]}]}], "]"}]}], ";"}], "\[IndentingNewLine]", 
   RowBox[{
    RowBox[{"w2", "=", 
     RowBox[{"Plot", "[", 
      RowBox[{
       RowBox[{"{", 
        RowBox[{
         RowBox[{"u2", "[", 
          RowBox[{
          "\[Lambda]", ",", ".3", ",", "0.1", ",", ".1", ",", "6.2", ",", 
           ".1", ",", ".2", ",", "01.2"}], "]"}], ",", 
         RowBox[{"u2", "[", 
          RowBox[{
          "\[Lambda]", ",", ".3", ",", "0.1", ",", ".1", ",", "6.4", ",", 
           ".1", ",", ".2", ",", "01.2"}], "]"}], ",", 
         RowBox[{"u2", "[", 
          RowBox[{
          "\[Lambda]", ",", ".3", ",", "0.1", ",", ".1", ",", "6.6", ",", 
           ".1", ",", ".2", ",", "01.2"}], "]"}]}], "}"}], ",", 
       RowBox[{"{", 
        RowBox[{"\[Lambda]", ",", "1", ",", "5"}], "}"}], ",", 
       RowBox[{"PlotRange", "\[Rule]", "All"}], ",", 
       RowBox[{"BaseStyle", "\[Rule]", 
        RowBox[{"{", 
         RowBox[{
          RowBox[{"FontFamily", "\[Rule]", "\"\<Times\>\""}], ",", 
          RowBox[{"FontSize", "\[Rule]", "24"}]}], "}"}]}], ",", 
       RowBox[{"AxesOrigin", "\[Rule]", 
        RowBox[{"{", 
         RowBox[{"0", ",", "0"}], "}"}]}], ",", "\[IndentingNewLine]", 
       RowBox[{"PlotStyle", "\[Rule]", 
        RowBox[{"{", 
         RowBox[{
          RowBox[{"{", 
           RowBox[{
            RowBox[{"Thickness", "[", "0.003", "]"}], ",", 
            RowBox[{"Dashing", "[", 
             RowBox[{"{", "0.01", "}"}], "]"}], ",", "Black"}], "}"}], ",", 
          RowBox[{"{", 
           RowBox[{
            RowBox[{"Thickness", "[", "0.003", "]"}], ",", 
            RowBox[{"Dashing", "[", 
             RowBox[{"{", "0.01", "}"}], "]"}], ",", "Magenta"}], "}"}], ",", 
          RowBox[{"{", 
           RowBox[{
            RowBox[{"Thickness", "[", "0.003", "]"}], ",", 
            RowBox[{"Dashing", "[", 
             RowBox[{"{", "0.01", "}"}], "]"}], ",", "Red"}], "}"}]}], 
         "}"}]}]}], "]"}]}], ";"}], "\[IndentingNewLine]", 
   RowBox[{
    RowBox[{"w3", "=", 
     RowBox[{"Plot", "[", 
      RowBox[{
       RowBox[{"{", 
        RowBox[{
         RowBox[{"u3", "[", 
          RowBox[{
          "\[Lambda]", ",", ".3", ",", "0.1", ",", ".1", ",", "6.2", ",", 
           ".1", ",", ".2", ",", "01.2"}], "]"}], ",", 
         RowBox[{"u3", "[", 
          RowBox[{
          "\[Lambda]", ",", ".3", ",", "0.1", ",", ".1", ",", "6.4", ",", 
           ".1", ",", "0.2", ",", "01.2"}], "]"}], ",", 
         RowBox[{"u3", "[", 
          RowBox[{
          "\[Lambda]", ",", ".3", ",", "0.1", ",", ".1", ",", "6.6", ",", 
           ".1", ",", "0.2", ",", "01.2"}], "]"}]}], "}"}], ",", 
       RowBox[{"{", 
        RowBox[{"\[Lambda]", ",", "1", ",", "5"}], "}"}], ",", 
       RowBox[{"PlotRange", "\[Rule]", "All"}], ",", 
       RowBox[{"BaseStyle", "\[Rule]", 
        RowBox[{"{", 
         RowBox[{
          RowBox[{"FontFamily", "\[Rule]", "\"\<Times\>\""}], ",", 
          RowBox[{"FontSize", "\[Rule]", "24"}]}], "}"}]}], ",", 
       RowBox[{"AxesOrigin", "\[Rule]", 
        RowBox[{"{", 
         RowBox[{"0", ",", "0"}], "}"}]}], ",", "\[IndentingNewLine]", 
       RowBox[{"PlotStyle", "\[Rule]", 
        RowBox[{"{", 
         RowBox[{
          RowBox[{"{", 
           RowBox[{
            RowBox[{"Thickness", "[", "0.003", "]"}], ",", 
            RowBox[{"Dashing", "[", 
             RowBox[{"{", "0.05", "}"}], "]"}], ",", "Black"}], "}"}], ",", 
          RowBox[{"{", 
           RowBox[{
            RowBox[{"Thickness", "[", "0.003", "]"}], ",", 
            RowBox[{"Dashing", "[", 
             RowBox[{"{", "0.05", "}"}], "]"}], ",", "Magenta"}], "}"}], ",", 
          RowBox[{"{", 
           RowBox[{
            RowBox[{"Thickness", "[", "0.003", "]"}], ",", 
            RowBox[{"Dashing", "[", 
             RowBox[{"{", "0.05", "}"}], "]"}], ",", "Red"}], "}"}]}], 
         "}"}]}]}], "]"}]}], ";"}], "\[IndentingNewLine]", 
   RowBox[{"Show", "[", 
    RowBox[{
     RowBox[{"{", 
      RowBox[{"w1", ",", "w2", ",", "w3"}], "}"}], ",", 
     RowBox[{"PlotRange", "\[Rule]", "All"}], ",", 
     RowBox[{"Frame", "\[Rule]", "True"}], ",", 
     RowBox[{"FrameLabel", "\[Rule]", 
      RowBox[{"{", 
       RowBox[{
        StyleBox["\[Lambda]",
         FontFamily->"Courier New",
         FontSize->24], ",", "\"\<\!\(\*
StyleBox[\"(\",
FontFamily->\"Courier New\",
FontSize->24]\)\!\(\*
StyleBox[FractionBox[\"Re\", \"2\"],
FontFamily->\"Courier New\",
FontSize->24]\)\!\(\*
StyleBox[SuperscriptBox[\")\", FractionBox[
RowBox[{\"-\", \"1\"}], \"2\"]],
FontFamily->\"Courier New\",
FontSize->24]\)\!\(\*
StyleBox[\"Nu\",
FontFamily->\"Courier New\",
FontSize->24]\)\>\""}], "}"}]}], ",", 
     RowBox[{"Axes", "\[Rule]", 
      RowBox[{"{", 
       RowBox[{"False", ",", "True"}], "}"}]}]}], "]"}], 
   "\[IndentingNewLine]", 
   RowBox[{
   "\[Lambda]_", ",", "\[Phi]1_", ",", "\[Phi]2_", ",", "Pr_", ",", "A_", ",",
     "\[CapitalGamma]_", ",", "Sc_"}]}]}]], "Input",
 CellChangeTimes->{{3.7215660274516416`*^9, 3.721566040349787*^9}, {
   3.7215660977220354`*^9, 3.721566411299962*^9}, {3.7217140979679117`*^9, 
   3.7217141382352147`*^9}, {3.7217141744782877`*^9, 
   3.7217142351327567`*^9}, {3.7217142913909745`*^9, 
   3.7217143138822613`*^9}, {3.7217143443090014`*^9, 3.721714401441269*^9}, {
   3.721714490604369*^9, 3.721714498725834*^9}, {3.721714559828328*^9, 
   3.721714715861253*^9}, {3.72171481546695*^9, 3.721714827912662*^9}, {
   3.7217148741303053`*^9, 3.7217148859049788`*^9}, {3.721714920730971*^9, 
   3.7217150028106656`*^9}, {3.721715043835012*^9, 3.7217150602969537`*^9}, {
   3.721992236288072*^9, 3.721992356155928*^9}, {3.721992401347513*^9, 
   3.721992440421748*^9}, {3.7219924727905993`*^9, 3.7219926492456923`*^9}, {
   3.7333638987053666`*^9, 3.7333639503733215`*^9}, {3.7333639856553397`*^9, 
   3.733364003580365*^9}, {3.734701545392618*^9, 3.73470155958343*^9}, {
   3.7374696280768843`*^9, 3.7374696866802363`*^9}, {3.737469717001971*^9, 
   3.7374697817396736`*^9}, {3.737469814314537*^9, 3.7374698243581114`*^9}, {
   3.737469868886658*^9, 3.737469883880516*^9}, {3.73747010178998*^9, 
   3.73747011683784*^9}, {3.742801109877433*^9, 3.7428011239772387`*^9}, {
   3.7428012368116927`*^9, 3.742801403158207*^9}, {3.7428018436164*^9, 
   3.742801847479621*^9}, {3.742801906820015*^9, 3.7428019442901583`*^9}, {
   3.7428244706367598`*^9, 3.7428244874497213`*^9}, {3.7428249772087336`*^9, 
   3.74282505110196*^9}, 3.7428253443807344`*^9, 3.7428253814418545`*^9, {
   3.7428254676347847`*^9, 3.742825659545761*^9}, {3.742825710108653*^9, 
   3.742825726630598*^9}, {3.7428258252772408`*^9, 3.7428258845406303`*^9}, {
   3.7428259192486153`*^9, 3.742825920430683*^9}, 3.742826032039067*^9, {
   3.7428261450865326`*^9, 3.7428261588573203`*^9}, {3.742826616365488*^9, 
   3.7428266672003956`*^9}, {3.742826789868412*^9, 3.7428268217072334`*^9}, {
   3.7428268520229673`*^9, 3.742826956383936*^9}, {3.742826993364051*^9, 
   3.7428270220736933`*^9}, {3.742827256343093*^9, 3.7428272743101206`*^9}, {
   3.7428276868707175`*^9, 3.7428277375626173`*^9}, 3.7428278598406105`*^9, 
   3.7428281046706142`*^9, {3.7428281953728027`*^9, 3.742828216035984*^9}, {
   3.7428282572883434`*^9, 3.742828413748293*^9}, {3.742828569184183*^9, 
   3.742828636926058*^9}, {3.7428286858188543`*^9, 3.7428287005486965`*^9}, 
   3.742828792473954*^9, {3.742828855752574*^9, 3.742828858575735*^9}, {
   3.7428291281791553`*^9, 3.7428291440190616`*^9}, {3.7428292728974333`*^9, 
   3.7428292821899643`*^9}, {3.7428294123974123`*^9, 
   3.7428294408540397`*^9}, {3.7428295540865164`*^9, 
   3.7428295572576976`*^9}, {3.742829658933513*^9, 3.7428296693781104`*^9}, {
   3.74282978877594*^9, 3.742829821891834*^9}, {3.742829932568164*^9, 
   3.7428299767876935`*^9}, {3.742830164575434*^9, 3.7428301777041855`*^9}, {
   3.742830278165931*^9, 3.7428302857083626`*^9}, {3.7428304974704747`*^9, 
   3.7428305596040287`*^9}, 3.748051130767848*^9, {3.7480511899702344`*^9, 
   3.7480512061381593`*^9}, {3.7480512629834104`*^9, 3.748051355405697*^9}, {
   3.7480514237086034`*^9, 3.748051453946333*^9}, {3.7480515607504416`*^9, 
   3.7480515616344924`*^9}, {3.7480518074465523`*^9, 
   3.7480519287534904`*^9}, {3.748052158770646*^9, 3.7480521838410807`*^9}, 
   3.748052308774226*^9, 3.748052381271373*^9, {3.748052503644372*^9, 
   3.748052518889244*^9}, {3.748065138439912*^9, 3.7480651581030364`*^9}, {
   3.748065235732476*^9, 3.748065243327911*^9}, {3.7480653731173344`*^9, 
   3.7480653871651382`*^9}, {3.7480659361405373`*^9, 3.748065938995701*^9}, {
   3.7480661033671026`*^9, 3.7480661068853035`*^9}, {3.7480661877969313`*^9, 
   3.7480661892130127`*^9}, {3.7480665406911163`*^9, 
   3.7480665416531706`*^9}, {3.7480671771705203`*^9, 
   3.7480672099003925`*^9}, {3.748067752477426*^9, 3.748067763467055*^9}, {
   3.7480726954473696`*^9, 3.748072700449656*^9}, {3.7480728219126034`*^9, 
   3.74807287413559*^9}, {3.7480729828968105`*^9, 3.748073000777834*^9}, {
   3.7480734464583254`*^9, 3.748073502612537*^9}, {3.7480736250795417`*^9, 
   3.748073653764182*^9}, 3.7480737234921703`*^9, {3.748074182934449*^9, 
   3.748074186656662*^9}, {3.748074216851389*^9, 3.748074224108804*^9}, {
   3.7480816160218344`*^9, 3.7480817872786293`*^9}, {3.748081862726945*^9, 
   3.7480818968438964`*^9}, {3.7480822503831177`*^9, 3.748082251056156*^9}, {
   3.7480824334795904`*^9, 3.748082435095683*^9}, {3.748082536290471*^9, 
   3.748082552138377*^9}, {3.748083141474085*^9, 3.74808318422453*^9}, {
   3.7480832526094418`*^9, 3.7480832724005737`*^9}, {3.7480834329637575`*^9, 
   3.7480834502667475`*^9}, {3.7480835494324193`*^9, 3.748083580062171*^9}, {
   3.748084011439844*^9, 3.748084024459589*^9}, {3.748084113092659*^9, 
   3.748084113773698*^9}, {3.7480846985491447`*^9, 3.7480846996632085`*^9}, {
   3.760952638865754*^9, 3.760952660211975*^9}, {3.7609527862581844`*^9, 
   3.7609527986878953`*^9}, {3.7650756433394585`*^9, 3.765075647413692*^9}, {
   3.784427959367544*^9, 3.7844279794833884`*^9}, 3.7844280885889034`*^9, 
   3.7844281650989532`*^9, {3.784428197223035*^9, 3.7844282480899916`*^9}, {
   3.784428337219865*^9, 3.7844283670817432`*^9}, {3.784428416298113*^9, 
   3.7844284774638896`*^9}, 3.7844285082834625`*^9, {3.784428565341859*^9, 
   3.7844285882276125`*^9}, {3.7844286212213697`*^9, 
   3.7844286394047747`*^9}, {3.784428682752837*^9, 3.784428720438013*^9}, {
   3.784428858615838*^9, 3.7844288923785396`*^9}, 3.7844289500293903`*^9, {
   3.784428980314351*^9, 3.7844289842448373`*^9}, 3.784429068497503*^9, {
   3.784429177601116*^9, 3.7844291814379563`*^9}, {3.7844294358384094`*^9, 
   3.784429469270957*^9}, {3.784429517446143*^9, 3.7844295384599085`*^9}, {
   3.784429575312346*^9, 3.784429598360799*^9}, {3.7844296334797735`*^9, 
   3.7844296773644037`*^9}, {3.7844297227889147`*^9, 
   3.7844297329497375`*^9}, {3.784430412969553*^9, 3.784430438920147*^9}, {
   3.7844304800371776`*^9, 3.7844305697313037`*^9}, {3.784431000372513*^9, 
   3.7844310723230786`*^9}, {3.7844311354233303`*^9, 
   3.7844311785818853`*^9}, {3.7844312302277565`*^9, 
   3.7844312477578716`*^9}, {3.7844312846511993`*^9, 
   3.7844312929340467`*^9}, {3.784431379017812*^9, 3.7844314025468826`*^9}, {
   3.784431488471075*^9, 3.7844315295342503`*^9}, {3.7844315930733128`*^9, 
   3.7844316545728292`*^9}, {3.7844316952430553`*^9, 3.784431739961455*^9}, {
   3.784431789948762*^9, 3.784431805388467*^9}, {3.7844318354730053`*^9, 
   3.7844318472903996`*^9}, {3.784431888130172*^9, 3.7844319047277813`*^9}, {
   3.784539142941744*^9, 3.784539177495408*^9}, {3.784539250690137*^9, 
   3.7845392583351507`*^9}, {3.784539363003765*^9, 3.7845393724749823`*^9}, {
   3.7845394611309423`*^9, 3.784539473846965*^9}, {3.7845395477069173`*^9, 
   3.7845395637155457`*^9}, {3.78453975824312*^9, 3.784539794755189*^9}, {
   3.784540587333302*^9, 3.784540615231173*^9}, {3.7867754337635465`*^9, 
   3.7867754449945135`*^9}, {3.7867755042381315`*^9, 
   3.7867755284453993`*^9}, {3.786775585187665*^9, 3.786775593898365*^9}, {
   3.7867756305633173`*^9, 3.7867756845778894`*^9}, {3.7867757148907943`*^9, 
   3.78677573587173*^9}, {3.7867757823823547`*^9, 3.786775829773588*^9}, {
   3.7867758816508646`*^9, 3.786775894746847*^9}, {3.786775948323613*^9, 
   3.7867761224951057`*^9}, 3.786776161605545*^9, {3.786776195433083*^9, 
   3.7867762164738235`*^9}, {3.7867771405214033`*^9, 
   3.7867772343135996`*^9}, {3.78677731281467*^9, 3.7867773681616693`*^9}, {
   3.7867774410420866`*^9, 3.78677766306841*^9}, {3.7867777490824265`*^9, 
   3.7867777559400654`*^9}, {3.786777808897441*^9, 3.7867778252457247`*^9}, 
   3.786777856988841*^9, {3.786777892329338*^9, 3.7867779115349813`*^9}, 
   3.7867812627580423`*^9, {3.7867813034412117`*^9, 3.7867813151349416`*^9}, {
   3.786781345793957*^9, 3.7867813714214277`*^9}, {3.786781402534272*^9, 
   3.786781403765974*^9}, {3.7867814613829255`*^9, 3.7867815454530554`*^9}, {
   3.7867815792696643`*^9, 3.7867816298026576`*^9}, {3.786782446922641*^9, 
   3.786782463616991*^9}, {3.786782547514642*^9, 3.786782775413373*^9}, {
   3.7870444847223263`*^9, 3.787044496700266*^9}, 3.7870446311160135`*^9, 
   3.787044689823988*^9, {3.7870448823960123`*^9, 3.7870448845263405`*^9}, {
   3.787044980526638*^9, 3.7870450567767324`*^9}, 3.78704511815435*^9, {
   3.7870451701493196`*^9, 3.787045280864441*^9}, {3.7870453355342507`*^9, 
   3.7870453488087673`*^9}, {3.7870453887639236`*^9, 
   3.7870454106314487`*^9}, {3.7870454525792933`*^9, 3.787045460852171*^9}, {
   3.7870455229102097`*^9, 3.7870455378921466`*^9}, {3.787057147691985*^9, 
   3.7870571819194126`*^9}, {3.7870572826031494`*^9, 
   3.7870572842627287`*^9}, {3.7870573372922726`*^9, 3.787057345632969*^9}, {
   3.7870577565275803`*^9, 3.787057791881941*^9}, {3.787057826525236*^9, 
   3.7870578351731105`*^9}, {3.787058516113628*^9, 3.787058527348586*^9}, {
   3.7870589385166955`*^9, 3.78705896933325*^9}, {3.78705900985034*^9, 
   3.787059041621475*^9}, {3.7870591157003794`*^9, 3.7870591774621935`*^9}, {
   3.7870592231680183`*^9, 3.787059309915137*^9}, 3.7870593420102153`*^9, {
   3.7870593833616357`*^9, 3.787059408383724*^9}, {3.787059448525387*^9, 
   3.7870594545483227`*^9}, {3.7870595098254795`*^9, 
   3.7870595374800653`*^9}, {3.7870595779328575`*^9, 3.787059628838767*^9}, {
   3.787059666252754*^9, 3.7870597161886444`*^9}, {3.787059761502231*^9, 
   3.787059810060588*^9}, {3.787059843418431*^9, 3.787059871734793*^9}, {
   3.7871324410445223`*^9, 3.787132546112564*^9}, {3.7946191855782833`*^9, 
   3.7946192068367915`*^9}, 3.7946193426565905`*^9, 3.794619465038813*^9, 
   3.7946195548718815`*^9, {3.7946196481076665`*^9, 3.79461979174689*^9}, {
   3.794619856811922*^9, 3.7946198935912113`*^9}, {3.7946199360352087`*^9, 
   3.7946200662687445`*^9}, {3.794620202113227*^9, 3.7946202515373907`*^9}, {
   3.7946203020974607`*^9, 3.7946203667889533`*^9}, {3.7961064702703085`*^9, 
   3.796106545575986*^9}, 3.7961065855431967`*^9, {3.7961066337818055`*^9, 
   3.7961066500537524`*^9}, {3.796106690111359*^9, 3.7961066921674633`*^9}, {
   3.796106779412501*^9, 3.7961068357984605`*^9}, {3.7961068759615088`*^9, 
   3.796106915766261*^9}, {3.7961069674593983`*^9, 3.7961069870684137`*^9}, {
   3.7961070254863253`*^9, 3.796107064779668*^9}, {3.796107100467703*^9, 
   3.796107344447253*^9}, 3.796107620692012*^9, {3.79610778555476*^9, 
   3.796107922211293*^9}, {3.7961081559543858`*^9, 3.796108190916872*^9}, {
   3.7961083861124277`*^9, 3.796108401865014*^9}, {3.7961085796403055`*^9, 
   3.796108598635385*^9}, {3.796108651105534*^9, 3.7961086665339375`*^9}, {
   3.7961090611149*^9, 3.7961091403117166`*^9}, {3.7961091995747733`*^9, 
   3.7961093977836885`*^9}, {3.79610942929589*^9, 3.796109452542322*^9}, {
   3.7961095896538963`*^9, 3.796109653408332*^9}, {3.796109688315691*^9, 
   3.796109699815485*^9}, {3.7961101789835796`*^9, 3.7961101947476635`*^9}, 
   3.796110264575875*^9, 3.7961103113976536`*^9, {3.796110355750395*^9, 
   3.796110376804574*^9}, {3.7961104385904493`*^9, 3.79611045332788*^9}, {
   3.7961104899385266`*^9, 3.79611049896204*^9}, {3.7961113477771187`*^9, 
   3.796111357811282*^9}, {3.7961113962523804`*^9, 3.7961114840754275`*^9}, {
   3.7961115209385567`*^9, 3.796111526397546*^9}, 3.7961116825320463`*^9, {
   3.79611178465547*^9, 3.7961118560534787`*^9}, {3.7961118898044147`*^9, 
   3.7961119412460775`*^9}, {3.796112015843314*^9, 3.7961120382153883`*^9}, {
   3.796112102668564*^9, 3.796112152108498*^9}, {3.7961127172170467`*^9, 
   3.7961127902644324`*^9}, {3.7961128875860825`*^9, 3.7961129077917037`*^9}},
 EmphasizeSyntaxErrors->True],

Cell[BoxData[
 RowBox[{
  StyleBox[
   RowBox[{"General", "::", "obspkg"}], "MessageName"], 
  RowBox[{
  ":", " "}], "\<\"\[NoBreak]\\!\\(\\\"PlotLegends`\\\"\\)\[NoBreak] is now \
obsolete. The legacy version being loaded may conflict with current \
Mathematica functionality. See the Compatibility Guide for updating \
information.\"\>"}]], "Message", "MSG",
 CellChangeTimes->{
  3.7961067957284346`*^9, 3.796106841772676*^9, {3.7961068970043554`*^9, 
   3.796106917325497*^9}, {3.796106989641445*^9, 3.7961070066142926`*^9}, {
   3.7961070423165236`*^9, 3.796107066448803*^9}, 3.796107310534941*^9, 
   3.7961077907599077`*^9, 3.7961078525453205`*^9, 3.7961078860920267`*^9, 
   3.7961079266159983`*^9, 3.79610844298925*^9, 3.796108600332862*^9, 
   3.796108668273254*^9, 3.796109328898203*^9, {3.7961093807937393`*^9, 
   3.7961093993813877`*^9}, 3.7961094543823757`*^9, 3.796109657742054*^9, 
   3.796109715294545*^9, {3.7961103463511477`*^9, 3.796110378663621*^9}, 
   3.796110455465474*^9, 3.796110500937598*^9, {3.7961113595207086`*^9, 
   3.7961113761586404`*^9}, {3.7961114725753756`*^9, 3.796111485157587*^9}, {
   3.796111786927777*^9, 3.796111857771412*^9}, 3.796111895726818*^9, 
   3.796111944911181*^9, 3.796112040055214*^9, {3.7961121693145294`*^9, 
   3.79611219215059*^9}, 3.7961127920022364`*^9, 3.7961129094454126`*^9}],

Cell[BoxData[
 GraphicsBox[{{{}, {}, 
    {GrayLevel[0], Thickness[0.003], Dashing[{0.001}], LineBox[CompressedData["
1:eJxTTMoPSmViYGAwAWIQfenAS1EGhg/2Kl6bZuZcfWi/rsIo5MwCBL/ToHrS
DMePcL6O9hdRu3mf4PzH9hNen3j8Gc73nmL964PSVzh/QfE5frXab3A+R25L
ucOB73B+7EfFZ+lyP+H8lK3nenXKfsH5dZPntV/b9hvOb/0T2tEr9BfOn19v
cFsz/B+cn+0klZ489T+cL3ji65+QcgYHGP/77/z3WRKMcH7w19hU9uMIfkff
5fKiIiY4//iWKOMAIWY4v2ZBaNGW/Qi+tWRSVHciC5xfEP7o6AsBVji/zvTV
WZG9CP60Bcz1m2PZ4HyVixM23+Bmh/P39OlPLFiH4Ou+CeW+7ssB54vwf+A4
8gvBZ90/e73yHE44P8dk901Oby44f41n0oJ93xD8b6+lBJ5N44bztwW7M09x
4YHzGzxa5295huAr3fW6sbiVF+Ff85YpkkZ8cH6s3PmfjJcR/G+neh8VNPLD
+T5M+laaQgJwPtf7qEDGJAS/eZ/Dqjk7EPzGkPXhhZyCcL7V2etunIkI/n1R
lxaO7Qg+p6qlmCO7EJz/TuzFS5s4BD/ivLxQ0XoEf3347A6+/wj+wUMXHPJC
hRHqv/T5si9D8IWcuJYwX0bwz/S3/vr/H8EHACNeiUk=
      "]]}, 
    {RGBColor[1, 0, 1], Thickness[0.003], Dashing[{0.001}], 
     LineBox[CompressedData["
1:eJxTTMoPSmViYGAwAWIQfenAS1EGhg/2ayUebL108aH9ugqjkDMLEPxOg+pJ
Mxw/wvk62l9E7eZ9gvMf2094feLxZzjfe4r1rw9KX+H8BcXn+NVqv8H5HLkt
5Q4HvsP5sR8Vn6XL/YTzU7ae69Up+wXn102e135t2284v/VPaEev0F84f369
wW3N8H9wfraTVHry1P9wvuCJr39CyhkcYPzvv/PfZ0kwwvnBX2NT2Y8j+B19
l8uLipjg/ONboowDhJjh/JoFoUVb9iP41pJJUd2JLHB+Qfijoy8EWOH8OtNX
Z0X2IvjTFjDXb45lg/NVLk7YfIObHc7f06c/sWAdgq/7JpT7ui8HnC/C/4Hj
yC8En3X/7PXKczjh/ByT3Tc5vbng/DWeSQv2fUPwv72WEng2jRvO3xbszjzF
hQfOb/Bonb/lGYKvdNfrxuJWXoR/zVumSBrxwfmxcud/Ml5G8L+d6n1U0MgP
5/sw6VtpCgnA+VzvowIZkxD85n0Oq+bsQPAbQ9aHF3IKwvlWZ6+7cSYi+PdF
XVo4tiP4nKqWYo7sQnD+O7EXL23iEPyI8/JCResR/PXhszv4/iP4Bw9dcMgL
FUao/9Lny74MwRdy4lrCfBnBP9Pf+uv/fwQfAD1xveU=
      "]]}, 
    {RGBColor[1, 0, 0], Thickness[0.003], Dashing[{0.001}], 
     LineBox[CompressedData["
1:eJxTTMoPSmViYGAwAWIQfenAS1EGhg/2Fs95L1mce2i/rsIo5MwCBL/ToHrS
DMePcL6O9hdRu3mf4PzH9hNen3j8Gc73nmL964PSVzh/QfE5frXab3A+R25L
ucOB73B+7EfFZ+lyP+H8lK3nenXKfsH5dZPntV/b9hvOb/0T2tEr9BfOn19v
cFsz/B+cn+0klZ489T+cL3ji65+QcgYHGP/77/z3WRKMcH7w19hU9uMIfkff
5fKiIiY4//iWKOMAIWY4v2ZBaNGW/Qi+tWRSVHciC5xfEP7o6AsBVji/zvTV
WZG9CP60Bcz1m2PZ4HyVixM23+Bmh/P39OlPLFiH4Ou+CeW+7ssB54vwf+A4
8gvBZ90/e73yHE44P8dk901Oby44f41n0oJ93xD8b6+lBJ5N44bztwW7M09x
4YHzGzxa5295huAr3fW6sbiVF+Ff85YpkkZ8cH6s3PmfjJcR/G+neh8VNPLD
+T5M+laaQgJwPtf7qEDGJAS/eZ/Dqjk7EPzGkPXhhZyCcL7V2etunIkI/n1R
lxaO7Qg+p6qlmCO7EJz/TuzFS5s4BD/ivLxQ0XoEf3347A6+/wj+wUMXHPJC
hRHqv/T5si9D8IWcuJYwX0bwz/S3/vr/H8EHAKJPi1E=
      "]]}}, {{}, {}, 
    {GrayLevel[0], Thickness[0.003], Dashing[{0.01}], LineBox[CompressedData["
1:eJxTTMoPSmViYGAwAWIQfenAS1EGhg/25+ZMUnlw9aH9ugqjkDMLEPxOg+pJ
Mxw/wvk62l9E7eZ9gvMf2094feLxZzjfe4r1rw9KX+H8BcXn+NVqv8H5HLkt
5Q4HvsP5sR8Vn6XL/YTzU7ae69Up+wXn102e135t2284v/VPaEev0F84f369
wW3N8H9wfraTVHry1P9wvuCJr39CyhkcYPzvv/PfZ0kwwvnBX2NT2Y8j+B19
l8uLipjg/ONboowDhJjh/JoFoUVb9iP41pJJUd2JLHB+Qfijoy8EWOH8OtNX
Z0X2IvjTFjDXb45lg/NVLk7YfIObHc7f06c/sWAdgq/7JpT7ui8HnC/C/4Hj
yC8En3X/7PXKczjh/ByT3Tc5vbng/DWeSQv2fUPwv72WEng2jRvO3xbszjzF
hQfOb/Bonb/lGYKvdNfrxuJWXoR/zVumSBrxwfmxcud/Ml5G8L+d6n1U0MgP
5/sw6VtpCgnA+VzvowIZkxD85n0Oq+bsQPAbQ9aHF3IKwvlWZ6+7cSYi+PdF
XVo4tiP4nKqWYo7sQnD+O7EXL23iEPyI8/JCResR/PXhszv4/iP4Bw9dcMgL
FUao/9Lny74MwRdy4lrCfBnBP9Pf+uv/fwQfAFZ6tcU=
      "]]}, 
    {RGBColor[1, 0, 1], Thickness[0.003], Dashing[{0.01}], 
     LineBox[CompressedData["
1:eJxTTMoPSmViYGAwAWIQfenAS1EGhg/2C9qKgr0uPbRfV2EUcmYBgt9pUD1p
huNHOF9H+4uo3bxPcP5j+wmvTzz+DOd7T7H+9UHpK5y/oPgcv1rtNzifI7el
3OHAdzg/9qPis3S5n3B+ytZzvTplv+D8usnz2q9t+w3nt/4J7egV+gvnz683
uK0Z/g/Oz3aSSk+e+h/OFzzx9U9IOYMDjP/9d/77LAlGOD/4a2wq+3EEv6Pv
cnlREROcf3xLlHGAEDOcX7MgtGjLfgTfWjIpqjuRBc4vCH909IUAK5xfZ/rq
rMheBH/aAub6zbFscL7KxQmbb3Czw/l7+vQnFqxD8HXfhHJf9+WA80X4P3Ac
+YXgs+6fvV55Diecn2Oy+yanNxecv8YzacG+bwj+t9dSAs+mccP524Ldmae4
8MD5DR6t87c8Q/CV7nrdWNzKi/CvecsUSSM+OD9W7vxPxssI/rdTvY8KGvnh
fB8mfStNIQE4n+t9VCBjEoLfvM9h1ZwdCH5jyPrwQk5BON/q7HU3zkQE/76o
SwvHdgSfU9VSzJFdCM5/J/bipU0cgh9xXl6oaD2Cvz58dgfffwT/4KELDnmh
wgj1X/p82Zch+EJOXEuYLyP4Z/pbf/3/j+ADAMU+i+0=
      "]]}, 
    {RGBColor[1, 0, 0], Thickness[0.003], Dashing[{0.01}], 
     LineBox[CompressedData["
1:eJxTTMoPSmViYGAwAWIQfenAS1EGhg/2hQVBTVvOPbRfV2EUcmYBgt9pUD1p
huNHOF9H+4uo3bxPcP5j+wmvTzz+DOd7T7H+9UHpK5y/oPgcv1rtNzifI7el
3OHAdzg/9qPis3S5n3B+ytZzvTplv+D8usnz2q9t+w3nt/4J7egV+gvnz683
uK0Z/g/Oz3aSSk+e+h/OFzzx9U9IOYMDjP/9d/77LAlGOD/4a2wq+3EEv6Pv
cnlREROcf3xLlHGAEDOcX7MgtGjLfgTfWjIpqjuRBc4vCH909IUAK5xfZ/rq
rMheBH/aAub6zbFscL7KxQmbb3Czw/l7+vQnFqxD8HXfhHJf9+WA80X4P3Ac
+YXgs+6fvV55Diecn2Oy+yanNxecv8YzacG+bwj+t9dSAs+mccP524Ldmae4
8MD5DR6t87c8Q/CV7nrdWNzKi/CvecsUSSM+OD9W7vxPxssI/rdTvY8KGvnh
fB8mfStNIQE4n+t9VCBjEoLfvM9h1ZwdCH5jyPrwQk5BON/q7HU3zkQE/76o
SwvHdgSfU9VSzJFdCM5/J/bipU0cgh9xXl6oaD2Cvz58dgfffwT/4KELDnmh
wgj1X/p82Zch+EJOXEuYLyP4Z/pbf/3/j+ADAEDyla0=
      "]]}}, {{}, {}, 
    {GrayLevel[0], Thickness[0.003], Dashing[{0.05}], LineBox[CompressedData["
1:eJxTTMoPSmViYGAwAWIQfenAS1EGhg/2xtyTz80qfmS/rsIo5MwCBL/ToHrS
DMePcL6O9hdRu3mf4PzH9hNen3j8Gc73nmL964PSVzh/QfE5frXab3A+R25L
ucOB73B+7EfFZ+lyP+H8lK3nenXKfsH5dZPntV/b9hvOb/0T2tEr9BfOn19v
cFsz/B+cn+0klZ489T+cL3ji65+QcgYHGP/77/z3WRKMcH7w19hU9uMIfkff
5fKiIiY4//iWKOMAIWY4v2ZBaNGW/Qi+tWRSVHciC5xfEP7o6AsBVji/zvTV
WZG9CP60Bcz1m2PZ4HyVixM23+Bmh/P39OlPLFiH4Ou+CeW+7ssB54vwf+A4
8gvBZ90/e73yHE44P8dk901Oby44f41n0oJ93xD8b6+lBJ5N44bztwW7M09x
4YHzGzxa5295huAr3fW6sbiVF+Ff85YpkkZ8cH6s3PmfjJcR/G+neh8VNPLD
+T5M+laaQgJwPtf7qEDGJAS/eZ/Dqjk7EPzGkPXhhZyCcL7V2etunIkI/n1R
lxaO7Qg+p6qlmCO7EJz/TuzFS5s4BD/ivLxQ0XoEf3347A6+/wj+wUMXHPJC
hRHqv/T5si9D8IWcuJYwX0bwz/S3/vr/H8EHAO1geaU=
      "]]}, 
    {RGBColor[1, 0, 1], Thickness[0.003], Dashing[{0.05}], 
     LineBox[CompressedData["
1:eJxTTMoPSmViYGAwAWIQfenAS1EGhg/2Gzgvv9yY/8h+XYVRyJkFCH6nQfWk
GY4f4Xwd7S+idvM+wfmP7Se8PvH4M5zvPcX61welr3D+guJz/Gq13+B8jtyW
cocD3+H82I+Kz9LlfsL5KVvP9eqU/YLz6ybPa7+27Tec3/ontKNX6C+cP7/e
4LZm+D84P9tJKj156n84X/DE1z8h5QwOMP733/nvsyQY4fzgr7Gp7McR/I6+
y+VFRUxw/vEtUcYBQsxwfs2C0KIt+xF8a8mkqO5EFji/IPzR0RcCrHB+nemr
syJ7EfxpC5jrN8eywfkqFydsvsHNDufv6dOfWLAOwdd9E8p93ZcDzhfh/8Bx
5BeCz7p/9nrlOZxwfo7J7puc3lxw/hrPpAX7viH4315LCTybxg3nbwt2Z57i
wgPnN3i0zt/yDMFXuut1Y3ErL8K/5i1TJI344PxYufM/GS8j+N9O9T4qaOSH
832Y9K00hQTgfK73UYGMSQh+8z6HVXN2IPiNIevDCzkF4Xyrs9fdOBMR/Pui
Li0c2xF8TlVLMUd2ITj/ndiLlzZxCH7EeXmhovUI/vrw2R18/xH8g4cuOOSF
CiPUf+nzZV+G4As5cS1hvozgn+lv/fX/P4IPAKG3qPk=
      "]]}, 
    {RGBColor[1, 0, 0], Thickness[0.003], Dashing[{0.05}], 
     LineBox[CompressedData["
1:eJxTTMoPSmViYGAwAWIQfenAS1EGhg/2ehzCrCezH9mvqzAKObMAwe80qJ40
w/EjnK+j/UXUbt4nOP+x/YTXJx5/hvO9p1j/+qD0Fc5fUHyOX632G5zPkdtS
7nDgO5wf+1HxWbrcTzg/Zeu5Xp2yX3B+3eR57de2/YbzW/+EdvQK/YXz59cb
3NYM/wfnZztJpSdP/Q/nC574+ieknMEBxv/+O/99lgQjnB/8NTaV/TiC39F3
ubyoiAnOP74lyjhAiBnOr1kQWrRlP4JvLZkU1Z3IAucXhD86+kKAFc6vM311
VmQvgj9tAXP95lg2OF/l4oTNN7jZ4fw9ffoTC9Yh+LpvQrmv+3LA+SL8HziO
/ELwWffPXq88hxPOzzHZfZPTmwvOX+OZtGDfNwT/22spgWfTuOH8bcHuzFNc
eOD8Bo/W+VueIfhKd71uLG7lRfjXvGWKpBEfnB8rd/4n42UE/9up3kcFjfxw
vg+TvpWmkACcz/U+KpAxCcFv3uewas4OBL8xZH14IacgnG919robZyKCf1/U
pYVjO4LPqWop5sguBOe/E3vx0iYOwY84Ly9UtB7BXx8+u4PvP4J/8NAFh7xQ
YYT6L32+7MsQfCEnriXMlxH8M/2tv/7/R/ABG7k9HQ==
      "]]}}},
  AspectRatio->NCache[GoldenRatio^(-1), 0.6180339887498948],
  Axes->{False, True},
  AxesLabel->{None, None},
  AxesOrigin->{0, 0},
  BaseStyle->{FontFamily -> "Times", FontSize -> 24},
  Frame->True,
  FrameLabel->{
    FormBox["\[Lambda]", TraditionalForm], 
    FormBox[
    "\"\\!\\(\\*\\nStyleBox[\\\"(\\\",\\nFontFamily->\\\"Courier \
New\\\",\\nFontSize->24]\\)\\!\\(\\*\\nStyleBox[FractionBox[\\\"Re\\\", \\\"2\
\\\"],\\nFontFamily->\\\"Courier \
New\\\",\\nFontSize->24]\\)\\!\\(\\*\\nStyleBox[SuperscriptBox[\\\")\\\", \
FractionBox[\\n   RowBox[{\\\"-\\\", \\\"1\\\"}], \\\"2\\\"]],\\nFontFamily->\
\\\"Courier \
New\\\",\\nFontSize->24]\\)\\!\\(\\*\\nStyleBox[\\\"Nu\\\",\\nFontFamily->\\\"\
Courier New\\\",\\nFontSize->24]\\)\"", TraditionalForm]},
  Method->{},
  PlotRange->All,
  PlotRangeClipping->True,
  PlotRangePadding->{Automatic, Automatic}]], "Output",
 CellChangeTimes->{
  3.796106842065002*^9, {3.7961068970273333`*^9, 3.796106917350432*^9}, {
   3.7961069896873255`*^9, 3.796107006768878*^9}, {3.7961070423494377`*^9, 
   3.7961070664906807`*^9}, 3.796107310600815*^9, 3.796107791091022*^9, 
   3.79610785274291*^9, 3.7961078862907066`*^9, 3.7961079268075094`*^9, 
   3.796108443226364*^9, 3.7961086005407505`*^9, 3.796108668477805*^9, 
   3.796109329109282*^9, {3.7961093809902143`*^9, 3.796109399581813*^9}, 
   3.7961094545844283`*^9, 3.7961096579395256`*^9, 3.7961097154939675`*^9, {
   3.796110346394655*^9, 3.796110378715438*^9}, 3.796110455514344*^9, 
   3.796110500986442*^9, {3.7961113597321415`*^9, 3.7961113763223224`*^9}, {
   3.7961114726171885`*^9, 3.796111485200536*^9}, {3.796111787737087*^9, 
   3.7961118578172493`*^9}, 3.7961118957687063`*^9, 3.7961119449540925`*^9, 
   3.7961120401050415`*^9, {3.7961121693783903`*^9, 3.79611219219948*^9}, 
   3.7961127920401783`*^9, 3.7961129094892707`*^9}]
}, Open  ]],

Cell[BoxData[
 RowBox[{"Show", "[", 
  RowBox[{"%99", ",", 
   RowBox[{"ImageSize", "\[Rule]", "Large"}]}], "]"}]], "Input",
 NumberMarks->False],

Cell[BoxData[
 GraphicsBox[{{{}, {}, 
    {GrayLevel[0], Thickness[0.003], Dashing[{0.001}], LineBox[CompressedData["
1:eJxTTMoPSmViYGAwAWIQfenAS1EGhg/2Kl6bZuZcfWi/rsIo5MwCBL/ToHrS
DMePcL6O9hdRu3mf4PzH9hNen3j8Gc73nmL964PSVzh/QfE5frXab3A+R25L
ucOB73B+7EfFZ+lyP+H8lK3nenXKfsH5dZPntV/b9hvOb/0T2tEr9BfOn19v
cFsz/B+cn+0klZ489T+cL3ji65+QcgYHGP/77/z3WRKMcH7w19hU9uMIfkff
5fKiIiY4//iWKOMAIWY4v2ZBaNGW/Qi+tWRSVHciC5xfEP7o6AsBVji/zvTV
WZG9CP60Bcz1m2PZ4HyVixM23+Bmh/P39OlPLFiH4Ou+CeW+7ssB54vwf+A4
8gvBZ90/e73yHE44P8dk901Oby44f41n0oJ93xD8b6+lBJ5N44bztwW7M09x
4YHzGzxa5295huAr3fW6sbiVF+Ff85YpkkZ8cH6s3PmfjJcR/G+neh8VNPLD
+T5M+laaQgJwPtf7qEDGJAS/eZ/Dqjk7EPzGkPXhhZyCcL7V2etunIkI/n1R
lxaO7Qg+p6qlmCO7EJz/TuzFS5s4BD/ivLxQ0XoEf3347A6+/wj+wUMXHPJC
hRHqv/T5si9D8IWcuJYwX0bwz/S3/vr/H8EHACNeiUk=
      "]]}, 
    {RGBColor[1, 0, 1], Thickness[0.003], Dashing[{0.001}], 
     LineBox[CompressedData["
1:eJxTTMoPSmViYGAwAWIQfenAS1EGhg/2ayUebL108aH9ugqjkDMLEPxOg+pJ
Mxw/wvk62l9E7eZ9gvMf2094feLxZzjfe4r1rw9KX+H8BcXn+NVqv8H5HLkt
5Q4HvsP5sR8Vn6XL/YTzU7ae69Up+wXn102e135t2284v/VPaEev0F84f369
wW3N8H9wfraTVHry1P9wvuCJr39CyhkcYPzvv/PfZ0kwwvnBX2NT2Y8j+B19
l8uLipjg/ONboowDhJjh/JoFoUVb9iP41pJJUd2JLHB+Qfijoy8EWOH8OtNX
Z0X2IvjTFjDXb45lg/NVLk7YfIObHc7f06c/sWAdgq/7JpT7ui8HnC/C/4Hj
yC8En3X/7PXKczjh/ByT3Tc5vbng/DWeSQv2fUPwv72WEng2jRvO3xbszjzF
hQfOb/Bonb/lGYKvdNfrxuJWXoR/zVumSBrxwfmxcud/Ml5G8L+d6n1U0MgP
5/sw6VtpCgnA+VzvowIZkxD85n0Oq+bsQPAbQ9aHF3IKwvlWZ6+7cSYi+PdF
XVo4tiP4nKqWYo7sQnD+O7EXL23iEPyI8/JCResR/PXhszv4/iP4Bw9dcMgL
FUao/9Lny74MwRdy4lrCfBnBP9Pf+uv/fwQfAD1xveU=
      "]]}, 
    {RGBColor[1, 0, 0], Thickness[0.003], Dashing[{0.001}], 
     LineBox[CompressedData["
1:eJxTTMoPSmViYGAwAWIQfenAS1EGhg/2Fs95L1mce2i/rsIo5MwCBL/ToHrS
DMePcL6O9hdRu3mf4PzH9hNen3j8Gc73nmL964PSVzh/QfE5frXab3A+R25L
ucOB73B+7EfFZ+lyP+H8lK3nenXKfsH5dZPntV/b9hvOb/0T2tEr9BfOn19v
cFsz/B+cn+0klZ489T+cL3ji65+QcgYHGP/77/z3WRKMcH7w19hU9uMIfkff
5fKiIiY4//iWKOMAIWY4v2ZBaNGW/Qi+tWRSVHciC5xfEP7o6AsBVji/zvTV
WZG9CP60Bcz1m2PZ4HyVixM23+Bmh/P39OlPLFiH4Ou+CeW+7ssB54vwf+A4
8gvBZ90/e73yHE44P8dk901Oby44f41n0oJ93xD8b6+lBJ5N44bztwW7M09x
4YHzGzxa5295huAr3fW6sbiVF+Ff85YpkkZ8cH6s3PmfjJcR/G+neh8VNPLD
+T5M+laaQgJwPtf7qEDGJAS/eZ/Dqjk7EPzGkPXhhZyCcL7V2etunIkI/n1R
lxaO7Qg+p6qlmCO7EJz/TuzFS5s4BD/ivLxQ0XoEf3347A6+/wj+wUMXHPJC
hRHqv/T5si9D8IWcuJYwX0bwz/S3/vr/H8EHAKJPi1E=
      "]]}}, {{}, {}, 
    {GrayLevel[0], Thickness[0.003], Dashing[{0.01}], LineBox[CompressedData["
1:eJxTTMoPSmViYGAwAWIQfenAS1EGhg/25+ZMUnlw9aH9ugqjkDMLEPxOg+pJ
Mxw/wvk62l9E7eZ9gvMf2094feLxZzjfe4r1rw9KX+H8BcXn+NVqv8H5HLkt
5Q4HvsP5sR8Vn6XL/YTzU7ae69Up+wXn102e135t2284v/VPaEev0F84f369
wW3N8H9wfraTVHry1P9wvuCJr39CyhkcYPzvv/PfZ0kwwvnBX2NT2Y8j+B19
l8uLipjg/ONboowDhJjh/JoFoUVb9iP41pJJUd2JLHB+Qfijoy8EWOH8OtNX
Z0X2IvjTFjDXb45lg/NVLk7YfIObHc7f06c/sWAdgq/7JpT7ui8HnC/C/4Hj
yC8En3X/7PXKczjh/ByT3Tc5vbng/DWeSQv2fUPwv72WEng2jRvO3xbszjzF
hQfOb/Bonb/lGYKvdNfrxuJWXoR/zVumSBrxwfmxcud/Ml5G8L+d6n1U0MgP
5/sw6VtpCgnA+VzvowIZkxD85n0Oq+bsQPAbQ9aHF3IKwvlWZ6+7cSYi+PdF
XVo4tiP4nKqWYo7sQnD+O7EXL23iEPyI8/JCResR/PXhszv4/iP4Bw9dcMgL
FUao/9Lny74MwRdy4lrCfBnBP9Pf+uv/fwQfAFZ6tcU=
      "]]}, 
    {RGBColor[1, 0, 1], Thickness[0.003], Dashing[{0.01}], 
     LineBox[CompressedData["
1:eJxTTMoPSmViYGAwAWIQfenAS1EGhg/2C9qKgr0uPbRfV2EUcmYBgt9pUD1p
huNHOF9H+4uo3bxPcP5j+wmvTzz+DOd7T7H+9UHpK5y/oPgcv1rtNzifI7el
3OHAdzg/9qPis3S5n3B+ytZzvTplv+D8usnz2q9t+w3nt/4J7egV+gvnz683
uK0Z/g/Oz3aSSk+e+h/OFzzx9U9IOYMDjP/9d/77LAlGOD/4a2wq+3EEv6Pv
cnlREROcf3xLlHGAEDOcX7MgtGjLfgTfWjIpqjuRBc4vCH909IUAK5xfZ/rq
rMheBH/aAub6zbFscL7KxQmbb3Czw/l7+vQnFqxD8HXfhHJf9+WA80X4P3Ac
+YXgs+6fvV55Diecn2Oy+yanNxecv8YzacG+bwj+t9dSAs+mccP524Ldmae4
8MD5DR6t87c8Q/CV7nrdWNzKi/CvecsUSSM+OD9W7vxPxssI/rdTvY8KGvnh
fB8mfStNIQE4n+t9VCBjEoLfvM9h1ZwdCH5jyPrwQk5BON/q7HU3zkQE/76o
SwvHdgSfU9VSzJFdCM5/J/bipU0cgh9xXl6oaD2Cvz58dgfffwT/4KELDnmh
wgj1X/p82Zch+EJOXEuYLyP4Z/pbf/3/j+ADAMU+i+0=
      "]]}, 
    {RGBColor[1, 0, 0], Thickness[0.003], Dashing[{0.01}], 
     LineBox[CompressedData["
1:eJxTTMoPSmViYGAwAWIQfenAS1EGhg/2hQVBTVvOPbRfV2EUcmYBgt9pUD1p
huNHOF9H+4uo3bxPcP5j+wmvTzz+DOd7T7H+9UHpK5y/oPgcv1rtNzifI7el
3OHAdzg/9qPis3S5n3B+ytZzvTplv+D8usnz2q9t+w3nt/4J7egV+gvnz683
uK0Z/g/Oz3aSSk+e+h/OFzzx9U9IOYMDjP/9d/77LAlGOD/4a2wq+3EEv6Pv
cnlREROcf3xLlHGAEDOcX7MgtGjLfgTfWjIpqjuRBc4vCH909IUAK5xfZ/rq
rMheBH/aAub6zbFscL7KxQmbb3Czw/l7+vQnFqxD8HXfhHJf9+WA80X4P3Ac
+YXgs+6fvV55Diecn2Oy+yanNxecv8YzacG+bwj+t9dSAs+mccP524Ldmae4
8MD5DR6t87c8Q/CV7nrdWNzKi/CvecsUSSM+OD9W7vxPxssI/rdTvY8KGvnh
fB8mfStNIQE4n+t9VCBjEoLfvM9h1ZwdCH5jyPrwQk5BON/q7HU3zkQE/76o
SwvHdgSfU9VSzJFdCM5/J/bipU0cgh9xXl6oaD2Cvz58dgfffwT/4KELDnmh
wgj1X/p82Zch+EJOXEuYLyP4Z/pbf/3/j+ADAEDyla0=
      "]]}}, {{}, {}, 
    {GrayLevel[0], Thickness[0.003], Dashing[{0.05}], LineBox[CompressedData["
1:eJxTTMoPSmViYGAwAWIQfenAS1EGhg/2xtyTz80qfmS/rsIo5MwCBL/ToHrS
DMePcL6O9hdRu3mf4PzH9hNen3j8Gc73nmL964PSVzh/QfE5frXab3A+R25L
ucOB73B+7EfFZ+lyP+H8lK3nenXKfsH5dZPntV/b9hvOb/0T2tEr9BfOn19v
cFsz/B+cn+0klZ489T+cL3ji65+QcgYHGP/77/z3WRKMcH7w19hU9uMIfkff
5fKiIiY4//iWKOMAIWY4v2ZBaNGW/Qi+tWRSVHciC5xfEP7o6AsBVji/zvTV
WZG9CP60Bcz1m2PZ4HyVixM23+Bmh/P39OlPLFiH4Ou+CeW+7ssB54vwf+A4
8gvBZ90/e73yHE44P8dk901Oby44f41n0oJ93xD8b6+lBJ5N44bztwW7M09x
4YHzGzxa5295huAr3fW6sbiVF+Ff85YpkkZ8cH6s3PmfjJcR/G+neh8VNPLD
+T5M+laaQgJwPtf7qEDGJAS/eZ/Dqjk7EPzGkPXhhZyCcL7V2etunIkI/n1R
lxaO7Qg+p6qlmCO7EJz/TuzFS5s4BD/ivLxQ0XoEf3347A6+/wj+wUMXHPJC
hRHqv/T5si9D8IWcuJYwX0bwz/S3/vr/H8EHAO1geaU=
      "]]}, 
    {RGBColor[1, 0, 1], Thickness[0.003], Dashing[{0.05}], 
     LineBox[CompressedData["
1:eJxTTMoPSmViYGAwAWIQfenAS1EGhg/2Gzgvv9yY/8h+XYVRyJkFCH6nQfWk
GY4f4Xwd7S+idvM+wfmP7Se8PvH4M5zvPcX61welr3D+guJz/Gq13+B8jtyW
cocD3+H82I+Kz9LlfsL5KVvP9eqU/YLz6ybPa7+27Tec3/ontKNX6C+cP7/e
4LZm+D84P9tJKj156n84X/DE1z8h5QwOMP733/nvsyQY4fzgr7Gp7McR/I6+
y+VFRUxw/vEtUcYBQsxwfs2C0KIt+xF8a8mkqO5EFji/IPzR0RcCrHB+nemr
syJ7EfxpC5jrN8eywfkqFydsvsHNDufv6dOfWLAOwdd9E8p93ZcDzhfh/8Bx
5BeCz7p/9nrlOZxwfo7J7puc3lxw/hrPpAX7viH4315LCTybxg3nbwt2Z57i
wgPnN3i0zt/yDMFXuut1Y3ErL8K/5i1TJI344PxYufM/GS8j+N9O9T4qaOSH
832Y9K00hQTgfK73UYGMSQh+8z6HVXN2IPiNIevDCzkF4Xyrs9fdOBMR/Pui
Li0c2xF8TlVLMUd2ITj/ndiLlzZxCH7EeXmhovUI/vrw2R18/xH8g4cuOOSF
CiPUf+nzZV+G4As5cS1hvozgn+lv/fX/P4IPAKG3qPk=
      "]]}, 
    {RGBColor[1, 0, 0], Thickness[0.003], Dashing[{0.05}], 
     LineBox[CompressedData["
1:eJxTTMoPSmViYGAwAWIQfenAS1EGhg/2ehzCrCezH9mvqzAKObMAwe80qJ40
w/EjnK+j/UXUbt4nOP+x/YTXJx5/hvO9p1j/+qD0Fc5fUHyOX632G5zPkdtS
7nDgO5wf+1HxWbrcTzg/Zeu5Xp2yX3B+3eR57de2/YbzW/+EdvQK/YXz59cb
3NYM/wfnZztJpSdP/Q/nC574+ieknMEBxv/+O/99lgQjnB/8NTaV/TiC39F3
ubyoiAnOP74lyjhAiBnOr1kQWrRlP4JvLZkU1Z3IAucXhD86+kKAFc6vM311
VmQvgj9tAXP95lg2OF/l4oTNN7jZ4fw9ffoTC9Yh+LpvQrmv+3LA+SL8HziO
/ELwWffPXq88hxPOzzHZfZPTmwvOX+OZtGDfNwT/22spgWfTuOH8bcHuzFNc
eOD8Bo/W+VueIfhKd71uLG7lRfjXvGWKpBEfnB8rd/4n42UE/9up3kcFjfxw
vg+TvpWmkACcz/U+KpAxCcFv3uewas4OBL8xZH14IacgnG919robZyKCf1/U
pYVjO4LPqWop5sguBOe/E3vx0iYOwY84Ly9UtB7BXx8+u4PvP4J/8NAFh7xQ
YYT6L32+7MsQfCEnriXMlxH8M/2tv/7/R/ABG7k9HQ==
      "]]}}, InsetBox[
    StyleBox[Cell[TextData[{
      StyleBox["MWCNTs+F",
       FontFamily->"Times New Roman",
       FontSize->24,
       FontColor->RGBColor[1, 0, 1]],
      Cell[BoxData[
       FormBox[
        SubscriptBox["e", "3"], TraditionalForm]],
       FontSize->24,
       FontColor->RGBColor[1, 0, 1]],
      Cell[BoxData[
       FormBox[
        SubscriptBox["O", "4"], TraditionalForm]],
       FontSize->24,
       FontColor->RGBColor[1, 0, 1]],
      StyleBox["+",
       FontFamily->"Times New Roman",
       FontSize->24,
       FontColor->RGBColor[1, 0, 1]],
      Cell[BoxData[
       FormBox[
        SubscriptBox["H", "2"], TraditionalForm]],
       FontSize->24,
       FontColor->RGBColor[1, 0, 1]],
      StyleBox["O",
       FontFamily->"Times New Roman",
       FontSize->24,
       FontColor->RGBColor[1, 0, 1]],
      StyleBox[".",
       FontFamily->"Times New Roman",
       FontSize->24]
     }],
      GeneratedCell->False,
      CellAutoOverwrite->False,
      CellBaseline->Baseline,
      TextAlignment->Left],
     FontSize->10,
     Background->GrayLevel[1.]], {1.6232628199292245`, 0.5722851845855615}, {
    Left, Baseline},
    Alignment->{Left, Top}], InsetBox[
    StyleBox[Cell[TextData[{
      StyleBox["SWCNTs+F",
       FontFamily->"Times New Roman",
       FontSize->24,
       FontColor->RGBColor[0.5, 0, 0.5]],
      Cell[BoxData[
       FormBox[
        SubscriptBox["e", "3"], TraditionalForm]],
       FontSize->24,
       FontColor->RGBColor[0.5, 0, 0.5]],
      Cell[BoxData[
       FormBox[
        SubscriptBox["O", "4"], TraditionalForm]],
       FontSize->24,
       FontColor->RGBColor[0.5, 0, 0.5]],
      StyleBox["+",
       FontFamily->"Times New Roman",
       FontSize->24,
       FontColor->RGBColor[0.5, 0, 0.5]],
      Cell[BoxData[
       FormBox[
        SubscriptBox["H", "2"], TraditionalForm]],
       FontSize->24,
       FontColor->RGBColor[0.5, 0, 0.5]],
      StyleBox["O.",
       FontFamily->"Times New Roman",
       FontSize->24,
       FontColor->RGBColor[0.5, 0, 0.5]]
     }],
      GeneratedCell->False,
      CellAutoOverwrite->False,
      CellBaseline->Baseline,
      TextAlignment->Left],
     FontSize->10,
     Background->GrayLevel[1.]], {1.6097609842305898`, 0.5695761916226232}, {
    Left, Baseline},
    Alignment->{Left, Top}], InsetBox[
    RowBox[{
     RowBox[{
      StyleBox["F",
       FontFamily->"Times New Roman",
       FontSize->24,
       FontColor->RGBColor[0, 0, 1]], 
      FormBox[
       SubscriptBox["e", "3"],
       TraditionalForm], 
      FormBox[
       SubscriptBox["O", "4"],
       TraditionalForm]}], 
     StyleBox["+",
      FontFamily->"Times New Roman",
      FontSize->24,
      FontColor->RGBColor[0, 0, 1]], 
     RowBox[{
      FormBox[
       SubscriptBox["H", "2"],
       TraditionalForm], 
      StyleBox[
       RowBox[{"O", "."}],
       FontFamily->"Times New Roman",
       FontSize->24,
       FontColor->RGBColor[0, 0, 1]]}]}], 
    Scaled[{0.32620436379347595`, 0.535457513275306}], Center], 
   {Thickness[0.003], Dashing[{0.001}], StrokeForm[RGBColor[1, 0, 1]], 
    EdgeForm[RGBColor[0., 0., 0.]], EdgeForm[None], 
    LineBox[{{1.600800999571916, 0.5729039197312581}, {0.957384036262864, 
     0.5727914877764716}}]}, 
   {Thickness[0.003], Dashing[{0.01}], 
    LineBox[{{1.5815558350001513`, 0.5702372613043892}, {1.0012986442499134`, 
     0.5703443340311716}}]}, 
   {Thickness[0.003], Dashing[{0.05}], 
    LineBox[{{1.589471166583551, 0.5675662762264453}, {0.9350233550021924, 
     0.5675276361212485}}]}, InsetBox[
    StyleBox[
     RowBox[{
      StyleBox["Pr",
       FontFamily->"Times New Roman",
       FontSize->24], 
      StyleBox[Cell[TextData[StyleBox["=6.2,6.4,6.6.",
        FontFamily->"Times New Roman",
        FontSize->24,
        FontColor->RGBColor[0, 0, 1]]],
        GeneratedCell->False,
        CellAutoOverwrite->False,
        CellBaseline->Baseline,
        TextAlignment->Left],
       FontSize->10]}],
     Background->GrayLevel[1.]], {3.1174659705781225`, 0.5605462150794958}, {
    Left, Baseline},
    Alignment->{Left, Top}], 
   {Thickness[0.003], Dashing[{0.001}], EdgeForm[{GrayLevel[0.], Opacity[1.], 
    Thickness[0.003], Dashing[{0.001}]}], 
    ArrowBox[{{2.8357351066615086`, 0.5561544122463177}, {3.102807624991361, 
     0.5597176578656723}}]}, 
   {Thickness[0.003], Dashing[{0.001}], EdgeForm[{GrayLevel[0.], Opacity[1.], 
    Thickness[0.003], Dashing[{0.001}]}], 
    ArrowBox[{{4.524247406195457, 0.5733572327874473}, {4.791319924525309, 
     0.5769204784068019}}]}},
  AspectRatio->NCache[GoldenRatio^(-1), 0.6180339887498948],
  Axes->{False, True},
  AxesLabel->{None, None},
  AxesOrigin->{0, 0},
  BaseStyle->{FontFamily -> "Times", FontSize -> 24},
  Frame->True,
  FrameLabel->{
    FormBox["\[Lambda]", TraditionalForm], 
    FormBox[
    "\"\\!\\(\\*\\nStyleBox[\\\"(\\\",\\nFontFamily->\\\"Courier \
New\\\",\\nFontSize->24]\\)\\!\\(\\*\\nStyleBox[FractionBox[\\\"Re\\\", \\\"2\
\\\"],\\nFontFamily->\\\"Courier \
New\\\",\\nFontSize->24]\\)\\!\\(\\*\\nStyleBox[SuperscriptBox[\\\")\\\", \
FractionBox[\\n   RowBox[{\\\"-\\\", \\\"1\\\"}], \\\"2\\\"]],\\nFontFamily->\
\\\"Courier \
New\\\",\\nFontSize->24]\\)\\!\\(\\*\\nStyleBox[\\\"Nu\\\",\\nFontFamily->\\\"\
Courier New\\\",\\nFontSize->24]\\)\"", TraditionalForm]},
  ImagePadding->{{112., 1.1}, {64., 0.1}},
  ImageSize->Large,
  Method->{},
  PlotRange->{{0.9166667517006802, 5.08333324829932}, {0.5557537105410553, 
   0.5772817716060926}},
  PlotRangeClipping->True,
  PlotRangePadding->Automatic]], "Input",
 CellChangeTimes->{{3.7961129394527617`*^9, 3.796113256304564*^9}}],

Cell[BoxData[
 RowBox[{"Show", "[", 
  RowBox[{"%82", ",", 
   RowBox[{"ImageSize", "\[Rule]", "Large"}]}], "]"}]], "Input",
 NumberMarks->False]
},
WindowSize->{1350, 631},
WindowMargins->{{0, Automatic}, {Automatic, 0}},
FrontEndVersion->"9.0 for Microsoft Windows (64-bit) (January 25, 2013)",
StyleDefinitions->"Default.nb"
]
(* End of Notebook Content *)

(* Internal cache information *)
(*CellTagsOutline
CellTagsIndex->{}
*)
(*CellTagsIndex
CellTagsIndex->{}
*)
(*NotebookFileOutline
Notebook[{
Cell[CellGroupData[{
Cell[580, 22, 43219, 829, 2652, "Input"],
Cell[43802, 853, 1342, 22, 21, "Message"],
Cell[45147, 877, 8712, 159, 231, "Output"]
}, Open  ]],
Cell[53874, 1039, 145, 4, 31, "Input"],
Cell[54022, 1045, 12515, 287, 365, "Input"],
Cell[66540, 1334, 145, 4, 31, "Input"]
}
]
*)

(* End of internal cache information *)
