# Supplementary material for: Darcy-Forchheimer hybrid nanofluid flow over a stretching curved surface with heat and mass transfer
Source: PLoS One. 2021 May 7;16(5):e0249434. doi: 10.1371/journal.pone.0249434 (PMC8104385; doi:10.1371/journal.pone.0249434)
Supplement: S1 Data — (ZIP) [file pone.0249434.s001.zip › Skin+Fr-K.nb]

(* Content-type: application/vnd.wolfram.mathematica *)

(*** Wolfram Notebook File ***)
(* http://www.wolfram.com/nb *)

(* CreatedBy='Mathematica 10.0' *)

(*CacheID: 234*)
(* Internal cache information:
NotebookFileLineBreakTest
NotebookFileLineBreakTest
NotebookDataPosition[       158,          7]
NotebookDataLength[    156915,       3456]
NotebookOptionsPosition[    156448,       3437]
NotebookOutlinePosition[    156791,       3452]
CellTagsIndexPosition[    156748,       3449]
WindowFrame->Normal*)

(* Beginning of Notebook Content *)
Notebook[{

Cell[CellGroupData[{
Cell[BoxData[
 RowBox[{"\[IndentingNewLine]", 
  RowBox[{
   RowBox[{
    RowBox[{
     RowBox[{"u1", "[", 
      RowBox[{
      "\[Omega]_", ",", "\[Lambda]_", ",", "\[Phi]1_", ",", "\[Phi]2_", ",", 
       "Pr_", ",", "A_", ",", "\[CapitalGamma]_", ",", "Sc_"}], "]"}], "=", 
     RowBox[{
      FractionBox["1", 
       SuperscriptBox[
        RowBox[{"(", 
         RowBox[{"1.`6.", "-", 
          RowBox[{"1.`6.", " ", "\[Phi]1"}]}], ")"}], 
        RowBox[{"5", "/", "2"}]]], 
      RowBox[{"(", 
       RowBox[{
        RowBox[{"-", "1.57916666666666666666666666666666666667`6."}], "+", 
        RowBox[{"0.175`6.", " ", "\[CapitalGamma]"}], "+", 
        RowBox[{"0.125`6.", " ", 
         SuperscriptBox["\[CapitalGamma]", "2"]}], "+", 
        RowBox[{"0.05`6.", " ", 
         SuperscriptBox["\[CapitalGamma]", "3"]}], "-", 
        RowBox[{"0.775`6.", " ", "\[Lambda]"}], "-", 
        RowBox[{"0.75`6.", " ", "\[CapitalGamma]", " ", "\[Lambda]"}], "-", 
        RowBox[{"0.35`6.", " ", 
         SuperscriptBox["\[CapitalGamma]", "2"], " ", "\[Lambda]"}], "-", 
        RowBox[{"0.1`6.", " ", 
         SuperscriptBox["\[CapitalGamma]", "3"], " ", "\[Lambda]"}], "-", 
        RowBox[{
        "0.07407407407407407407407407407407407407`6.", " ", "\[CapitalGamma]",
          " ", 
         SqrtBox[
          RowBox[{"1.`6.", "-", 
           RowBox[{"1.`6.", " ", "\[Phi]1"}]}]], " ", 
         SqrtBox[
          RowBox[{"1.`6.", "-", 
           RowBox[{"1.`6.", " ", "\[Phi]2"}]}]]}], "-", 
        RowBox[{"0.12222222222222222222222222222222222222`6.", " ", 
         SuperscriptBox["\[CapitalGamma]", "2"], " ", 
         SqrtBox[
          RowBox[{"1.`6.", "-", 
           RowBox[{"1.`6.", " ", "\[Phi]1"}]}]], " ", 
         SqrtBox[
          RowBox[{"1.`6.", "-", 
           RowBox[{"1.`6.", " ", "\[Phi]2"}]}]]}], "-", 
        RowBox[{"0.08333333333333333333333333333333333333`6.", " ", 
         SuperscriptBox["\[CapitalGamma]", "3"], " ", 
         SqrtBox[
          RowBox[{"1.`6.", "-", 
           RowBox[{"1.`6.", " ", "\[Phi]1"}]}]], " ", 
         SqrtBox[
          RowBox[{"1.`6.", "-", 
           RowBox[{"1.`6.", " ", "\[Phi]2"}]}]]}], "-", 
        RowBox[{
        "0.16408324882901154087594765560867255782`6.", " ", "\[CapitalGamma]",
          " ", 
         SqrtBox[
          RowBox[{"1.`6.", "-", 
           RowBox[{"1.`6.", " ", "\[Phi]1"}]}]], " ", "\[Phi]1", " ", 
         SqrtBox[
          RowBox[{"1.`6.", "-", 
           RowBox[{"1.`6.", " ", "\[Phi]2"}]}]]}], "-", 
        RowBox[{"0.27073736056786904244531363175430972041`6.", " ", 
         SuperscriptBox["\[CapitalGamma]", "2"], " ", 
         SqrtBox[
          RowBox[{"1.`6.", "-", 
           RowBox[{"1.`6.", " ", "\[Phi]1"}]}]], " ", "\[Phi]1", " ", 
         SqrtBox[
          RowBox[{"1.`6.", "-", 
           RowBox[{"1.`6.", " ", "\[Phi]2"}]}]]}], "-", 
        RowBox[{"0.18459365493263798348544111255975662755`6.", " ", 
         SuperscriptBox["\[CapitalGamma]", "3"], " ", 
         SqrtBox[
          RowBox[{"1.`6.", "-", 
           RowBox[{"1.`6.", " ", "\[Phi]1"}]}]], " ", "\[Phi]1", " ", 
         SqrtBox[
          RowBox[{"1.`6.", "-", 
           RowBox[{"1.`6.", " ", "\[Phi]2"}]}]]}], "+", 
        RowBox[{
        "0.55038871988024530397411753343956733787`6.", " ", "\[CapitalGamma]",
          " ", 
         SqrtBox[
          RowBox[{"1.`6.", "-", 
           RowBox[{"1.`6.", " ", "\[Phi]1"}]}]], " ", 
         SuperscriptBox["\[Phi]1", "2"], " ", 
         SqrtBox[
          RowBox[{"1.`6.", "-", 
           RowBox[{"1.`6.", " ", "\[Phi]2"}]}]]}], "+", 
        RowBox[{"0.90814138780240475155729393017528610749`6.", " ", 
         SuperscriptBox["\[CapitalGamma]", "2"], " ", 
         SqrtBox[
          RowBox[{"1.`6.", "-", 
           RowBox[{"1.`6.", " ", "\[Phi]1"}]}]], " ", 
         SuperscriptBox["\[Phi]1", "2"], " ", 
         SqrtBox[
          RowBox[{"1.`6.", "-", 
           RowBox[{"1.`6.", " ", "\[Phi]2"}]}]]}], "+", 
        RowBox[{"0.61918730986527596697088222511951325511`6.", " ", 
         SuperscriptBox["\[CapitalGamma]", "3"], " ", 
         SqrtBox[
          RowBox[{"1.`6.", "-", 
           RowBox[{"1.`6.", " ", "\[Phi]1"}]}]], " ", 
         SuperscriptBox["\[Phi]1", "2"], " ", 
         SqrtBox[
          RowBox[{"1.`6.", "-", 
           RowBox[{"1.`6.", " ", "\[Phi]2"}]}]]}], "-", 
        RowBox[{
        "0.31223139697715968902409580375682070597`6.", " ", "\[CapitalGamma]",
          " ", 
         SqrtBox[
          RowBox[{"1.`6.", "-", 
           RowBox[{"1.`6.", " ", "\[Phi]1"}]}]], " ", 
         SuperscriptBox["\[Phi]1", "3"], " ", 
         SqrtBox[
          RowBox[{"1.`6.", "-", 
           RowBox[{"1.`6.", " ", "\[Phi]2"}]}]]}], "-", 
        RowBox[{"0.51518180501231348688975807619875416486`6.", " ", 
         SuperscriptBox["\[CapitalGamma]", "2"], " ", 
         SqrtBox[
          RowBox[{"1.`6.", "-", 
           RowBox[{"1.`6.", " ", "\[Phi]1"}]}]], " ", 
         SuperscriptBox["\[Phi]1", "3"], " ", 
         SqrtBox[
          RowBox[{"1.`6.", "-", 
           RowBox[{"1.`6.", " ", "\[Phi]2"}]}]]}], "-", 
        RowBox[{"0.35126032159930465015210777922642329422`6.", " ", 
         SuperscriptBox["\[CapitalGamma]", "3"], " ", 
         SqrtBox[
          RowBox[{"1.`6.", "-", 
           RowBox[{"1.`6.", " ", "\[Phi]1"}]}]], " ", 
         SuperscriptBox["\[Phi]1", "3"], " ", 
         SqrtBox[
          RowBox[{"1.`6.", "-", 
           RowBox[{"1.`6.", " ", "\[Phi]2"}]}]]}], "+", 
        RowBox[{
        "0.10335900036030414126893918288963921298`6.", " ", "\[CapitalGamma]",
          " ", 
         SqrtBox[
          RowBox[{"1.`6.", "-", 
           RowBox[{"1.`6.", " ", "\[Phi]1"}]}]], " ", 
         SqrtBox[
          RowBox[{"1.`6.", "-", 
           RowBox[{"1.`6.", " ", "\[Phi]2"}]}]], " ", "\[Phi]2"}], "+", 
        RowBox[{"0.17054235059450183309374965176790470141`6.", " ", 
         SuperscriptBox["\[CapitalGamma]", "2"], " ", 
         SqrtBox[
          RowBox[{"1.`6.", "-", 
           RowBox[{"1.`6.", " ", "\[Phi]1"}]}]], " ", 
         SqrtBox[
          RowBox[{"1.`6.", "-", 
           RowBox[{"1.`6.", " ", "\[Phi]2"}]}]], " ", "\[Phi]2"}], "+", 
        RowBox[{"0.1162788754053421589275565807508441146`6.", " ", 
         SuperscriptBox["\[CapitalGamma]", "3"], " ", 
         SqrtBox[
          RowBox[{"1.`6.", "-", 
           RowBox[{"1.`6.", " ", "\[Phi]1"}]}]], " ", 
         SqrtBox[
          RowBox[{"1.`6.", "-", 
           RowBox[{"1.`6.", " ", "\[Phi]2"}]}]], " ", "\[Phi]2"}], "+", 
        RowBox[{
        "0.72997619021087078453440904549118369197`6.", " ", "\[CapitalGamma]",
          " ", 
         SqrtBox[
          RowBox[{"1.`6.", "-", 
           RowBox[{"1.`6.", " ", "\[Phi]1"}]}]], " ", "\[Phi]1", " ", 
         SqrtBox[
          RowBox[{"1.`6.", "-", 
           RowBox[{"1.`6.", " ", "\[Phi]2"}]}]], " ", "\[Phi]2"}], "+", 
        RowBox[{"1.20446071384793679448177492506045309174`6.", " ", 
         SuperscriptBox["\[CapitalGamma]", "2"], " ", 
         SqrtBox[
          RowBox[{"1.`6.", "-", 
           RowBox[{"1.`6.", " ", "\[Phi]1"}]}]], " ", "\[Phi]1", " ", 
         SqrtBox[
          RowBox[{"1.`6.", "-", 
           RowBox[{"1.`6.", " ", "\[Phi]2"}]}]], " ", "\[Phi]2"}], "+", 
        RowBox[{"0.82122321398722963260121017617758165346`6.", " ", 
         SuperscriptBox["\[CapitalGamma]", "3"], " ", 
         SqrtBox[
          RowBox[{"1.`6.", "-", 
           RowBox[{"1.`6.", " ", "\[Phi]1"}]}]], " ", "\[Phi]1", " ", 
         SqrtBox[
          RowBox[{"1.`6.", "-", 
           RowBox[{"1.`6.", " ", "\[Phi]2"}]}]], " ", "\[Phi]2"}], "-", 
        RowBox[{
        "1.77002938150265399287563563965128502286`6.", " ", "\[CapitalGamma]",
          " ", 
         SqrtBox[
          RowBox[{"1.`6.", "-", 
           RowBox[{"1.`6.", " ", "\[Phi]1"}]}]], " ", 
         SuperscriptBox["\[Phi]1", "2"], " ", 
         SqrtBox[
          RowBox[{"1.`6.", "-", 
           RowBox[{"1.`6.", " ", "\[Phi]2"}]}]], " ", "\[Phi]2"}], "-", 
        RowBox[{"2.92054847947937908824479880542462028772`6.", " ", 
         SuperscriptBox["\[CapitalGamma]", "2"], " ", 
         SqrtBox[
          RowBox[{"1.`6.", "-", 
           RowBox[{"1.`6.", " ", "\[Phi]1"}]}]], " ", 
         SuperscriptBox["\[Phi]1", "2"], " ", 
         SqrtBox[
          RowBox[{"1.`6.", "-", 
           RowBox[{"1.`6.", " ", "\[Phi]2"}]}]], " ", "\[Phi]2"}], "-", 
        RowBox[{"1.99128305419048574198509009460769565072`6.", " ", 
         SuperscriptBox["\[CapitalGamma]", "3"], " ", 
         SqrtBox[
          RowBox[{"1.`6.", "-", 
           RowBox[{"1.`6.", " ", "\[Phi]1"}]}]], " ", 
         SuperscriptBox["\[Phi]1", "2"], " ", 
         SqrtBox[
          RowBox[{"1.`6.", "-", 
           RowBox[{"1.`6.", " ", "\[Phi]2"}]}]], " ", "\[Phi]2"}], "+", 
        RowBox[{
        "0.93669419093147906707228741127046211792`6.", " ", "\[CapitalGamma]",
          " ", 
         SqrtBox[
          RowBox[{"1.`6.", "-", 
           RowBox[{"1.`6.", " ", "\[Phi]1"}]}]], " ", 
         SuperscriptBox["\[Phi]1", "3"], " ", 
         SqrtBox[
          RowBox[{"1.`6.", "-", 
           RowBox[{"1.`6.", " ", "\[Phi]2"}]}]], " ", "\[Phi]2"}], "+", 
        RowBox[{"1.54554541503694046066927422859626249457`6.", " ", 
         SuperscriptBox["\[CapitalGamma]", "2"], " ", 
         SqrtBox[
          RowBox[{"1.`6.", "-", 
           RowBox[{"1.`6.", " ", "\[Phi]1"}]}]], " ", 
         SuperscriptBox["\[Phi]1", "3"], " ", 
         SqrtBox[
          RowBox[{"1.`6.", "-", 
           RowBox[{"1.`6.", " ", "\[Phi]2"}]}]], " ", "\[Phi]2"}], "+", 
        RowBox[{"1.05378096479791395045632333767926988266`6.", " ", 
         SuperscriptBox["\[CapitalGamma]", "3"], " ", 
         SqrtBox[
          RowBox[{"1.`6.", "-", 
           RowBox[{"1.`6.", " ", "\[Phi]1"}]}]], " ", 
         SuperscriptBox["\[Phi]1", "3"], " ", 
         SqrtBox[
          RowBox[{"1.`6.", "-", 
           RowBox[{"1.`6.", " ", "\[Phi]2"}]}]], " ", "\[Phi]2"}], "+", 
        RowBox[{
        "0.01550422150161393968434385644294379627`6.", " ", "\[CapitalGamma]",
          " ", 
         SqrtBox[
          RowBox[{"1.`6.", "-", 
           RowBox[{"1.`6.", " ", "\[Phi]1"}]}]], " ", 
         SqrtBox[
          RowBox[{"1.`6.", "-", 
           RowBox[{"1.`6.", " ", "\[Phi]2"}]}]], " ", 
         SuperscriptBox["\[Phi]2", "2"]}], "+", 
        RowBox[{"0.02558196547766300047916736313085726384`6.", " ", 
         SuperscriptBox["\[CapitalGamma]", "2"], " ", 
         SqrtBox[
          RowBox[{"1.`6.", "-", 
           RowBox[{"1.`6.", " ", "\[Phi]1"}]}]], " ", 
         SqrtBox[
          RowBox[{"1.`6.", "-", 
           RowBox[{"1.`6.", " ", "\[Phi]2"}]}]], " ", 
         SuperscriptBox["\[Phi]2", "2"]}], "+", 
        RowBox[{"0.0174422491893156821448868384983117708`6.", " ", 
         SuperscriptBox["\[CapitalGamma]", "3"], " ", 
         SqrtBox[
          RowBox[{"1.`6.", "-", 
           RowBox[{"1.`6.", " ", "\[Phi]1"}]}]], " ", 
         SqrtBox[
          RowBox[{"1.`6.", "-", 
           RowBox[{"1.`6.", " ", "\[Phi]2"}]}]], " ", 
         SuperscriptBox["\[Phi]2", "2"]}], "-", 
        RowBox[{
        "0.96770263393470694644097512415634971046`6.", " ", "\[CapitalGamma]",
          " ", 
         SqrtBox[
          RowBox[{"1.`6.", "-", 
           RowBox[{"1.`6.", " ", "\[Phi]1"}]}]], " ", "\[Phi]1", " ", 
         SqrtBox[
          RowBox[{"1.`6.", "-", 
           RowBox[{"1.`6.", " ", "\[Phi]2"}]}]], " ", 
         SuperscriptBox["\[Phi]2", "2"]}], "-", 
        RowBox[{"1.59670934599226646162760895485797702225`6.", " ", 
         SuperscriptBox["\[CapitalGamma]", "2"], " ", 
         SqrtBox[
          RowBox[{"1.`6.", "-", 
           RowBox[{"1.`6.", " ", "\[Phi]1"}]}]], " ", "\[Phi]1", " ", 
         SqrtBox[
          RowBox[{"1.`6.", "-", 
           RowBox[{"1.`6.", " ", "\[Phi]2"}]}]], " ", 
         SuperscriptBox["\[Phi]2", "2"]}], "-", 
        RowBox[{"1.08866546317654531474609701467589342426`6.", " ", 
         SuperscriptBox["\[CapitalGamma]", "3"], " ", 
         SqrtBox[
          RowBox[{"1.`6.", "-", 
           RowBox[{"1.`6.", " ", "\[Phi]1"}]}]], " ", "\[Phi]1", " ", 
         SqrtBox[
          RowBox[{"1.`6.", "-", 
           RowBox[{"1.`6.", " ", "\[Phi]2"}]}]], " ", 
         SuperscriptBox["\[Phi]2", "2"]}], "+", 
        RowBox[{
        "1.88889260336457207382891867898386803211`6.", " ", "\[CapitalGamma]",
          " ", 
         SqrtBox[
          RowBox[{"1.`6.", "-", 
           RowBox[{"1.`6.", " ", "\[Phi]1"}]}]], " ", 
         SuperscriptBox["\[Phi]1", "2"], " ", 
         SqrtBox[
          RowBox[{"1.`6.", "-", 
           RowBox[{"1.`6.", " ", "\[Phi]2"}]}]], " ", 
         SuperscriptBox["\[Phi]2", "2"]}], "+", 
        RowBox[{"3.11667279555154392181771582032338225298`6.", " ", 
         SuperscriptBox["\[CapitalGamma]", "2"], " ", 
         SqrtBox[
          RowBox[{"1.`6.", "-", 
           RowBox[{"1.`6.", " ", "\[Phi]1"}]}]], " ", 
         SuperscriptBox["\[Phi]1", "2"], " ", 
         SqrtBox[
          RowBox[{"1.`6.", "-", 
           RowBox[{"1.`6.", " ", "\[Phi]2"}]}]], " ", 
         SuperscriptBox["\[Phi]2", "2"]}], "+", 
        RowBox[{"2.12500417878514358305753351385685153612`6.", " ", 
         SuperscriptBox["\[CapitalGamma]", "3"], " ", 
         SqrtBox[
          RowBox[{"1.`6.", "-", 
           RowBox[{"1.`6.", " ", "\[Phi]1"}]}]], " ", 
         SuperscriptBox["\[Phi]1", "2"], " ", 
         SqrtBox[
          RowBox[{"1.`6.", "-", 
           RowBox[{"1.`6.", " ", "\[Phi]2"}]}]], " ", 
         SuperscriptBox["\[Phi]2", "2"]}], "-", 
        RowBox[{
        "0.93669419093147906707228741127046211792`6.", " ", "\[CapitalGamma]",
          " ", 
         SqrtBox[
          RowBox[{"1.`6.", "-", 
           RowBox[{"1.`6.", " ", "\[Phi]1"}]}]], " ", 
         SuperscriptBox["\[Phi]1", "3"], " ", 
         SqrtBox[
          RowBox[{"1.`6.", "-", 
           RowBox[{"1.`6.", " ", "\[Phi]2"}]}]], " ", 
         SuperscriptBox["\[Phi]2", "2"]}], "-", 
        RowBox[{"1.54554541503694046066927422859626249457`6.", " ", 
         SuperscriptBox["\[CapitalGamma]", "2"], " ", 
         SqrtBox[
          RowBox[{"1.`6.", "-", 
           RowBox[{"1.`6.", " ", "\[Phi]1"}]}]], " ", 
         SuperscriptBox["\[Phi]1", "3"], " ", 
         SqrtBox[
          RowBox[{"1.`6.", "-", 
           RowBox[{"1.`6.", " ", "\[Phi]2"}]}]], " ", 
         SuperscriptBox["\[Phi]2", "2"]}], "-", 
        RowBox[{"1.05378096479791395045632333767926988266`6.", " ", 
         SuperscriptBox["\[CapitalGamma]", "3"], " ", 
         SqrtBox[
          RowBox[{"1.`6.", "-", 
           RowBox[{"1.`6.", " ", "\[Phi]1"}]}]], " ", 
         SuperscriptBox["\[Phi]1", "3"], " ", 
         SqrtBox[
          RowBox[{"1.`6.", "-", 
           RowBox[{"1.`6.", " ", "\[Phi]2"}]}]], " ", 
         SuperscriptBox["\[Phi]2", "2"]}], "-", 
        RowBox[{
        "0.04478914778784400687920896525850893517`6.", " ", "\[CapitalGamma]",
          " ", 
         SqrtBox[
          RowBox[{"1.`6.", "-", 
           RowBox[{"1.`6.", " ", "\[Phi]1"}]}]], " ", 
         SqrtBox[
          RowBox[{"1.`6.", "-", 
           RowBox[{"1.`6.", " ", "\[Phi]2"}]}]], " ", 
         SuperscriptBox["\[Phi]2", "3"]}], "-", 
        RowBox[{"0.07390209384994261135069479267653974303`6.", " ", 
         SuperscriptBox["\[CapitalGamma]", "2"], " ", 
         SqrtBox[
          RowBox[{"1.`6.", "-", 
           RowBox[{"1.`6.", " ", "\[Phi]1"}]}]], " ", 
         SqrtBox[
          RowBox[{"1.`6.", "-", 
           RowBox[{"1.`6.", " ", "\[Phi]2"}]}]], " ", 
         SuperscriptBox["\[Phi]2", "3"]}], "-", 
        RowBox[{"0.05038779126132450773911008591582255207`6.", " ", 
         SuperscriptBox["\[CapitalGamma]", "3"], " ", 
         SqrtBox[
          RowBox[{"1.`6.", "-", 
           RowBox[{"1.`6.", " ", "\[Phi]1"}]}]], " ", 
         SqrtBox[
          RowBox[{"1.`6.", "-", 
           RowBox[{"1.`6.", " ", "\[Phi]2"}]}]], " ", 
         SuperscriptBox["\[Phi]2", "3"]}], "+", 
        RowBox[{
        "0.40180969255284770278251373427383857631`6.", " ", "\[CapitalGamma]",
          " ", 
         SqrtBox[
          RowBox[{"1.`6.", "-", 
           RowBox[{"1.`6.", " ", "\[Phi]1"}]}]], " ", "\[Phi]1", " ", 
         SqrtBox[
          RowBox[{"1.`6.", "-", 
           RowBox[{"1.`6.", " ", "\[Phi]2"}]}]], " ", 
         SuperscriptBox["\[Phi]2", "3"]}], "+", 
        RowBox[{"0.66298599271219870959114766155183365092`6.", " ", 
         SuperscriptBox["\[CapitalGamma]", "2"], " ", 
         SqrtBox[
          RowBox[{"1.`6.", "-", 
           RowBox[{"1.`6.", " ", "\[Phi]1"}]}]], " ", "\[Phi]1", " ", 
         SqrtBox[
          RowBox[{"1.`6.", "-", 
           RowBox[{"1.`6.", " ", "\[Phi]2"}]}]], " ", 
         SuperscriptBox["\[Phi]2", "3"]}], "+", 
        RowBox[{"0.45203590412195366563032795105806839836`6.", " ", 
         SuperscriptBox["\[CapitalGamma]", "3"], " ", 
         SqrtBox[
          RowBox[{"1.`6.", "-", 
           RowBox[{"1.`6.", " ", "\[Phi]1"}]}]], " ", "\[Phi]1", " ", 
         SqrtBox[
          RowBox[{"1.`6.", "-", 
           RowBox[{"1.`6.", " ", "\[Phi]2"}]}]], " ", 
         SuperscriptBox["\[Phi]2", "3"]}], "-", 
        RowBox[{
        "0.66925194174216338492740057277215034712`6.", " ", "\[CapitalGamma]",
          " ", 
         SqrtBox[
          RowBox[{"1.`6.", "-", 
           RowBox[{"1.`6.", " ", "\[Phi]1"}]}]], " ", 
         SuperscriptBox["\[Phi]1", "2"], " ", 
         SqrtBox[
          RowBox[{"1.`6.", "-", 
           RowBox[{"1.`6.", " ", "\[Phi]2"}]}]], " ", 
         SuperscriptBox["\[Phi]2", "3"]}], "-", 
        RowBox[{"1.10426570387456958513021094507404807274`6.", " ", 
         SuperscriptBox["\[CapitalGamma]", "2"], " ", 
         SqrtBox[
          RowBox[{"1.`6.", "-", 
           RowBox[{"1.`6.", " ", "\[Phi]1"}]}]], " ", 
         SuperscriptBox["\[Phi]1", "2"], " ", 
         SqrtBox[
          RowBox[{"1.`6.", "-", 
           RowBox[{"1.`6.", " ", "\[Phi]2"}]}]], " ", 
         SuperscriptBox["\[Phi]2", "3"]}], "-", 
        RowBox[{"0.75290843445993380804332564436866914051`6.", " ", 
         SuperscriptBox["\[CapitalGamma]", "3"], " ", 
         SqrtBox[
          RowBox[{"1.`6.", "-", 
           RowBox[{"1.`6.", " ", "\[Phi]1"}]}]], " ", 
         SuperscriptBox["\[Phi]1", "2"], " ", 
         SqrtBox[
          RowBox[{"1.`6.", "-", 
           RowBox[{"1.`6.", " ", "\[Phi]2"}]}]], " ", 
         SuperscriptBox["\[Phi]2", "3"]}], "+", 
        RowBox[{
        "0.31223139697715968902409580375682070597`6.", " ", "\[CapitalGamma]",
          " ", 
         SqrtBox[
          RowBox[{"1.`6.", "-", 
           RowBox[{"1.`6.", " ", "\[Phi]1"}]}]], " ", 
         SuperscriptBox["\[Phi]1", "3"], " ", 
         SqrtBox[
          RowBox[{"1.`6.", "-", 
           RowBox[{"1.`6.", " ", "\[Phi]2"}]}]], " ", 
         SuperscriptBox["\[Phi]2", "3"]}], "+", 
        RowBox[{"0.51518180501231348688975807619875416486`6.", " ", 
         SuperscriptBox["\[CapitalGamma]", "2"], " ", 
         SqrtBox[
          RowBox[{"1.`6.", "-", 
           RowBox[{"1.`6.", " ", "\[Phi]1"}]}]], " ", 
         SuperscriptBox["\[Phi]1", "3"], " ", 
         SqrtBox[
          RowBox[{"1.`6.", "-", 
           RowBox[{"1.`6.", " ", "\[Phi]2"}]}]], " ", 
         SuperscriptBox["\[Phi]2", "3"]}], "+", 
        RowBox[{"0.35126032159930465015210777922642329422`6.", " ", 
         SuperscriptBox["\[CapitalGamma]", "3"], " ", 
         SqrtBox[
          RowBox[{"1.`6.", "-", 
           RowBox[{"1.`6.", " ", "\[Phi]1"}]}]], " ", 
         SuperscriptBox["\[Phi]1", "3"], " ", 
         SqrtBox[
          RowBox[{"1.`6.", "-", 
           RowBox[{"1.`6.", " ", "\[Phi]2"}]}]], " ", 
         SuperscriptBox["\[Phi]2", "3"]}], "-", 
        RowBox[{"0.08518518518518518518518518518518518518`6.", " ", 
         SqrtBox[
          RowBox[{"1.`6.", "-", 
           RowBox[{"1.`6.", " ", "\[Phi]1"}]}]], " ", 
         SqrtBox[
          RowBox[{"1.`6.", "-", 
           RowBox[{"1.`6.", " ", "\[Phi]2"}]}]], " ", "\[Omega]"}], "-", 
        RowBox[{
        "0.15555555555555555555555555555555555556`6.", " ", "\[CapitalGamma]",
          " ", 
         SqrtBox[
          RowBox[{"1.`6.", "-", 
           RowBox[{"1.`6.", " ", "\[Phi]1"}]}]], " ", 
         SqrtBox[
          RowBox[{"1.`6.", "-", 
           RowBox[{"1.`6.", " ", "\[Phi]2"}]}]], " ", "\[Omega]"}], "-", 
        RowBox[{"0.13333333333333333333333333333333333333`6.", " ", 
         SuperscriptBox["\[CapitalGamma]", "2"], " ", 
         SqrtBox[
          RowBox[{"1.`6.", "-", 
           RowBox[{"1.`6.", " ", "\[Phi]1"}]}]], " ", 
         SqrtBox[
          RowBox[{"1.`6.", "-", 
           RowBox[{"1.`6.", " ", "\[Phi]2"}]}]], " ", "\[Omega]"}], "-", 
        RowBox[{"0.06666666666666666666666666666666666667`6.", " ", 
         SuperscriptBox["\[CapitalGamma]", "3"], " ", 
         SqrtBox[
          RowBox[{"1.`6.", "-", 
           RowBox[{"1.`6.", " ", "\[Phi]1"}]}]], " ", 
         SqrtBox[
          RowBox[{"1.`6.", "-", 
           RowBox[{"1.`6.", " ", "\[Phi]2"}]}]], " ", "\[Omega]"}], "-", 
        RowBox[{"0.1886957361533632720073398039499734415`6.", " ", 
         SqrtBox[
          RowBox[{"1.`6.", "-", 
           RowBox[{"1.`6.", " ", "\[Phi]1"}]}]], " ", "\[Phi]1", " ", 
         SqrtBox[
          RowBox[{"1.`6.", "-", 
           RowBox[{"1.`6.", " ", "\[Phi]2"}]}]], " ", "\[Omega]"}], "-", 
        RowBox[{
        "0.34457482254092423583949007677821237143`6.", " ", "\[CapitalGamma]",
          " ", 
         SqrtBox[
          RowBox[{"1.`6.", "-", 
           RowBox[{"1.`6.", " ", "\[Phi]1"}]}]], " ", "\[Phi]1", " ", 
         SqrtBox[
          RowBox[{"1.`6.", "-", 
           RowBox[{"1.`6.", " ", "\[Phi]2"}]}]], " ", "\[Omega]"}], "-", 
        RowBox[{"0.29534984789222077357670578009561060409`6.", " ", 
         SuperscriptBox["\[CapitalGamma]", "2"], " ", 
         SqrtBox[
          RowBox[{"1.`6.", "-", 
           RowBox[{"1.`6.", " ", "\[Phi]1"}]}]], " ", "\[Phi]1", " ", 
         SqrtBox[
          RowBox[{"1.`6.", "-", 
           RowBox[{"1.`6.", " ", "\[Phi]2"}]}]], " ", "\[Omega]"}], "-", 
        RowBox[{"0.14767492394611038678835289004780530204`6.", " ", 
         SuperscriptBox["\[CapitalGamma]", "3"], " ", 
         SqrtBox[
          RowBox[{"1.`6.", "-", 
           RowBox[{"1.`6.", " ", "\[Phi]1"}]}]], " ", "\[Phi]1", " ", 
         SqrtBox[
          RowBox[{"1.`6.", "-", 
           RowBox[{"1.`6.", " ", "\[Phi]2"}]}]], " ", "\[Omega]"}], "+", 
        RowBox[{"0.63294702786228209957023516345550243855`6.", " ", 
         SqrtBox[
          RowBox[{"1.`6.", "-", 
           RowBox[{"1.`6.", " ", "\[Phi]1"}]}]], " ", 
         SuperscriptBox["\[Phi]1", "2"], " ", 
         SqrtBox[
          RowBox[{"1.`6.", "-", 
           RowBox[{"1.`6.", " ", "\[Phi]2"}]}]], " ", "\[Omega]"}], "+", 
        RowBox[{
        "1.15581631174851513834564682022309140953`6.", " ", "\[CapitalGamma]",
          " ", 
         SqrtBox[
          RowBox[{"1.`6.", "-", 
           RowBox[{"1.`6.", " ", "\[Phi]1"}]}]], " ", 
         SuperscriptBox["\[Phi]1", "2"], " ", 
         SqrtBox[
          RowBox[{"1.`6.", "-", 
           RowBox[{"1.`6.", " ", "\[Phi]2"}]}]], " ", "\[Omega]"}], "+", 
        RowBox[{"0.99069969578444154715341156019122120817`6.", " ", 
         SuperscriptBox["\[CapitalGamma]", "2"], " ", 
         SqrtBox[
          RowBox[{"1.`6.", "-", 
           RowBox[{"1.`6.", " ", "\[Phi]1"}]}]], " ", 
         SuperscriptBox["\[Phi]1", "2"], " ", 
         SqrtBox[
          RowBox[{"1.`6.", "-", 
           RowBox[{"1.`6.", " ", "\[Phi]2"}]}]], " ", "\[Omega]"}], "+", 
        RowBox[{"0.49534984789222077357670578009561060409`6.", " ", 
         SuperscriptBox["\[CapitalGamma]", "3"], " ", 
         SqrtBox[
          RowBox[{"1.`6.", "-", 
           RowBox[{"1.`6.", " ", "\[Phi]1"}]}]], " ", 
         SuperscriptBox["\[Phi]1", "2"], " ", 
         SqrtBox[
          RowBox[{"1.`6.", "-", 
           RowBox[{"1.`6.", " ", "\[Phi]2"}]}]], " ", "\[Omega]"}], "-", 
        RowBox[{"0.35906610652373364237771017432034381187`6.", " ", 
         SqrtBox[
          RowBox[{"1.`6.", "-", 
           RowBox[{"1.`6.", " ", "\[Phi]1"}]}]], " ", 
         SuperscriptBox["\[Phi]1", "3"], " ", 
         SqrtBox[
          RowBox[{"1.`6.", "-", 
           RowBox[{"1.`6.", " ", "\[Phi]2"}]}]], " ", "\[Omega]"}], "-", 
        RowBox[{
        "0.65568593365203534695060118788932348254`6.", " ", "\[CapitalGamma]",
          " ", 
         SqrtBox[
          RowBox[{"1.`6.", "-", 
           RowBox[{"1.`6.", " ", "\[Phi]1"}]}]], " ", 
         SuperscriptBox["\[Phi]1", "3"], " ", 
         SqrtBox[
          RowBox[{"1.`6.", "-", 
           RowBox[{"1.`6.", " ", "\[Phi]2"}]}]], " ", "\[Omega]"}], "-", 
        RowBox[{"0.56201651455888744024337244676227727075`6.", " ", 
         SuperscriptBox["\[CapitalGamma]", "2"], " ", 
         SqrtBox[
          RowBox[{"1.`6.", "-", 
           RowBox[{"1.`6.", " ", "\[Phi]1"}]}]], " ", 
         SuperscriptBox["\[Phi]1", "3"], " ", 
         SqrtBox[
          RowBox[{"1.`6.", "-", 
           RowBox[{"1.`6.", " ", "\[Phi]2"}]}]], " ", "\[Omega]"}], "-", 
        RowBox[{"0.28100825727944372012168622338113863538`6.", " ", 
         SuperscriptBox["\[CapitalGamma]", "3"], " ", 
         SqrtBox[
          RowBox[{"1.`6.", "-", 
           RowBox[{"1.`6.", " ", "\[Phi]1"}]}]], " ", 
         SuperscriptBox["\[Phi]1", "3"], " ", 
         SqrtBox[
          RowBox[{"1.`6.", "-", 
           RowBox[{"1.`6.", " ", "\[Phi]2"}]}]], " ", "\[Omega]"}], "+", 
        RowBox[{"0.11886285041434976245928006032308509492`6.", " ", 
         SqrtBox[
          RowBox[{"1.`6.", "-", 
           RowBox[{"1.`6.", " ", "\[Phi]1"}]}]], " ", 
         SqrtBox[
          RowBox[{"1.`6.", "-", 
           RowBox[{"1.`6.", " ", "\[Phi]2"}]}]], " ", "\[Phi]2", " ", 
         "\[Omega]"}], "+", 
        RowBox[{
        "0.21705390075663869666477228406824234725`6.", " ", "\[CapitalGamma]",
          " ", 
         SqrtBox[
          RowBox[{"1.`6.", "-", 
           RowBox[{"1.`6.", " ", "\[Phi]1"}]}]], " ", 
         SqrtBox[
          RowBox[{"1.`6.", "-", 
           RowBox[{"1.`6.", " ", "\[Phi]2"}]}]], " ", "\[Phi]2", " ", 
         "\[Omega]"}], "+", 
        RowBox[{"0.18604620064854745428409052920135058336`6.", " ", 
         SuperscriptBox["\[CapitalGamma]", "2"], " ", 
         SqrtBox[
          RowBox[{"1.`6.", "-", 
           RowBox[{"1.`6.", " ", "\[Phi]1"}]}]], " ", 
         SqrtBox[
          RowBox[{"1.`6.", "-", 
           RowBox[{"1.`6.", " ", "\[Phi]2"}]}]], " ", "\[Phi]2", " ", 
         "\[Omega]"}], "+", 
        RowBox[{"0.09302310032427372714204526460067529168`6.", " ", 
         SuperscriptBox["\[CapitalGamma]", "3"], " ", 
         SqrtBox[
          RowBox[{"1.`6.", "-", 
           RowBox[{"1.`6.", " ", "\[Phi]1"}]}]], " ", 
         SqrtBox[
          RowBox[{"1.`6.", "-", 
           RowBox[{"1.`6.", " ", "\[Phi]2"}]}]], " ", "\[Phi]2", " ", 
         "\[Omega]"}], "+", 
        RowBox[{"0.83947261874250140221457040231486124576`6.", " ", 
         SqrtBox[
          RowBox[{"1.`6.", "-", 
           RowBox[{"1.`6.", " ", "\[Phi]1"}]}]], " ", "\[Phi]1", " ", 
         SqrtBox[
          RowBox[{"1.`6.", "-", 
           RowBox[{"1.`6.", " ", "\[Phi]2"}]}]], " ", "\[Phi]2", " ", 
         "\[Omega]"}], "+", 
        RowBox[{
        "1.53294999944282864752225899553148575313`6.", " ", "\[CapitalGamma]",
          " ", 
         SqrtBox[
          RowBox[{"1.`6.", "-", 
           RowBox[{"1.`6.", " ", "\[Phi]1"}]}]], " ", "\[Phi]1", " ", 
         SqrtBox[
          RowBox[{"1.`6.", "-", 
           RowBox[{"1.`6.", " ", "\[Phi]2"}]}]], " ", "\[Phi]2", " ", 
         "\[Omega]"}], "+", 
        RowBox[{"1.31395714237956741216193628188413064554`6.", " ", 
         SuperscriptBox["\[CapitalGamma]", "2"], " ", 
         SqrtBox[
          RowBox[{"1.`6.", "-", 
           RowBox[{"1.`6.", " ", "\[Phi]1"}]}]], " ", "\[Phi]1", " ", 
         SqrtBox[
          RowBox[{"1.`6.", "-", 
           RowBox[{"1.`6.", " ", "\[Phi]2"}]}]], " ", "\[Phi]2", " ", 
         "\[Omega]"}], "+", 
        RowBox[{"0.65697857118978370608096814094206532277`6.", " ", 
         SuperscriptBox["\[CapitalGamma]", "3"], " ", 
         SqrtBox[
          RowBox[{"1.`6.", "-", 
           RowBox[{"1.`6.", " ", "\[Phi]1"}]}]], " ", "\[Phi]1", " ", 
         SqrtBox[
          RowBox[{"1.`6.", "-", 
           RowBox[{"1.`6.", " ", "\[Phi]2"}]}]], " ", "\[Phi]2", " ", 
         "\[Omega]"}], "-", 
        RowBox[{"2.03553378872805209180698098559897777629`6.", " ", 
         SqrtBox[
          RowBox[{"1.`6.", "-", 
           RowBox[{"1.`6.", " ", "\[Phi]1"}]}]], " ", 
         SuperscriptBox["\[Phi]1", "2"], " ", 
         SqrtBox[
          RowBox[{"1.`6.", "-", 
           RowBox[{"1.`6.", " ", "\[Phi]2"}]}]], " ", "\[Phi]2", " ", 
         "\[Omega]"}], "-", 
        RowBox[{
        "3.71706170115557338503883484326769854801`6.", " ", "\[CapitalGamma]",
          " ", 
         SqrtBox[
          RowBox[{"1.`6.", "-", 
           RowBox[{"1.`6.", " ", "\[Phi]1"}]}]], " ", 
         SuperscriptBox["\[Phi]1", "2"], " ", 
         SqrtBox[
          RowBox[{"1.`6.", "-", 
           RowBox[{"1.`6.", " ", "\[Phi]2"}]}]], " ", "\[Phi]2", " ", 
         "\[Omega]"}], "-", 
        RowBox[{"3.18605288670477718717614415137231304115`6.", " ", 
         SuperscriptBox["\[CapitalGamma]", "2"], " ", 
         SqrtBox[
          RowBox[{"1.`6.", "-", 
           RowBox[{"1.`6.", " ", "\[Phi]1"}]}]], " ", 
         SuperscriptBox["\[Phi]1", "2"], " ", 
         SqrtBox[
          RowBox[{"1.`6.", "-", 
           RowBox[{"1.`6.", " ", "\[Phi]2"}]}]], " ", "\[Phi]2", " ", 
         "\[Omega]"}], "-", 
        RowBox[{"1.59302644335238859358807207568615652058`6.", " ", 
         SuperscriptBox["\[CapitalGamma]", "3"], " ", 
         SqrtBox[
          RowBox[{"1.`6.", "-", 
           RowBox[{"1.`6.", " ", "\[Phi]1"}]}]], " ", 
         SuperscriptBox["\[Phi]1", "2"], " ", 
         SqrtBox[
          RowBox[{"1.`6.", "-", 
           RowBox[{"1.`6.", " ", "\[Phi]2"}]}]], " ", "\[Phi]2", " ", 
         "\[Omega]"}], "+", 
        RowBox[{"1.07719831957120092713313052296103143561`6.", " ", 
         SqrtBox[
          RowBox[{"1.`6.", "-", 
           RowBox[{"1.`6.", " ", "\[Phi]1"}]}]], " ", 
         SuperscriptBox["\[Phi]1", "3"], " ", 
         SqrtBox[
          RowBox[{"1.`6.", "-", 
           RowBox[{"1.`6.", " ", "\[Phi]2"}]}]], " ", "\[Phi]2", " ", 
         "\[Omega]"}], "+", 
        RowBox[{
        "1.96705780095610604085180356366797044763`6.", " ", "\[CapitalGamma]",
          " ", 
         SqrtBox[
          RowBox[{"1.`6.", "-", 
           RowBox[{"1.`6.", " ", "\[Phi]1"}]}]], " ", 
         SuperscriptBox["\[Phi]1", "3"], " ", 
         SqrtBox[
          RowBox[{"1.`6.", "-", 
           RowBox[{"1.`6.", " ", "\[Phi]2"}]}]], " ", "\[Phi]2", " ", 
         "\[Omega]"}], "+", 
        RowBox[{"1.68604954367666232073011734028683181225`6.", " ", 
         SuperscriptBox["\[CapitalGamma]", "2"], " ", 
         SqrtBox[
          RowBox[{"1.`6.", "-", 
           RowBox[{"1.`6.", " ", "\[Phi]1"}]}]], " ", 
         SuperscriptBox["\[Phi]1", "3"], " ", 
         SqrtBox[
          RowBox[{"1.`6.", "-", 
           RowBox[{"1.`6.", " ", "\[Phi]2"}]}]], " ", "\[Phi]2", " ", 
         "\[Omega]"}], "+", 
        RowBox[{"0.84302477183833116036505867014341590613`6.", " ", 
         SuperscriptBox["\[CapitalGamma]", "3"], " ", 
         SqrtBox[
          RowBox[{"1.`6.", "-", 
           RowBox[{"1.`6.", " ", "\[Phi]1"}]}]], " ", 
         SuperscriptBox["\[Phi]1", "3"], " ", 
         SqrtBox[
          RowBox[{"1.`6.", "-", 
           RowBox[{"1.`6.", " ", "\[Phi]2"}]}]], " ", "\[Phi]2", " ", 
         "\[Omega]"}], "+", 
        RowBox[{"0.01782985472685603063699543490938536571`6.", " ", 
         SqrtBox[
          RowBox[{"1.`6.", "-", 
           RowBox[{"1.`6.", " ", "\[Phi]1"}]}]], " ", 
         SqrtBox[
          RowBox[{"1.`6.", "-", 
           RowBox[{"1.`6.", " ", "\[Phi]2"}]}]], " ", 
         SuperscriptBox["\[Phi]2", "2"], " ", "\[Omega]"}], "+", 
        RowBox[{
        "0.03255886515338927333712209853018197216`6.", " ", "\[CapitalGamma]",
          " ", 
         SqrtBox[
          RowBox[{"1.`6.", "-", 
           RowBox[{"1.`6.", " ", "\[Phi]1"}]}]], " ", 
         SqrtBox[
          RowBox[{"1.`6.", "-", 
           RowBox[{"1.`6.", " ", "\[Phi]2"}]}]], " ", 
         SuperscriptBox["\[Phi]2", "2"], " ", "\[Omega]"}], "+", 
        RowBox[{"0.02790759870290509143181894159729883328`6.", " ", 
         SuperscriptBox["\[CapitalGamma]", "2"], " ", 
         SqrtBox[
          RowBox[{"1.`6.", "-", 
           RowBox[{"1.`6.", " ", "\[Phi]1"}]}]], " ", 
         SqrtBox[
          RowBox[{"1.`6.", "-", 
           RowBox[{"1.`6.", " ", "\[Phi]2"}]}]], " ", 
         SuperscriptBox["\[Phi]2", "2"], " ", "\[Omega]"}], "+", 
        RowBox[{"0.01395379935145254571590947079864941664`6.", " ", 
         SuperscriptBox["\[CapitalGamma]", "3"], " ", 
         SqrtBox[
          RowBox[{"1.`6.", "-", 
           RowBox[{"1.`6.", " ", "\[Phi]1"}]}]], " ", 
         SqrtBox[
          RowBox[{"1.`6.", "-", 
           RowBox[{"1.`6.", " ", "\[Phi]2"}]}]], " ", 
         SuperscriptBox["\[Phi]2", "2"], " ", "\[Omega]"}], "-", 
        RowBox[{"1.11285802902491298840712139277980216702`6.", " ", 
         SqrtBox[
          RowBox[{"1.`6.", "-", 
           RowBox[{"1.`6.", " ", "\[Phi]1"}]}]], " ", "\[Phi]1", " ", 
         SqrtBox[
          RowBox[{"1.`6.", "-", 
           RowBox[{"1.`6.", " ", "\[Phi]2"}]}]], " ", 
         SuperscriptBox["\[Phi]2", "2"], " ", "\[Omega]"}], "-", 
        RowBox[{
        "2.03217553126288458752604776072833439196`6.", " ", "\[CapitalGamma]",
          " ", 
         SqrtBox[
          RowBox[{"1.`6.", "-", 
           RowBox[{"1.`6.", " ", "\[Phi]1"}]}]], " ", "\[Phi]1", " ", 
         SqrtBox[
          RowBox[{"1.`6.", "-", 
           RowBox[{"1.`6.", " ", "\[Phi]2"}]}]], " ", 
         SuperscriptBox["\[Phi]2", "2"], " ", "\[Omega]"}], "-", 
        RowBox[{"1.74186474108247250359375522348142947882`6.", " ", 
         SuperscriptBox["\[CapitalGamma]", "2"], " ", 
         SqrtBox[
          RowBox[{"1.`6.", "-", 
           RowBox[{"1.`6.", " ", "\[Phi]1"}]}]], " ", "\[Phi]1", " ", 
         SqrtBox[
          RowBox[{"1.`6.", "-", 
           RowBox[{"1.`6.", " ", "\[Phi]2"}]}]], " ", 
         SuperscriptBox["\[Phi]2", "2"], " ", "\[Omega]"}], "-", 
        RowBox[{"0.87093237054123625179687761174071473941`6.", " ", 
         SuperscriptBox["\[CapitalGamma]", "3"], " ", 
         SqrtBox[
          RowBox[{"1.`6.", "-", 
           RowBox[{"1.`6.", " ", "\[Phi]1"}]}]], " ", "\[Phi]1", " ", 
         SqrtBox[
          RowBox[{"1.`6.", "-", 
           RowBox[{"1.`6.", " ", "\[Phi]2"}]}]], " ", 
         SuperscriptBox["\[Phi]2", "2"], " ", "\[Omega]"}], "+", 
        RowBox[{"2.17222649386925788490325648083144823692`6.", " ", 
         SqrtBox[
          RowBox[{"1.`6.", "-", 
           RowBox[{"1.`6.", " ", "\[Phi]1"}]}]], " ", 
         SuperscriptBox["\[Phi]1", "2"], " ", 
         SqrtBox[
          RowBox[{"1.`6.", "-", 
           RowBox[{"1.`6.", " ", "\[Phi]2"}]}]], " ", 
         SuperscriptBox["\[Phi]2", "2"], " ", "\[Omega]"}], "+", 
        RowBox[{
        "3.96667446706560135504072922586612286743`6.", " ", "\[CapitalGamma]",
          " ", 
         SqrtBox[
          RowBox[{"1.`6.", "-", 
           RowBox[{"1.`6.", " ", "\[Phi]1"}]}]], " ", 
         SuperscriptBox["\[Phi]1", "2"], " ", 
         SqrtBox[
          RowBox[{"1.`6.", "-", 
           RowBox[{"1.`6.", " ", "\[Phi]2"}]}]], " ", 
         SuperscriptBox["\[Phi]2", "2"], " ", "\[Omega]"}], "+", 
        RowBox[{"3.4000066860562297328920536221709624578`6.", " ", 
         SuperscriptBox["\[CapitalGamma]", "2"], " ", 
         SqrtBox[
          RowBox[{"1.`6.", "-", 
           RowBox[{"1.`6.", " ", "\[Phi]1"}]}]], " ", 
         SuperscriptBox["\[Phi]1", "2"], " ", 
         SqrtBox[
          RowBox[{"1.`6.", "-", 
           RowBox[{"1.`6.", " ", "\[Phi]2"}]}]], " ", 
         SuperscriptBox["\[Phi]2", "2"], " ", "\[Omega]"}], "+", 
        RowBox[{"1.7000033430281148664460268110854812289`6.", " ", 
         SuperscriptBox["\[CapitalGamma]", "3"], " ", 
         SqrtBox[
          RowBox[{"1.`6.", "-", 
           RowBox[{"1.`6.", " ", "\[Phi]1"}]}]], " ", 
         SuperscriptBox["\[Phi]1", "2"], " ", 
         SqrtBox[
          RowBox[{"1.`6.", "-", 
           RowBox[{"1.`6.", " ", "\[Phi]2"}]}]], " ", 
         SuperscriptBox["\[Phi]2", "2"], " ", "\[Omega]"}], "-", 
        RowBox[{"1.07719831957120092713313052296103143561`6.", " ", 
         SqrtBox[
          RowBox[{"1.`6.", "-", 
           RowBox[{"1.`6.", " ", "\[Phi]1"}]}]], " ", 
         SuperscriptBox["\[Phi]1", "3"], " ", 
         SqrtBox[
          RowBox[{"1.`6.", "-", 
           RowBox[{"1.`6.", " ", "\[Phi]2"}]}]], " ", 
         SuperscriptBox["\[Phi]2", "2"], " ", "\[Omega]"}], "-", 
        RowBox[{
        "1.96705780095610604085180356366797044763`6.", " ", "\[CapitalGamma]",
          " ", 
         SqrtBox[
          RowBox[{"1.`6.", "-", 
           RowBox[{"1.`6.", " ", "\[Phi]1"}]}]], " ", 
         SuperscriptBox["\[Phi]1", "3"], " ", 
         SqrtBox[
          RowBox[{"1.`6.", "-", 
           RowBox[{"1.`6.", " ", "\[Phi]2"}]}]], " ", 
         SuperscriptBox["\[Phi]2", "2"], " ", "\[Omega]"}], "-", 
        RowBox[{"1.68604954367666232073011734028683181225`6.", " ", 
         SuperscriptBox["\[CapitalGamma]", "2"], " ", 
         SqrtBox[
          RowBox[{"1.`6.", "-", 
           RowBox[{"1.`6.", " ", "\[Phi]1"}]}]], " ", 
         SuperscriptBox["\[Phi]1", "3"], " ", 
         SqrtBox[
          RowBox[{"1.`6.", "-", 
           RowBox[{"1.`6.", " ", "\[Phi]2"}]}]], " ", 
         SuperscriptBox["\[Phi]2", "2"], " ", "\[Omega]"}], "-", 
        RowBox[{"0.84302477183833116036505867014341590613`6.", " ", 
         SuperscriptBox["\[CapitalGamma]", "3"], " ", 
         SqrtBox[
          RowBox[{"1.`6.", "-", 
           RowBox[{"1.`6.", " ", "\[Phi]1"}]}]], " ", 
         SuperscriptBox["\[Phi]1", "3"], " ", 
         SqrtBox[
          RowBox[{"1.`6.", "-", 
           RowBox[{"1.`6.", " ", "\[Phi]2"}]}]], " ", 
         SuperscriptBox["\[Phi]2", "2"], " ", "\[Omega]"}], "-", 
        RowBox[{"0.05150751995602060791109031004728527545`6.", " ", 
         SqrtBox[
          RowBox[{"1.`6.", "-", 
           RowBox[{"1.`6.", " ", "\[Phi]1"}]}]], " ", 
         SqrtBox[
          RowBox[{"1.`6.", "-", 
           RowBox[{"1.`6.", " ", "\[Phi]2"}]}]], " ", 
         SuperscriptBox["\[Phi]2", "3"], " ", "\[Omega]"}], "-", 
        RowBox[{
        "0.09405721035447241444633882704286876386`6.", " ", "\[CapitalGamma]",
          " ", 
         SqrtBox[
          RowBox[{"1.`6.", "-", 
           RowBox[{"1.`6.", " ", "\[Phi]1"}]}]], " ", 
         SqrtBox[
          RowBox[{"1.`6.", "-", 
           RowBox[{"1.`6.", " ", "\[Phi]2"}]}]], " ", 
         SuperscriptBox["\[Phi]2", "3"], " ", "\[Omega]"}], "-", 
        RowBox[{"0.08062046601811921238257613746531608331`6.", " ", 
         SuperscriptBox["\[CapitalGamma]", "2"], " ", 
         SqrtBox[
          RowBox[{"1.`6.", "-", 
           RowBox[{"1.`6.", " ", "\[Phi]1"}]}]], " ", 
         SqrtBox[
          RowBox[{"1.`6.", "-", 
           RowBox[{"1.`6.", " ", "\[Phi]2"}]}]], " ", 
         SuperscriptBox["\[Phi]2", "3"], " ", "\[Omega]"}], "-", 
        RowBox[{"0.04031023300905960619128806873265804165`6.", " ", 
         SuperscriptBox["\[CapitalGamma]", "3"], " ", 
         SqrtBox[
          RowBox[{"1.`6.", "-", 
           RowBox[{"1.`6.", " ", "\[Phi]1"}]}]], " ", 
         SqrtBox[
          RowBox[{"1.`6.", "-", 
           RowBox[{"1.`6.", " ", "\[Phi]2"}]}]], " ", 
         SuperscriptBox["\[Phi]2", "3"], " ", "\[Omega]"}], "+", 
        RowBox[{"0.46208114643577485819989079441491436276`6.", " ", 
         SqrtBox[
          RowBox[{"1.`6.", "-", 
           RowBox[{"1.`6.", " ", "\[Phi]1"}]}]], " ", "\[Phi]1", " ", 
         SqrtBox[
          RowBox[{"1.`6.", "-", 
           RowBox[{"1.`6.", " ", "\[Phi]2"}]}]], " ", 
         SuperscriptBox["\[Phi]2", "3"], " ", "\[Omega]"}], "+", 
        RowBox[{
        "0.84380035436098017584327884197506101026`6.", " ", "\[CapitalGamma]",
          " ", 
         SqrtBox[
          RowBox[{"1.`6.", "-", 
           RowBox[{"1.`6.", " ", "\[Phi]1"}]}]], " ", "\[Phi]1", " ", 
         SqrtBox[
          RowBox[{"1.`6.", "-", 
           RowBox[{"1.`6.", " ", "\[Phi]2"}]}]], " ", 
         SuperscriptBox["\[Phi]2", "3"], " ", "\[Omega]"}], "+", 
        RowBox[{"0.72325744659512586500852472169290943737`6.", " ", 
         SuperscriptBox["\[CapitalGamma]", "2"], " ", 
         SqrtBox[
          RowBox[{"1.`6.", "-", 
           RowBox[{"1.`6.", " ", "\[Phi]1"}]}]], " ", "\[Phi]1", " ", 
         SqrtBox[
          RowBox[{"1.`6.", "-", 
           RowBox[{"1.`6.", " ", "\[Phi]2"}]}]], " ", 
         SuperscriptBox["\[Phi]2", "3"], " ", "\[Omega]"}], "+", 
        RowBox[{"0.36162872329756293250426236084645471869`6.", " ", 
         SuperscriptBox["\[CapitalGamma]", "3"], " ", 
         SqrtBox[
          RowBox[{"1.`6.", "-", 
           RowBox[{"1.`6.", " ", "\[Phi]1"}]}]], " ", "\[Phi]1", " ", 
         SqrtBox[
          RowBox[{"1.`6.", "-", 
           RowBox[{"1.`6.", " ", "\[Phi]2"}]}]], " ", 
         SuperscriptBox["\[Phi]2", "3"], " ", "\[Omega]"}], "-", 
        RowBox[{"0.76963973300348789266651065868797289919`6.", " ", 
         SqrtBox[
          RowBox[{"1.`6.", "-", 
           RowBox[{"1.`6.", " ", "\[Phi]1"}]}]], " ", 
         SuperscriptBox["\[Phi]1", "2"], " ", 
         SqrtBox[
          RowBox[{"1.`6.", "-", 
           RowBox[{"1.`6.", " ", "\[Phi]2"}]}]], " ", 
         SuperscriptBox["\[Phi]2", "3"], " ", "\[Omega]"}], "-", 
        RowBox[{
        "1.40542907765854310834754120282151572895`6.", " ", "\[CapitalGamma]",
          " ", 
         SqrtBox[
          RowBox[{"1.`6.", "-", 
           RowBox[{"1.`6.", " ", "\[Phi]1"}]}]], " ", 
         SuperscriptBox["\[Phi]1", "2"], " ", 
         SqrtBox[
          RowBox[{"1.`6.", "-", 
           RowBox[{"1.`6.", " ", "\[Phi]2"}]}]], " ", 
         SuperscriptBox["\[Phi]2", "3"], " ", "\[Omega]"}], "-", 
        RowBox[{"1.20465349513589409286932103098987062481`6.", " ", 
         SuperscriptBox["\[CapitalGamma]", "2"], " ", 
         SqrtBox[
          RowBox[{"1.`6.", "-", 
           RowBox[{"1.`6.", " ", "\[Phi]1"}]}]], " ", 
         SuperscriptBox["\[Phi]1", "2"], " ", 
         SqrtBox[
          RowBox[{"1.`6.", "-", 
           RowBox[{"1.`6.", " ", "\[Phi]2"}]}]], " ", 
         SuperscriptBox["\[Phi]2", "3"], " ", "\[Omega]"}], "-", 
        RowBox[{"0.60232674756794704643466051549493531241`6.", " ", 
         SuperscriptBox["\[CapitalGamma]", "3"], " ", 
         SqrtBox[
          RowBox[{"1.`6.", "-", 
           RowBox[{"1.`6.", " ", "\[Phi]1"}]}]], " ", 
         SuperscriptBox["\[Phi]1", "2"], " ", 
         SqrtBox[
          RowBox[{"1.`6.", "-", 
           RowBox[{"1.`6.", " ", "\[Phi]2"}]}]], " ", 
         SuperscriptBox["\[Phi]2", "3"], " ", "\[Omega]"}], "+", 
        RowBox[{"0.35906610652373364237771017432034381187`6.", " ", 
         SqrtBox[
          RowBox[{"1.`6.", "-", 
           RowBox[{"1.`6.", " ", "\[Phi]1"}]}]], " ", 
         SuperscriptBox["\[Phi]1", "3"], " ", 
         SqrtBox[
          RowBox[{"1.`6.", "-", 
           RowBox[{"1.`6.", " ", "\[Phi]2"}]}]], " ", 
         SuperscriptBox["\[Phi]2", "3"], " ", "\[Omega]"}], "+", 
        RowBox[{
        "0.65568593365203534695060118788932348254`6.", " ", "\[CapitalGamma]",
          " ", 
         SqrtBox[
          RowBox[{"1.`6.", "-", 
           RowBox[{"1.`6.", " ", "\[Phi]1"}]}]], " ", 
         SuperscriptBox["\[Phi]1", "3"], " ", 
         SqrtBox[
          RowBox[{"1.`6.", "-", 
           RowBox[{"1.`6.", " ", "\[Phi]2"}]}]], " ", 
         SuperscriptBox["\[Phi]2", "3"], " ", "\[Omega]"}], "+", 
        RowBox[{"0.56201651455888744024337244676227727075`6.", " ", 
         SuperscriptBox["\[CapitalGamma]", "2"], " ", 
         SqrtBox[
          RowBox[{"1.`6.", "-", 
           RowBox[{"1.`6.", " ", "\[Phi]1"}]}]], " ", 
         SuperscriptBox["\[Phi]1", "3"], " ", 
         SqrtBox[
          RowBox[{"1.`6.", "-", 
           RowBox[{"1.`6.", " ", "\[Phi]2"}]}]], " ", 
         SuperscriptBox["\[Phi]2", "3"], " ", "\[Omega]"}], "+", 
        RowBox[{"0.28100825727944372012168622338113863538`6.", " ", 
         SuperscriptBox["\[CapitalGamma]", "3"], " ", 
         SqrtBox[
          RowBox[{"1.`6.", "-", 
           RowBox[{"1.`6.", " ", "\[Phi]1"}]}]], " ", 
         SuperscriptBox["\[Phi]1", "3"], " ", 
         SqrtBox[
          RowBox[{"1.`6.", "-", 
           RowBox[{"1.`6.", " ", "\[Phi]2"}]}]], " ", 
         SuperscriptBox["\[Phi]2", "3"], " ", "\[Omega]"}]}], ")"}]}]}], 
    ";"}], "\[IndentingNewLine]", 
   RowBox[{
    RowBox[{
     RowBox[{"u2", "[", 
      RowBox[{
      "\[Omega]_", ",", "\[Lambda]_", ",", "\[Phi]1_", ",", "\[Phi]2_", ",", 
       "Pr_", ",", "A_", ",", "\[CapitalGamma]_", ",", "Sc_"}], "]"}], "=", 
     RowBox[{
      FractionBox["1", 
       SuperscriptBox[
        RowBox[{"(", 
         RowBox[{"1.`6.", "-", 
          RowBox[{"1.`6.", " ", "\[Phi]1"}]}], ")"}], 
        RowBox[{"5", "/", "2"}]]], 
      RowBox[{"(", 
       RowBox[{
        RowBox[{"-", "1.57916666666666666666666666666666666667`6."}], "+", 
        RowBox[{"0.175`6.", " ", "\[CapitalGamma]"}], "+", 
        RowBox[{"0.125`6.", " ", 
         SuperscriptBox["\[CapitalGamma]", "2"]}], "+", 
        RowBox[{"0.05`6.", " ", 
         SuperscriptBox["\[CapitalGamma]", "3"]}], "-", 
        RowBox[{"0.775`6.", " ", "\[Lambda]"}], "-", 
        RowBox[{"0.75`6.", " ", "\[CapitalGamma]", " ", "\[Lambda]"}], "-", 
        RowBox[{"0.35`6.", " ", 
         SuperscriptBox["\[CapitalGamma]", "2"], " ", "\[Lambda]"}], "-", 
        RowBox[{"0.1`6.", " ", 
         SuperscriptBox["\[CapitalGamma]", "3"], " ", "\[Lambda]"}], "-", 
        RowBox[{
        "0.07407407407407407407407407407407407407`6.", " ", "\[CapitalGamma]",
          " ", 
         SqrtBox[
          RowBox[{"1.`6.", "-", 
           RowBox[{"1.`6.", " ", "\[Phi]1"}]}]], " ", 
         SqrtBox[
          RowBox[{"1.`6.", "-", 
           RowBox[{"1.`6.", " ", "\[Phi]2"}]}]]}], "-", 
        RowBox[{"0.12222222222222222222222222222222222222`6.", " ", 
         SuperscriptBox["\[CapitalGamma]", "2"], " ", 
         SqrtBox[
          RowBox[{"1.`6.", "-", 
           RowBox[{"1.`6.", " ", "\[Phi]1"}]}]], " ", 
         SqrtBox[
          RowBox[{"1.`6.", "-", 
           RowBox[{"1.`6.", " ", "\[Phi]2"}]}]]}], "-", 
        RowBox[{"0.08333333333333333333333333333333333333`6.", " ", 
         SuperscriptBox["\[CapitalGamma]", "3"], " ", 
         SqrtBox[
          RowBox[{"1.`6.", "-", 
           RowBox[{"1.`6.", " ", "\[Phi]1"}]}]], " ", 
         SqrtBox[
          RowBox[{"1.`6.", "-", 
           RowBox[{"1.`6.", " ", "\[Phi]2"}]}]]}], "-", 
        RowBox[{
        "0.16408324882901154087594765560867255782`6.", " ", "\[CapitalGamma]",
          " ", 
         SqrtBox[
          RowBox[{"1.`6.", "-", 
           RowBox[{"1.`6.", " ", "\[Phi]1"}]}]], " ", "\[Phi]1", " ", 
         SqrtBox[
          RowBox[{"1.`6.", "-", 
           RowBox[{"1.`6.", " ", "\[Phi]2"}]}]]}], "-", 
        RowBox[{"0.27073736056786904244531363175430972041`6.", " ", 
         SuperscriptBox["\[CapitalGamma]", "2"], " ", 
         SqrtBox[
          RowBox[{"1.`6.", "-", 
           RowBox[{"1.`6.", " ", "\[Phi]1"}]}]], " ", "\[Phi]1", " ", 
         SqrtBox[
          RowBox[{"1.`6.", "-", 
           RowBox[{"1.`6.", " ", "\[Phi]2"}]}]]}], "-", 
        RowBox[{"0.18459365493263798348544111255975662755`6.", " ", 
         SuperscriptBox["\[CapitalGamma]", "3"], " ", 
         SqrtBox[
          RowBox[{"1.`6.", "-", 
           RowBox[{"1.`6.", " ", "\[Phi]1"}]}]], " ", "\[Phi]1", " ", 
         SqrtBox[
          RowBox[{"1.`6.", "-", 
           RowBox[{"1.`6.", " ", "\[Phi]2"}]}]]}], "+", 
        RowBox[{
        "0.55038871988024530397411753343956733787`6.", " ", "\[CapitalGamma]",
          " ", 
         SqrtBox[
          RowBox[{"1.`6.", "-", 
           RowBox[{"1.`6.", " ", "\[Phi]1"}]}]], " ", 
         SuperscriptBox["\[Phi]1", "2"], " ", 
         SqrtBox[
          RowBox[{"1.`6.", "-", 
           RowBox[{"1.`6.", " ", "\[Phi]2"}]}]]}], "+", 
        RowBox[{"0.90814138780240475155729393017528610749`6.", " ", 
         SuperscriptBox["\[CapitalGamma]", "2"], " ", 
         SqrtBox[
          RowBox[{"1.`6.", "-", 
           RowBox[{"1.`6.", " ", "\[Phi]1"}]}]], " ", 
         SuperscriptBox["\[Phi]1", "2"], " ", 
         SqrtBox[
          RowBox[{"1.`6.", "-", 
           RowBox[{"1.`6.", " ", "\[Phi]2"}]}]]}], "+", 
        RowBox[{"0.61918730986527596697088222511951325511`6.", " ", 
         SuperscriptBox["\[CapitalGamma]", "3"], " ", 
         SqrtBox[
          RowBox[{"1.`6.", "-", 
           RowBox[{"1.`6.", " ", "\[Phi]1"}]}]], " ", 
         SuperscriptBox["\[Phi]1", "2"], " ", 
         SqrtBox[
          RowBox[{"1.`6.", "-", 
           RowBox[{"1.`6.", " ", "\[Phi]2"}]}]]}], "-", 
        RowBox[{
        "0.31223139697715968902409580375682070597`6.", " ", "\[CapitalGamma]",
          " ", 
         SqrtBox[
          RowBox[{"1.`6.", "-", 
           RowBox[{"1.`6.", " ", "\[Phi]1"}]}]], " ", 
         SuperscriptBox["\[Phi]1", "3"], " ", 
         SqrtBox[
          RowBox[{"1.`6.", "-", 
           RowBox[{"1.`6.", " ", "\[Phi]2"}]}]]}], "-", 
        RowBox[{"0.51518180501231348688975807619875416486`6.", " ", 
         SuperscriptBox["\[CapitalGamma]", "2"], " ", 
         SqrtBox[
          RowBox[{"1.`6.", "-", 
           RowBox[{"1.`6.", " ", "\[Phi]1"}]}]], " ", 
         SuperscriptBox["\[Phi]1", "3"], " ", 
         SqrtBox[
          RowBox[{"1.`6.", "-", 
           RowBox[{"1.`6.", " ", "\[Phi]2"}]}]]}], "-", 
        RowBox[{"0.35126032159930465015210777922642329422`6.", " ", 
         SuperscriptBox["\[CapitalGamma]", "3"], " ", 
         SqrtBox[
          RowBox[{"1.`6.", "-", 
           RowBox[{"1.`6.", " ", "\[Phi]1"}]}]], " ", 
         SuperscriptBox["\[Phi]1", "3"], " ", 
         SqrtBox[
          RowBox[{"1.`6.", "-", 
           RowBox[{"1.`6.", " ", "\[Phi]2"}]}]]}], "+", 
        RowBox[{
        "0.0290694866966053406731372833067748322`6.", " ", "\[CapitalGamma]", 
         " ", 
         SqrtBox[
          RowBox[{"1.`6.", "-", 
           RowBox[{"1.`6.", " ", "\[Phi]1"}]}]], " ", 
         SqrtBox[
          RowBox[{"1.`6.", "-", 
           RowBox[{"1.`6.", " ", "\[Phi]2"}]}]], " ", "\[Phi]2"}], "+", 
        RowBox[{"0.04796465304939881211067651745617847313`6.", " ", 
         SuperscriptBox["\[CapitalGamma]", "2"], " ", 
         SqrtBox[
          RowBox[{"1.`6.", "-", 
           RowBox[{"1.`6.", " ", "\[Phi]1"}]}]], " ", 
         SqrtBox[
          RowBox[{"1.`6.", "-", 
           RowBox[{"1.`6.", " ", "\[Phi]2"}]}]], " ", "\[Phi]2"}], "+", 
        RowBox[{"0.03270317253368100825727944372012168622`6.", " ", 
         SuperscriptBox["\[CapitalGamma]", "3"], " ", 
         SqrtBox[
          RowBox[{"1.`6.", "-", 
           RowBox[{"1.`6.", " ", "\[Phi]1"}]}]], " ", 
         SqrtBox[
          RowBox[{"1.`6.", "-", 
           RowBox[{"1.`6.", " ", "\[Phi]2"}]}]], " ", "\[Phi]2"}], "+", 
        RowBox[{
        "0.87855521753826838572601284465691245352`6.", " ", "\[CapitalGamma]",
          " ", 
         SqrtBox[
          RowBox[{"1.`6.", "-", 
           RowBox[{"1.`6.", " ", "\[Phi]1"}]}]], " ", "\[Phi]1", " ", 
         SqrtBox[
          RowBox[{"1.`6.", "-", 
           RowBox[{"1.`6.", " ", "\[Phi]2"}]}]], " ", "\[Phi]2"}], "+", 
        RowBox[{"1.44961610893814283644792119368390554831`6.", " ", 
         SuperscriptBox["\[CapitalGamma]", "2"], " ", 
         SqrtBox[
          RowBox[{"1.`6.", "-", 
           RowBox[{"1.`6.", " ", "\[Phi]1"}]}]], " ", "\[Phi]1", " ", 
         SqrtBox[
          RowBox[{"1.`6.", "-", 
           RowBox[{"1.`6.", " ", "\[Phi]2"}]}]], " ", "\[Phi]2"}], "+", 
        RowBox[{"0.98837461973055193394176445023902651021`6.", " ", 
         SuperscriptBox["\[CapitalGamma]", "3"], " ", 
         SqrtBox[
          RowBox[{"1.`6.", "-", 
           RowBox[{"1.`6.", " ", "\[Phi]1"}]}]], " ", "\[Phi]1", " ", 
         SqrtBox[
          RowBox[{"1.`6.", "-", 
           RowBox[{"1.`6.", " ", "\[Phi]2"}]}]], " ", "\[Phi]2"}], "-", 
        RowBox[{
        "1.84431889516635279347143753923414940364`6.", " ", "\[CapitalGamma]",
          " ", 
         SqrtBox[
          RowBox[{"1.`6.", "-", 
           RowBox[{"1.`6.", " ", "\[Phi]1"}]}]], " ", 
         SuperscriptBox["\[Phi]1", "2"], " ", 
         SqrtBox[
          RowBox[{"1.`6.", "-", 
           RowBox[{"1.`6.", " ", "\[Phi]2"}]}]], " ", "\[Phi]2"}], "-", 
        RowBox[{"3.04312617702448210922787193973634651601`6.", " ", 
         SuperscriptBox["\[CapitalGamma]", "2"], " ", 
         SqrtBox[
          RowBox[{"1.`6.", "-", 
           RowBox[{"1.`6.", " ", "\[Phi]1"}]}]], " ", 
         SuperscriptBox["\[Phi]1", "2"], " ", 
         SqrtBox[
          RowBox[{"1.`6.", "-", 
           RowBox[{"1.`6.", " ", "\[Phi]2"}]}]], " ", "\[Phi]2"}], "-", 
        RowBox[{"2.0748587570621468926553672316384180791`6.", " ", 
         SuperscriptBox["\[CapitalGamma]", "3"], " ", 
         SqrtBox[
          RowBox[{"1.`6.", "-", 
           RowBox[{"1.`6.", " ", "\[Phi]1"}]}]], " ", 
         SuperscriptBox["\[Phi]1", "2"], " ", 
         SqrtBox[
          RowBox[{"1.`6.", "-", 
           RowBox[{"1.`6.", " ", "\[Phi]2"}]}]], " ", "\[Phi]2"}], "+", 
        RowBox[{
        "0.93669419093147906707228741127046211792`6.", " ", "\[CapitalGamma]",
          " ", 
         SqrtBox[
          RowBox[{"1.`6.", "-", 
           RowBox[{"1.`6.", " ", "\[Phi]1"}]}]], " ", 
         SuperscriptBox["\[Phi]1", "3"], " ", 
         SqrtBox[
          RowBox[{"1.`6.", "-", 
           RowBox[{"1.`6.", " ", "\[Phi]2"}]}]], " ", "\[Phi]2"}], "+", 
        RowBox[{"1.54554541503694046066927422859626249457`6.", " ", 
         SuperscriptBox["\[CapitalGamma]", "2"], " ", 
         SqrtBox[
          RowBox[{"1.`6.", "-", 
           RowBox[{"1.`6.", " ", "\[Phi]1"}]}]], " ", 
         SuperscriptBox["\[Phi]1", "3"], " ", 
         SqrtBox[
          RowBox[{"1.`6.", "-", 
           RowBox[{"1.`6.", " ", "\[Phi]2"}]}]], " ", "\[Phi]2"}], "+", 
        RowBox[{"1.05378096479791395045632333767926988266`6.", " ", 
         SuperscriptBox["\[CapitalGamma]", "3"], " ", 
         SqrtBox[
          RowBox[{"1.`6.", "-", 
           RowBox[{"1.`6.", " ", "\[Phi]1"}]}]], " ", 
         SuperscriptBox["\[Phi]1", "3"], " ", 
         SqrtBox[
          RowBox[{"1.`6.", "-", 
           RowBox[{"1.`6.", " ", "\[Phi]2"}]}]], " ", "\[Phi]2"}], "+", 
        RowBox[{
        "0.16408324882901154087594765560867255782`6.", " ", "\[CapitalGamma]",
          " ", 
         SqrtBox[
          RowBox[{"1.`6.", "-", 
           RowBox[{"1.`6.", " ", "\[Phi]1"}]}]], " ", 
         SqrtBox[
          RowBox[{"1.`6.", "-", 
           RowBox[{"1.`6.", " ", "\[Phi]2"}]}]], " ", 
         SuperscriptBox["\[Phi]2", "2"]}], "+", 
        RowBox[{"0.27073736056786904244531363175430972041`6.", " ", 
         SuperscriptBox["\[CapitalGamma]", "2"], " ", 
         SqrtBox[
          RowBox[{"1.`6.", "-", 
           RowBox[{"1.`6.", " ", "\[Phi]1"}]}]], " ", 
         SqrtBox[
          RowBox[{"1.`6.", "-", 
           RowBox[{"1.`6.", " ", "\[Phi]2"}]}]], " ", 
         SuperscriptBox["\[Phi]2", "2"]}], "+", 
        RowBox[{"0.18459365493263798348544111255975662755`6.", " ", 
         SuperscriptBox["\[CapitalGamma]", "3"], " ", 
         SqrtBox[
          RowBox[{"1.`6.", "-", 
           RowBox[{"1.`6.", " ", "\[Phi]1"}]}]], " ", 
         SqrtBox[
          RowBox[{"1.`6.", "-", 
           RowBox[{"1.`6.", " ", "\[Phi]2"}]}]], " ", 
         SuperscriptBox["\[Phi]2", "2"]}], "-", 
        RowBox[{
        "1.26486068858950214882418272248780723357`6.", " ", "\[CapitalGamma]",
          " ", 
         SqrtBox[
          RowBox[{"1.`6.", "-", 
           RowBox[{"1.`6.", " ", "\[Phi]1"}]}]], " ", "\[Phi]1", " ", 
         SqrtBox[
          RowBox[{"1.`6.", "-", 
           RowBox[{"1.`6.", " ", "\[Phi]2"}]}]], " ", 
         SuperscriptBox["\[Phi]2", "2"]}], "-", 
        RowBox[{"2.08702013617267854555990149210488193539`6.", " ", 
         SuperscriptBox["\[CapitalGamma]", "2"], " ", 
         SqrtBox[
          RowBox[{"1.`6.", "-", 
           RowBox[{"1.`6.", " ", "\[Phi]1"}]}]], " ", "\[Phi]1", " ", 
         SqrtBox[
          RowBox[{"1.`6.", "-", 
           RowBox[{"1.`6.", " ", "\[Phi]2"}]}]], " ", 
         SuperscriptBox["\[Phi]2", "2"]}], "-", 
        RowBox[{"1.42296827466318991742720556279878313777`6.", " ", 
         SuperscriptBox["\[CapitalGamma]", "3"], " ", 
         SqrtBox[
          RowBox[{"1.`6.", "-", 
           RowBox[{"1.`6.", " ", "\[Phi]1"}]}]], " ", "\[Phi]1", " ", 
         SqrtBox[
          RowBox[{"1.`6.", "-", 
           RowBox[{"1.`6.", " ", "\[Phi]2"}]}]], " ", 
         SuperscriptBox["\[Phi]2", "2"]}], "+", 
        RowBox[{
        "2.03747163069196967502052247814959679366`6.", " ", "\[CapitalGamma]",
          " ", 
         SqrtBox[
          RowBox[{"1.`6.", "-", 
           RowBox[{"1.`6.", " ", "\[Phi]1"}]}]], " ", 
         SuperscriptBox["\[Phi]1", "2"], " ", 
         SqrtBox[
          RowBox[{"1.`6.", "-", 
           RowBox[{"1.`6.", " ", "\[Phi]2"}]}]], " ", 
         SuperscriptBox["\[Phi]2", "2"]}], "+", 
        RowBox[{"3.36182819064174996378386208894683470955`6.", " ", 
         SuperscriptBox["\[CapitalGamma]", "2"], " ", 
         SqrtBox[
          RowBox[{"1.`6.", "-", 
           RowBox[{"1.`6.", " ", "\[Phi]1"}]}]], " ", 
         SuperscriptBox["\[Phi]1", "2"], " ", 
         SqrtBox[
          RowBox[{"1.`6.", "-", 
           RowBox[{"1.`6.", " ", "\[Phi]2"}]}]], " ", 
         SuperscriptBox["\[Phi]2", "2"]}], "+", 
        RowBox[{"2.29215558452846588439808778791829639287`6.", " ", 
         SuperscriptBox["\[CapitalGamma]", "3"], " ", 
         SqrtBox[
          RowBox[{"1.`6.", "-", 
           RowBox[{"1.`6.", " ", "\[Phi]1"}]}]], " ", 
         SuperscriptBox["\[Phi]1", "2"], " ", 
         SqrtBox[
          RowBox[{"1.`6.", "-", 
           RowBox[{"1.`6.", " ", "\[Phi]2"}]}]], " ", 
         SuperscriptBox["\[Phi]2", "2"]}], "-", 
        RowBox[{
        "0.93669419093147906707228741127046211792`6.", " ", "\[CapitalGamma]",
          " ", 
         SqrtBox[
          RowBox[{"1.`6.", "-", 
           RowBox[{"1.`6.", " ", "\[Phi]1"}]}]], " ", 
         SuperscriptBox["\[Phi]1", "3"], " ", 
         SqrtBox[
          RowBox[{"1.`6.", "-", 
           RowBox[{"1.`6.", " ", "\[Phi]2"}]}]], " ", 
         SuperscriptBox["\[Phi]2", "2"]}], "-", 
        RowBox[{"1.54554541503694046066927422859626249457`6.", " ", 
         SuperscriptBox["\[CapitalGamma]", "2"], " ", 
         SqrtBox[
          RowBox[{"1.`6.", "-", 
           RowBox[{"1.`6.", " ", "\[Phi]1"}]}]], " ", 
         SuperscriptBox["\[Phi]1", "3"], " ", 
         SqrtBox[
          RowBox[{"1.`6.", "-", 
           RowBox[{"1.`6.", " ", "\[Phi]2"}]}]], " ", 
         SuperscriptBox["\[Phi]2", "2"]}], "-", 
        RowBox[{"1.05378096479791395045632333767926988266`6.", " ", 
         SuperscriptBox["\[CapitalGamma]", "3"], " ", 
         SqrtBox[
          RowBox[{"1.`6.", "-", 
           RowBox[{"1.`6.", " ", "\[Phi]1"}]}]], " ", 
         SuperscriptBox["\[Phi]1", "3"], " ", 
         SqrtBox[
          RowBox[{"1.`6.", "-", 
           RowBox[{"1.`6.", " ", "\[Phi]2"}]}]], " ", 
         SuperscriptBox["\[Phi]2", "2"]}], "-", 
        RowBox[{
        "0.11907866145154280747501086484137331595`6.", " ", "\[CapitalGamma]",
          " ", 
         SqrtBox[
          RowBox[{"1.`6.", "-", 
           RowBox[{"1.`6.", " ", "\[Phi]1"}]}]], " ", 
         SqrtBox[
          RowBox[{"1.`6.", "-", 
           RowBox[{"1.`6.", " ", "\[Phi]2"}]}]], " ", 
         SuperscriptBox["\[Phi]2", "3"]}], "-", 
        RowBox[{"0.19647979139504563233376792698826597132`6.", " ", 
         SuperscriptBox["\[CapitalGamma]", "2"], " ", 
         SqrtBox[
          RowBox[{"1.`6.", "-", 
           RowBox[{"1.`6.", " ", "\[Phi]1"}]}]], " ", 
         SqrtBox[
          RowBox[{"1.`6.", "-", 
           RowBox[{"1.`6.", " ", "\[Phi]2"}]}]], " ", 
         SuperscriptBox["\[Phi]2", "3"]}], "-", 
        RowBox[{"0.13396349413298565840938722294654498044`6.", " ", 
         SuperscriptBox["\[CapitalGamma]", "3"], " ", 
         SqrtBox[
          RowBox[{"1.`6.", "-", 
           RowBox[{"1.`6.", " ", "\[Phi]1"}]}]], " ", 
         SqrtBox[
          RowBox[{"1.`6.", "-", 
           RowBox[{"1.`6.", " ", "\[Phi]2"}]}]], " ", 
         SuperscriptBox["\[Phi]2", "3"]}], "+", 
        RowBox[{
        "0.55038871988024530397411753343956733787`6.", " ", "\[CapitalGamma]",
          " ", 
         SqrtBox[
          RowBox[{"1.`6.", "-", 
           RowBox[{"1.`6.", " ", "\[Phi]1"}]}]], " ", "\[Phi]1", " ", 
         SqrtBox[
          RowBox[{"1.`6.", "-", 
           RowBox[{"1.`6.", " ", "\[Phi]2"}]}]], " ", 
         SuperscriptBox["\[Phi]2", "3"]}], "+", 
        RowBox[{"0.90814138780240475155729393017528610749`6.", " ", 
         SuperscriptBox["\[CapitalGamma]", "2"], " ", 
         SqrtBox[
          RowBox[{"1.`6.", "-", 
           RowBox[{"1.`6.", " ", "\[Phi]1"}]}]], " ", "\[Phi]1", " ", 
         SqrtBox[
          RowBox[{"1.`6.", "-", 
           RowBox[{"1.`6.", " ", "\[Phi]2"}]}]], " ", 
         SuperscriptBox["\[Phi]2", "3"]}], "+", 
        RowBox[{"0.61918730986527596697088222511951325511`6.", " ", 
         SuperscriptBox["\[CapitalGamma]", "3"], " ", 
         SqrtBox[
          RowBox[{"1.`6.", "-", 
           RowBox[{"1.`6.", " ", "\[Phi]1"}]}]], " ", "\[Phi]1", " ", 
         SqrtBox[
          RowBox[{"1.`6.", "-", 
           RowBox[{"1.`6.", " ", "\[Phi]2"}]}]], " ", 
         SuperscriptBox["\[Phi]2", "3"]}], "-", 
        RowBox[{
        "0.7435414554058621855232024723550147279`6.", " ", "\[CapitalGamma]", 
         " ", 
         SqrtBox[
          RowBox[{"1.`6.", "-", 
           RowBox[{"1.`6.", " ", "\[Phi]1"}]}]], " ", 
         SuperscriptBox["\[Phi]1", "2"], " ", 
         SqrtBox[
          RowBox[{"1.`6.", "-", 
           RowBox[{"1.`6.", " ", "\[Phi]2"}]}]], " ", 
         SuperscriptBox["\[Phi]2", "3"]}], "-", 
        RowBox[{"1.22684340141967260611328407938577430103`6.", " ", 
         SuperscriptBox["\[CapitalGamma]", "2"], " ", 
         SqrtBox[
          RowBox[{"1.`6.", "-", 
           RowBox[{"1.`6.", " ", "\[Phi]1"}]}]], " ", 
         SuperscriptBox["\[Phi]1", "2"], " ", 
         SqrtBox[
          RowBox[{"1.`6.", "-", 
           RowBox[{"1.`6.", " ", "\[Phi]2"}]}]], " ", 
         SuperscriptBox["\[Phi]2", "3"]}], "-", 
        RowBox[{"0.83648413733159495871360278139939156888`6.", " ", 
         SuperscriptBox["\[CapitalGamma]", "3"], " ", 
         SqrtBox[
          RowBox[{"1.`6.", "-", 
           RowBox[{"1.`6.", " ", "\[Phi]1"}]}]], " ", 
         SuperscriptBox["\[Phi]1", "2"], " ", 
         SqrtBox[
          RowBox[{"1.`6.", "-", 
           RowBox[{"1.`6.", " ", "\[Phi]2"}]}]], " ", 
         SuperscriptBox["\[Phi]2", "3"]}], "+", 
        RowBox[{
        "0.31223139697715968902409580375682070597`6.", " ", "\[CapitalGamma]",
          " ", 
         SqrtBox[
          RowBox[{"1.`6.", "-", 
           RowBox[{"1.`6.", " ", "\[Phi]1"}]}]], " ", 
         SuperscriptBox["\[Phi]1", "3"], " ", 
         SqrtBox[
          RowBox[{"1.`6.", "-", 
           RowBox[{"1.`6.", " ", "\[Phi]2"}]}]], " ", 
         SuperscriptBox["\[Phi]2", "3"]}], "+", 
        RowBox[{"0.51518180501231348688975807619875416486`6.", " ", 
         SuperscriptBox["\[CapitalGamma]", "2"], " ", 
         SqrtBox[
          RowBox[{"1.`6.", "-", 
           RowBox[{"1.`6.", " ", "\[Phi]1"}]}]], " ", 
         SuperscriptBox["\[Phi]1", "3"], " ", 
         SqrtBox[
          RowBox[{"1.`6.", "-", 
           RowBox[{"1.`6.", " ", "\[Phi]2"}]}]], " ", 
         SuperscriptBox["\[Phi]2", "3"]}], "+", 
        RowBox[{"0.35126032159930465015210777922642329422`6.", " ", 
         SuperscriptBox["\[CapitalGamma]", "3"], " ", 
         SqrtBox[
          RowBox[{"1.`6.", "-", 
           RowBox[{"1.`6.", " ", "\[Phi]1"}]}]], " ", 
         SuperscriptBox["\[Phi]1", "3"], " ", 
         SqrtBox[
          RowBox[{"1.`6.", "-", 
           RowBox[{"1.`6.", " ", "\[Phi]2"}]}]], " ", 
         SuperscriptBox["\[Phi]2", "3"]}], "-", 
        RowBox[{"0.08518518518518518518518518518518518518`6.", " ", 
         SqrtBox[
          RowBox[{"1.`6.", "-", 
           RowBox[{"1.`6.", " ", "\[Phi]1"}]}]], " ", 
         SqrtBox[
          RowBox[{"1.`6.", "-", 
           RowBox[{"1.`6.", " ", "\[Phi]2"}]}]], " ", "\[Omega]"}], "-", 
        RowBox[{
        "0.15555555555555555555555555555555555556`6.", " ", "\[CapitalGamma]",
          " ", 
         SqrtBox[
          RowBox[{"1.`6.", "-", 
           RowBox[{"1.`6.", " ", "\[Phi]1"}]}]], " ", 
         SqrtBox[
          RowBox[{"1.`6.", "-", 
           RowBox[{"1.`6.", " ", "\[Phi]2"}]}]], " ", "\[Omega]"}], "-", 
        RowBox[{"0.13333333333333333333333333333333333333`6.", " ", 
         SuperscriptBox["\[CapitalGamma]", "2"], " ", 
         SqrtBox[
          RowBox[{"1.`6.", "-", 
           RowBox[{"1.`6.", " ", "\[Phi]1"}]}]], " ", 
         SqrtBox[
          RowBox[{"1.`6.", "-", 
           RowBox[{"1.`6.", " ", "\[Phi]2"}]}]], " ", "\[Omega]"}], "-", 
        RowBox[{"0.06666666666666666666666666666666666667`6.", " ", 
         SuperscriptBox["\[CapitalGamma]", "3"], " ", 
         SqrtBox[
          RowBox[{"1.`6.", "-", 
           RowBox[{"1.`6.", " ", "\[Phi]1"}]}]], " ", 
         SqrtBox[
          RowBox[{"1.`6.", "-", 
           RowBox[{"1.`6.", " ", "\[Phi]2"}]}]], " ", "\[Omega]"}], "-", 
        RowBox[{"0.1886957361533632720073398039499734415`6.", " ", 
         SqrtBox[
          RowBox[{"1.`6.", "-", 
           RowBox[{"1.`6.", " ", "\[Phi]1"}]}]], " ", "\[Phi]1", " ", 
         SqrtBox[
          RowBox[{"1.`6.", "-", 
           RowBox[{"1.`6.", " ", "\[Phi]2"}]}]], " ", "\[Omega]"}], "-", 
        RowBox[{
        "0.34457482254092423583949007677821237143`6.", " ", "\[CapitalGamma]",
          " ", 
         SqrtBox[
          RowBox[{"1.`6.", "-", 
           RowBox[{"1.`6.", " ", "\[Phi]1"}]}]], " ", "\[Phi]1", " ", 
         SqrtBox[
          RowBox[{"1.`6.", "-", 
           RowBox[{"1.`6.", " ", "\[Phi]2"}]}]], " ", "\[Omega]"}], "-", 
        RowBox[{"0.29534984789222077357670578009561060409`6.", " ", 
         SuperscriptBox["\[CapitalGamma]", "2"], " ", 
         SqrtBox[
          RowBox[{"1.`6.", "-", 
           RowBox[{"1.`6.", " ", "\[Phi]1"}]}]], " ", "\[Phi]1", " ", 
         SqrtBox[
          RowBox[{"1.`6.", "-", 
           RowBox[{"1.`6.", " ", "\[Phi]2"}]}]], " ", "\[Omega]"}], "-", 
        RowBox[{"0.14767492394611038678835289004780530204`6.", " ", 
         SuperscriptBox["\[CapitalGamma]", "3"], " ", 
         SqrtBox[
          RowBox[{"1.`6.", "-", 
           RowBox[{"1.`6.", " ", "\[Phi]1"}]}]], " ", "\[Phi]1", " ", 
         SqrtBox[
          RowBox[{"1.`6.", "-", 
           RowBox[{"1.`6.", " ", "\[Phi]2"}]}]], " ", "\[Omega]"}], "+", 
        RowBox[{"0.63294702786228209957023516345550243855`6.", " ", 
         SqrtBox[
          RowBox[{"1.`6.", "-", 
           RowBox[{"1.`6.", " ", "\[Phi]1"}]}]], " ", 
         SuperscriptBox["\[Phi]1", "2"], " ", 
         SqrtBox[
          RowBox[{"1.`6.", "-", 
           RowBox[{"1.`6.", " ", "\[Phi]2"}]}]], " ", "\[Omega]"}], "+", 
        RowBox[{
        "1.15581631174851513834564682022309140953`6.", " ", "\[CapitalGamma]",
          " ", 
         SqrtBox[
          RowBox[{"1.`6.", "-", 
           RowBox[{"1.`6.", " ", "\[Phi]1"}]}]], " ", 
         SuperscriptBox["\[Phi]1", "2"], " ", 
         SqrtBox[
          RowBox[{"1.`6.", "-", 
           RowBox[{"1.`6.", " ", "\[Phi]2"}]}]], " ", "\[Omega]"}], "+", 
        RowBox[{"0.99069969578444154715341156019122120817`6.", " ", 
         SuperscriptBox["\[CapitalGamma]", "2"], " ", 
         SqrtBox[
          RowBox[{"1.`6.", "-", 
           RowBox[{"1.`6.", " ", "\[Phi]1"}]}]], " ", 
         SuperscriptBox["\[Phi]1", "2"], " ", 
         SqrtBox[
          RowBox[{"1.`6.", "-", 
           RowBox[{"1.`6.", " ", "\[Phi]2"}]}]], " ", "\[Omega]"}], "+", 
        RowBox[{"0.49534984789222077357670578009561060409`6.", " ", 
         SuperscriptBox["\[CapitalGamma]", "3"], " ", 
         SqrtBox[
          RowBox[{"1.`6.", "-", 
           RowBox[{"1.`6.", " ", "\[Phi]1"}]}]], " ", 
         SuperscriptBox["\[Phi]1", "2"], " ", 
         SqrtBox[
          RowBox[{"1.`6.", "-", 
           RowBox[{"1.`6.", " ", "\[Phi]2"}]}]], " ", "\[Omega]"}], "-", 
        RowBox[{"0.35906610652373364237771017432034381187`6.", " ", 
         SqrtBox[
          RowBox[{"1.`6.", "-", 
           RowBox[{"1.`6.", " ", "\[Phi]1"}]}]], " ", 
         SuperscriptBox["\[Phi]1", "3"], " ", 
         SqrtBox[
          RowBox[{"1.`6.", "-", 
           RowBox[{"1.`6.", " ", "\[Phi]2"}]}]], " ", "\[Omega]"}], "-", 
        RowBox[{
        "0.65568593365203534695060118788932348254`6.", " ", "\[CapitalGamma]",
          " ", 
         SqrtBox[
          RowBox[{"1.`6.", "-", 
           RowBox[{"1.`6.", " ", "\[Phi]1"}]}]], " ", 
         SuperscriptBox["\[Phi]1", "3"], " ", 
         SqrtBox[
          RowBox[{"1.`6.", "-", 
           RowBox[{"1.`6.", " ", "\[Phi]2"}]}]], " ", "\[Omega]"}], "-", 
        RowBox[{"0.56201651455888744024337244676227727075`6.", " ", 
         SuperscriptBox["\[CapitalGamma]", "2"], " ", 
         SqrtBox[
          RowBox[{"1.`6.", "-", 
           RowBox[{"1.`6.", " ", "\[Phi]1"}]}]], " ", 
         SuperscriptBox["\[Phi]1", "3"], " ", 
         SqrtBox[
          RowBox[{"1.`6.", "-", 
           RowBox[{"1.`6.", " ", "\[Phi]2"}]}]], " ", "\[Omega]"}], "-", 
        RowBox[{"0.28100825727944372012168622338113863538`6.", " ", 
         SuperscriptBox["\[CapitalGamma]", "3"], " ", 
         SqrtBox[
          RowBox[{"1.`6.", "-", 
           RowBox[{"1.`6.", " ", "\[Phi]1"}]}]], " ", 
         SuperscriptBox["\[Phi]1", "3"], " ", 
         SqrtBox[
          RowBox[{"1.`6.", "-", 
           RowBox[{"1.`6.", " ", "\[Phi]2"}]}]], " ", "\[Omega]"}], "+", 
        RowBox[{"0.03342990970109614177410787580279105703`6.", " ", 
         SqrtBox[
          RowBox[{"1.`6.", "-", 
           RowBox[{"1.`6.", " ", "\[Phi]1"}]}]], " ", 
         SqrtBox[
          RowBox[{"1.`6.", "-", 
           RowBox[{"1.`6.", " ", "\[Phi]2"}]}]], " ", "\[Phi]2", " ", 
         "\[Omega]"}], "+", 
        RowBox[{
        "0.06104592206287121541358829494422714762`6.", " ", "\[CapitalGamma]",
          " ", 
         SqrtBox[
          RowBox[{"1.`6.", "-", 
           RowBox[{"1.`6.", " ", "\[Phi]1"}]}]], " ", 
         SqrtBox[
          RowBox[{"1.`6.", "-", 
           RowBox[{"1.`6.", " ", "\[Phi]2"}]}]], " ", "\[Phi]2", " ", 
         "\[Omega]"}], "+", 
        RowBox[{"0.05232507605388961321164710995219469796`6.", " ", 
         SuperscriptBox["\[CapitalGamma]", "2"], " ", 
         SqrtBox[
          RowBox[{"1.`6.", "-", 
           RowBox[{"1.`6.", " ", "\[Phi]1"}]}]], " ", 
         SqrtBox[
          RowBox[{"1.`6.", "-", 
           RowBox[{"1.`6.", " ", "\[Phi]2"}]}]], " ", "\[Phi]2", " ", 
         "\[Omega]"}], "+", 
        RowBox[{"0.02616253802694480660582355497609734898`6.", " ", 
         SuperscriptBox["\[CapitalGamma]", "3"], " ", 
         SqrtBox[
          RowBox[{"1.`6.", "-", 
           RowBox[{"1.`6.", " ", "\[Phi]1"}]}]], " ", 
         SqrtBox[
          RowBox[{"1.`6.", "-", 
           RowBox[{"1.`6.", " ", "\[Phi]2"}]}]], " ", "\[Phi]2", " ", 
         "\[Omega]"}], "+", 
        RowBox[{"1.01033850016900864358491477135544932155`6.", " ", 
         SqrtBox[
          RowBox[{"1.`6.", "-", 
           RowBox[{"1.`6.", " ", "\[Phi]1"}]}]], " ", "\[Phi]1", " ", 
         SqrtBox[
          RowBox[{"1.`6.", "-", 
           RowBox[{"1.`6.", " ", "\[Phi]2"}]}]], " ", "\[Phi]2", " ", 
         "\[Omega]"}], "+", 
        RowBox[{
        "1.8449659568303636100246269737795161524`6.", " ", "\[CapitalGamma]", 
         " ", 
         SqrtBox[
          RowBox[{"1.`6.", "-", 
           RowBox[{"1.`6.", " ", "\[Phi]1"}]}]], " ", "\[Phi]1", " ", 
         SqrtBox[
          RowBox[{"1.`6.", "-", 
           RowBox[{"1.`6.", " ", "\[Phi]2"}]}]], " ", "\[Phi]2", " ", 
         "\[Omega]"}], "+", 
        RowBox[{"1.58139939156888309430682312038244241634`6.", " ", 
         SuperscriptBox["\[CapitalGamma]", "2"], " ", 
         SqrtBox[
          RowBox[{"1.`6.", "-", 
           RowBox[{"1.`6.", " ", "\[Phi]1"}]}]], " ", "\[Phi]1", " ", 
         SqrtBox[
          RowBox[{"1.`6.", "-", 
           RowBox[{"1.`6.", " ", "\[Phi]2"}]}]], " ", "\[Phi]2", " ", 
         "\[Omega]"}], "+", 
        RowBox[{"0.79069969578444154715341156019122120817`6.", " ", 
         SuperscriptBox["\[CapitalGamma]", "3"], " ", 
         SqrtBox[
          RowBox[{"1.`6.", "-", 
           RowBox[{"1.`6.", " ", "\[Phi]1"}]}]], " ", "\[Phi]1", " ", 
         SqrtBox[
          RowBox[{"1.`6.", "-", 
           RowBox[{"1.`6.", " ", "\[Phi]2"}]}]], " ", "\[Phi]2", " ", 
         "\[Omega]"}], "-", 
        RowBox[{"2.12096672944130571249215317011927181419`6.", " ", 
         SqrtBox[
          RowBox[{"1.`6.", "-", 
           RowBox[{"1.`6.", " ", "\[Phi]1"}]}]], " ", 
         SuperscriptBox["\[Phi]1", "2"], " ", 
         SqrtBox[
          RowBox[{"1.`6.", "-", 
           RowBox[{"1.`6.", " ", "\[Phi]2"}]}]], " ", "\[Phi]2", " ", 
         "\[Omega]"}], "-", 
        RowBox[{
        "3.87306967984934086629001883239171374765`6.", " ", "\[CapitalGamma]",
          " ", 
         SqrtBox[
          RowBox[{"1.`6.", "-", 
           RowBox[{"1.`6.", " ", "\[Phi]1"}]}]], " ", 
         SuperscriptBox["\[Phi]1", "2"], " ", 
         SqrtBox[
          RowBox[{"1.`6.", "-", 
           RowBox[{"1.`6.", " ", "\[Phi]2"}]}]], " ", "\[Phi]2", " ", 
         "\[Omega]"}], "-", 
        RowBox[{"3.31977401129943502824858757062146892655`6.", " ", 
         SuperscriptBox["\[CapitalGamma]", "2"], " ", 
         SqrtBox[
          RowBox[{"1.`6.", "-", 
           RowBox[{"1.`6.", " ", "\[Phi]1"}]}]], " ", 
         SuperscriptBox["\[Phi]1", "2"], " ", 
         SqrtBox[
          RowBox[{"1.`6.", "-", 
           RowBox[{"1.`6.", " ", "\[Phi]2"}]}]], " ", "\[Phi]2", " ", 
         "\[Omega]"}], "-", 
        RowBox[{"1.65988700564971751412429378531073446328`6.", " ", 
         SuperscriptBox["\[CapitalGamma]", "3"], " ", 
         SqrtBox[
          RowBox[{"1.`6.", "-", 
           RowBox[{"1.`6.", " ", "\[Phi]1"}]}]], " ", 
         SuperscriptBox["\[Phi]1", "2"], " ", 
         SqrtBox[
          RowBox[{"1.`6.", "-", 
           RowBox[{"1.`6.", " ", "\[Phi]2"}]}]], " ", "\[Phi]2", " ", 
         "\[Omega]"}], "+", 
        RowBox[{"1.07719831957120092713313052296103143561`6.", " ", 
         SqrtBox[
          RowBox[{"1.`6.", "-", 
           RowBox[{"1.`6.", " ", "\[Phi]1"}]}]], " ", 
         SuperscriptBox["\[Phi]1", "3"], " ", 
         SqrtBox[
          RowBox[{"1.`6.", "-", 
           RowBox[{"1.`6.", " ", "\[Phi]2"}]}]], " ", "\[Phi]2", " ", 
         "\[Omega]"}], "+", 
        RowBox[{
        "1.96705780095610604085180356366797044763`6.", " ", "\[CapitalGamma]",
          " ", 
         SqrtBox[
          RowBox[{"1.`6.", "-", 
           RowBox[{"1.`6.", " ", "\[Phi]1"}]}]], " ", 
         SuperscriptBox["\[Phi]1", "3"], " ", 
         SqrtBox[
          RowBox[{"1.`6.", "-", 
           RowBox[{"1.`6.", " ", "\[Phi]2"}]}]], " ", "\[Phi]2", " ", 
         "\[Omega]"}], "+", 
        RowBox[{"1.68604954367666232073011734028683181225`6.", " ", 
         SuperscriptBox["\[CapitalGamma]", "2"], " ", 
         SqrtBox[
          RowBox[{"1.`6.", "-", 
           RowBox[{"1.`6.", " ", "\[Phi]1"}]}]], " ", 
         SuperscriptBox["\[Phi]1", "3"], " ", 
         SqrtBox[
          RowBox[{"1.`6.", "-", 
           RowBox[{"1.`6.", " ", "\[Phi]2"}]}]], " ", "\[Phi]2", " ", 
         "\[Omega]"}], "+", 
        RowBox[{"0.84302477183833116036505867014341590613`6.", " ", 
         SuperscriptBox["\[CapitalGamma]", "3"], " ", 
         SqrtBox[
          RowBox[{"1.`6.", "-", 
           RowBox[{"1.`6.", " ", "\[Phi]1"}]}]], " ", 
         SuperscriptBox["\[Phi]1", "3"], " ", 
         SqrtBox[
          RowBox[{"1.`6.", "-", 
           RowBox[{"1.`6.", " ", "\[Phi]2"}]}]], " ", "\[Phi]2", " ", 
         "\[Omega]"}], "+", 
        RowBox[{"0.1886957361533632720073398039499734415`6.", " ", 
         SqrtBox[
          RowBox[{"1.`6.", "-", 
           RowBox[{"1.`6.", " ", "\[Phi]1"}]}]], " ", 
         SqrtBox[
          RowBox[{"1.`6.", "-", 
           RowBox[{"1.`6.", " ", "\[Phi]2"}]}]], " ", 
         SuperscriptBox["\[Phi]2", "2"], " ", "\[Omega]"}], "+", 
        RowBox[{
        "0.34457482254092423583949007677821237143`6.", " ", "\[CapitalGamma]",
          " ", 
         SqrtBox[
          RowBox[{"1.`6.", "-", 
           RowBox[{"1.`6.", " ", "\[Phi]1"}]}]], " ", 
         SqrtBox[
          RowBox[{"1.`6.", "-", 
           RowBox[{"1.`6.", " ", "\[Phi]2"}]}]], " ", 
         SuperscriptBox["\[Phi]2", "2"], " ", "\[Omega]"}], "+", 
        RowBox[{"0.29534984789222077357670578009561060409`6.", " ", 
         SuperscriptBox["\[CapitalGamma]", "2"], " ", 
         SqrtBox[
          RowBox[{"1.`6.", "-", 
           RowBox[{"1.`6.", " ", "\[Phi]1"}]}]], " ", 
         SqrtBox[
          RowBox[{"1.`6.", "-", 
           RowBox[{"1.`6.", " ", "\[Phi]2"}]}]], " ", 
         SuperscriptBox["\[Phi]2", "2"], " ", "\[Omega]"}], "+", 
        RowBox[{"0.14767492394611038678835289004780530204`6.", " ", 
         SuperscriptBox["\[CapitalGamma]", "3"], " ", 
         SqrtBox[
          RowBox[{"1.`6.", "-", 
           RowBox[{"1.`6.", " ", "\[Phi]1"}]}]], " ", 
         SqrtBox[
          RowBox[{"1.`6.", "-", 
           RowBox[{"1.`6.", " ", "\[Phi]2"}]}]], " ", 
         SuperscriptBox["\[Phi]2", "2"], " ", "\[Omega]"}], "-", 
        RowBox[{"1.45458979187792747114781013086097831861`6.", " ", 
         SqrtBox[
          RowBox[{"1.`6.", "-", 
           RowBox[{"1.`6.", " ", "\[Phi]1"}]}]], " ", "\[Phi]1", " ", 
         SqrtBox[
          RowBox[{"1.`6.", "-", 
           RowBox[{"1.`6.", " ", "\[Phi]2"}]}]], " ", 
         SuperscriptBox["\[Phi]2", "2"], " ", "\[Omega]"}], "-", 
        RowBox[{
        "2.6562074460379545125307837172243951905`6.", " ", "\[CapitalGamma]", 
         " ", 
         SqrtBox[
          RowBox[{"1.`6.", "-", 
           RowBox[{"1.`6.", " ", "\[Phi]1"}]}]], " ", "\[Phi]1", " ", 
         SqrtBox[
          RowBox[{"1.`6.", "-", 
           RowBox[{"1.`6.", " ", "\[Phi]2"}]}]], " ", 
         SuperscriptBox["\[Phi]2", "2"], " ", "\[Omega]"}], "-", 
        RowBox[{"2.27674923946110386788352890047805302043`6.", " ", 
         SuperscriptBox["\[CapitalGamma]", "2"], " ", 
         SqrtBox[
          RowBox[{"1.`6.", "-", 
           RowBox[{"1.`6.", " ", "\[Phi]1"}]}]], " ", "\[Phi]1", " ", 
         SqrtBox[
          RowBox[{"1.`6.", "-", 
           RowBox[{"1.`6.", " ", "\[Phi]2"}]}]], " ", 
         SuperscriptBox["\[Phi]2", "2"], " ", "\[Omega]"}], "-", 
        RowBox[{"1.13837461973055193394176445023902651021`6.", " ", 
         SuperscriptBox["\[CapitalGamma]", "3"], " ", 
         SqrtBox[
          RowBox[{"1.`6.", "-", 
           RowBox[{"1.`6.", " ", "\[Phi]1"}]}]], " ", "\[Phi]1", " ", 
         SqrtBox[
          RowBox[{"1.`6.", "-", 
           RowBox[{"1.`6.", " ", "\[Phi]2"}]}]], " ", 
         SuperscriptBox["\[Phi]2", "2"], " ", "\[Omega]"}], "+", 
        RowBox[{"2.34309237529576512627360084987203631271`6.", " ", 
         SqrtBox[
          RowBox[{"1.`6.", "-", 
           RowBox[{"1.`6.", " ", "\[Phi]1"}]}]], " ", 
         SuperscriptBox["\[Phi]1", "2"], " ", 
         SqrtBox[
          RowBox[{"1.`6.", "-", 
           RowBox[{"1.`6.", " ", "\[Phi]2"}]}]], " ", 
         SuperscriptBox["\[Phi]2", "2"], " ", "\[Omega]"}], "+", 
        RowBox[{
        "4.27869042445313631754309720411415326669`6.", " ", "\[CapitalGamma]",
          " ", 
         SqrtBox[
          RowBox[{"1.`6.", "-", 
           RowBox[{"1.`6.", " ", "\[Phi]1"}]}]], " ", 
         SuperscriptBox["\[Phi]1", "2"], " ", 
         SqrtBox[
          RowBox[{"1.`6.", "-", 
           RowBox[{"1.`6.", " ", "\[Phi]2"}]}]], " ", 
         SuperscriptBox["\[Phi]2", "2"], " ", "\[Omega]"}], "+", 
        RowBox[{"3.6674489352455454150369404606692742286`6.", " ", 
         SuperscriptBox["\[CapitalGamma]", "2"], " ", 
         SqrtBox[
          RowBox[{"1.`6.", "-", 
           RowBox[{"1.`6.", " ", "\[Phi]1"}]}]], " ", 
         SuperscriptBox["\[Phi]1", "2"], " ", 
         SqrtBox[
          RowBox[{"1.`6.", "-", 
           RowBox[{"1.`6.", " ", "\[Phi]2"}]}]], " ", 
         SuperscriptBox["\[Phi]2", "2"], " ", "\[Omega]"}], "+", 
        RowBox[{"1.8337244676227727075184702303346371143`6.", " ", 
         SuperscriptBox["\[CapitalGamma]", "3"], " ", 
         SqrtBox[
          RowBox[{"1.`6.", "-", 
           RowBox[{"1.`6.", " ", "\[Phi]1"}]}]], " ", 
         SuperscriptBox["\[Phi]1", "2"], " ", 
         SqrtBox[
          RowBox[{"1.`6.", "-", 
           RowBox[{"1.`6.", " ", "\[Phi]2"}]}]], " ", 
         SuperscriptBox["\[Phi]2", "2"], " ", "\[Omega]"}], "-", 
        RowBox[{"1.07719831957120092713313052296103143561`6.", " ", 
         SqrtBox[
          RowBox[{"1.`6.", "-", 
           RowBox[{"1.`6.", " ", "\[Phi]1"}]}]], " ", 
         SuperscriptBox["\[Phi]1", "3"], " ", 
         SqrtBox[
          RowBox[{"1.`6.", "-", 
           RowBox[{"1.`6.", " ", "\[Phi]2"}]}]], " ", 
         SuperscriptBox["\[Phi]2", "2"], " ", "\[Omega]"}], "-", 
        RowBox[{
        "1.96705780095610604085180356366797044763`6.", " ", "\[CapitalGamma]",
          " ", 
         SqrtBox[
          RowBox[{"1.`6.", "-", 
           RowBox[{"1.`6.", " ", "\[Phi]1"}]}]], " ", 
         SuperscriptBox["\[Phi]1", "3"], " ", 
         SqrtBox[
          RowBox[{"1.`6.", "-", 
           RowBox[{"1.`6.", " ", "\[Phi]2"}]}]], " ", 
         SuperscriptBox["\[Phi]2", "2"], " ", "\[Omega]"}], "-", 
        RowBox[{"1.68604954367666232073011734028683181225`6.", " ", 
         SuperscriptBox["\[CapitalGamma]", "2"], " ", 
         SqrtBox[
          RowBox[{"1.`6.", "-", 
           RowBox[{"1.`6.", " ", "\[Phi]1"}]}]], " ", 
         SuperscriptBox["\[Phi]1", "3"], " ", 
         SqrtBox[
          RowBox[{"1.`6.", "-", 
           RowBox[{"1.`6.", " ", "\[Phi]2"}]}]], " ", 
         SuperscriptBox["\[Phi]2", "2"], " ", "\[Omega]"}], "-", 
        RowBox[{"0.84302477183833116036505867014341590613`6.", " ", 
         SuperscriptBox["\[CapitalGamma]", "3"], " ", 
         SqrtBox[
          RowBox[{"1.`6.", "-", 
           RowBox[{"1.`6.", " ", "\[Phi]1"}]}]], " ", 
         SuperscriptBox["\[Phi]1", "3"], " ", 
         SqrtBox[
          RowBox[{"1.`6.", "-", 
           RowBox[{"1.`6.", " ", "\[Phi]2"}]}]], " ", 
         SuperscriptBox["\[Phi]2", "2"], " ", "\[Omega]"}], "-", 
        RowBox[{"0.13694046066927422859626249456757931334`6.", " ", 
         SqrtBox[
          RowBox[{"1.`6.", "-", 
           RowBox[{"1.`6.", " ", "\[Phi]1"}]}]], " ", 
         SqrtBox[
          RowBox[{"1.`6.", "-", 
           RowBox[{"1.`6.", " ", "\[Phi]2"}]}]], " ", 
         SuperscriptBox["\[Phi]2", "3"], " ", "\[Omega]"}], "-", 
        RowBox[{
        "0.25006518904823989569752281616688396349`6.", " ", "\[CapitalGamma]",
          " ", 
         SqrtBox[
          RowBox[{"1.`6.", "-", 
           RowBox[{"1.`6.", " ", "\[Phi]1"}]}]], " ", 
         SqrtBox[
          RowBox[{"1.`6.", "-", 
           RowBox[{"1.`6.", " ", "\[Phi]2"}]}]], " ", 
         SuperscriptBox["\[Phi]2", "3"], " ", "\[Omega]"}], "-", 
        RowBox[{"0.21434159061277705345501955671447196871`6.", " ", 
         SuperscriptBox["\[CapitalGamma]", "2"], " ", 
         SqrtBox[
          RowBox[{"1.`6.", "-", 
           RowBox[{"1.`6.", " ", "\[Phi]1"}]}]], " ", 
         SqrtBox[
          RowBox[{"1.`6.", "-", 
           RowBox[{"1.`6.", " ", "\[Phi]2"}]}]], " ", 
         SuperscriptBox["\[Phi]2", "3"], " ", "\[Omega]"}], "-", 
        RowBox[{"0.10717079530638852672750977835723598436`6.", " ", 
         SuperscriptBox["\[CapitalGamma]", "3"], " ", 
         SqrtBox[
          RowBox[{"1.`6.", "-", 
           RowBox[{"1.`6.", " ", "\[Phi]1"}]}]], " ", 
         SqrtBox[
          RowBox[{"1.`6.", "-", 
           RowBox[{"1.`6.", " ", "\[Phi]2"}]}]], " ", 
         SuperscriptBox["\[Phi]2", "3"], " ", "\[Omega]"}], "+", 
        RowBox[{"0.63294702786228209957023516345550243855`6.", " ", 
         SqrtBox[
          RowBox[{"1.`6.", "-", 
           RowBox[{"1.`6.", " ", "\[Phi]1"}]}]], " ", "\[Phi]1", " ", 
         SqrtBox[
          RowBox[{"1.`6.", "-", 
           RowBox[{"1.`6.", " ", "\[Phi]2"}]}]], " ", 
         SuperscriptBox["\[Phi]2", "3"], " ", "\[Omega]"}], "+", 
        RowBox[{
        "1.15581631174851513834564682022309140953`6.", " ", "\[CapitalGamma]",
          " ", 
         SqrtBox[
          RowBox[{"1.`6.", "-", 
           RowBox[{"1.`6.", " ", "\[Phi]1"}]}]], " ", "\[Phi]1", " ", 
         SqrtBox[
          RowBox[{"1.`6.", "-", 
           RowBox[{"1.`6.", " ", "\[Phi]2"}]}]], " ", 
         SuperscriptBox["\[Phi]2", "3"], " ", "\[Omega]"}], "+", 
        RowBox[{"0.99069969578444154715341156019122120817`6.", " ", 
         SuperscriptBox["\[CapitalGamma]", "2"], " ", 
         SqrtBox[
          RowBox[{"1.`6.", "-", 
           RowBox[{"1.`6.", " ", "\[Phi]1"}]}]], " ", "\[Phi]1", " ", 
         SqrtBox[
          RowBox[{"1.`6.", "-", 
           RowBox[{"1.`6.", " ", "\[Phi]2"}]}]], " ", 
         SuperscriptBox["\[Phi]2", "3"], " ", "\[Omega]"}], "+", 
        RowBox[{"0.49534984789222077357670578009561060409`6.", " ", 
         SuperscriptBox["\[CapitalGamma]", "3"], " ", 
         SqrtBox[
          RowBox[{"1.`6.", "-", 
           RowBox[{"1.`6.", " ", "\[Phi]1"}]}]], " ", "\[Phi]1", " ", 
         SqrtBox[
          RowBox[{"1.`6.", "-", 
           RowBox[{"1.`6.", " ", "\[Phi]2"}]}]], " ", 
         SuperscriptBox["\[Phi]2", "3"], " ", "\[Omega]"}], "-", 
        RowBox[{"0.85507267371674151335168284320826693708`6.", " ", 
         SqrtBox[
          RowBox[{"1.`6.", "-", 
           RowBox[{"1.`6.", " ", "\[Phi]1"}]}]], " ", 
         SuperscriptBox["\[Phi]1", "2"], " ", 
         SqrtBox[
          RowBox[{"1.`6.", "-", 
           RowBox[{"1.`6.", " ", "\[Phi]2"}]}]], " ", 
         SuperscriptBox["\[Phi]2", "3"], " ", "\[Omega]"}], "-", 
        RowBox[{
        "1.56143705635231058959872519194553092858`6.", " ", "\[CapitalGamma]",
          " ", 
         SqrtBox[
          RowBox[{"1.`6.", "-", 
           RowBox[{"1.`6.", " ", "\[Phi]1"}]}]], " ", 
         SuperscriptBox["\[Phi]1", "2"], " ", 
         SqrtBox[
          RowBox[{"1.`6.", "-", 
           RowBox[{"1.`6.", " ", "\[Phi]2"}]}]], " ", 
         SuperscriptBox["\[Phi]2", "3"], " ", "\[Omega]"}], "-", 
        RowBox[{"1.33837461973055193394176445023902651021`6.", " ", 
         SuperscriptBox["\[CapitalGamma]", "2"], " ", 
         SqrtBox[
          RowBox[{"1.`6.", "-", 
           RowBox[{"1.`6.", " ", "\[Phi]1"}]}]], " ", 
         SuperscriptBox["\[Phi]1", "2"], " ", 
         SqrtBox[
          RowBox[{"1.`6.", "-", 
           RowBox[{"1.`6.", " ", "\[Phi]2"}]}]], " ", 
         SuperscriptBox["\[Phi]2", "3"], " ", "\[Omega]"}], "-", 
        RowBox[{"0.66918730986527596697088222511951325511`6.", " ", 
         SuperscriptBox["\[CapitalGamma]", "3"], " ", 
         SqrtBox[
          RowBox[{"1.`6.", "-", 
           RowBox[{"1.`6.", " ", "\[Phi]1"}]}]], " ", 
         SuperscriptBox["\[Phi]1", "2"], " ", 
         SqrtBox[
          RowBox[{"1.`6.", "-", 
           RowBox[{"1.`6.", " ", "\[Phi]2"}]}]], " ", 
         SuperscriptBox["\[Phi]2", "3"], " ", "\[Omega]"}], "+", 
        RowBox[{"0.35906610652373364237771017432034381187`6.", " ", 
         SqrtBox[
          RowBox[{"1.`6.", "-", 
           RowBox[{"1.`6.", " ", "\[Phi]1"}]}]], " ", 
         SuperscriptBox["\[Phi]1", "3"], " ", 
         SqrtBox[
          RowBox[{"1.`6.", "-", 
           RowBox[{"1.`6.", " ", "\[Phi]2"}]}]], " ", 
         SuperscriptBox["\[Phi]2", "3"], " ", "\[Omega]"}], "+", 
        RowBox[{
        "0.65568593365203534695060118788932348254`6.", " ", "\[CapitalGamma]",
          " ", 
         SqrtBox[
          RowBox[{"1.`6.", "-", 
           RowBox[{"1.`6.", " ", "\[Phi]1"}]}]], " ", 
         SuperscriptBox["\[Phi]1", "3"], " ", 
         SqrtBox[
          RowBox[{"1.`6.", "-", 
           RowBox[{"1.`6.", " ", "\[Phi]2"}]}]], " ", 
         SuperscriptBox["\[Phi]2", "3"], " ", "\[Omega]"}], "+", 
        RowBox[{"0.56201651455888744024337244676227727075`6.", " ", 
         SuperscriptBox["\[CapitalGamma]", "2"], " ", 
         SqrtBox[
          RowBox[{"1.`6.", "-", 
           RowBox[{"1.`6.", " ", "\[Phi]1"}]}]], " ", 
         SuperscriptBox["\[Phi]1", "3"], " ", 
         SqrtBox[
          RowBox[{"1.`6.", "-", 
           RowBox[{"1.`6.", " ", "\[Phi]2"}]}]], " ", 
         SuperscriptBox["\[Phi]2", "3"], " ", "\[Omega]"}], "+", 
        RowBox[{"0.28100825727944372012168622338113863538`6.", " ", 
         SuperscriptBox["\[CapitalGamma]", "3"], " ", 
         SqrtBox[
          RowBox[{"1.`6.", "-", 
           RowBox[{"1.`6.", " ", "\[Phi]1"}]}]], " ", 
         SuperscriptBox["\[Phi]1", "3"], " ", 
         SqrtBox[
          RowBox[{"1.`6.", "-", 
           RowBox[{"1.`6.", " ", "\[Phi]2"}]}]], " ", 
         SuperscriptBox["\[Phi]2", "3"], " ", "\[Omega]"}]}], ")"}]}]}], 
    ";"}], "\[IndentingNewLine]", 
   RowBox[{
    RowBox[{
     RowBox[{"u3", "[", 
      RowBox[{
      "\[Omega]_", ",", "\[Lambda]_", ",", "\[Phi]1_", ",", "\[Phi]2_", ",", 
       "Pr_", ",", "A_", ",", "\[CapitalGamma]_", ",", "Sc_"}], "]"}], "=", 
     RowBox[{
      FractionBox["1", 
       SuperscriptBox[
        RowBox[{"(", 
         RowBox[{"1.`6.", "-", 
          RowBox[{"1.`6.", " ", "\[Phi]1"}]}], ")"}], 
        RowBox[{"5", "/", "2"}]]], 
      RowBox[{"(", 
       RowBox[{
        RowBox[{"-", "1.57916666666666666666666666666666666667`6."}], "+", 
        RowBox[{"0.175`6.", " ", "\[CapitalGamma]"}], "+", 
        RowBox[{"0.125`6.", " ", 
         SuperscriptBox["\[CapitalGamma]", "2"]}], "+", 
        RowBox[{"0.05`6.", " ", 
         SuperscriptBox["\[CapitalGamma]", "3"]}], "-", 
        RowBox[{"0.775`6.", " ", "\[Lambda]"}], "-", 
        RowBox[{"0.75`6.", " ", "\[CapitalGamma]", " ", "\[Lambda]"}], "-", 
        RowBox[{"0.35`6.", " ", 
         SuperscriptBox["\[CapitalGamma]", "2"], " ", "\[Lambda]"}], "-", 
        RowBox[{"0.1`6.", " ", 
         SuperscriptBox["\[CapitalGamma]", "3"], " ", "\[Lambda]"}], "-", 
        RowBox[{
        "0.07407407407407407407407407407407407407`6.", " ", "\[CapitalGamma]",
          " ", 
         SqrtBox[
          RowBox[{"1.`6.", "-", 
           RowBox[{"1.`6.", " ", "\[Phi]2"}]}]]}], "-", 
        RowBox[{"0.12222222222222222222222222222222222222`6.", " ", 
         SuperscriptBox["\[CapitalGamma]", "2"], " ", 
         SqrtBox[
          RowBox[{"1.`6.", "-", 
           RowBox[{"1.`6.", " ", "\[Phi]2"}]}]]}], "-", 
        RowBox[{"0.08333333333333333333333333333333333333`6.", " ", 
         SuperscriptBox["\[CapitalGamma]", "3"], " ", 
         SqrtBox[
          RowBox[{"1.`6.", "-", 
           RowBox[{"1.`6.", " ", "\[Phi]2"}]}]]}], "-", 
        RowBox[{
        "0.21345834014084212025621368455889437679`6.", " ", "\[CapitalGamma]",
          " ", 
         SqrtBox[
          RowBox[{"1.`6.", "-", 
           RowBox[{"1.`6.", " ", "\[Phi]2"}]}]], " ", "\[Phi]2"}], "-", 
        RowBox[{"0.3522062612323894984227525795221757217`6.", " ", 
         SuperscriptBox["\[CapitalGamma]", "2"], " ", 
         SqrtBox[
          RowBox[{"1.`6.", "-", 
           RowBox[{"1.`6.", " ", "\[Phi]2"}]}]], " ", "\[Phi]2"}], "-", 
        RowBox[{"0.24014063265844738528824039512875617389`6.", " ", 
         SuperscriptBox["\[CapitalGamma]", "3"], " ", 
         SqrtBox[
          RowBox[{"1.`6.", "-", 
           RowBox[{"1.`6.", " ", "\[Phi]2"}]}]], " ", "\[Phi]2"}], "+", 
        RowBox[{
        "0.6491389025039064627346495913400109758`6.", " ", "\[CapitalGamma]", 
         " ", 
         SqrtBox[
          RowBox[{"1.`6.", "-", 
           RowBox[{"1.`6.", " ", "\[Phi]2"}]}]], " ", 
         SuperscriptBox["\[Phi]2", "2"]}], "+", 
        RowBox[{"1.07107918913144566351217182571101811007`6.", " ", 
         SuperscriptBox["\[CapitalGamma]", "2"], " ", 
         SqrtBox[
          RowBox[{"1.`6.", "-", 
           RowBox[{"1.`6.", " ", "\[Phi]2"}]}]], " ", 
         SuperscriptBox["\[Phi]2", "2"]}], "+", 
        RowBox[{"0.73028126531689477057648079025751234777`6.", " ", 
         SuperscriptBox["\[CapitalGamma]", "3"], " ", 
         SqrtBox[
          RowBox[{"1.`6.", "-", 
           RowBox[{"1.`6.", " ", "\[Phi]2"}]}]], " ", 
         SuperscriptBox["\[Phi]2", "2"]}], "-", 
        RowBox[{
        "0.36160648828899026840436183270704252494`6.", " ", "\[CapitalGamma]",
          " ", 
         SqrtBox[
          RowBox[{"1.`6.", "-", 
           RowBox[{"1.`6.", " ", "\[Phi]2"}]}]], " ", 
         SuperscriptBox["\[Phi]2", "3"]}], "-", 
        RowBox[{"0.59665070567683394286719702396662016615`6.", " ", 
         SuperscriptBox["\[CapitalGamma]", "2"], " ", 
         SqrtBox[
          RowBox[{"1.`6.", "-", 
           RowBox[{"1.`6.", " ", "\[Phi]2"}]}]], " ", 
         SuperscriptBox["\[Phi]2", "3"]}], "-", 
        RowBox[{"0.40680729932511405195490706179542284055`6.", " ", 
         SuperscriptBox["\[CapitalGamma]", "3"], " ", 
         SqrtBox[
          RowBox[{"1.`6.", "-", 
           RowBox[{"1.`6.", " ", "\[Phi]2"}]}]], " ", 
         SuperscriptBox["\[Phi]2", "3"]}], "-", 
        RowBox[{"0.08518518518518518518518518518518518518`6.", " ", 
         SqrtBox[
          RowBox[{"1.`6.", "-", 
           RowBox[{"1.`6.", " ", "\[Phi]2"}]}]], " ", "\[Omega]"}], "-", 
        RowBox[{
        "0.15555555555555555555555555555555555556`6.", " ", "\[CapitalGamma]",
          " ", 
         SqrtBox[
          RowBox[{"1.`6.", "-", 
           RowBox[{"1.`6.", " ", "\[Phi]2"}]}]], " ", "\[Omega]"}], "-", 
        RowBox[{"0.13333333333333333333333333333333333333`6.", " ", 
         SuperscriptBox["\[CapitalGamma]", "2"], " ", 
         SqrtBox[
          RowBox[{"1.`6.", "-", 
           RowBox[{"1.`6.", " ", "\[Phi]2"}]}]], " ", "\[Omega]"}], "-", 
        RowBox[{"0.06666666666666666666666666666666666667`6.", " ", 
         SuperscriptBox["\[CapitalGamma]", "3"], " ", 
         SqrtBox[
          RowBox[{"1.`6.", "-", 
           RowBox[{"1.`6.", " ", "\[Phi]2"}]}]], " ", "\[Omega]"}], "-", 
        RowBox[{"0.24547709116196843829464573724272853331`6.", " ", 
         SqrtBox[
          RowBox[{"1.`6.", "-", 
           RowBox[{"1.`6.", " ", "\[Phi]2"}]}]], " ", "\[Phi]2", " ", 
         "\[Omega]"}], "-", 
        RowBox[{
        "0.44826251429576845253804873757367819125`6.", " ", "\[CapitalGamma]",
          " ", 
         SqrtBox[
          RowBox[{"1.`6.", "-", 
           RowBox[{"1.`6.", " ", "\[Phi]2"}]}]], " ", "\[Phi]2", " ", 
         "\[Omega]"}], "-", 
        RowBox[{"0.38422501225351581646118463220600987822`6.", " ", 
         SuperscriptBox["\[CapitalGamma]", "2"], " ", 
         SqrtBox[
          RowBox[{"1.`6.", "-", 
           RowBox[{"1.`6.", " ", "\[Phi]2"}]}]], " ", "\[Phi]2", " ", 
         "\[Omega]"}], "-", 
        RowBox[{"0.19211250612675790823059231610300493911`6.", " ", 
         SuperscriptBox["\[CapitalGamma]", "3"], " ", 
         SqrtBox[
          RowBox[{"1.`6.", "-", 
           RowBox[{"1.`6.", " ", "\[Phi]2"}]}]], " ", "\[Phi]2", " ", 
         "\[Omega]"}], "+", 
        RowBox[{"0.74650973787949243214484703004101262217`6.", " ", 
         SqrtBox[
          RowBox[{"1.`6.", "-", 
           RowBox[{"1.`6.", " ", "\[Phi]2"}]}]], " ", 
         SuperscriptBox["\[Phi]2", "2"], " ", "\[Omega]"}], "+", 
        RowBox[{
        "1.36319169525820357174276414181402304918`6.", " ", "\[CapitalGamma]",
          " ", 
         SqrtBox[
          RowBox[{"1.`6.", "-", 
           RowBox[{"1.`6.", " ", "\[Phi]2"}]}]], " ", 
         SuperscriptBox["\[Phi]2", "2"], " ", "\[Omega]"}], "+", 
        RowBox[{"1.16845002450703163292236926441201975644`6.", " ", 
         SuperscriptBox["\[CapitalGamma]", "2"], " ", 
         SqrtBox[
          RowBox[{"1.`6.", "-", 
           RowBox[{"1.`6.", " ", "\[Phi]2"}]}]], " ", 
         SuperscriptBox["\[Phi]2", "2"], " ", "\[Omega]"}], "+", 
        RowBox[{"0.58422501225351581646118463220600987822`6.", " ", 
         SuperscriptBox["\[CapitalGamma]", "3"], " ", 
         SqrtBox[
          RowBox[{"1.`6.", "-", 
           RowBox[{"1.`6.", " ", "\[Phi]2"}]}]], " ", 
         SuperscriptBox["\[Phi]2", "2"], " ", "\[Omega]"}], "-", 
        RowBox[{"0.41584746153233880866501610761309890368`6.", " ", 
         SqrtBox[
          RowBox[{"1.`6.", "-", 
           RowBox[{"1.`6.", " ", "\[Phi]2"}]}]], " ", 
         SuperscriptBox["\[Phi]2", "3"], " ", "\[Omega]"}], "-", 
        RowBox[{
        "0.75937362540687956364915984868478930237`6.", " ", "\[CapitalGamma]",
          " ", 
         SqrtBox[
          RowBox[{"1.`6.", "-", 
           RowBox[{"1.`6.", " ", "\[Phi]2"}]}]], " ", 
         SuperscriptBox["\[Phi]2", "3"], " ", "\[Omega]"}], "-", 
        RowBox[{"0.65089167892018248312785129887267654488`6.", " ", 
         SuperscriptBox["\[CapitalGamma]", "2"], " ", 
         SqrtBox[
          RowBox[{"1.`6.", "-", 
           RowBox[{"1.`6.", " ", "\[Phi]2"}]}]], " ", 
         SuperscriptBox["\[Phi]2", "3"], " ", "\[Omega]"}], "-", 
        RowBox[{"0.32544583946009124156392564943633827244`6.", " ", 
         SuperscriptBox["\[CapitalGamma]", "3"], " ", 
         SqrtBox[
          RowBox[{"1.`6.", "-", 
           RowBox[{"1.`6.", " ", "\[Phi]2"}]}]], " ", 
         SuperscriptBox["\[Phi]2", "3"], " ", "\[Omega]"}]}], ")"}]}]}], 
    ";"}], "\[IndentingNewLine]", 
   RowBox[{"<<", "\"\<PlotLegends`\>\""}], "\n", 
   RowBox[{
    RowBox[{"w1", "=", 
     RowBox[{"Plot", "[", 
      RowBox[{
       RowBox[{"{", 
        RowBox[{
         RowBox[{"u1", "[", 
          RowBox[{
          "\[Omega]", ",", ".3", ",", "0.01", ",", ".1", ",", "6.2", ",", 
           ".1", ",", ".2", ",", "01.2"}], "]"}], ",", 
         RowBox[{"u1", "[", 
          RowBox[{
          "\[Omega]", ",", ".3", ",", "0.01", ",", ".1", ",", "6.2", ",", 
           ".1", ",", ".3", ",", "01.2"}], "]"}], ",", 
         RowBox[{"u1", "[", 
          RowBox[{
          "\[Omega]", ",", ".3", ",", "0.01", ",", ".1", ",", "6.2", ",", 
           ".1", ",", ".4", ",", "01.2"}], "]"}]}], "}"}], ",", 
       RowBox[{"{", 
        RowBox[{"\[Omega]", ",", "1", ",", "5"}], "}"}], ",", 
       RowBox[{"PlotRange", "\[Rule]", "All"}], ",", 
       RowBox[{"BaseStyle", "\[Rule]", 
        RowBox[{"{", 
         RowBox[{
          RowBox[{"FontFamily", "\[Rule]", "\"\<Times\>\""}], ",", 
          RowBox[{"FontSize", "\[Rule]", "24"}]}], "}"}]}], ",", 
       RowBox[{"AxesOrigin", "\[Rule]", 
        RowBox[{"{", 
         RowBox[{"0", ",", "0"}], "}"}]}], ",", "\[IndentingNewLine]", 
       RowBox[{"PlotStyle", "\[Rule]", 
        RowBox[{"{", 
         RowBox[{
          RowBox[{"{", 
           RowBox[{
            RowBox[{"Thickness", "[", "0.003", "]"}], ",", 
            RowBox[{"Dashing", "[", 
             RowBox[{"{", "0.001", "}"}], "]"}], ",", "Red"}], "}"}], ",", 
          RowBox[{"{", 
           RowBox[{
            RowBox[{"Thickness", "[", "0.003", "]"}], ",", 
            RowBox[{"Dashing", "[", 
             RowBox[{"{", "0.001", "}"}], "]"}], ",", "Magenta"}], "}"}], ",", 
          RowBox[{"{", 
           RowBox[{
            RowBox[{"Thickness", "[", "0.003", "]"}], ",", 
            RowBox[{"Dashing", "[", 
             RowBox[{"{", "0.001", "}"}], "]"}], ",", "Black"}], "}"}]}], 
         "}"}]}]}], "]"}]}], ";"}], "\[IndentingNewLine]", 
   RowBox[{
    RowBox[{"w2", "=", 
     RowBox[{"Plot", "[", 
      RowBox[{
       RowBox[{"{", 
        RowBox[{
         RowBox[{"u2", "[", 
          RowBox[{
          "\[Omega]", ",", ".3", ",", "0.01", ",", ".1", ",", "6.2", ",", 
           ".1", ",", ".2", ",", "01.2"}], "]"}], ",", 
         RowBox[{"u2", "[", 
          RowBox[{
          "\[Omega]", ",", ".3", ",", "0.01", ",", ".1", ",", "6.2", ",", 
           ".1", ",", ".3", ",", "01.2"}], "]"}], ",", 
         RowBox[{"u2", "[", 
          RowBox[{
          "\[Omega]", ",", ".3", ",", "0.01", ",", ".1", ",", "6.2", ",", 
           ".1", ",", ".4", ",", "01.2"}], "]"}]}], "}"}], ",", 
       RowBox[{"{", 
        RowBox[{"\[Omega]", ",", "1", ",", "5"}], "}"}], ",", 
       RowBox[{"PlotRange", "\[Rule]", "All"}], ",", 
       RowBox[{"BaseStyle", "\[Rule]", 
        RowBox[{"{", 
         RowBox[{
          RowBox[{"FontFamily", "\[Rule]", "\"\<Times\>\""}], ",", 
          RowBox[{"FontSize", "\[Rule]", "24"}]}], "}"}]}], ",", 
       RowBox[{"AxesOrigin", "\[Rule]", 
        RowBox[{"{", 
         RowBox[{"0", ",", "0"}], "}"}]}], ",", "\[IndentingNewLine]", 
       RowBox[{"PlotStyle", "\[Rule]", 
        RowBox[{"{", 
         RowBox[{
          RowBox[{"{", 
           RowBox[{
            RowBox[{"Thickness", "[", "0.003", "]"}], ",", 
            RowBox[{"Dashing", "[", 
             RowBox[{"{", "0.01", "}"}], "]"}], ",", "Red"}], "}"}], ",", 
          RowBox[{"{", 
           RowBox[{
            RowBox[{"Thickness", "[", "0.003", "]"}], ",", 
            RowBox[{"Dashing", "[", 
             RowBox[{"{", "0.01", "}"}], "]"}], ",", "Magenta"}], "}"}], ",", 
          RowBox[{"{", 
           RowBox[{
            RowBox[{"Thickness", "[", "0.003", "]"}], ",", 
            RowBox[{"Dashing", "[", 
             RowBox[{"{", "0.01", "}"}], "]"}], ",", "Black"}], "}"}]}], 
         "}"}]}]}], "]"}]}], ";"}], "\[IndentingNewLine]", 
   RowBox[{
    RowBox[{"w3", "=", 
     RowBox[{"Plot", "[", 
      RowBox[{
       RowBox[{"{", 
        RowBox[{
         RowBox[{"u3", "[", 
          RowBox[{
          "\[Omega]", ",", ".3", ",", "0.01", ",", ".1", ",", "6.2", ",", 
           ".1", ",", ".2", ",", "01.2"}], "]"}], ",", 
         RowBox[{"u3", "[", 
          RowBox[{
          "\[Omega]", ",", ".3", ",", "0.01", ",", ".1", ",", "6.2", ",", 
           ".1", ",", "0.3", ",", "01.2"}], "]"}], ",", 
         RowBox[{"u3", "[", 
          RowBox[{
          "\[Omega]", ",", ".3", ",", "0.01", ",", ".1", ",", "6.2", ",", 
           ".1", ",", "0.4", ",", "01.2"}], "]"}]}], "}"}], ",", 
       RowBox[{"{", 
        RowBox[{"\[Omega]", ",", "1", ",", "5"}], "}"}], ",", 
       RowBox[{"PlotRange", "\[Rule]", "All"}], ",", 
       RowBox[{"BaseStyle", "\[Rule]", 
        RowBox[{"{", 
         RowBox[{
          RowBox[{"FontFamily", "\[Rule]", "\"\<Times\>\""}], ",", 
          RowBox[{"FontSize", "\[Rule]", "24"}]}], "}"}]}], ",", 
       RowBox[{"AxesOrigin", "\[Rule]", 
        RowBox[{"{", 
         RowBox[{"0", ",", "0"}], "}"}]}], ",", "\[IndentingNewLine]", 
       RowBox[{"PlotStyle", "\[Rule]", 
        RowBox[{"{", 
         RowBox[{
          RowBox[{"{", 
           RowBox[{
            RowBox[{"Thickness", "[", "0.003", "]"}], ",", 
            RowBox[{"Dashing", "[", 
             RowBox[{"{", "0.05", "}"}], "]"}], ",", "Red"}], "}"}], ",", 
          RowBox[{"{", 
           RowBox[{
            RowBox[{"Thickness", "[", "0.003", "]"}], ",", 
            RowBox[{"Dashing", "[", 
             RowBox[{"{", "0.05", "}"}], "]"}], ",", "Magenta"}], "}"}], ",", 
          RowBox[{"{", 
           RowBox[{
            RowBox[{"Thickness", "[", "0.003", "]"}], ",", 
            RowBox[{"Dashing", "[", 
             RowBox[{"{", "0.05", "}"}], "]"}], ",", "Black"}], "}"}]}], 
         "}"}]}]}], "]"}]}], ";"}], "\[IndentingNewLine]", 
   RowBox[{"Show", "[", 
    RowBox[{
     RowBox[{"{", 
      RowBox[{"w1", ",", "w2", ",", "w3"}], "}"}], ",", 
     RowBox[{"PlotRange", "\[Rule]", "All"}], ",", 
     RowBox[{"Frame", "\[Rule]", "True"}], ",", 
     RowBox[{"FrameLabel", "\[Rule]", 
      RowBox[{"{", 
       RowBox[{
        StyleBox["Fr",
         FontFamily->"Courier New",
         FontSize->24], ",", "\"\<\!\(\*
StyleBox[SqrtBox[FractionBox[\"Re\", \"2\"]],
FontFamily->\"Courier New\",
FontSize->24]\)\!\(\*
StyleBox[SubscriptBox[\"C\", \"f\"],
FontFamily->\"Courier New\",
FontSize->24]\)\>\""}], "}"}]}], ",", 
     RowBox[{"Axes", "\[Rule]", 
      RowBox[{"{", 
       RowBox[{"False", ",", "True"}], "}"}]}]}], "]"}], 
   "\[IndentingNewLine]", 
   RowBox[{
   "\[Lambda]_", ",", "\[Phi]1_", ",", "\[Phi]2_", ",", "Pr_", ",", "A_", ",",
     "\[CapitalGamma]_", ",", "Sc_"}]}]}]], "Input",
 CellChangeTimes->{{3.7215660274516416`*^9, 3.721566040349787*^9}, {
   3.7215660977220354`*^9, 3.721566411299962*^9}, {3.7217140979679117`*^9, 
   3.7217141382352147`*^9}, {3.7217141744782877`*^9, 
   3.7217142351327567`*^9}, {3.7217142913909745`*^9, 
   3.7217143138822613`*^9}, {3.7217143443090014`*^9, 3.721714401441269*^9}, {
   3.721714490604369*^9, 3.721714498725834*^9}, {3.721714559828328*^9, 
   3.721714715861253*^9}, {3.72171481546695*^9, 3.721714827912662*^9}, {
   3.7217148741303053`*^9, 3.7217148859049788`*^9}, {3.721714920730971*^9, 
   3.7217150028106656`*^9}, {3.721715043835012*^9, 3.7217150602969537`*^9}, {
   3.721992236288072*^9, 3.721992356155928*^9}, {3.721992401347513*^9, 
   3.721992440421748*^9}, {3.7219924727905993`*^9, 3.7219926492456923`*^9}, {
   3.7333638987053666`*^9, 3.7333639503733215`*^9}, {3.7333639856553397`*^9, 
   3.733364003580365*^9}, {3.734701545392618*^9, 3.73470155958343*^9}, {
   3.7374696280768843`*^9, 3.7374696866802363`*^9}, {3.737469717001971*^9, 
   3.7374697817396736`*^9}, {3.737469814314537*^9, 3.7374698243581114`*^9}, {
   3.737469868886658*^9, 3.737469883880516*^9}, {3.73747010178998*^9, 
   3.73747011683784*^9}, {3.742801109877433*^9, 3.7428011239772387`*^9}, {
   3.7428012368116927`*^9, 3.742801403158207*^9}, {3.7428018436164*^9, 
   3.742801847479621*^9}, {3.742801906820015*^9, 3.7428019442901583`*^9}, {
   3.7428244706367598`*^9, 3.7428244874497213`*^9}, {3.7428249772087336`*^9, 
   3.74282505110196*^9}, 3.7428253443807344`*^9, 3.7428253814418545`*^9, {
   3.7428254676347847`*^9, 3.742825659545761*^9}, {3.742825710108653*^9, 
   3.742825726630598*^9}, {3.7428258252772408`*^9, 3.7428258845406303`*^9}, {
   3.7428259192486153`*^9, 3.742825920430683*^9}, 3.742826032039067*^9, {
   3.7428261450865326`*^9, 3.7428261588573203`*^9}, {3.742826616365488*^9, 
   3.7428266672003956`*^9}, {3.742826789868412*^9, 3.7428268217072334`*^9}, {
   3.7428268520229673`*^9, 3.742826956383936*^9}, {3.742826993364051*^9, 
   3.7428270220736933`*^9}, {3.742827256343093*^9, 3.7428272743101206`*^9}, {
   3.7428276868707175`*^9, 3.7428277375626173`*^9}, 3.7428278598406105`*^9, 
   3.7428281046706142`*^9, {3.7428281953728027`*^9, 3.742828216035984*^9}, {
   3.7428282572883434`*^9, 3.742828413748293*^9}, {3.742828569184183*^9, 
   3.742828636926058*^9}, {3.7428286858188543`*^9, 3.7428287005486965`*^9}, 
   3.742828792473954*^9, {3.742828855752574*^9, 3.742828858575735*^9}, {
   3.7428291281791553`*^9, 3.7428291440190616`*^9}, {3.7428292728974333`*^9, 
   3.7428292821899643`*^9}, {3.7428294123974123`*^9, 
   3.7428294408540397`*^9}, {3.7428295540865164`*^9, 
   3.7428295572576976`*^9}, {3.742829658933513*^9, 3.7428296693781104`*^9}, {
   3.74282978877594*^9, 3.742829821891834*^9}, {3.742829932568164*^9, 
   3.7428299767876935`*^9}, {3.742830164575434*^9, 3.7428301777041855`*^9}, {
   3.742830278165931*^9, 3.7428302857083626`*^9}, {3.7428304974704747`*^9, 
   3.7428305596040287`*^9}, 3.748051130767848*^9, {3.7480511899702344`*^9, 
   3.7480512061381593`*^9}, {3.7480512629834104`*^9, 3.748051355405697*^9}, {
   3.7480514237086034`*^9, 3.748051453946333*^9}, {3.7480515607504416`*^9, 
   3.7480515616344924`*^9}, {3.7480518074465523`*^9, 
   3.7480519287534904`*^9}, {3.748052158770646*^9, 3.7480521838410807`*^9}, 
   3.748052308774226*^9, 3.748052381271373*^9, {3.748052503644372*^9, 
   3.748052518889244*^9}, {3.748065138439912*^9, 3.7480651581030364`*^9}, {
   3.748065235732476*^9, 3.748065243327911*^9}, {3.7480653731173344`*^9, 
   3.7480653871651382`*^9}, {3.7480659361405373`*^9, 3.748065938995701*^9}, {
   3.7480661033671026`*^9, 3.7480661068853035`*^9}, {3.7480661877969313`*^9, 
   3.7480661892130127`*^9}, {3.7480665406911163`*^9, 
   3.7480665416531706`*^9}, {3.7480671771705203`*^9, 
   3.7480672099003925`*^9}, {3.748067752477426*^9, 3.748067763467055*^9}, {
   3.7480726954473696`*^9, 3.748072700449656*^9}, {3.7480728219126034`*^9, 
   3.74807287413559*^9}, {3.7480729828968105`*^9, 3.748073000777834*^9}, {
   3.7480734464583254`*^9, 3.748073502612537*^9}, {3.7480736250795417`*^9, 
   3.748073653764182*^9}, 3.7480737234921703`*^9, {3.748074182934449*^9, 
   3.748074186656662*^9}, {3.748074216851389*^9, 3.748074224108804*^9}, {
   3.7480816160218344`*^9, 3.7480817872786293`*^9}, {3.748081862726945*^9, 
   3.7480818968438964`*^9}, {3.7480822503831177`*^9, 3.748082251056156*^9}, {
   3.7480824334795904`*^9, 3.748082435095683*^9}, {3.748082536290471*^9, 
   3.748082552138377*^9}, {3.748083141474085*^9, 3.74808318422453*^9}, {
   3.7480832526094418`*^9, 3.7480832724005737`*^9}, {3.7480834329637575`*^9, 
   3.7480834502667475`*^9}, {3.7480835494324193`*^9, 3.748083580062171*^9}, {
   3.748084011439844*^9, 3.748084024459589*^9}, {3.748084113092659*^9, 
   3.748084113773698*^9}, {3.7480846985491447`*^9, 3.7480846996632085`*^9}, {
   3.760952638865754*^9, 3.760952660211975*^9}, {3.7609527862581844`*^9, 
   3.7609527986878953`*^9}, {3.7650756433394585`*^9, 3.765075647413692*^9}, {
   3.784427959367544*^9, 3.7844279794833884`*^9}, 3.7844280885889034`*^9, 
   3.7844281650989532`*^9, {3.784428197223035*^9, 3.7844282480899916`*^9}, {
   3.784428337219865*^9, 3.7844283670817432`*^9}, {3.784428416298113*^9, 
   3.7844284774638896`*^9}, 3.7844285082834625`*^9, {3.784428565341859*^9, 
   3.7844285882276125`*^9}, {3.7844286212213697`*^9, 
   3.7844286394047747`*^9}, {3.784428682752837*^9, 3.784428720438013*^9}, {
   3.784428858615838*^9, 3.7844288923785396`*^9}, 3.7844289500293903`*^9, {
   3.784428980314351*^9, 3.7844289842448373`*^9}, 3.784429068497503*^9, {
   3.784429177601116*^9, 3.7844291814379563`*^9}, {3.7844294358384094`*^9, 
   3.784429469270957*^9}, {3.784429517446143*^9, 3.7844295384599085`*^9}, {
   3.784429575312346*^9, 3.784429598360799*^9}, {3.7844296334797735`*^9, 
   3.7844296773644037`*^9}, {3.7844297227889147`*^9, 
   3.7844297329497375`*^9}, {3.784430412969553*^9, 3.784430438920147*^9}, {
   3.7844304800371776`*^9, 3.7844305697313037`*^9}, {3.784431000372513*^9, 
   3.7844310723230786`*^9}, {3.7844311354233303`*^9, 
   3.7844311785818853`*^9}, {3.7844312302277565`*^9, 
   3.7844312477578716`*^9}, {3.7844312846511993`*^9, 
   3.7844312929340467`*^9}, {3.784431379017812*^9, 3.7844314025468826`*^9}, {
   3.784431488471075*^9, 3.7844315295342503`*^9}, {3.7844315930733128`*^9, 
   3.7844316545728292`*^9}, {3.7844316952430553`*^9, 3.784431739961455*^9}, {
   3.784431789948762*^9, 3.784431805388467*^9}, {3.7844318354730053`*^9, 
   3.7844318472903996`*^9}, {3.784431888130172*^9, 3.7844319047277813`*^9}, {
   3.784539142941744*^9, 3.784539177495408*^9}, {3.784539250690137*^9, 
   3.7845392583351507`*^9}, {3.784539363003765*^9, 3.7845393724749823`*^9}, {
   3.7845394611309423`*^9, 3.784539473846965*^9}, {3.7845395477069173`*^9, 
   3.7845395637155457`*^9}, {3.78453975824312*^9, 3.784539794755189*^9}, {
   3.784540587333302*^9, 3.784540615231173*^9}, {3.7867754337635465`*^9, 
   3.7867754449945135`*^9}, {3.7867755042381315`*^9, 
   3.7867755284453993`*^9}, {3.786775585187665*^9, 3.786775593898365*^9}, {
   3.7867756305633173`*^9, 3.7867756845778894`*^9}, {3.7867757148907943`*^9, 
   3.78677573587173*^9}, {3.7867757823823547`*^9, 3.786775829773588*^9}, {
   3.7867758816508646`*^9, 3.786775894746847*^9}, {3.786775948323613*^9, 
   3.7867761224951057`*^9}, 3.786776161605545*^9, {3.786776195433083*^9, 
   3.7867762164738235`*^9}, {3.7867771405214033`*^9, 
   3.7867772343135996`*^9}, {3.78677731281467*^9, 3.7867773681616693`*^9}, {
   3.7867774410420866`*^9, 3.78677766306841*^9}, {3.7867777490824265`*^9, 
   3.7867777559400654`*^9}, {3.786777808897441*^9, 3.7867778252457247`*^9}, 
   3.786777856988841*^9, {3.786777892329338*^9, 3.7867779115349813`*^9}, 
   3.7867812627580423`*^9, {3.7867813034412117`*^9, 3.7867813151349416`*^9}, {
   3.786781345793957*^9, 3.7867813714214277`*^9}, {3.786781402534272*^9, 
   3.786781403765974*^9}, {3.7867814613829255`*^9, 3.7867815454530554`*^9}, {
   3.7867815792696643`*^9, 3.7867816298026576`*^9}, {3.786782446922641*^9, 
   3.786782463616991*^9}, {3.786782547514642*^9, 3.786782775413373*^9}, {
   3.7870444847223263`*^9, 3.787044496700266*^9}, 3.7870446311160135`*^9, 
   3.787044689823988*^9, {3.7870448823960123`*^9, 3.7870448845263405`*^9}, {
   3.787044980526638*^9, 3.7870450567767324`*^9}, 3.78704511815435*^9, {
   3.7870451701493196`*^9, 3.787045280864441*^9}, {3.7870453355342507`*^9, 
   3.7870453488087673`*^9}, {3.7870453887639236`*^9, 
   3.7870454106314487`*^9}, {3.7870454525792933`*^9, 3.787045460852171*^9}, {
   3.7870455229102097`*^9, 3.7870455378921466`*^9}, {3.787057147691985*^9, 
   3.7870571819194126`*^9}, {3.7870572826031494`*^9, 
   3.7870572842627287`*^9}, {3.7870573372922726`*^9, 3.787057345632969*^9}, {
   3.7870577565275803`*^9, 3.787057791881941*^9}, {3.787057826525236*^9, 
   3.7870578351731105`*^9}, {3.787058516113628*^9, 3.787058527348586*^9}, {
   3.7870589385166955`*^9, 3.78705896933325*^9}, {3.78705900985034*^9, 
   3.787059041621475*^9}, {3.7870591157003794`*^9, 3.7870591774621935`*^9}, {
   3.7870592231680183`*^9, 3.787059309915137*^9}, 3.7870593420102153`*^9, {
   3.7870593833616357`*^9, 3.787059408383724*^9}, {3.787059448525387*^9, 
   3.7870594545483227`*^9}, {3.7870595098254795`*^9, 
   3.7870595374800653`*^9}, {3.7870595779328575`*^9, 3.787059628838767*^9}, {
   3.787059666252754*^9, 3.7870597161886444`*^9}, {3.787059761502231*^9, 
   3.787059810060588*^9}, {3.787059843418431*^9, 3.787059871734793*^9}, {
   3.7871324410445223`*^9, 3.787132546112564*^9}, {3.7946191855782833`*^9, 
   3.7946192068367915`*^9}, 3.7946193426565905`*^9, 3.794619465038813*^9, 
   3.7946195548718815`*^9, {3.7946196481076665`*^9, 3.79461979174689*^9}, {
   3.794619856811922*^9, 3.7946198935912113`*^9}, {3.7946199360352087`*^9, 
   3.7946200662687445`*^9}, {3.794620202113227*^9, 3.7946202515373907`*^9}, {
   3.7946203020974607`*^9, 3.7946203667889533`*^9}, {3.7961064702703085`*^9, 
   3.796106545575986*^9}, 3.7961065855431967`*^9, {3.7961066337818055`*^9, 
   3.7961066500537524`*^9}, {3.796106690111359*^9, 3.7961066921674633`*^9}, {
   3.796106779412501*^9, 3.7961068357984605`*^9}, {3.7961068759615088`*^9, 
   3.796106915766261*^9}, {3.7961069674593983`*^9, 3.7961069870684137`*^9}, {
   3.7961070254863253`*^9, 3.796107064779668*^9}, {3.796107100467703*^9, 
   3.796107344447253*^9}, 3.796107620692012*^9, {3.79610778555476*^9, 
   3.796107922211293*^9}, {3.7961081559543858`*^9, 3.796108190916872*^9}, {
   3.7961083861124277`*^9, 3.796108401865014*^9}, {3.7961085796403055`*^9, 
   3.796108598635385*^9}, {3.796108651105534*^9, 3.7961086665339375`*^9}},
 EmphasizeSyntaxErrors->True],

Cell[BoxData[
 RowBox[{
  StyleBox[
   RowBox[{"General", "::", "obspkg"}], "MessageName"], 
  RowBox[{
  ":", " "}], "\<\"\[NoBreak]\\!\\(\\\"PlotLegends`\\\"\\)\[NoBreak] is now \
obsolete. The legacy version being loaded may conflict with current \
Mathematica functionality. See the Compatibility Guide for updating \
information.\"\>"}]], "Message", "MSG",
 CellChangeTimes->{
  3.7961067957284346`*^9, 3.796106841772676*^9, {3.7961068970043554`*^9, 
   3.796106917325497*^9}, {3.796106989641445*^9, 3.7961070066142926`*^9}, {
   3.7961070423165236`*^9, 3.796107066448803*^9}, 3.796107310534941*^9, 
   3.7961077907599077`*^9, 3.7961078525453205`*^9, 3.7961078860920267`*^9, 
   3.7961079266159983`*^9, 3.79610844298925*^9, 3.796108600332862*^9, 
   3.796108668273254*^9}],

Cell[BoxData[
 GraphicsBox[{{{}, {}, 
    {RGBColor[1, 0, 0], Thickness[0.003], Dashing[{0.001}], 
     LineBox[CompressedData["
1:eJwVzntUjAkYBvDvoiuaab7KZolal1pDSdnTRd+rFSHOdJPtKJTWtZoKk40K
jbS2iHRIqd1Zo4s1IbkszeuSJjtFhYqWPeW0k5gG1ZyaMvvtH+95zu+c5zzn
dYxJDImjCIJYw93/2Yp9tgShY8/+YBhzUhuV+aZdElMTHWs3wfTXi5xFQc2d
kyx1bMFlfoCwyahsbr9aYm+jY4/Tc3I9m43KRm3a7EXOOlb6h2h64FOjEqdZ
ef4o0rEppHxJ/DOj8nKqe5i6TMeKKkTpN7qMyhy3tJNnln5kzUcuGFd/MCqF
8wZt/c5/Yvd1HsouNSewhz3Rr+r5zCq8FDO22RO4usBnVOc0xKbN/C2xy4XA
spRm3pwDw+zhgoH66z4EmsdnSQD1rPrYLWF0EIFRHx17tzqMsKH812d3RhO4
5XpzrnDvKCv+urFulpjA9FPns1/UGtimCrfBS5kESsfCj+YKxtmt9Z9ci04S
WJrh9sol4gu7dMvC/etkBO70n7o19rSRvZqzOLPuGoHWqqGxMAkBm3wLfz5W
T6DekDiw4ysSRMnJF+a+IDB0KCrOrIGE/Z4Vj5w1BB7Na5MkJ1PgmyEvfT5C
YENN5CKRgAY2aGZOsCWJ+8vCk2uUNKTLB1Pdp5HoYx8TeWzzBDAeDtjXLSRR
HNFdr+GbwF2tLkPvR2K657smm7smwPsnxu+miMTCMjrjWpQpyMKCJwduJnFW
y4lrHRPNYM+6om7fFBLv5Lnmiy+bQfarjSoii8T578Mntq8xB9d/++PEBSTa
8HTmD0fNgclstQiQk2iiPKf4ptgCvIo96zS1JO7y+LPTYrUlFAd8Tv2oIvHS
ypiyumFLOLVH0n/hJYnD/VP5vYUTock5NcGln8Ta0BV0wbJJ8P32Nr31OImZ
gdLSmt5JMCasym+cTKHT36s6ZNLJEChZ2SN0oNDnu6wCe3craF3r7zPkSmGU
w5MRss0KSipuyH4BCocf53aLD/JAnp8tyAmhMIhy9XYR8EE71pYfFkuh5UBk
MBnDhyZtr+qvFAoP10Fl8U0+aOLDTMulFB4MU0QkWVhDgNgvLLSQQu+m9uUW
m63hjfFQeWw5hW9sl2WZ37AGK7u8mhm3KbSY7WW31EwA6QrblsrHFGrtNH2+
0QKY90L/uaiLwvVPZgiSFQKYmrlubuQHChUR545aGQVwvjpNUD9O4b37TyEh
nIHoBAN9mkfj+sG8NWZyBjYp9CYeM2l81OzvlniRgZP8hCXpnD0qhgXt5Qw8
THq7W8WZFx3dIa9iwNmjpWeDI9dvmB+7/AoDAzcr70mdaPQ8p06V3mEg437U
gfZZNAr8LX+n2xgoef5g8CcXGjOn1R3Z+YyBlsXewnrO2uGk7W3PGaDPVMfy
vqWxsapzgayDgbjIklYZ50zbilv+rxlY8GZvtXoejQOaFU8O9jFQp3HZ5bCA
xg0PDFf63jGgXVkm28b5cYmiIPg9A45Vdq+ucpaHTIl0HGBAGk+vWuFKY/Sd
3rc4yEDQp665Yjca1YVFDc7D3L+hoRtvc/ZOWlt5Qs9AdU1j4YSFNNrOqU3c
NMqAjaTW5CznQ8SOEJWBgeUdwiU9nHUvp3u6jTMg8ZLtnu/O7V9vmXLmCwNV
RfaXJJzVx6WjRiMDXYbjPfc4/wcYZjm8
      "]]}, 
    {RGBColor[1, 0, 1], Thickness[0.003], Dashing[{0.001}], 
     LineBox[CompressedData["
1:eJwVzHk0lQkYBvBvs9xLlvshZJk0OiTS5R4HNd/LaBvLRAl3osjSJtvMaFKy
dEtTWUqiUqY62hy3kDhJb1RusoxUlmYmpWQ73CZUhPnmj+c853fOc575YTF+
ERRBEN58/u+nOKBPEEpO7rBaK9SewBzVvxJVVZTc+2L85gbvtV4tXZpCJWdu
7Owwy7ulo6zQSE/JZRGLAguXEvh4JMnSwUrJxTRrXOgSE4gmWpLItUrOLqpV
4ichsHS3eH1TkZIrPb0h+HsXAg/bJx3Pd/vAlZARJZYeBC62GdP/7ty/XEFp
0sSJIAJ7uewhRe9HLuFQuDwvmkDPXNdJpcU452qaNuSYSmBRQov2wn0T3Mec
gva9eQSqRx9IBPzEnRKnLwq6RmDwh/l9UWZfONuySNtX9wgMv9VybPGvk9yN
keRy4jmBySfOHXpROcWZBWy7UtlPoOyrf8Yx0TSXfM57jcEMgef327+0Dpjh
GnWZIKGIxB3uxlFbTs5yjPvoUIElibqK8a/rEwmw8322qN2FxE9TMaPbDUlY
cfRIZ5EPievGgyPUGkjwKl4mNgwnMSOzPTE+ngK3fRbaNr+R2FAhdVgrosEi
pVv69CiJe4v84yvu0TAWetRvwQUSXY3CpEdCGSiL0alWryQxNuDNw34dFQjb
mPnk1BMSkyWDzXp3VWBaxS20rofEvCJ6f3mwKhx8+TAidYzEb9uyyzs11IDI
9jAYFFBYk7kkJ7ZUDSJjT0rem1JoO+yv0eGtDtVz5nXuX0qhnrZS/cGkOswc
Pr2wbiWFKvfOyBecFYCdeLg3X0rhTsc7XQJPIfxY7eRtFEthyZqwotoJIQRP
33aWyCicGDLW6cvTgMBo4cl3+RRWrltF53pogkfNhrNcKYUpq2XnK/o0wcTp
F5FdHYUWf//QeVE2B17vUmhUPafQ1elArpFYCwpk+jeHBikMNmv9QrZrgYvC
8WH5DP/feOxNbKo2tAx4yyz1aPSilrhYi3TAx8m5wsaKRuGo1JcM04E7bkGR
za40ptfCtbNVOmBok/DA0JfG1PXygDiBLoTBppzP4TS6NHesFITqQqHjCmHa
Hhpf6XscUL+tC4/ebVK9nEWjwNLZwE1NBN11XnGbL9I4YtA/sCxEBD3JDhn1
VTQGtpqL4uUiaIscnnOniUZ5wJkMrVkR3NDoNvDpofF+3Z+wy5+FlKz7T34f
5/djmd5qxSws55JGfxIw+KjF3T7mMguvP+vsrODteHVC1HGFhYNlxf2aQga1
Q0I6i6+z0GL59PVd3o8abLesvMnCJk3rZ+aaDErONO2W1bCQ3vWiqleLQZG7
8BLdzoIiQZy2Q4/BFJPagzuesRBtq5ip5z0yEbet/TkLovfBSSb6DD6+3mV3
sZMFqfTwz828U/SvVrv/w8Iw9EQumcvgaP+q1tQBFrS1Mj0/GjG4sX7q5sAg
C+UNCxSexgw2FspzfYdZCEyt9rjEu9hvrnT+KAt/jL1d7j+PwZCavrc4xoL4
pav9bRMGm/JON1hNsPAit61E25RBlzifa9mfWNjjE2W9lbf+wsqYzZMs1N8/
bmFkxmAasd1PMcXC1iSr83G8ld2mEvtpFjQltfMaeYfcapubP8OCfGRdvoU5
/58lm5ydZcH/yoBeEu//AHnCIIA=
      "]]}, 
    {GrayLevel[0], Thickness[0.003], Dashing[{0.001}], LineBox[CompressedData["
1:eJwVzHs0lHkcBvD3nXdeY5DL/IxbbeW6oSKXOol9v1mbTVhhKC2bSVdqUJt0
UdZtOpaErKXipJPEppZKbfGtLGpdlyJt2ykl1GEUoxA7+8dznvM55zmPqVTm
v5VHUZSPKv/33zgopigFJ9zcXJyfSuFJtX/i1FgFZ2xokqFU2c+79YmWhoKz
ad0eH5hGYWv372eM9RWclyvjryun8MHwIUvHRQou3ciFkR+nEOdpO2/zU3A6
HaVb436m8PIBh8DmYgUndk+yCcqm8Lj9oez81aOcmYVLNTlL4WLbMfFXZ99z
SQttt8lvUNjHZb1t6vvAJY1HfuXTRuG63FWTCrNxLsRoy62CfgqL97bqWB1R
cvF7n3W9mKVQfXdyHOAEt7y0VBxvSGPoqGn/9vmfOFcyPiZcRmPEtdaMxfsn
OeOWj3HmXjQm5JxNe3x9isv5wds0I5zGlGmJPEP0mQuyMd+pOEhj0VH7p9bB
M1xNy9rukmwaI91Ntm85Ncspaq0Gn5fRqNc0Ph0YR0HMQOqv4vs0TkzJRnYZ
0XBiaHl0YS+NAeOhWwWNNCgtdr02GaNRntkZFxvLA8ffAmbM5vCwsTrE0U/E
gK52htshCx4eLpbEVtcx4Fi6dm6LGw9XGUtD0sP5MGEUtEAm4WF08Ms/B3RZ
oO+/vqsh42GC81CL/h0W+m7ZqtvJeZhXzBytClWDiPS7+0qKeGjRkVXVoykA
29zeo3o3eXg70+5k9GUBZP/49dW2dh4ueSfR7PZRh/bz0lSDAR7q6yjU6yfV
QaLFTgbRDLJ1hZXmp4Vw0Hsi540Rg1FOfzwRrtOA/vqo5hgHBivWSotrlRpg
nZ5/MXkdg8q3Jrr9eZogtNEvfyNl8HqAJ5ProQWONPH2OMzgsW9Tiqr7tWD6
SjgZzWHQ7JlXT0nKHCi4vC3BqpzBVSuSc40dtCHx1XCapJ7B0Pltn+hObRB8
aLjR9VT1/zDjZXSiDjxaaZbqM86gN8/OxVqkC9zGloMGc/ioMRKynpbqQlLD
UrLDgo9JtXDpdI0uaEcRryo3PiYGVgbHCPVgxZBnqa+Ejy4t3WuE4XpQVjx7
rm8PH5+LPZLVb+jB6Pnd7rScj0LLlQarBSLoTrRVlxXxcdhgYNA1TASCX6Ki
HtfwcUPbAlFspQg6kz8rM9r5WBlcKNeeFUE8eli2vuHj3XvtsEdCIMJJ572A
ZnHDWKaP4AKBkWPWr08asdjQ6m4vKyVQYeZKTansVKYUdV8kEFnvOzfCmEWd
sLCeC+UE+gT71i83Ue0bl2xZc5VAT2btnd65LDoXNh9IuU3g3umAPPMFLIrc
Nc4znQRO1RzxvGbJ4rF5tamRXQT8Q7Kk861YHFbG7Ox8REB7+tyRNJUflD9Z
WtJD4DjXVLXxS9VeXHbT/V8CCQ2ihTOLWBwZ8GxLHCSwo6v045rFLH5/f+rq
4BABi/23yBWVH56pzF3/jsALw5alxktYvOBvGGI6QmDTpvcRb1UOu93/CscI
+L107Thhx2JzXkHjIiUBneTv3n1U2SXG91LWBIG/LKUCqT2LYqvrss2TBL7Z
mebmtIzFn6hd/k1TBBjNgg1nVFb0fuFs/5lAXUXFXjUH1f+1DsP8GQKHfesy
ZSo3n0iZnJ0l4KLoKOtR+T/rZiHj
      "]]}}, {{}, {}, 
    {RGBColor[1, 0, 0], Thickness[0.003], Dashing[{0.01}], 
     LineBox[CompressedData["
1:eJwVz3s01AkUB/Dfo/FuMD9DCp3xaNloJDabTr9r8oiyOwrTKk6UrSQ0dWJT
5DFlT5F3bSibKL0mpYeTbW5ri8pjo12mrW2LtYnNFMZBmv3tH/fc8znne7/n
XFFs0to4iiCIEG7+3104KCQIDRt7r3KhaFKnKtR7nqLH07BW/84erucsXdOh
NjHSsG1z0i9JpnSqjp5rldYWGnZpcrTblmmd6uG7NKclzhrWeP588bkZnQpt
+F7fSjXshhXSHyxJAq+keoS1VWnYWRVPKip4BH7vnlZ0wvc9GyF7Wn2eT6Dr
wjHhilMf2MbE5NAAewL72IKh1r5Rtr/i2dLjngSuLvGZ0tiPs85xhOPRAAKr
dneYLjigZV07mpR6kQQa7MxJAZxgtSGBezwTCIx6LxrYajfJZiRu6/0ng8At
NzryXPdOsfYu/hK2mMD04lOHf785zR6ZGukPqiFQ8TE8N08wwzYkLP7s2W0C
T2e4/+Ei+8SeHYczto8J3CGZu3VzqY69PMfEgfeCQPPW8Y9hKQTsfb5zpVxD
4MR00kj8HBJ4tyoriigS141Hxem3kLDOY0uptyWJufndKXI5BU2BA8VZLiS2
NEQukQpoGNr9xeMMHxL3V4XLG1Q0qMH2DPU1iT7WsZFHYmbBMceueu8YEpNl
r++/MeMBVWcbM7aHxHSvt+0WP/GgoMXRMiyXxLIqOuN6lB70f5ykt54k0fFJ
wfVeY32Y6Ior1F0msSlfXJh8RR+6VKdlq5FEt+Fw454QA3gQUOrg00WihanG
4JcpA0hLFB27+jeJPFW50qHCEMYupS1RT5CY4HlHbbjaCBYdTUg5bEzhpaDY
qrtaI8jkWd9T21GoHZprNlBmDOWlxStfulN4c10gXeJnAnsenI2L96Pw4CrF
6YYBE2D4OXg+gkL7F8G91YrZ0DFiJzqyjUKfpTkl1h58CJBLRaNpFEbZdU6S
3XxQGEsj+flc/6O818mZppDtP+Ch/JHCNZR4mYvADILLgv3oBgqNRiJDyVgz
cM6M3zB9n8Lsu3Ch4rYZtJiIBN+pKcwMU8p2GZqDq7KGvDBE4bL2ngDDGHOQ
fsCCTToKXwr9cgxumUN+53GnOwIaDZ2+tPTVF0Bx8/LRVkca31m+GVweLYCI
9ambNnrTuL5zvkCuFMArOkuvOphGpaw8l68TwKGgwGt5G2m89/OvkBjOwKC4
emYmicuP5Yfo1zLAuLVnirJofNAhcU86x0CLr8FBOWfPOq2g5zwD+yJWpjdz
No2O7q29yMBfGY374rK5fIvb5oB6Bi531eyuy6HRq7wtVdHEwKrU9LjFh2kU
SIzO0t0MpDWLg3yP0njQ5u6hHU8ZEPfGBxZxfqfdtb37Nwb6hmv8+zg/vKhe
VN3L3VvaSBR5XF5Y1yj5kwHhdgOfh/k0jrwJ7MwcZOAq/5VraCGNG5un6wff
MrDZwWbhGc6PKpUlocMMWHrLXEY51661ihSNMHAgpt2ptIjG6KaBfhxjILih
0U5dTGNb2ckWZy0DM61jNp+X0Lhs11cXCia4/hfieWmchQtuJm2a4vr0a61s
S2nMIuLXtk4z8GjeK2EiZ80zWy/3GQb2u9tYqDhH33hideITA4v9ZQKzMq7/
mGJKp+P++6bILIbzf5hzKLA=
      "]]}, 
    {RGBColor[1, 0, 1], Thickness[0.003], Dashing[{0.01}], 
     LineBox[CompressedData["
1:eJwVz3s0VAkcB/B7595hSIy5RqVWRy85UdPDVpT7y4rW0DI44wiFLSc9lLWp
pZitibKeic4iSinVSW2Tx+bxUyKFtpTH0ttaVEzJTHk0e/eP3/mdzznf8z2/
n1VopGwrjyAIT27+349xQEwQara6QBih9SAwQ68nRo+vZgNkzSpPTwK9PFq7
jAzVrJZO0hVxbu34I3+GmZpdGqHL8tpIYNNQ7PzlC9XsuRVDtSU/EIizjO23
eanZ5KYH4kAZgVf3L/NtLlSz8pGjdSgn8JgkNvPUug/siOvk9OOhBNou+iR2
Ov2RjY1Seb8/QOAbNv3tvTcjbK5K3HgnjUBpluOYes4ouyaxPdP2PIGFP7Wa
LDioYSXPQ/q3VhEo2HUkBlDL1khzfhE9JjDog1VfuOUXNn9tTnbaAIE/3mxN
sd03xupqNYICgsRDJ04ntpeNs1p/osLKnETlhF9SimiSddn3RB1tR2JBvKTb
Rv6Vtb4k2+b4HYk7nC3Cw07q2JTdkmVZ/iSa3hud8I0hwLW8M7E6kkTteORw
xHQSTpovsghQkugzGrRVv5EEhzG3bxvzSExKbYuJiuJB8O76iw03SGxUBSz3
ElEw88ugfHUTiXGFflGqWgoWCXrS416S6DgjNCA5hIY2uxi95RoS98hf3+0X
8qG1o4f/51QeHrIfbDGr5oNUdHZT2zweZhdS8TeC9GBzmOnQZgceznuUfqNz
ij40rJIaVnvzsCp1Scaeq5znLQlLCeeh3Tu/KR2eAnA7EyVSx/HQzEQtqB8T
wMyzCdK5WTzk1+aWzs0zgMTKVXVNJTzcueJWl4HUENb73UKo4+GV70MLazSG
cFSRb+7eyUPNWwthX/YUCK63KWl4z8MyHzcqy8UIjiUn3GX4FCZsUBao+ozA
Y7vC8okFhXOeuXcWKadCRserlgUSCh1XHsmascwYbO4b6bu7URhk+fAL2WYM
/m2v4l4GUqi5n/J6j8IEurco4tyiKfTgLXGwEQlBSz+osDpOoeFwgDcZKoTM
1dHS1AIKD9fApbwKISg+/hv+oIxChW+pfK+BKQhu8+timyl0aOlwNQgxhV7x
UNHEGwpfiF2OCMpNwWnM/pnJOIUG81ebr9MXwdJRa59sIY1D5v0Da4JFcCC6
V/bemkb/h7NFUaUi8DeUppWvpbFUnptkrBNBhcR0jpkPjXW3/4Ldfgzs6D7j
tC6Cy39K9dQvZqA8ryfnVTyNDa3OksgLDBgo6xc6J9C4okQj6rjIQPCuK5Vn
OZsEB3cWX2aA7xTXHabg8o12Ya7XGfB5MXN236802uc271dWMfDRalPxoJJG
kbPhOaqNgcUXulQjyTQmzKo5uuMJA4fT6tb7/sbdr9m7ve0pA09jStpVnJsu
dy0u6mTg4IYDn39O4fLikkrn5ww0D0xf8zmVxuF+t4eKAQYibP3vTGTQGHhn
/PrAIAM1ZuAblEnj/fzSLO93DJhOWv9TzblYNi3AapiByhatXvwJGoOr+nrx
E/dfZI47eZLG5uzfGxdqGAiUx3eHcHbYu/FSupaBa2z4ztucxQvKIreMMSAX
rkw9nE3jr0SE7N44A5c/W87u5az++xt7ySQDupd611xyuP6bj6ad+sqArGkI
znNuTlOO6XQMFF9vf8Q/ReN/sHI1fA==
      "]]}, 
    {GrayLevel[0], Thickness[0.003], Dashing[{0.01}], LineBox[CompressedData["
1:eJwVzn0w1AkYwPHf7m9/3l/3l9f0QimuSF5Ocef3UFeOGEQaRVnJVHfeao67
lITaajg6mcrb3oi8tRRLystTudgSWslSNKPOEZet2MrG3t4fzzzzmfnOM48l
Ly4omk0QhJ9q/t8SnDQiCBmzRbhiJK2KwFy1l0lqlIzpWC3ZO6FywI6eIR0t
GeNVkPHSv5rAnsFbRWZLZIwnf/LF0hoCxe+OWzvZyBgPXv2w6AaBaKHncjBA
xmwy3i6drCNQmOwY3C2QMfYnY/sDmwg853D84mXP94yJf6vYsoPA9etmjTyK
PzC5iTGpk68IfM3kTHW9/sgkMdb/Dn0h0DfPfV5mNcc4LRabetMsFBzt0V9z
Qs7keVrrjtqzUOPnjCTAT0ykXXtzoTcLw99bjscs/8I8K4rekH6AhQdEPVnr
f5lnlhFdvH9SWXjyj+KzzxsVjETLw//YFRZmfg3hZ3EXGLuryLYVsbAk1eGF
begiM/d0V5xaLwuPeJnHRF1SMrmKiiuREyw07Jr7GpxEQH+letYbko2fFHEz
h01ZkEb8tilnGRt3zoVHq3ey4PmLzzVRm9nIz+5PSkxkA1Hp9KohmI2dDWFO
AVwS8pefFtvHsjFFEJLY0E6CxHQkpe8cG93NeGEXIjlw/K7vxNVSNsaHjv01
YUCBeOyhRVY7G0+6vH2ypJWCacWC3sIwG/MFZGp9uBqktHo3X5pl4+qnOfVS
bXWoJwXrdxmQ2JK9ITdeqA4hH7R2M9+QaDcdoj3opwHdko2e5VtIXKIv0+iY
14C3rtEfnfeRSLUX1K4q1IRjP9SETyeT+JPz3SFNXy0oHVTmPM4jseZHnqBN
rgUVe/RP29SRKJ8yNxjP1wYzvuM6oZjExp3bybytOrBxM69oz98knvLOLGkY
1wHRxbLOjUoSrUZ8pKWZuqA7eq0205SD7q4ZeWaOeqAjrNvPcuZg+PLeL6x+
PUha0ycu8+Og/FHWWHyaPvBXfVUkHOLgDvYGN1uuAVBi9/GD6RzUmgkLZPEM
IHS/a/ZQIQfT26Cq8LYBBKYwyqO3OZgWXBuaoGkIjbDHxlXCQbcng9s0Iw2h
/Vy6udU7Dr4y2pqh0WQIJR0xj85rUqhpvdnYU50LU9f3OVqsovCd8cTkdxFc
GNE/EDXgQeHu3hXcxFoufL8yZUfTbgprQwv4ekouxFsFfDROpPDe/T6IDaHB
p9IhqjhL1c9m+6mX05ArXX3B/zqFD3u8HOKu02BSp/S4p7JzpZw7WEFD0dnh
D04VFOpHREjLq2mo+jYnzKxS1XfaRW27SUNHnsL2TRWFLgXdyZktNMwHSLp+
FVLI9dK6RvbTwBOnqpWJKDxl0XbmyDMaJgRhd0waVf/LEw71D9AQn+wSe15l
cfWQfamUhhNrpwbimlS9UWWz1ygN+Zm7ytyaKZyZ2N6bNknDY0+7rX0tFO59
oLg5+ZaGIDONz16tFD4qqs0LnKZBKhurFqlcHmQSZjlDw3jJZbqgjcKIlvE3
OEsDsUi+jkYKu/OvdtrIaTgzMJovVdktwb8q5xMNujeafXzvUWi0pjFu/zwN
S/fG3XK4T+Fp4nBQl4KGP518DpaqLBte5uKwQMNabWtz4weq+6KnJpcXaRCO
KZ/wVe7+PXNeqaTB5c5wmkLl/wDOeju1
      "]]}}, {{}, {}, 
    {RGBColor[1, 0, 0], Thickness[0.003], Dashing[{0.05}], 
     LineBox[CompressedData["
1:eJwVzns01AkUwPHfa4wx8pgfhaRl86qU43Eqdvd3mxUVyoiU3VHoyeaZ2BSr
TI9TNB617Ur02NrUpiStTXWT8qgGGQ2xdU7JNhGjRYcJO/vHPfd8zvmee65t
VHzwZoogiEDd/L+fodqcIDTcLKe01ollBObpdafq8TTcP7UxI+t9CQwKUHQa
Gmi4a1KpZZXOClVFsaWZhvu2QBwZ50dg40C6vbuThts+aTj0cjmBaG3kuSVI
w1Uqz5igP4FX09xCnpRqOP+sx6v3SQg87Jqef3LpEJf2wkahJyVw/rxh829O
f+Ti4vNaplIIfMPJ+xre/MsdsSqeJ8kh0L/Qe1xjN8KVNAXHuZwnsDRZYeyw
d5RbLVVWjdUQqL8jOxXwE2evNxhmoyRQOmTbu9VmjPs5r33S7QOBm24qcubv
GucIuy05z3gkZhScPvi8SsvlNhzb2WRNouxz6KEc0QT3l0QWWeFJYkmma5dz
2CQnGGIvfgwgMVZstTX6+BQnOR6gvBNNomnDyOeQVAI8rSX8H/eQ+EkbPxhj
QQJXPZB/tIDENSPSzfx6EnoWr5sjv0Liody21KQkCvbdiS22eUhifWW4e5CI
Bp91FvG8bhL3lIYmVd6j4Wy73Ld7mERvy6jwI5EMOG4/u0toSGFC2OuH70x4
4Pcq88pcewozPN8/NbvDgw3h/Cbl1xSeKKUzb0j14FSfI6hCKJzTKr/RIeRD
ygazmsYdFNbkLsxLuMqHnepf5GYyCl36Q4WqQH2ITWsMeF9EoZmxRr9uXB8m
1XVG1yop5N0rKv/ylACqEtc7Kx5T+IPH7U6BvwEYdFev6O6h8MqKqNK7owaw
1r9OkjJB4WiflUnvCSHUt2yt2GJGY9UaP7rQxxCUi1UWy11o/Gm5rKSy1xD0
b71SZfnQaPf3yo5zsmng5pWf4fsdjd6Lsgst3YxgrMRknjaZRqlN8xjZZgRv
Zzq56h+hcbQp53VCljHs2C305p2nMYBa6OUsMgGrwYOnw2/TaDAYLiGjTODe
tqtqr2c07r8LZaf+NAHyYamXsI/GrJDysESBKWxbNL/HnWLQ66nKVxBpCjFH
9xcEzGTwlblPtv4tU9jUmz1X486gwH7J9KV8EWSvnW3Vv5LBgenv1F9FiAAu
yYw7ohlc1zxblFQuAluRTGqdzmB5WNEhoykRaDMXFPTlMXi/tgXiQllIaDmn
KCvT9cO5gfwLLAgXVUTV3mfwkULsGn+RhaUCs0znWgY9Lo2KVL+zsKsrpUiu
s3FERMeFyyy8zlyijHig6+tdon2vs1DdgMu0dQx6Fj1Jk9WwEBPe7OTRwKBI
bHCebmOhYW//wG8KBn+yvnsgVsnC5OpVwmnNuv9HE7e3tbPgYXfNcafOjZc7
F5zrYKH0UfJGcYuuN79ULX7JQqqxtvVlK4OD7/yas9QsOJ4R3JzRzuD3D7TX
1e9ZkCbHtmbo3FRcXijpZyF/2dMPb3W+EDwj3HaQhSm13KHyOYMRNb09OMzC
czeLk0EdDD458Wu90ygLhrzdlbd09kpcVSb/xIJY1dVi08mguUNV/MZxFv5I
LxF80HkfERPcoGXhTSDpEPKCQc2LWZ6uEyxYfhEtvq1zxM3WGScnWQj6WBdh
16W7f0w2PjXFwoE6h/TDOv8HMUk02g==
      "]]}, 
    {RGBColor[1, 0, 1], Thickness[0.003], Dashing[{0.05}], 
     LineBox[CompressedData["
1:eJwVzXs0lAkYBvDvMvNhEmY+Kqopl4p00cWhOH1vky667BKapUZLrCNqQktb
GypT2l2WstXZbqpNG4Vy6Sa9FWFWo5osdlN7sgm1ZmozMmOy3/7xnvf8znnO
8zhHK9fGUgRBrOHv//8Eex0IQs9l9bgalxYTmM88S2OEem7O9NTWCt5BqzUd
1iI915nQWO5cQqCm7epJR3s956tLjDPzburfNWWeu557O1D1tPIygTjBxvur
ID0XQq8oc71CYOmOuaHNhXrOTZoYQ14n8KDXrkPHFr/j6kIqNTX1BM7w/OCw
6NR77kRTuuW+LgK7uLw3jV3/cn1DJ6cEjRC4qsDPqHcZ4EYXVxTlO5FYmKKx
nbrbwKlj6BwXXxItt2SlAQ5ywx0X1t0MIVHxzrk7TjrEPQjfrzqTRGJMlSZn
RqqRiwtfP86cS2L64VMHfq82cbtZVe7GYhJVw2HZORIz59neEy9uJPF0htef
HvJP3OfyM+7qLhITZE5xm34a4QLXBa0a/ESiuHFgODSNgM6NC7QpEygcNCl1
m8eR8Mo1bdGgD4UhA4pYiwYSVO/7bdRhFGbnatOSkykwg2KJOIXChsqIeUES
GnoDJ6/fmEvht4VhyZV3aNiqmNg+XEKhn2N0xPdRAoj3VPqeaaBwm/xlfY+d
EIZpk7ngFYXp3n0P7W8LIXbD7mlmisYjhXRGhYKBAGXo/EQpjW6P8yraR1nA
rR9ii6b701iTOzt/W6kFXIj5zaST0zjzbdiotjWWkFAzrcojhUZ7W71lndES
HkhrtVfzaBTeOV7mesIKjvpdbJVdojFx/q0Oq1UiIDdp/F3UNF4KjC6sNYgA
RH0Wqa9pNLxxsus+MgoGEiKqH1ECrA5ZThcEWIOsXaDeOVmAmStUpyu7rYEZ
oe96+gvQpXNl+znVaCg8PzQ+WC5AP5+sAse5NvBkncez+u0CVEhbhkitDey8
dzljcZ4ADeqcl9v22MIN38Rs61IBrqZmL/SQ2IEyPmP78yYBinQRwWS0HRgd
D9a5vRLgvlooPnHdDqStzd/cpIS4J7RMnmQlhusrYyVyqRAXPmxbZhUlhl61
j90SfyG+cAjIsrwmhvdqIvlcuBCtpiwYs9hCAkqV9JroayH2j+np9Y+UgGpl
atTdQ0L8omWSJLlMAmK1iy69VIhl8uPZNiMS2N5U/1d5kxDv3nsEW8NYUGrP
+sx9zec/5K6xKGLhxdGnSTcpBh9oZF7KCyy8MR6O8qYZnH/RIGn7lYWPipDg
ct62kZHtRSUsSNyeeBUJ+HzDzE3LrrAQUN6iy2cY9D7evENVw0JJo3pLvIhB
iUz0C61lIW0I48dJGMycULs/4SkL+zZkhh/m3W9Iite2spB/hwu0YRlsKumY
da6dhWJVrbvAns87XLwhe85Cp7jmtc6BQV3P8pY9vfze9GuxDY4MbrhvutLb
x0JQTmqYzIlB9cmyguC3LCj03ktv8y5aOzbCWcfvV1e6VYxnMLKm+2/8wPfL
rnadmshg85GfG9wNLFSfT9I6ShlcmPRZcd4gC3WWc+4X8HaYWq380sjCc03Z
2e8mMbiX2Ly20cRC3xzlIeFkBvV/TPT2MrNgKJi1N5N3ZNXjscc+sSD4+E+S
iXfzjyrjyAgLdusvR6U6M/gfLvQwog==
      "]]}, 
    {GrayLevel[0], Thickness[0.003], Dashing[{0.05}], LineBox[CompressedData["
1:eJwVzHk41Akcx/H5zfWbkRzzM7Vo5VilRzJPmWdD9fuy6WYnx+qxjS1S64jB
bmw5i2ita0MJZSM6lBKmNsc3W5Fl1KrGtF2OLPIwbY4csbN/fJ/v83qez/M2
8wtzD2AyGAxXzf3//8JBIYOhpi/2POmWLyUwm/siistR007Gpt85mBIo2aFQ
aWup6S6P4Bd1GiuUVUWGBmqad59Q3jUj8OHIEcs1Vmo6sHxV258WBOISHfF+
iZq2Ckmtfb2cwGvRqz3bijX9ccc0UkTgCdGRX087vacv8UrsvIHAldZjwg1n
/6UrXLbNV/sT2EtnvWvp/UCLvxV3/J5E4PYcx2m1+TjdxMtrNbpAYHGkQndZ
7ATt3t6x3r6FQN7BpCjASXp/kGvt/ACB0vdm/QdMpuh4k9KyJG0m7qtRpK88
NE0XBMma/G2ZGHfybMqz2hl6fWZC79DXTEye9UpNF3yie1oDY0SRTDwXL/p7
hfccrf06z8gkh4nBzkYH/HPnafs0+76Aaibqt4zPekYxIMitxjJEycTJmbDR
oM8IMB36IcToIxM9xqUBZDMBqsKF1inGLEzN6IyKiGDCqX+MhW4bWNhc7bNG
ImCBSiuUXe/Lwphir4jqRhYsdckPHkpkoaOhn0/aXjYMevO6Gs+zUObdc39A
jwPyREmdxwMWxomH2g3qOfDzVzptToMszCtmxd+UcqH7pW63ks/GLx5n3exa
QMK6zKGDK23YWJdhmy27RoKRIZ+xwo2NNsNeC5SuPJhzKKqPD2Wjga6ad2+a
B28jtT7kZLOR01hQaVHIB0nyHRv3KjaG2N1R8bdrAV51edP+lI0VW/2KGya0
YE2oS0PJRzZOvDPS689bANbkid/MDDlY67GZlbNRG5bLL8xK13EwYUvyuep+
bSinuVJnKQfNX27rKkleCNZ7XgwkxHLQ8cukHMPVOlB9Km04tpiDUpOOKaJT
BxrL48bN73JwojW9R5aoC48U2w4d7+PgDqatwwqBHuxT+Mxmc7ioNeqzk/DT
g7mAN1cnLbl4rAEuF97SgwIDWmm8lYuJnpXe4Xx9qCvo5gwEctGhXbmJv1cf
uu2lFRHpXHwt3JjEk+sDX+YW532di3xL+0VOpADkcce8+h5xcWTRwOA6XwF8
X5pdajvGxV0dSwURlQIoOt/70VxIYqV3QarOvABUa69Ey8Qk3m16BKFeFCzq
3y6L2UXirrEMV7KMAlWw6KDoJxIfKJxFYeUUlEy1RjZpbHdpQqC8SEFoSsBh
z8Mk6vr6dpVdoYBZciYl+ohm32zjv+kGBTbP2ecxlkRxQVt0ch0FCVtUzyRH
SRQ4a5WyOimwsjwK4WkkJixpOB78hIIPVUs2s34hcWQiPLDzKQX1IHfN1fjh
FdWqki4Kdu4e9rmdrtkLL912fkVBzMlvfiSySBwd2NyROEhBB2F9OTuHxN1/
zNwYHKIgP/P+dYtcEluLKnN2DlOw7/M98hqNy9wX+5iNUjC1NveeKo9E37r+
PhyjwEI2/8osn8S2vDPNVhMUjHzKf3tTY4dwt8tZkxTcSrMbdjlDonBZbdie
aQpcywOnAgtIPMoIcm+ZoWCxmM2Y1Vj9/HOx6BMF3U1nuRmFmn7N48Wn5yio
kNgvNC3S9DOTp+fnKYh61UlVafwfheoy5w==
      "]]}}},
  AspectRatio->NCache[GoldenRatio^(-1), 0.6180339887498948],
  Axes->{False, True},
  AxesLabel->{None, None},
  AxesOrigin->{0, 0},
  BaseStyle->{FontFamily -> "Times", FontSize -> 24},
  Frame->True,
  FrameLabel->{
    FormBox["Fr", TraditionalForm], 
    FormBox[
    "\"\\!\\(\\*\\nStyleBox[SqrtBox[FractionBox[\\\"Re\\\", \
\\\"2\\\"]],\\nFontFamily->\\\"Courier \
New\\\",\\nFontSize->24]\\)\\!\\(\\*\\nStyleBox[SubscriptBox[\\\"C\\\", \\\"f\
\\\"],\\nFontFamily->\\\"Courier New\\\",\\nFontSize->24]\\)\"", 
     TraditionalForm]},
  Method->{},
  PlotRange->All,
  PlotRangeClipping->True,
  PlotRangePadding->{Automatic, Automatic}]], "Output",
 CellChangeTimes->{
  3.796106842065002*^9, {3.7961068970273333`*^9, 3.796106917350432*^9}, {
   3.7961069896873255`*^9, 3.796107006768878*^9}, {3.7961070423494377`*^9, 
   3.7961070664906807`*^9}, 3.796107310600815*^9, 3.796107791091022*^9, 
   3.79610785274291*^9, 3.7961078862907066`*^9, 3.7961079268075094`*^9, 
   3.796108443226364*^9, 3.7961086005407505`*^9, 3.796108668477805*^9}]
}, Open  ]],

Cell[BoxData[
 RowBox[{"Show", "[", 
  RowBox[{"%58", ",", 
   RowBox[{"ImageSize", "\[Rule]", "Large"}]}], "]"}]], "Input",
 NumberMarks->False],

Cell[BoxData[
 GraphicsBox[{{{}, {}, 
    {RGBColor[1, 0, 0], Thickness[0.003], Dashing[{0.001}], 
     LineBox[CompressedData["
1:eJwVzntUjAkYBvDvoiuaab7KZolal1pDSdnTRd+rFSHOdJPtKJTWtZoKk40K
jbS2iHRIqd1Zo4s1IbkszeuSJjtFhYqWPeW0k5gG1ZyaMvvtH+95zu+c5zzn
dYxJDImjCIJYw93/2Yp9tgShY8/+YBhzUhuV+aZdElMTHWs3wfTXi5xFQc2d
kyx1bMFlfoCwyahsbr9aYm+jY4/Tc3I9m43KRm3a7EXOOlb6h2h64FOjEqdZ
ef4o0rEppHxJ/DOj8nKqe5i6TMeKKkTpN7qMyhy3tJNnln5kzUcuGFd/MCqF
8wZt/c5/Yvd1HsouNSewhz3Rr+r5zCq8FDO22RO4usBnVOc0xKbN/C2xy4XA
spRm3pwDw+zhgoH66z4EmsdnSQD1rPrYLWF0EIFRHx17tzqMsKH812d3RhO4
5XpzrnDvKCv+urFulpjA9FPns1/UGtimCrfBS5kESsfCj+YKxtmt9Z9ci04S
WJrh9sol4gu7dMvC/etkBO70n7o19rSRvZqzOLPuGoHWqqGxMAkBm3wLfz5W
T6DekDiw4ysSRMnJF+a+IDB0KCrOrIGE/Z4Vj5w1BB7Na5MkJ1PgmyEvfT5C
YENN5CKRgAY2aGZOsCWJ+8vCk2uUNKTLB1Pdp5HoYx8TeWzzBDAeDtjXLSRR
HNFdr+GbwF2tLkPvR2K657smm7smwPsnxu+miMTCMjrjWpQpyMKCJwduJnFW
y4lrHRPNYM+6om7fFBLv5Lnmiy+bQfarjSoii8T578Mntq8xB9d/++PEBSTa
8HTmD0fNgclstQiQk2iiPKf4ptgCvIo96zS1JO7y+LPTYrUlFAd8Tv2oIvHS
ypiyumFLOLVH0n/hJYnD/VP5vYUTock5NcGln8Ta0BV0wbJJ8P32Nr31OImZ
gdLSmt5JMCasym+cTKHT36s6ZNLJEChZ2SN0oNDnu6wCe3craF3r7zPkSmGU
w5MRss0KSipuyH4BCocf53aLD/JAnp8tyAmhMIhy9XYR8EE71pYfFkuh5UBk
MBnDhyZtr+qvFAoP10Fl8U0+aOLDTMulFB4MU0QkWVhDgNgvLLSQQu+m9uUW
m63hjfFQeWw5hW9sl2WZ37AGK7u8mhm3KbSY7WW31EwA6QrblsrHFGrtNH2+
0QKY90L/uaiLwvVPZgiSFQKYmrlubuQHChUR545aGQVwvjpNUD9O4b37TyEh
nIHoBAN9mkfj+sG8NWZyBjYp9CYeM2l81OzvlniRgZP8hCXpnD0qhgXt5Qw8
THq7W8WZFx3dIa9iwNmjpWeDI9dvmB+7/AoDAzcr70mdaPQ8p06V3mEg437U
gfZZNAr8LX+n2xgoef5g8CcXGjOn1R3Z+YyBlsXewnrO2uGk7W3PGaDPVMfy
vqWxsapzgayDgbjIklYZ50zbilv+rxlY8GZvtXoejQOaFU8O9jFQp3HZ5bCA
xg0PDFf63jGgXVkm28b5cYmiIPg9A45Vdq+ucpaHTIl0HGBAGk+vWuFKY/Sd
3rc4yEDQp665Yjca1YVFDc7D3L+hoRtvc/ZOWlt5Qs9AdU1j4YSFNNrOqU3c
NMqAjaTW5CznQ8SOEJWBgeUdwiU9nHUvp3u6jTMg8ZLtnu/O7V9vmXLmCwNV
RfaXJJzVx6WjRiMDXYbjPfc4/wcYZjm8
      "]]}, 
    {RGBColor[1, 0, 1], Thickness[0.003], Dashing[{0.001}], 
     LineBox[CompressedData["
1:eJwVzHk0lQkYBvBvs9xLlvshZJk0OiTS5R4HNd/LaBvLRAl3osjSJtvMaFKy
dEtTWUqiUqY62hy3kDhJb1RusoxUlmYmpWQ73CZUhPnmj+c853fOc575YTF+
ERRBEN58/u+nOKBPEEpO7rBaK9SewBzVvxJVVZTc+2L85gbvtV4tXZpCJWdu
7Owwy7ulo6zQSE/JZRGLAguXEvh4JMnSwUrJxTRrXOgSE4gmWpLItUrOLqpV
4ichsHS3eH1TkZIrPb0h+HsXAg/bJx3Pd/vAlZARJZYeBC62GdP/7ty/XEFp
0sSJIAJ7uewhRe9HLuFQuDwvmkDPXNdJpcU452qaNuSYSmBRQov2wn0T3Mec
gva9eQSqRx9IBPzEnRKnLwq6RmDwh/l9UWZfONuySNtX9wgMv9VybPGvk9yN
keRy4jmBySfOHXpROcWZBWy7UtlPoOyrf8Yx0TSXfM57jcEMgef327+0Dpjh
GnWZIKGIxB3uxlFbTs5yjPvoUIElibqK8a/rEwmw8322qN2FxE9TMaPbDUlY
cfRIZ5EPievGgyPUGkjwKl4mNgwnMSOzPTE+ngK3fRbaNr+R2FAhdVgrosEi
pVv69CiJe4v84yvu0TAWetRvwQUSXY3CpEdCGSiL0alWryQxNuDNw34dFQjb
mPnk1BMSkyWDzXp3VWBaxS20rofEvCJ6f3mwKhx8+TAidYzEb9uyyzs11IDI
9jAYFFBYk7kkJ7ZUDSJjT0rem1JoO+yv0eGtDtVz5nXuX0qhnrZS/cGkOswc
Pr2wbiWFKvfOyBecFYCdeLg3X0rhTsc7XQJPIfxY7eRtFEthyZqwotoJIQRP
33aWyCicGDLW6cvTgMBo4cl3+RRWrltF53pogkfNhrNcKYUpq2XnK/o0wcTp
F5FdHYUWf//QeVE2B17vUmhUPafQ1elArpFYCwpk+jeHBikMNmv9QrZrgYvC
8WH5DP/feOxNbKo2tAx4yyz1aPSilrhYi3TAx8m5wsaKRuGo1JcM04E7bkGR
za40ptfCtbNVOmBok/DA0JfG1PXygDiBLoTBppzP4TS6NHesFITqQqHjCmHa
Hhpf6XscUL+tC4/ebVK9nEWjwNLZwE1NBN11XnGbL9I4YtA/sCxEBD3JDhn1
VTQGtpqL4uUiaIscnnOniUZ5wJkMrVkR3NDoNvDpofF+3Z+wy5+FlKz7T34f
5/djmd5qxSws55JGfxIw+KjF3T7mMguvP+vsrODteHVC1HGFhYNlxf2aQga1
Q0I6i6+z0GL59PVd3o8abLesvMnCJk3rZ+aaDErONO2W1bCQ3vWiqleLQZG7
8BLdzoIiQZy2Q4/BFJPagzuesRBtq5ip5z0yEbet/TkLovfBSSb6DD6+3mV3
sZMFqfTwz828U/SvVrv/w8Iw9EQumcvgaP+q1tQBFrS1Mj0/GjG4sX7q5sAg
C+UNCxSexgw2FspzfYdZCEyt9rjEu9hvrnT+KAt/jL1d7j+PwZCavrc4xoL4
pav9bRMGm/JON1hNsPAit61E25RBlzifa9mfWNjjE2W9lbf+wsqYzZMs1N8/
bmFkxmAasd1PMcXC1iSr83G8ld2mEvtpFjQltfMaeYfcapubP8OCfGRdvoU5
/58lm5ydZcH/yoBeEu//AHnCIIA=
      "]]}, 
    {GrayLevel[0], Thickness[0.003], Dashing[{0.001}], LineBox[CompressedData["
1:eJwVzHs0lHkcBvD3nXdeY5DL/IxbbeW6oSKXOol9v1mbTVhhKC2bSVdqUJt0
UdZtOpaErKXipJPEppZKbfGtLGpdlyJt2ykl1GEUoxA7+8dznvM55zmPqVTm
v5VHUZSPKv/33zgopigFJ9zcXJyfSuFJtX/i1FgFZ2xokqFU2c+79YmWhoKz
ad0eH5hGYWv372eM9RWclyvjryun8MHwIUvHRQou3ciFkR+nEOdpO2/zU3A6
HaVb436m8PIBh8DmYgUndk+yCcqm8Lj9oez81aOcmYVLNTlL4WLbMfFXZ99z
SQttt8lvUNjHZb1t6vvAJY1HfuXTRuG63FWTCrNxLsRoy62CfgqL97bqWB1R
cvF7n3W9mKVQfXdyHOAEt7y0VBxvSGPoqGn/9vmfOFcyPiZcRmPEtdaMxfsn
OeOWj3HmXjQm5JxNe3x9isv5wds0I5zGlGmJPEP0mQuyMd+pOEhj0VH7p9bB
M1xNy9rukmwaI91Ntm85Ncspaq0Gn5fRqNc0Ph0YR0HMQOqv4vs0TkzJRnYZ
0XBiaHl0YS+NAeOhWwWNNCgtdr02GaNRntkZFxvLA8ffAmbM5vCwsTrE0U/E
gK52htshCx4eLpbEVtcx4Fi6dm6LGw9XGUtD0sP5MGEUtEAm4WF08Ms/B3RZ
oO+/vqsh42GC81CL/h0W+m7ZqtvJeZhXzBytClWDiPS7+0qKeGjRkVXVoykA
29zeo3o3eXg70+5k9GUBZP/49dW2dh4ueSfR7PZRh/bz0lSDAR7q6yjU6yfV
QaLFTgbRDLJ1hZXmp4Vw0Hsi540Rg1FOfzwRrtOA/vqo5hgHBivWSotrlRpg
nZ5/MXkdg8q3Jrr9eZogtNEvfyNl8HqAJ5ProQWONPH2OMzgsW9Tiqr7tWD6
SjgZzWHQ7JlXT0nKHCi4vC3BqpzBVSuSc40dtCHx1XCapJ7B0Pltn+hObRB8
aLjR9VT1/zDjZXSiDjxaaZbqM86gN8/OxVqkC9zGloMGc/ioMRKynpbqQlLD
UrLDgo9JtXDpdI0uaEcRryo3PiYGVgbHCPVgxZBnqa+Ejy4t3WuE4XpQVjx7
rm8PH5+LPZLVb+jB6Pnd7rScj0LLlQarBSLoTrRVlxXxcdhgYNA1TASCX6Ki
HtfwcUPbAlFspQg6kz8rM9r5WBlcKNeeFUE8eli2vuHj3XvtsEdCIMJJ572A
ZnHDWKaP4AKBkWPWr08asdjQ6m4vKyVQYeZKTansVKYUdV8kEFnvOzfCmEWd
sLCeC+UE+gT71i83Ue0bl2xZc5VAT2btnd65LDoXNh9IuU3g3umAPPMFLIrc
Nc4znQRO1RzxvGbJ4rF5tamRXQT8Q7Kk861YHFbG7Ox8REB7+tyRNJUflD9Z
WtJD4DjXVLXxS9VeXHbT/V8CCQ2ihTOLWBwZ8GxLHCSwo6v045rFLH5/f+rq
4BABi/23yBWVH56pzF3/jsALw5alxktYvOBvGGI6QmDTpvcRb1UOu93/CscI
+L107Thhx2JzXkHjIiUBneTv3n1U2SXG91LWBIG/LKUCqT2LYqvrss2TBL7Z
mebmtIzFn6hd/k1TBBjNgg1nVFb0fuFs/5lAXUXFXjUH1f+1DsP8GQKHfesy
ZSo3n0iZnJ0l4KLoKOtR+T/rZiHj
      "]]}}, {{}, {}, 
    {RGBColor[1, 0, 0], Thickness[0.003], Dashing[{0.01}], 
     LineBox[CompressedData["
1:eJwVz3s01AkUB/Dfo/FuMD9DCp3xaNloJDabTr9r8oiyOwrTKk6UrSQ0dWJT
5DFlT5F3bSibKL0mpYeTbW5ri8pjo12mrW2LtYnNFMZBmv3tH/fc8znne7/n
XFFs0to4iiCIEG7+3104KCQIDRt7r3KhaFKnKtR7nqLH07BW/84erucsXdOh
NjHSsG1z0i9JpnSqjp5rldYWGnZpcrTblmmd6uG7NKclzhrWeP588bkZnQpt
+F7fSjXshhXSHyxJAq+keoS1VWnYWRVPKip4BH7vnlZ0wvc9GyF7Wn2eT6Dr
wjHhilMf2MbE5NAAewL72IKh1r5Rtr/i2dLjngSuLvGZ0tiPs85xhOPRAAKr
dneYLjigZV07mpR6kQQa7MxJAZxgtSGBezwTCIx6LxrYajfJZiRu6/0ng8At
NzryXPdOsfYu/hK2mMD04lOHf785zR6ZGukPqiFQ8TE8N08wwzYkLP7s2W0C
T2e4/+Ei+8SeHYczto8J3CGZu3VzqY69PMfEgfeCQPPW8Y9hKQTsfb5zpVxD
4MR00kj8HBJ4tyoriigS141Hxem3kLDOY0uptyWJufndKXI5BU2BA8VZLiS2
NEQukQpoGNr9xeMMHxL3V4XLG1Q0qMH2DPU1iT7WsZFHYmbBMceueu8YEpNl
r++/MeMBVWcbM7aHxHSvt+0WP/GgoMXRMiyXxLIqOuN6lB70f5ykt54k0fFJ
wfVeY32Y6Ior1F0msSlfXJh8RR+6VKdlq5FEt+Fw454QA3gQUOrg00WihanG
4JcpA0hLFB27+jeJPFW50qHCEMYupS1RT5CY4HlHbbjaCBYdTUg5bEzhpaDY
qrtaI8jkWd9T21GoHZprNlBmDOWlxStfulN4c10gXeJnAnsenI2L96Pw4CrF
6YYBE2D4OXg+gkL7F8G91YrZ0DFiJzqyjUKfpTkl1h58CJBLRaNpFEbZdU6S
3XxQGEsj+flc/6O818mZppDtP+Ch/JHCNZR4mYvADILLgv3oBgqNRiJDyVgz
cM6M3zB9n8Lsu3Ch4rYZtJiIBN+pKcwMU8p2GZqDq7KGvDBE4bL2ngDDGHOQ
fsCCTToKXwr9cgxumUN+53GnOwIaDZ2+tPTVF0Bx8/LRVkca31m+GVweLYCI
9ambNnrTuL5zvkCuFMArOkuvOphGpaw8l68TwKGgwGt5G2m89/OvkBjOwKC4
emYmicuP5Yfo1zLAuLVnirJofNAhcU86x0CLr8FBOWfPOq2g5zwD+yJWpjdz
No2O7q29yMBfGY374rK5fIvb5oB6Bi531eyuy6HRq7wtVdHEwKrU9LjFh2kU
SIzO0t0MpDWLg3yP0njQ5u6hHU8ZEPfGBxZxfqfdtb37Nwb6hmv8+zg/vKhe
VN3L3VvaSBR5XF5Y1yj5kwHhdgOfh/k0jrwJ7MwcZOAq/5VraCGNG5un6wff
MrDZwWbhGc6PKpUlocMMWHrLXEY51661ihSNMHAgpt2ptIjG6KaBfhxjILih
0U5dTGNb2ckWZy0DM61jNp+X0Lhs11cXCia4/hfieWmchQtuJm2a4vr0a61s
S2nMIuLXtk4z8GjeK2EiZ80zWy/3GQb2u9tYqDhH33hideITA4v9ZQKzMq7/
mGJKp+P++6bILIbzf5hzKLA=
      "]]}, 
    {RGBColor[1, 0, 1], Thickness[0.003], Dashing[{0.01}], 
     LineBox[CompressedData["
1:eJwVz3s0VAkcB/B7595hSIy5RqVWRy85UdPDVpT7y4rW0DI44wiFLSc9lLWp
pZitibKeic4iSinVSW2Tx+bxUyKFtpTH0ttaVEzJTHk0e/eP3/mdzznf8z2/
n1VopGwrjyAIT27+349xQEwQara6QBih9SAwQ68nRo+vZgNkzSpPTwK9PFq7
jAzVrJZO0hVxbu34I3+GmZpdGqHL8tpIYNNQ7PzlC9XsuRVDtSU/EIizjO23
eanZ5KYH4kAZgVf3L/NtLlSz8pGjdSgn8JgkNvPUug/siOvk9OOhBNou+iR2
Ov2RjY1Seb8/QOAbNv3tvTcjbK5K3HgnjUBpluOYes4ouyaxPdP2PIGFP7Wa
LDioYSXPQ/q3VhEo2HUkBlDL1khzfhE9JjDog1VfuOUXNn9tTnbaAIE/3mxN
sd03xupqNYICgsRDJ04ntpeNs1p/osLKnETlhF9SimiSddn3RB1tR2JBvKTb
Rv6Vtb4k2+b4HYk7nC3Cw07q2JTdkmVZ/iSa3hud8I0hwLW8M7E6kkTteORw
xHQSTpovsghQkugzGrRVv5EEhzG3bxvzSExKbYuJiuJB8O76iw03SGxUBSz3
ElEw88ugfHUTiXGFflGqWgoWCXrS416S6DgjNCA5hIY2uxi95RoS98hf3+0X
8qG1o4f/51QeHrIfbDGr5oNUdHZT2zweZhdS8TeC9GBzmOnQZgceznuUfqNz
ij40rJIaVnvzsCp1Scaeq5znLQlLCeeh3Tu/KR2eAnA7EyVSx/HQzEQtqB8T
wMyzCdK5WTzk1+aWzs0zgMTKVXVNJTzcueJWl4HUENb73UKo4+GV70MLazSG
cFSRb+7eyUPNWwthX/YUCK63KWl4z8MyHzcqy8UIjiUn3GX4FCZsUBao+ozA
Y7vC8okFhXOeuXcWKadCRserlgUSCh1XHsmascwYbO4b6bu7URhk+fAL2WYM
/m2v4l4GUqi5n/J6j8IEurco4tyiKfTgLXGwEQlBSz+osDpOoeFwgDcZKoTM
1dHS1AIKD9fApbwKISg+/hv+oIxChW+pfK+BKQhu8+timyl0aOlwNQgxhV7x
UNHEGwpfiF2OCMpNwWnM/pnJOIUG81ebr9MXwdJRa59sIY1D5v0Da4JFcCC6
V/bemkb/h7NFUaUi8DeUppWvpbFUnptkrBNBhcR0jpkPjXW3/4Ldfgzs6D7j
tC6Cy39K9dQvZqA8ryfnVTyNDa3OksgLDBgo6xc6J9C4okQj6rjIQPCuK5Vn
OZsEB3cWX2aA7xTXHabg8o12Ya7XGfB5MXN236802uc271dWMfDRalPxoJJG
kbPhOaqNgcUXulQjyTQmzKo5uuMJA4fT6tb7/sbdr9m7ve0pA09jStpVnJsu
dy0u6mTg4IYDn39O4fLikkrn5ww0D0xf8zmVxuF+t4eKAQYibP3vTGTQGHhn
/PrAIAM1ZuAblEnj/fzSLO93DJhOWv9TzblYNi3AapiByhatXvwJGoOr+nrx
E/dfZI47eZLG5uzfGxdqGAiUx3eHcHbYu/FSupaBa2z4ztucxQvKIreMMSAX
rkw9nE3jr0SE7N44A5c/W87u5az++xt7ySQDupd611xyuP6bj6ad+sqArGkI
znNuTlOO6XQMFF9vf8Q/ReN/sHI1fA==
      "]]}, 
    {GrayLevel[0], Thickness[0.003], Dashing[{0.01}], LineBox[CompressedData["
1:eJwVzn0w1AkYwPHf7m9/3l/3l9f0QimuSF5Ocef3UFeOGEQaRVnJVHfeao67
lITaajg6mcrb3oi8tRRLystTudgSWslSNKPOEZet2MrG3t4fzzzzmfnOM48l
Ly4omk0QhJ9q/t8SnDQiCBmzRbhiJK2KwFy1l0lqlIzpWC3ZO6FywI6eIR0t
GeNVkPHSv5rAnsFbRWZLZIwnf/LF0hoCxe+OWzvZyBgPXv2w6AaBaKHncjBA
xmwy3i6drCNQmOwY3C2QMfYnY/sDmwg853D84mXP94yJf6vYsoPA9etmjTyK
PzC5iTGpk68IfM3kTHW9/sgkMdb/Dn0h0DfPfV5mNcc4LRabetMsFBzt0V9z
Qs7keVrrjtqzUOPnjCTAT0ykXXtzoTcLw99bjscs/8I8K4rekH6AhQdEPVnr
f5lnlhFdvH9SWXjyj+KzzxsVjETLw//YFRZmfg3hZ3EXGLuryLYVsbAk1eGF
begiM/d0V5xaLwuPeJnHRF1SMrmKiiuREyw07Jr7GpxEQH+letYbko2fFHEz
h01ZkEb8tilnGRt3zoVHq3ey4PmLzzVRm9nIz+5PSkxkA1Hp9KohmI2dDWFO
AVwS8pefFtvHsjFFEJLY0E6CxHQkpe8cG93NeGEXIjlw/K7vxNVSNsaHjv01
YUCBeOyhRVY7G0+6vH2ypJWCacWC3sIwG/MFZGp9uBqktHo3X5pl4+qnOfVS
bXWoJwXrdxmQ2JK9ITdeqA4hH7R2M9+QaDcdoj3opwHdko2e5VtIXKIv0+iY
14C3rtEfnfeRSLUX1K4q1IRjP9SETyeT+JPz3SFNXy0oHVTmPM4jseZHnqBN
rgUVe/RP29SRKJ8yNxjP1wYzvuM6oZjExp3bybytOrBxM69oz98knvLOLGkY
1wHRxbLOjUoSrUZ8pKWZuqA7eq0205SD7q4ZeWaOeqAjrNvPcuZg+PLeL6x+
PUha0ycu8+Og/FHWWHyaPvBXfVUkHOLgDvYGN1uuAVBi9/GD6RzUmgkLZPEM
IHS/a/ZQIQfT26Cq8LYBBKYwyqO3OZgWXBuaoGkIjbDHxlXCQbcng9s0Iw2h
/Vy6udU7Dr4y2pqh0WQIJR0xj85rUqhpvdnYU50LU9f3OVqsovCd8cTkdxFc
GNE/EDXgQeHu3hXcxFoufL8yZUfTbgprQwv4ekouxFsFfDROpPDe/T6IDaHB
p9IhqjhL1c9m+6mX05ArXX3B/zqFD3u8HOKu02BSp/S4p7JzpZw7WEFD0dnh
D04VFOpHREjLq2mo+jYnzKxS1XfaRW27SUNHnsL2TRWFLgXdyZktNMwHSLp+
FVLI9dK6RvbTwBOnqpWJKDxl0XbmyDMaJgRhd0waVf/LEw71D9AQn+wSe15l
cfWQfamUhhNrpwbimlS9UWWz1ygN+Zm7ytyaKZyZ2N6bNknDY0+7rX0tFO59
oLg5+ZaGIDONz16tFD4qqs0LnKZBKhurFqlcHmQSZjlDw3jJZbqgjcKIlvE3
OEsDsUi+jkYKu/OvdtrIaTgzMJovVdktwb8q5xMNujeafXzvUWi0pjFu/zwN
S/fG3XK4T+Fp4nBQl4KGP518DpaqLBte5uKwQMNabWtz4weq+6KnJpcXaRCO
KZ/wVe7+PXNeqaTB5c5wmkLl/wDOeju1
      "]]}}, {{}, {}, 
    {RGBColor[1, 0, 0], Thickness[0.003], Dashing[{0.05}], 
     LineBox[CompressedData["
1:eJwVzns01AkUwPHfa4wx8pgfhaRl86qU43Eqdvd3mxUVyoiU3VHoyeaZ2BSr
TI9TNB617Ur02NrUpiStTXWT8qgGGQ2xdU7JNhGjRYcJO/vHPfd8zvmee65t
VHzwZoogiEDd/L+fodqcIDTcLKe01ollBObpdafq8TTcP7UxI+t9CQwKUHQa
Gmi4a1KpZZXOClVFsaWZhvu2QBwZ50dg40C6vbuThts+aTj0cjmBaG3kuSVI
w1Uqz5igP4FX09xCnpRqOP+sx6v3SQg87Jqef3LpEJf2wkahJyVw/rxh829O
f+Ti4vNaplIIfMPJ+xre/MsdsSqeJ8kh0L/Qe1xjN8KVNAXHuZwnsDRZYeyw
d5RbLVVWjdUQqL8jOxXwE2evNxhmoyRQOmTbu9VmjPs5r33S7QOBm24qcubv
GucIuy05z3gkZhScPvi8SsvlNhzb2WRNouxz6KEc0QT3l0QWWeFJYkmma5dz
2CQnGGIvfgwgMVZstTX6+BQnOR6gvBNNomnDyOeQVAI8rSX8H/eQ+EkbPxhj
QQJXPZB/tIDENSPSzfx6EnoWr5sjv0Liody21KQkCvbdiS22eUhifWW4e5CI
Bp91FvG8bhL3lIYmVd6j4Wy73Ld7mERvy6jwI5EMOG4/u0toSGFC2OuH70x4
4Pcq88pcewozPN8/NbvDgw3h/Cbl1xSeKKUzb0j14FSfI6hCKJzTKr/RIeRD
ygazmsYdFNbkLsxLuMqHnepf5GYyCl36Q4WqQH2ITWsMeF9EoZmxRr9uXB8m
1XVG1yop5N0rKv/ylACqEtc7Kx5T+IPH7U6BvwEYdFev6O6h8MqKqNK7owaw
1r9OkjJB4WiflUnvCSHUt2yt2GJGY9UaP7rQxxCUi1UWy11o/Gm5rKSy1xD0
b71SZfnQaPf3yo5zsmng5pWf4fsdjd6Lsgst3YxgrMRknjaZRqlN8xjZZgRv
Zzq56h+hcbQp53VCljHs2C305p2nMYBa6OUsMgGrwYOnw2/TaDAYLiGjTODe
tqtqr2c07r8LZaf+NAHyYamXsI/GrJDysESBKWxbNL/HnWLQ66nKVxBpCjFH
9xcEzGTwlblPtv4tU9jUmz1X486gwH7J9KV8EWSvnW3Vv5LBgenv1F9FiAAu
yYw7ohlc1zxblFQuAluRTGqdzmB5WNEhoykRaDMXFPTlMXi/tgXiQllIaDmn
KCvT9cO5gfwLLAgXVUTV3mfwkULsGn+RhaUCs0znWgY9Lo2KVL+zsKsrpUiu
s3FERMeFyyy8zlyijHig6+tdon2vs1DdgMu0dQx6Fj1Jk9WwEBPe7OTRwKBI
bHCebmOhYW//wG8KBn+yvnsgVsnC5OpVwmnNuv9HE7e3tbPgYXfNcafOjZc7
F5zrYKH0UfJGcYuuN79ULX7JQqqxtvVlK4OD7/yas9QsOJ4R3JzRzuD3D7TX
1e9ZkCbHtmbo3FRcXijpZyF/2dMPb3W+EDwj3HaQhSm13KHyOYMRNb09OMzC
czeLk0EdDD458Wu90ygLhrzdlbd09kpcVSb/xIJY1dVi08mguUNV/MZxFv5I
LxF80HkfERPcoGXhTSDpEPKCQc2LWZ6uEyxYfhEtvq1zxM3WGScnWQj6WBdh
16W7f0w2PjXFwoE6h/TDOv8HMUk02g==
      "]]}, 
    {RGBColor[1, 0, 1], Thickness[0.003], Dashing[{0.05}], 
     LineBox[CompressedData["
1:eJwVzXs0lAkYBvDvMvNhEmY+Kqopl4p00cWhOH1vky667BKapUZLrCNqQktb
GypT2l2WstXZbqpNG4Vy6Sa9FWFWo5osdlN7sgm1ZmozMmOy3/7xnvf8znnO
8zhHK9fGUgRBrOHv//8Eex0IQs9l9bgalxYTmM88S2OEem7O9NTWCt5BqzUd
1iI915nQWO5cQqCm7epJR3s956tLjDPzburfNWWeu557O1D1tPIygTjBxvur
ID0XQq8oc71CYOmOuaHNhXrOTZoYQ14n8KDXrkPHFr/j6kIqNTX1BM7w/OCw
6NR77kRTuuW+LgK7uLw3jV3/cn1DJ6cEjRC4qsDPqHcZ4EYXVxTlO5FYmKKx
nbrbwKlj6BwXXxItt2SlAQ5ywx0X1t0MIVHxzrk7TjrEPQjfrzqTRGJMlSZn
RqqRiwtfP86cS2L64VMHfq82cbtZVe7GYhJVw2HZORIz59neEy9uJPF0htef
HvJP3OfyM+7qLhITZE5xm34a4QLXBa0a/ESiuHFgODSNgM6NC7QpEygcNCl1
m8eR8Mo1bdGgD4UhA4pYiwYSVO/7bdRhFGbnatOSkykwg2KJOIXChsqIeUES
GnoDJ6/fmEvht4VhyZV3aNiqmNg+XEKhn2N0xPdRAoj3VPqeaaBwm/xlfY+d
EIZpk7ngFYXp3n0P7W8LIXbD7mlmisYjhXRGhYKBAGXo/EQpjW6P8yraR1nA
rR9ii6b701iTOzt/W6kFXIj5zaST0zjzbdiotjWWkFAzrcojhUZ7W71lndES
HkhrtVfzaBTeOV7mesIKjvpdbJVdojFx/q0Oq1UiIDdp/F3UNF4KjC6sNYgA
RH0Wqa9pNLxxsus+MgoGEiKqH1ECrA5ZThcEWIOsXaDeOVmAmStUpyu7rYEZ
oe96+gvQpXNl+znVaCg8PzQ+WC5AP5+sAse5NvBkncez+u0CVEhbhkitDey8
dzljcZ4ADeqcl9v22MIN38Rs61IBrqZmL/SQ2IEyPmP78yYBinQRwWS0HRgd
D9a5vRLgvlooPnHdDqStzd/cpIS4J7RMnmQlhusrYyVyqRAXPmxbZhUlhl61
j90SfyG+cAjIsrwmhvdqIvlcuBCtpiwYs9hCAkqV9JroayH2j+np9Y+UgGpl
atTdQ0L8omWSJLlMAmK1iy69VIhl8uPZNiMS2N5U/1d5kxDv3nsEW8NYUGrP
+sx9zec/5K6xKGLhxdGnSTcpBh9oZF7KCyy8MR6O8qYZnH/RIGn7lYWPipDg
ct62kZHtRSUsSNyeeBUJ+HzDzE3LrrAQUN6iy2cY9D7evENVw0JJo3pLvIhB
iUz0C61lIW0I48dJGMycULs/4SkL+zZkhh/m3W9Iite2spB/hwu0YRlsKumY
da6dhWJVrbvAns87XLwhe85Cp7jmtc6BQV3P8pY9vfze9GuxDY4MbrhvutLb
x0JQTmqYzIlB9cmyguC3LCj03ktv8y5aOzbCWcfvV1e6VYxnMLKm+2/8wPfL
rnadmshg85GfG9wNLFSfT9I6ShlcmPRZcd4gC3WWc+4X8HaYWq380sjCc03Z
2e8mMbiX2Ly20cRC3xzlIeFkBvV/TPT2MrNgKJi1N5N3ZNXjscc+sSD4+E+S
iXfzjyrjyAgLdusvR6U6M/gfLvQwog==
      "]]}, 
    {GrayLevel[0], Thickness[0.003], Dashing[{0.05}], LineBox[CompressedData["
1:eJwVzHk41Akcx/H5zfWbkRzzM7Vo5VilRzJPmWdD9fuy6WYnx+qxjS1S64jB
bmw5i2ita0MJZSM6lBKmNsc3W5Fl1KrGtF2OLPIwbY4csbN/fJ/v83qez/M2
8wtzD2AyGAxXzf3//8JBIYOhpi/2POmWLyUwm/siistR007Gpt85mBIo2aFQ
aWup6S6P4Bd1GiuUVUWGBmqad59Q3jUj8OHIEcs1Vmo6sHxV258WBOISHfF+
iZq2Ckmtfb2cwGvRqz3bijX9ccc0UkTgCdGRX087vacv8UrsvIHAldZjwg1n
/6UrXLbNV/sT2EtnvWvp/UCLvxV3/J5E4PYcx2m1+TjdxMtrNbpAYHGkQndZ
7ATt3t6x3r6FQN7BpCjASXp/kGvt/ACB0vdm/QdMpuh4k9KyJG0m7qtRpK88
NE0XBMma/G2ZGHfybMqz2hl6fWZC79DXTEye9UpNF3yie1oDY0SRTDwXL/p7
hfccrf06z8gkh4nBzkYH/HPnafs0+76Aaibqt4zPekYxIMitxjJEycTJmbDR
oM8IMB36IcToIxM9xqUBZDMBqsKF1inGLEzN6IyKiGDCqX+MhW4bWNhc7bNG
ImCBSiuUXe/Lwphir4jqRhYsdckPHkpkoaOhn0/aXjYMevO6Gs+zUObdc39A
jwPyREmdxwMWxomH2g3qOfDzVzptToMszCtmxd+UcqH7pW63ks/GLx5n3exa
QMK6zKGDK23YWJdhmy27RoKRIZ+xwo2NNsNeC5SuPJhzKKqPD2Wjga6ad2+a
B28jtT7kZLOR01hQaVHIB0nyHRv3KjaG2N1R8bdrAV51edP+lI0VW/2KGya0
YE2oS0PJRzZOvDPS689bANbkid/MDDlY67GZlbNRG5bLL8xK13EwYUvyuep+
bSinuVJnKQfNX27rKkleCNZ7XgwkxHLQ8cukHMPVOlB9Km04tpiDUpOOKaJT
BxrL48bN73JwojW9R5aoC48U2w4d7+PgDqatwwqBHuxT+Mxmc7ioNeqzk/DT
g7mAN1cnLbl4rAEuF97SgwIDWmm8lYuJnpXe4Xx9qCvo5gwEctGhXbmJv1cf
uu2lFRHpXHwt3JjEk+sDX+YW532di3xL+0VOpADkcce8+h5xcWTRwOA6XwF8
X5pdajvGxV0dSwURlQIoOt/70VxIYqV3QarOvABUa69Ey8Qk3m16BKFeFCzq
3y6L2UXirrEMV7KMAlWw6KDoJxIfKJxFYeUUlEy1RjZpbHdpQqC8SEFoSsBh
z8Mk6vr6dpVdoYBZciYl+ohm32zjv+kGBTbP2ecxlkRxQVt0ch0FCVtUzyRH
SRQ4a5WyOimwsjwK4WkkJixpOB78hIIPVUs2s34hcWQiPLDzKQX1IHfN1fjh
FdWqki4Kdu4e9rmdrtkLL912fkVBzMlvfiSySBwd2NyROEhBB2F9OTuHxN1/
zNwYHKIgP/P+dYtcEluLKnN2DlOw7/M98hqNy9wX+5iNUjC1NveeKo9E37r+
PhyjwEI2/8osn8S2vDPNVhMUjHzKf3tTY4dwt8tZkxTcSrMbdjlDonBZbdie
aQpcywOnAgtIPMoIcm+ZoWCxmM2Y1Vj9/HOx6BMF3U1nuRmFmn7N48Wn5yio
kNgvNC3S9DOTp+fnKYh61UlVafwfheoy5w==
      "]]}}, InsetBox[
    StyleBox[Cell[TextData[StyleBox["k=0.2,0.3,0.4.",
      FontFamily->"Times New Roman",
      FontSize->24,
      FontColor->RGBColor[0, 0, 1]]],
      GeneratedCell->False,
      CellAutoOverwrite->False,
      CellBaseline->Baseline,
      TextAlignment->Left],
     FontSize->10,
     Background->GrayLevel[
      1.]], {3.0191131490669667`, -2.1378030081065043`}, {Left, Baseline},
    Alignment->{Left, Top}], InsetBox[
    StyleBox[Cell[TextData[{
      StyleBox["MWCNTs+F",
       FontFamily->"Times New Roman",
       FontSize->24,
       FontColor->RGBColor[1, 0, 1]],
      Cell[BoxData[
       FormBox[
        SubscriptBox["e", "3"], TraditionalForm]],
       FontSize->24,
       FontColor->RGBColor[1, 0, 1]],
      Cell[BoxData[
       FormBox[
        SubscriptBox["O", "4"], TraditionalForm]],
       FontSize->24,
       FontColor->RGBColor[1, 0, 1]],
      StyleBox["+",
       FontFamily->"Times New Roman",
       FontSize->24,
       FontColor->RGBColor[1, 0, 1]],
      Cell[BoxData[
       FormBox[
        SubscriptBox["H", "2"], TraditionalForm]],
       FontSize->24,
       FontColor->RGBColor[1, 0, 1]],
      StyleBox["O",
       FontFamily->"Times New Roman",
       FontSize->24,
       FontColor->RGBColor[1, 0, 1]],
      StyleBox[".",
       FontFamily->"Times New Roman",
       FontSize->24]
     }],
      GeneratedCell->False,
      CellAutoOverwrite->False,
      CellBaseline->Baseline,
      TextAlignment->Left],
     FontSize->10,
     Background->GrayLevel[1.]], {1.303591476714875, -2.696463851237079}, {
    Left, Baseline},
    Alignment->{Left, Top}], InsetBox[
    StyleBox[Cell[TextData[{
      StyleBox["SWCNTs+F",
       FontFamily->"Times New Roman",
       FontSize->24,
       FontColor->RGBColor[0.5, 0, 0.5]],
      Cell[BoxData[
       FormBox[
        SubscriptBox["e", "3"], TraditionalForm]],
       FontSize->24,
       FontColor->RGBColor[0.5, 0, 0.5]],
      Cell[BoxData[
       FormBox[
        SubscriptBox["O", "4"], TraditionalForm]],
       FontSize->24,
       FontColor->RGBColor[0.5, 0, 0.5]],
      StyleBox["+",
       FontFamily->"Times New Roman",
       FontSize->24,
       FontColor->RGBColor[0.5, 0, 0.5]],
      Cell[BoxData[
       FormBox[
        SubscriptBox["H", "2"], TraditionalForm]],
       FontSize->24,
       FontColor->RGBColor[0.5, 0, 0.5]],
      StyleBox["O.",
       FontFamily->"Times New Roman",
       FontSize->24,
       FontColor->RGBColor[0.5, 0, 0.5]]
     }],
      GeneratedCell->False,
      CellAutoOverwrite->False,
      CellBaseline->Baseline,
      TextAlignment->Left],
     FontSize->10,
     Background->GrayLevel[1.]], {1.5599873788327139`, -2.815644831221083}, {
    Left, Baseline},
    Alignment->{Left, Top}], InsetBox[
    StyleBox[Cell[TextData[{
      StyleBox["F",
       FontFamily->"Times New Roman",
       FontSize->24,
       FontColor->RGBColor[0, 0, 1]],
      Cell[BoxData[
       FormBox[
        SubscriptBox["e", "3"], TraditionalForm]],
       FontSize->24,
       FontColor->RGBColor[0, 0, 1]],
      Cell[BoxData[
       FormBox[
        SubscriptBox["O", "4"], TraditionalForm]],
       FontSize->24,
       FontColor->RGBColor[0, 0, 1]],
      StyleBox["+",
       FontFamily->"Times New Roman",
       FontSize->24,
       FontColor->RGBColor[0, 0, 1]],
      Cell[BoxData[
       FormBox[
        SubscriptBox["H", "2"], TraditionalForm]],
       FontSize->24,
       FontColor->RGBColor[0, 0, 1]],
      StyleBox["O.",
       FontFamily->"Times New Roman",
       FontSize->24,
       FontColor->RGBColor[0, 0, 1]]
     }],
      GeneratedCell->False,
      CellAutoOverwrite->False,
      CellBaseline->Baseline,
      TextAlignment->Left],
     FontSize->10,
     Background->GrayLevel[1.]], {2.4224099586836303`, -2.938550216829588}, {
    Left, Baseline},
    Alignment->{Left, Top}], 
   {Thickness[0.003], Dashing[{0.001}], StrokeForm[RGBColor[1, 0, 1]], 
    EdgeForm[GrayLevel[0.]], EdgeForm[None], 
    LineBox[{{1.3053443445304884`, -2.6658654531952806`}, {
     0.965688355991585, -2.6658654531952815`}}]}, 
   {Thickness[0.003], Dashing[{0.01}], 
    LineBox[{{1.491079377334364, -2.7885633254989495`}, {
     0.9779218235714222, -2.784838919874451}}]}, 
   {Thickness[0.003], Dashing[{0.05}], 
    LineBox[{{2.230204770063808, -2.911742401157028}, {
     1.5982160673920447`, -2.9140858073236875`}}]}, 
   {Thickness[0.003], Dashing[{0.001}], EdgeForm[{GrayLevel[0.], Opacity[1.], 
    Thickness[0.003], Dashing[{0.001}]}], 
    ArrowBox[{{2.9305400192444404`, -2.1433896159988075`}, {
     2.4177482150087606`, -2.4636884997058193`}}]}},
  AspectRatio->NCache[GoldenRatio^(-1), 0.6180339887498948],
  Axes->{False, True},
  AxesLabel->{None, None},
  AxesOrigin->{0, 0},
  BaseStyle->{FontFamily -> "Times", FontSize -> 24},
  Frame->True,
  FrameLabel->{
    FormBox["Fr", TraditionalForm], 
    FormBox[
    "\"\\!\\(\\*\\nStyleBox[SqrtBox[FractionBox[\\\"Re\\\", \
\\\"2\\\"]],\\nFontFamily->\\\"Courier \
New\\\",\\nFontSize->24]\\)\\!\\(\\*\\nStyleBox[SubscriptBox[\\\"C\\\", \\\"f\
\\\"],\\nFontFamily->\\\"Courier New\\\",\\nFontSize->24]\\)\"", 
     TraditionalForm]},
  ImagePadding->{{128., 1.1}, {64., 1.506047}},
  ImageSize->Large,
  Method->{},
  PlotRange->{{0.9166667517006802, 
   5.08333324829932}, {-2.9840082134490467`, -1.9553296534423614`}},
  PlotRangeClipping->True,
  PlotRangePadding->Automatic]], "Input",
 CellChangeTimes->{{3.796108702738907*^9, 3.7961088575682163`*^9}, {
  3.796108890210861*^9, 3.7961088913541265`*^9}}]
},
WindowSize->{1350, 631},
WindowMargins->{{0, Automatic}, {Automatic, 0}},
FrontEndVersion->"9.0 for Microsoft Windows (64-bit) (January 25, 2013)",
StyleDefinitions->"Default.nb"
]
(* End of Notebook Content *)

(* Internal cache information *)
(*CellTagsOutline
CellTagsIndex->{}
*)
(*CellTagsIndex
CellTagsIndex->{}
*)
(*NotebookFileOutline
Notebook[{
Cell[CellGroupData[{
Cell[580, 22, 116187, 2644, 6031, "Input"],
Cell[116770, 2668, 777, 15, 21, "Message"],
Cell[117550, 2685, 17124, 301, 228, "Output"]
}, Open  ]],
Cell[134689, 2989, 145, 4, 31, "Input"],
Cell[134837, 2995, 21607, 440, 357, InheritFromParent]
}
]
*)

(* End of internal cache information *)
