# Supplementary material for: Darcy-Forchheimer hybrid nanofluid flow over a stretching curved surface with heat and mass transfer
Source: PLoS One. 2021 May 7;16(5):e0249434. doi: 10.1371/journal.pone.0249434 (PMC8104385; doi:10.1371/journal.pone.0249434)
Supplement: S1 Data — (ZIP) [file pone.0249434.s001.zip › Temperature+Pr..nb]

(* Content-type: application/vnd.wolfram.mathematica *)

(*** Wolfram Notebook File ***)
(* http://www.wolfram.com/nb *)

(* CreatedBy='Mathematica 10.0' *)

(*CacheID: 234*)
(* Internal cache information:
NotebookFileLineBreakTest
NotebookFileLineBreakTest
NotebookDataPosition[       158,          7]
NotebookDataLength[    305301,       5805]
NotebookOptionsPosition[    304541,       5779]
NotebookOutlinePosition[    304884,       5794]
CellTagsIndexPosition[    304841,       5791]
WindowFrame->Normal*)

(* Beginning of Notebook Content *)
Notebook[{

Cell[CellGroupData[{
Cell[BoxData[
 RowBox[{"\[IndentingNewLine]", 
  RowBox[{
   RowBox[{
    RowBox[{
     RowBox[{"u1", "[", 
      RowBox[{
      "x_", ",", "h_", ",", "\[Omega]_", ",", "\[Lambda]_", ",", "\[Phi]1_", 
       ",", "\[Phi]2_", ",", "Pr_", ",", "A_", ",", "\[CapitalGamma]_", ",", 
       "Sc_"}], "]"}], "=", 
     RowBox[{"(", 
      RowBox[{"0.`", "\[VeryThinSpace]", "+", 
       SuperscriptBox["\[ExponentialE]", 
        RowBox[{"-", "x"}]], "-", 
       FractionBox[
        RowBox[{"0.16620614665837405`", " ", 
         SuperscriptBox["\[ExponentialE]", 
          RowBox[{"-", "x"}]], " ", "h"}], 
        RowBox[{"1.3296491732669924`", "\[VeryThinSpace]", "-", 
         RowBox[{"0.9918643512981343`", " ", "\[Phi]1"}], "-", 
         RowBox[{"1.3241926856561068`", " ", "\[Phi]2"}], "+", 
         RowBox[{"1.`", " ", "\[Phi]1", " ", "\[Phi]2"}]}]], "+", 
       FractionBox[
        RowBox[{"0.16620614665837405`", " ", 
         SuperscriptBox["\[ExponentialE]", 
          RowBox[{
           RowBox[{"-", "1.`"}], " ", "x"}]], " ", "h"}], 
        RowBox[{"1.3296491732669924`", "\[VeryThinSpace]", "-", 
         RowBox[{"0.9918643512981343`", " ", "\[Phi]1"}], "-", 
         RowBox[{"1.3241926856561068`", " ", "\[Phi]2"}], "+", 
         RowBox[{"1.`", " ", "\[Phi]1", " ", "\[Phi]2"}]}]], "+", 
       FractionBox[
        RowBox[{"0.3324122933167481`", " ", 
         SuperscriptBox["\[ExponentialE]", 
          RowBox[{
           RowBox[{"-", "1.`"}], " ", "x"}]], " ", "h", " ", "x"}], 
        RowBox[{"1.3296491732669924`", "\[VeryThinSpace]", "-", 
         RowBox[{"0.9918643512981343`", " ", "\[Phi]1"}], "-", 
         RowBox[{"1.3241926856561068`", " ", "\[Phi]2"}], "+", 
         RowBox[{"1.`", " ", "\[Phi]1", " ", "\[Phi]2"}]}]], "-", 
       FractionBox[
        RowBox[{"0.3324122933167481`", " ", 
         SuperscriptBox["\[ExponentialE]", 
          RowBox[{
           RowBox[{"-", "1.`"}], " ", "x"}]], " ", "h", " ", 
         SuperscriptBox["x", "2"]}], 
        RowBox[{"1.3296491732669924`", "\[VeryThinSpace]", "-", 
         RowBox[{"0.9918643512981343`", " ", "\[Phi]1"}], "-", 
         RowBox[{"1.3241926856561068`", " ", "\[Phi]2"}], "+", 
         RowBox[{"1.`", " ", "\[Phi]1", " ", "\[Phi]2"}]}]], "+", 
       FractionBox[
        RowBox[{"0.3324122933167481`", " ", 
         SuperscriptBox["\[ExponentialE]", 
          RowBox[{"-", "x"}]], " ", "h", " ", "\[CapitalGamma]"}], 
        RowBox[{"1.3296491732669924`", "\[VeryThinSpace]", "-", 
         RowBox[{"0.9918643512981343`", " ", "\[Phi]1"}], "-", 
         RowBox[{"1.3241926856561068`", " ", "\[Phi]2"}], "+", 
         RowBox[{"1.`", " ", "\[Phi]1", " ", "\[Phi]2"}]}]], "-", 
       FractionBox[
        RowBox[{"0.3324122933167481`", " ", 
         SuperscriptBox["\[ExponentialE]", 
          RowBox[{
           RowBox[{"-", "1.`"}], " ", "x"}]], " ", "h", " ", 
         "\[CapitalGamma]"}], 
        RowBox[{"1.3296491732669924`", "\[VeryThinSpace]", "-", 
         RowBox[{"0.9918643512981343`", " ", "\[Phi]1"}], "-", 
         RowBox[{"1.3241926856561068`", " ", "\[Phi]2"}], "+", 
         RowBox[{"1.`", " ", "\[Phi]1", " ", "\[Phi]2"}]}]], "+", 
       FractionBox[
        RowBox[{"0.4432163910889975`", " ", 
         SuperscriptBox["\[ExponentialE]", 
          RowBox[{
           RowBox[{"-", "2.`"}], " ", "x"}]], " ", "h", " ", "Pr", " ", 
         "\[CapitalGamma]"}], 
        RowBox[{"1.3296491732669924`", "\[VeryThinSpace]", "-", 
         RowBox[{"0.9918643512981343`", " ", "\[Phi]1"}], "-", 
         RowBox[{"1.3241926856561068`", " ", "\[Phi]2"}], "+", 
         RowBox[{"1.`", " ", "\[Phi]1", " ", "\[Phi]2"}]}]], "-", 
       FractionBox[
        RowBox[{"0.4432163910889975`", " ", "A", " ", 
         SuperscriptBox["\[ExponentialE]", 
          RowBox[{
           RowBox[{"-", "2.`"}], " ", "x"}]], " ", "h", " ", "Pr", " ", 
         "\[CapitalGamma]"}], 
        RowBox[{"1.3296491732669924`", "\[VeryThinSpace]", "-", 
         RowBox[{"0.9918643512981343`", " ", "\[Phi]1"}], "-", 
         RowBox[{"1.3241926856561068`", " ", "\[Phi]2"}], "+", 
         RowBox[{"1.`", " ", "\[Phi]1", " ", "\[Phi]2"}]}]], "-", 
       FractionBox[
        RowBox[{"0.7756286844057457`", " ", 
         SuperscriptBox["\[ExponentialE]", 
          RowBox[{"-", "x"}]], " ", "h", " ", "Pr", " ", "\[CapitalGamma]"}], 
        RowBox[{"1.3296491732669924`", "\[VeryThinSpace]", "-", 
         RowBox[{"0.9918643512981343`", " ", "\[Phi]1"}], "-", 
         RowBox[{"1.3241926856561068`", " ", "\[Phi]2"}], "+", 
         RowBox[{"1.`", " ", "\[Phi]1", " ", "\[Phi]2"}]}]], "+", 
       FractionBox[
        RowBox[{"0.4432163910889975`", " ", "A", " ", 
         SuperscriptBox["\[ExponentialE]", 
          RowBox[{"-", "x"}]], " ", "h", " ", "Pr", " ", "\[CapitalGamma]"}], 
        RowBox[{"1.3296491732669924`", "\[VeryThinSpace]", "-", 
         RowBox[{"0.9918643512981343`", " ", "\[Phi]1"}], "-", 
         RowBox[{"1.3241926856561068`", " ", "\[Phi]2"}], "+", 
         RowBox[{"1.`", " ", "\[Phi]1", " ", "\[Phi]2"}]}]], "+", 
       FractionBox[
        RowBox[{"0.3324122933167481`", " ", 
         SuperscriptBox["\[ExponentialE]", 
          RowBox[{
           RowBox[{"-", "1.`"}], " ", "x"}]], " ", "h", " ", "Pr", " ", 
         "\[CapitalGamma]"}], 
        RowBox[{"1.3296491732669924`", "\[VeryThinSpace]", "-", 
         RowBox[{"0.9918643512981343`", " ", "\[Phi]1"}], "-", 
         RowBox[{"1.3241926856561068`", " ", "\[Phi]2"}], "+", 
         RowBox[{"1.`", " ", "\[Phi]1", " ", "\[Phi]2"}]}]], "-", 
       FractionBox[
        RowBox[{"0.6648245866334962`", " ", 
         SuperscriptBox["\[ExponentialE]", 
          RowBox[{
           RowBox[{"-", "1.`"}], " ", "x"}]], " ", "h", " ", "x", " ", 
         "\[CapitalGamma]"}], 
        RowBox[{"1.3296491732669924`", "\[VeryThinSpace]", "-", 
         RowBox[{"0.9918643512981343`", " ", "\[Phi]1"}], "-", 
         RowBox[{"1.3241926856561068`", " ", "\[Phi]2"}], "+", 
         RowBox[{"1.`", " ", "\[Phi]1", " ", "\[Phi]2"}]}]], "+", 
       FractionBox[
        RowBox[{"0.6648245866334962`", " ", 
         SuperscriptBox["\[ExponentialE]", 
          RowBox[{
           RowBox[{"-", "1.`"}], " ", "x"}]], " ", "h", " ", "Pr", " ", "x", 
         " ", "\[CapitalGamma]"}], 
        RowBox[{"1.3296491732669924`", "\[VeryThinSpace]", "-", 
         RowBox[{"0.9918643512981343`", " ", "\[Phi]1"}], "-", 
         RowBox[{"1.3241926856561068`", " ", "\[Phi]2"}], "+", 
         RowBox[{"1.`", " ", "\[Phi]1", " ", "\[Phi]2"}]}]], "+", 
       FractionBox[
        RowBox[{"0.12398304391226679`", " ", 
         SuperscriptBox["\[ExponentialE]", 
          RowBox[{"-", "x"}]], " ", "h", " ", "\[Phi]1"}], 
        RowBox[{"1.3296491732669924`", "\[VeryThinSpace]", "-", 
         RowBox[{"0.9918643512981343`", " ", "\[Phi]1"}], "-", 
         RowBox[{"1.3241926856561068`", " ", "\[Phi]2"}], "+", 
         RowBox[{"1.`", " ", "\[Phi]1", " ", "\[Phi]2"}]}]], "-", 
       FractionBox[
        RowBox[{"0.12398304391226679`", " ", 
         SuperscriptBox["\[ExponentialE]", 
          RowBox[{
           RowBox[{"-", "1.`"}], " ", "x"}]], " ", "h", " ", "\[Phi]1"}], 
        RowBox[{"1.3296491732669924`", "\[VeryThinSpace]", "-", 
         RowBox[{"0.9918643512981343`", " ", "\[Phi]1"}], "-", 
         RowBox[{"1.3241926856561068`", " ", "\[Phi]2"}], "+", 
         RowBox[{"1.`", " ", "\[Phi]1", " ", "\[Phi]2"}]}]], "-", 
       FractionBox[
        RowBox[{"0.24796608782453358`", " ", 
         SuperscriptBox["\[ExponentialE]", 
          RowBox[{
           RowBox[{"-", "1.`"}], " ", "x"}]], " ", "h", " ", "x", " ", 
         "\[Phi]1"}], 
        RowBox[{"1.3296491732669924`", "\[VeryThinSpace]", "-", 
         RowBox[{"0.9918643512981343`", " ", "\[Phi]1"}], "-", 
         RowBox[{"1.3241926856561068`", " ", "\[Phi]2"}], "+", 
         RowBox[{"1.`", " ", "\[Phi]1", " ", "\[Phi]2"}]}]], "+", 
       FractionBox[
        RowBox[{"0.24796608782453358`", " ", 
         SuperscriptBox["\[ExponentialE]", 
          RowBox[{
           RowBox[{"-", "1.`"}], " ", "x"}]], " ", "h", " ", 
         SuperscriptBox["x", "2"], " ", "\[Phi]1"}], 
        RowBox[{"1.3296491732669924`", "\[VeryThinSpace]", "-", 
         RowBox[{"0.9918643512981343`", " ", "\[Phi]1"}], "-", 
         RowBox[{"1.3241926856561068`", " ", "\[Phi]2"}], "+", 
         RowBox[{"1.`", " ", "\[Phi]1", " ", "\[Phi]2"}]}]], "-", 
       FractionBox[
        RowBox[{"0.24796608782453358`", " ", 
         SuperscriptBox["\[ExponentialE]", 
          RowBox[{"-", "x"}]], " ", "h", " ", "\[CapitalGamma]", " ", 
         "\[Phi]1"}], 
        RowBox[{"1.3296491732669924`", "\[VeryThinSpace]", "-", 
         RowBox[{"0.9918643512981343`", " ", "\[Phi]1"}], "-", 
         RowBox[{"1.3241926856561068`", " ", "\[Phi]2"}], "+", 
         RowBox[{"1.`", " ", "\[Phi]1", " ", "\[Phi]2"}]}]], "+", 
       FractionBox[
        RowBox[{"0.24796608782453358`", " ", 
         SuperscriptBox["\[ExponentialE]", 
          RowBox[{
           RowBox[{"-", "1.`"}], " ", "x"}]], " ", "h", " ", 
         "\[CapitalGamma]", " ", "\[Phi]1"}], 
        RowBox[{"1.3296491732669924`", "\[VeryThinSpace]", "-", 
         RowBox[{"0.9918643512981343`", " ", "\[Phi]1"}], "-", 
         RowBox[{"1.3241926856561068`", " ", "\[Phi]2"}], "+", 
         RowBox[{"1.`", " ", "\[Phi]1", " ", "\[Phi]2"}]}]], "-", 
       FractionBox[
        RowBox[{"0.40325707772928393`", " ", 
         SuperscriptBox["\[ExponentialE]", 
          RowBox[{
           RowBox[{"-", "2.`"}], " ", "x"}]], " ", "h", " ", "Pr", " ", 
         "\[CapitalGamma]", " ", "\[Phi]1"}], 
        RowBox[{"1.3296491732669924`", "\[VeryThinSpace]", "-", 
         RowBox[{"0.9918643512981343`", " ", "\[Phi]1"}], "-", 
         RowBox[{"1.3241926856561068`", " ", "\[Phi]2"}], "+", 
         RowBox[{"1.`", " ", "\[Phi]1", " ", "\[Phi]2"}]}]], "+", 
       FractionBox[
        RowBox[{"0.40325707772928393`", " ", "A", " ", 
         SuperscriptBox["\[ExponentialE]", 
          RowBox[{
           RowBox[{"-", "2.`"}], " ", "x"}]], " ", "h", " ", "Pr", " ", 
         "\[CapitalGamma]", " ", "\[Phi]1"}], 
        RowBox[{"1.3296491732669924`", "\[VeryThinSpace]", "-", 
         RowBox[{"0.9918643512981343`", " ", "\[Phi]1"}], "-", 
         RowBox[{"1.3241926856561068`", " ", "\[Phi]2"}], "+", 
         RowBox[{"1.`", " ", "\[Phi]1", " ", "\[Phi]2"}]}]], "+", 
       FractionBox[
        RowBox[{"0.7056998860262469`", " ", 
         SuperscriptBox["\[ExponentialE]", 
          RowBox[{"-", "x"}]], " ", "h", " ", "Pr", " ", "\[CapitalGamma]", 
         " ", "\[Phi]1"}], 
        RowBox[{"1.3296491732669924`", "\[VeryThinSpace]", "-", 
         RowBox[{"0.9918643512981343`", " ", "\[Phi]1"}], "-", 
         RowBox[{"1.3241926856561068`", " ", "\[Phi]2"}], "+", 
         RowBox[{"1.`", " ", "\[Phi]1", " ", "\[Phi]2"}]}]], "-", 
       FractionBox[
        RowBox[{"0.40325707772928393`", " ", "A", " ", 
         SuperscriptBox["\[ExponentialE]", 
          RowBox[{"-", "x"}]], " ", "h", " ", "Pr", " ", "\[CapitalGamma]", 
         " ", "\[Phi]1"}], 
        RowBox[{"1.3296491732669924`", "\[VeryThinSpace]", "-", 
         RowBox[{"0.9918643512981343`", " ", "\[Phi]1"}], "-", 
         RowBox[{"1.3241926856561068`", " ", "\[Phi]2"}], "+", 
         RowBox[{"1.`", " ", "\[Phi]1", " ", "\[Phi]2"}]}]], "-", 
       FractionBox[
        RowBox[{"0.30244280829696296`", " ", 
         SuperscriptBox["\[ExponentialE]", 
          RowBox[{
           RowBox[{"-", "1.`"}], " ", "x"}]], " ", "h", " ", "Pr", " ", 
         "\[CapitalGamma]", " ", "\[Phi]1"}], 
        RowBox[{"1.3296491732669924`", "\[VeryThinSpace]", "-", 
         RowBox[{"0.9918643512981343`", " ", "\[Phi]1"}], "-", 
         RowBox[{"1.3241926856561068`", " ", "\[Phi]2"}], "+", 
         RowBox[{"1.`", " ", "\[Phi]1", " ", "\[Phi]2"}]}]], "+", 
       FractionBox[
        RowBox[{"0.49593217564906716`", " ", 
         SuperscriptBox["\[ExponentialE]", 
          RowBox[{
           RowBox[{"-", "1.`"}], " ", "x"}]], " ", "h", " ", "x", " ", 
         "\[CapitalGamma]", " ", "\[Phi]1"}], 
        RowBox[{"1.3296491732669924`", "\[VeryThinSpace]", "-", 
         RowBox[{"0.9918643512981343`", " ", "\[Phi]1"}], "-", 
         RowBox[{"1.3241926856561068`", " ", "\[Phi]2"}], "+", 
         RowBox[{"1.`", " ", "\[Phi]1", " ", "\[Phi]2"}]}]], "-", 
       FractionBox[
        RowBox[{"0.6048856165939259`", " ", 
         SuperscriptBox["\[ExponentialE]", 
          RowBox[{
           RowBox[{"-", "1.`"}], " ", "x"}]], " ", "h", " ", "Pr", " ", "x", 
         " ", "\[CapitalGamma]", " ", "\[Phi]1"}], 
        RowBox[{"1.3296491732669924`", "\[VeryThinSpace]", "-", 
         RowBox[{"0.9918643512981343`", " ", "\[Phi]1"}], "-", 
         RowBox[{"1.3241926856561068`", " ", "\[Phi]2"}], "+", 
         RowBox[{"1.`", " ", "\[Phi]1", " ", "\[Phi]2"}]}]], "+", 
       FractionBox[
        RowBox[{"0.054183231786345376`", " ", 
         SuperscriptBox["\[ExponentialE]", 
          RowBox[{
           RowBox[{"-", "2.`"}], " ", "x"}]], " ", "h", " ", "Pr", " ", 
         "\[CapitalGamma]", " ", 
         SuperscriptBox["\[Phi]1", "2"]}], 
        RowBox[{"1.3296491732669924`", "\[VeryThinSpace]", "-", 
         RowBox[{"0.9918643512981343`", " ", "\[Phi]1"}], "-", 
         RowBox[{"1.3241926856561068`", " ", "\[Phi]2"}], "+", 
         RowBox[{"1.`", " ", "\[Phi]1", " ", "\[Phi]2"}]}]], "-", 
       FractionBox[
        RowBox[{"0.054183231786345376`", " ", "A", " ", 
         SuperscriptBox["\[ExponentialE]", 
          RowBox[{
           RowBox[{"-", "2.`"}], " ", "x"}]], " ", "h", " ", "Pr", " ", 
         "\[CapitalGamma]", " ", 
         SuperscriptBox["\[Phi]1", "2"]}], 
        RowBox[{"1.3296491732669924`", "\[VeryThinSpace]", "-", 
         RowBox[{"0.9918643512981343`", " ", "\[Phi]1"}], "-", 
         RowBox[{"1.3241926856561068`", " ", "\[Phi]2"}], "+", 
         RowBox[{"1.`", " ", "\[Phi]1", " ", "\[Phi]2"}]}]], "-", 
       FractionBox[
        RowBox[{"0.09482065562610441`", " ", 
         SuperscriptBox["\[ExponentialE]", 
          RowBox[{"-", "x"}]], " ", "h", " ", "Pr", " ", "\[CapitalGamma]", 
         " ", 
         SuperscriptBox["\[Phi]1", "2"]}], 
        RowBox[{"1.3296491732669924`", "\[VeryThinSpace]", "-", 
         RowBox[{"0.9918643512981343`", " ", "\[Phi]1"}], "-", 
         RowBox[{"1.3241926856561068`", " ", "\[Phi]2"}], "+", 
         RowBox[{"1.`", " ", "\[Phi]1", " ", "\[Phi]2"}]}]], "+", 
       FractionBox[
        RowBox[{"0.054183231786345376`", " ", "A", " ", 
         SuperscriptBox["\[ExponentialE]", 
          RowBox[{"-", "x"}]], " ", "h", " ", "Pr", " ", "\[CapitalGamma]", 
         " ", 
         SuperscriptBox["\[Phi]1", "2"]}], 
        RowBox[{"1.3296491732669924`", "\[VeryThinSpace]", "-", 
         RowBox[{"0.9918643512981343`", " ", "\[Phi]1"}], "-", 
         RowBox[{"1.3241926856561068`", " ", "\[Phi]2"}], "+", 
         RowBox[{"1.`", " ", "\[Phi]1", " ", "\[Phi]2"}]}]], "+", 
       FractionBox[
        RowBox[{"0.040637423839759025`", " ", 
         SuperscriptBox["\[ExponentialE]", 
          RowBox[{
           RowBox[{"-", "1.`"}], " ", "x"}]], " ", "h", " ", "Pr", " ", 
         "\[CapitalGamma]", " ", 
         SuperscriptBox["\[Phi]1", "2"]}], 
        RowBox[{"1.3296491732669924`", "\[VeryThinSpace]", "-", 
         RowBox[{"0.9918643512981343`", " ", "\[Phi]1"}], "-", 
         RowBox[{"1.3241926856561068`", " ", "\[Phi]2"}], "+", 
         RowBox[{"1.`", " ", "\[Phi]1", " ", "\[Phi]2"}]}]], "+", 
       FractionBox[
        RowBox[{"0.08127484767951805`", " ", 
         SuperscriptBox["\[ExponentialE]", 
          RowBox[{
           RowBox[{"-", "1.`"}], " ", "x"}]], " ", "h", " ", "Pr", " ", "x", 
         " ", "\[CapitalGamma]", " ", 
         SuperscriptBox["\[Phi]1", "2"]}], 
        RowBox[{"1.3296491732669924`", "\[VeryThinSpace]", "-", 
         RowBox[{"0.9918643512981343`", " ", "\[Phi]1"}], "-", 
         RowBox[{"1.3241926856561068`", " ", "\[Phi]2"}], "+", 
         RowBox[{"1.`", " ", "\[Phi]1", " ", "\[Phi]2"}]}]], "-", 
       FractionBox[
        RowBox[{"3.171775670767544`", " ", 
         SuperscriptBox["\[ExponentialE]", 
          RowBox[{"-", "x"}]], " ", "h", " ", "\[Phi]2"}], 
        RowBox[{"1.3296491732669924`", "\[VeryThinSpace]", "-", 
         RowBox[{"0.9918643512981343`", " ", "\[Phi]1"}], "-", 
         RowBox[{"1.3241926856561068`", " ", "\[Phi]2"}], "+", 
         RowBox[{"1.`", " ", "\[Phi]1", " ", "\[Phi]2"}]}]], "+", 
       FractionBox[
        RowBox[{"3.171775670767544`", " ", 
         SuperscriptBox["\[ExponentialE]", 
          RowBox[{
           RowBox[{"-", "1.`"}], " ", "x"}]], " ", "h", " ", "\[Phi]2"}], 
        RowBox[{"1.3296491732669924`", "\[VeryThinSpace]", "-", 
         RowBox[{"0.9918643512981343`", " ", "\[Phi]1"}], "-", 
         RowBox[{"1.3241926856561068`", " ", "\[Phi]2"}], "+", 
         RowBox[{"1.`", " ", "\[Phi]1", " ", "\[Phi]2"}]}]], "+", 
       FractionBox[
        RowBox[{"6.343551341535087`", " ", 
         SuperscriptBox["\[ExponentialE]", 
          RowBox[{
           RowBox[{"-", "1.`"}], " ", "x"}]], " ", "h", " ", "x", " ", 
         "\[Phi]2"}], 
        RowBox[{"1.3296491732669924`", "\[VeryThinSpace]", "-", 
         RowBox[{"0.9918643512981343`", " ", "\[Phi]1"}], "-", 
         RowBox[{"1.3241926856561068`", " ", "\[Phi]2"}], "+", 
         RowBox[{"1.`", " ", "\[Phi]1", " ", "\[Phi]2"}]}]], "-", 
       FractionBox[
        RowBox[{"6.343551341535087`", " ", 
         SuperscriptBox["\[ExponentialE]", 
          RowBox[{
           RowBox[{"-", "1.`"}], " ", "x"}]], " ", "h", " ", 
         SuperscriptBox["x", "2"], " ", "\[Phi]2"}], 
        RowBox[{"1.3296491732669924`", "\[VeryThinSpace]", "-", 
         RowBox[{"0.9918643512981343`", " ", "\[Phi]1"}], "-", 
         RowBox[{"1.3241926856561068`", " ", "\[Phi]2"}], "+", 
         RowBox[{"1.`", " ", "\[Phi]1", " ", "\[Phi]2"}]}]], "+", 
       FractionBox[
        RowBox[{"6.343551341535088`", " ", 
         SuperscriptBox["\[ExponentialE]", 
          RowBox[{"-", "x"}]], " ", "h", " ", "\[CapitalGamma]", " ", 
         "\[Phi]2"}], 
        RowBox[{"1.3296491732669924`", "\[VeryThinSpace]", "-", 
         RowBox[{"0.9918643512981343`", " ", "\[Phi]1"}], "-", 
         RowBox[{"1.3241926856561068`", " ", "\[Phi]2"}], "+", 
         RowBox[{"1.`", " ", "\[Phi]1", " ", "\[Phi]2"}]}]], "-", 
       FractionBox[
        RowBox[{"6.343551341535088`", " ", 
         SuperscriptBox["\[ExponentialE]", 
          RowBox[{
           RowBox[{"-", "1.`"}], " ", "x"}]], " ", "h", " ", 
         "\[CapitalGamma]", " ", "\[Phi]2"}], 
        RowBox[{"1.3296491732669924`", "\[VeryThinSpace]", "-", 
         RowBox[{"0.9918643512981343`", " ", "\[Phi]1"}], "-", 
         RowBox[{"1.3241926856561068`", " ", "\[Phi]2"}], "+", 
         RowBox[{"1.`", " ", "\[Phi]1", " ", "\[Phi]2"}]}]], "-", 
       FractionBox[
        RowBox[{"0.7491456232481805`", " ", 
         SuperscriptBox["\[ExponentialE]", 
          RowBox[{
           RowBox[{"-", "2.`"}], " ", "x"}]], " ", "h", " ", "Pr", " ", 
         "\[CapitalGamma]", " ", "\[Phi]2"}], 
        RowBox[{"1.3296491732669924`", "\[VeryThinSpace]", "-", 
         RowBox[{"0.9918643512981343`", " ", "\[Phi]1"}], "-", 
         RowBox[{"1.3241926856561068`", " ", "\[Phi]2"}], "+", 
         RowBox[{"1.`", " ", "\[Phi]1", " ", "\[Phi]2"}]}]], "+", 
       FractionBox[
        RowBox[{"0.7491456232481805`", " ", "A", " ", 
         SuperscriptBox["\[ExponentialE]", 
          RowBox[{
           RowBox[{"-", "2.`"}], " ", "x"}]], " ", "h", " ", "Pr", " ", 
         "\[CapitalGamma]", " ", "\[Phi]2"}], 
        RowBox[{"1.3296491732669924`", "\[VeryThinSpace]", "-", 
         RowBox[{"0.9918643512981343`", " ", "\[Phi]1"}], "-", 
         RowBox[{"1.3241926856561068`", " ", "\[Phi]2"}], "+", 
         RowBox[{"1.`", " ", "\[Phi]1", " ", "\[Phi]2"}]}]], "+", 
       FractionBox[
        RowBox[{"1.3110048406843158`", " ", 
         SuperscriptBox["\[ExponentialE]", 
          RowBox[{"-", "x"}]], " ", "h", " ", "Pr", " ", "\[CapitalGamma]", 
         " ", "\[Phi]2"}], 
        RowBox[{"1.3296491732669924`", "\[VeryThinSpace]", "-", 
         RowBox[{"0.9918643512981343`", " ", "\[Phi]1"}], "-", 
         RowBox[{"1.3241926856561068`", " ", "\[Phi]2"}], "+", 
         RowBox[{"1.`", " ", "\[Phi]1", " ", "\[Phi]2"}]}]], "-", 
       FractionBox[
        RowBox[{"0.7491456232481805`", " ", "A", " ", 
         SuperscriptBox["\[ExponentialE]", 
          RowBox[{"-", "x"}]], " ", "h", " ", "Pr", " ", "\[CapitalGamma]", 
         " ", "\[Phi]2"}], 
        RowBox[{"1.3296491732669924`", "\[VeryThinSpace]", "-", 
         RowBox[{"0.9918643512981343`", " ", "\[Phi]1"}], "-", 
         RowBox[{"1.3241926856561068`", " ", "\[Phi]2"}], "+", 
         RowBox[{"1.`", " ", "\[Phi]1", " ", "\[Phi]2"}]}]], "-", 
       FractionBox[
        RowBox[{"0.5618592174361353`", " ", 
         SuperscriptBox["\[ExponentialE]", 
          RowBox[{
           RowBox[{"-", "1.`"}], " ", "x"}]], " ", "h", " ", "Pr", " ", 
         "\[CapitalGamma]", " ", "\[Phi]2"}], 
        RowBox[{"1.3296491732669924`", "\[VeryThinSpace]", "-", 
         RowBox[{"0.9918643512981343`", " ", "\[Phi]1"}], "-", 
         RowBox[{"1.3241926856561068`", " ", "\[Phi]2"}], "+", 
         RowBox[{"1.`", " ", "\[Phi]1", " ", "\[Phi]2"}]}]], "-", 
       FractionBox[
        RowBox[{"12.687102683070174`", " ", 
         SuperscriptBox["\[ExponentialE]", 
          RowBox[{
           RowBox[{"-", "1.`"}], " ", "x"}]], " ", "h", " ", "x", " ", 
         "\[CapitalGamma]", " ", "\[Phi]2"}], 
        RowBox[{"1.3296491732669924`", "\[VeryThinSpace]", "-", 
         RowBox[{"0.9918643512981343`", " ", "\[Phi]1"}], "-", 
         RowBox[{"1.3241926856561068`", " ", "\[Phi]2"}], "+", 
         RowBox[{"1.`", " ", "\[Phi]1", " ", "\[Phi]2"}]}]], "-", 
       FractionBox[
        RowBox[{"1.1237184348722706`", " ", 
         SuperscriptBox["\[ExponentialE]", 
          RowBox[{
           RowBox[{"-", "1.`"}], " ", "x"}]], " ", "h", " ", "Pr", " ", "x", 
         " ", "\[CapitalGamma]", " ", "\[Phi]2"}], 
        RowBox[{"1.3296491732669924`", "\[VeryThinSpace]", "-", 
         RowBox[{"0.9918643512981343`", " ", "\[Phi]1"}], "-", 
         RowBox[{"1.3241926856561068`", " ", "\[Phi]2"}], "+", 
         RowBox[{"1.`", " ", "\[Phi]1", " ", "\[Phi]2"}]}]], "+", 
       FractionBox[
        RowBox[{"2.364490253966701`", " ", 
         SuperscriptBox["\[ExponentialE]", 
          RowBox[{"-", "x"}]], " ", "h", " ", "\[Phi]1", " ", "\[Phi]2"}], 
        RowBox[{"1.3296491732669924`", "\[VeryThinSpace]", "-", 
         RowBox[{"0.9918643512981343`", " ", "\[Phi]1"}], "-", 
         RowBox[{"1.3241926856561068`", " ", "\[Phi]2"}], "+", 
         RowBox[{"1.`", " ", "\[Phi]1", " ", "\[Phi]2"}]}]], "-", 
       FractionBox[
        RowBox[{"2.364490253966701`", " ", 
         SuperscriptBox["\[ExponentialE]", 
          RowBox[{
           RowBox[{"-", "1.`"}], " ", "x"}]], " ", "h", " ", "\[Phi]1", " ", 
         "\[Phi]2"}], 
        RowBox[{"1.3296491732669924`", "\[VeryThinSpace]", "-", 
         RowBox[{"0.9918643512981343`", " ", "\[Phi]1"}], "-", 
         RowBox[{"1.3241926856561068`", " ", "\[Phi]2"}], "+", 
         RowBox[{"1.`", " ", "\[Phi]1", " ", "\[Phi]2"}]}]], "-", 
       FractionBox[
        RowBox[{"4.728980507933402`", " ", 
         SuperscriptBox["\[ExponentialE]", 
          RowBox[{
           RowBox[{"-", "1.`"}], " ", "x"}]], " ", "h", " ", "x", " ", 
         "\[Phi]1", " ", "\[Phi]2"}], 
        RowBox[{"1.3296491732669924`", "\[VeryThinSpace]", "-", 
         RowBox[{"0.9918643512981343`", " ", "\[Phi]1"}], "-", 
         RowBox[{"1.3241926856561068`", " ", "\[Phi]2"}], "+", 
         RowBox[{"1.`", " ", "\[Phi]1", " ", "\[Phi]2"}]}]], "+", 
       FractionBox[
        RowBox[{"4.728980507933402`", " ", 
         SuperscriptBox["\[ExponentialE]", 
          RowBox[{
           RowBox[{"-", "1.`"}], " ", "x"}]], " ", "h", " ", 
         SuperscriptBox["x", "2"], " ", "\[Phi]1", " ", "\[Phi]2"}], 
        RowBox[{"1.3296491732669924`", "\[VeryThinSpace]", "-", 
         RowBox[{"0.9918643512981343`", " ", "\[Phi]1"}], "-", 
         RowBox[{"1.3241926856561068`", " ", "\[Phi]2"}], "+", 
         RowBox[{"1.`", " ", "\[Phi]1", " ", "\[Phi]2"}]}]], "-", 
       FractionBox[
        RowBox[{"4.728980507933402`", " ", 
         SuperscriptBox["\[ExponentialE]", 
          RowBox[{"-", "x"}]], " ", "h", " ", "\[CapitalGamma]", " ", 
         "\[Phi]1", " ", "\[Phi]2"}], 
        RowBox[{"1.3296491732669924`", "\[VeryThinSpace]", "-", 
         RowBox[{"0.9918643512981343`", " ", "\[Phi]1"}], "-", 
         RowBox[{"1.3241926856561068`", " ", "\[Phi]2"}], "+", 
         RowBox[{"1.`", " ", "\[Phi]1", " ", "\[Phi]2"}]}]], "+", 
       FractionBox[
        RowBox[{"4.728980507933402`", " ", 
         SuperscriptBox["\[ExponentialE]", 
          RowBox[{
           RowBox[{"-", "1.`"}], " ", "x"}]], " ", "h", " ", 
         "\[CapitalGamma]", " ", "\[Phi]1", " ", "\[Phi]2"}], 
        RowBox[{"1.3296491732669924`", "\[VeryThinSpace]", "-", 
         RowBox[{"0.9918643512981343`", " ", "\[Phi]1"}], "-", 
         RowBox[{"1.3241926856561068`", " ", "\[Phi]2"}], "+", 
         RowBox[{"1.`", " ", "\[Phi]1", " ", "\[Phi]2"}]}]], "+", 
       FractionBox[
        RowBox[{"0.7078740839525683`", " ", 
         SuperscriptBox["\[ExponentialE]", 
          RowBox[{
           RowBox[{"-", "2.`"}], " ", "x"}]], " ", "h", " ", "Pr", " ", 
         "\[CapitalGamma]", " ", "\[Phi]1", " ", "\[Phi]2"}], 
        RowBox[{"1.3296491732669924`", "\[VeryThinSpace]", "-", 
         RowBox[{"0.9918643512981343`", " ", "\[Phi]1"}], "-", 
         RowBox[{"1.3241926856561068`", " ", "\[Phi]2"}], "+", 
         RowBox[{"1.`", " ", "\[Phi]1", " ", "\[Phi]2"}]}]], "-", 
       FractionBox[
        RowBox[{"0.7078740839525683`", " ", "A", " ", 
         SuperscriptBox["\[ExponentialE]", 
          RowBox[{
           RowBox[{"-", "2.`"}], " ", "x"}]], " ", "h", " ", "Pr", " ", 
         "\[CapitalGamma]", " ", "\[Phi]1", " ", "\[Phi]2"}], 
        RowBox[{"1.3296491732669924`", "\[VeryThinSpace]", "-", 
         RowBox[{"0.9918643512981343`", " ", "\[Phi]1"}], "-", 
         RowBox[{"1.3241926856561068`", " ", "\[Phi]2"}], "+", 
         RowBox[{"1.`", " ", "\[Phi]1", " ", "\[Phi]2"}]}]], "-", 
       FractionBox[
        RowBox[{"1.2387796469169945`", " ", 
         SuperscriptBox["\[ExponentialE]", 
          RowBox[{"-", "x"}]], " ", "h", " ", "Pr", " ", "\[CapitalGamma]", 
         " ", "\[Phi]1", " ", "\[Phi]2"}], 
        RowBox[{"1.3296491732669924`", "\[VeryThinSpace]", "-", 
         RowBox[{"0.9918643512981343`", " ", "\[Phi]1"}], "-", 
         RowBox[{"1.3241926856561068`", " ", "\[Phi]2"}], "+", 
         RowBox[{"1.`", " ", "\[Phi]1", " ", "\[Phi]2"}]}]], "+", 
       FractionBox[
        RowBox[{"0.7078740839525683`", " ", "A", " ", 
         SuperscriptBox["\[ExponentialE]", 
          RowBox[{"-", "x"}]], " ", "h", " ", "Pr", " ", "\[CapitalGamma]", 
         " ", "\[Phi]1", " ", "\[Phi]2"}], 
        RowBox[{"1.3296491732669924`", "\[VeryThinSpace]", "-", 
         RowBox[{"0.9918643512981343`", " ", "\[Phi]1"}], "-", 
         RowBox[{"1.3241926856561068`", " ", "\[Phi]2"}], "+", 
         RowBox[{"1.`", " ", "\[Phi]1", " ", "\[Phi]2"}]}]], "+", 
       FractionBox[
        RowBox[{"0.5309055629644263`", " ", 
         SuperscriptBox["\[ExponentialE]", 
          RowBox[{
           RowBox[{"-", "1.`"}], " ", "x"}]], " ", "h", " ", "Pr", " ", 
         "\[CapitalGamma]", " ", "\[Phi]1", " ", "\[Phi]2"}], 
        RowBox[{"1.3296491732669924`", "\[VeryThinSpace]", "-", 
         RowBox[{"0.9918643512981343`", " ", "\[Phi]1"}], "-", 
         RowBox[{"1.3241926856561068`", " ", "\[Phi]2"}], "+", 
         RowBox[{"1.`", " ", "\[Phi]1", " ", "\[Phi]2"}]}]], "+", 
       FractionBox[
        RowBox[{"9.457961015866804`", " ", 
         SuperscriptBox["\[ExponentialE]", 
          RowBox[{
           RowBox[{"-", "1.`"}], " ", "x"}]], " ", "h", " ", "x", " ", 
         "\[CapitalGamma]", " ", "\[Phi]1", " ", "\[Phi]2"}], 
        RowBox[{"1.3296491732669924`", "\[VeryThinSpace]", "-", 
         RowBox[{"0.9918643512981343`", " ", "\[Phi]1"}], "-", 
         RowBox[{"1.3241926856561068`", " ", "\[Phi]2"}], "+", 
         RowBox[{"1.`", " ", "\[Phi]1", " ", "\[Phi]2"}]}]], "+", 
       FractionBox[
        RowBox[{"1.0618111259288525`", " ", 
         SuperscriptBox["\[ExponentialE]", 
          RowBox[{
           RowBox[{"-", "1.`"}], " ", "x"}]], " ", "h", " ", "Pr", " ", "x", 
         " ", "\[CapitalGamma]", " ", "\[Phi]1", " ", "\[Phi]2"}], 
        RowBox[{"1.3296491732669924`", "\[VeryThinSpace]", "-", 
         RowBox[{"0.9918643512981343`", " ", "\[Phi]1"}], "-", 
         RowBox[{"1.3241926856561068`", " ", "\[Phi]2"}], "+", 
         RowBox[{"1.`", " ", "\[Phi]1", " ", "\[Phi]2"}]}]], "-", 
       FractionBox[
        RowBox[{"0.10881089505041096`", " ", 
         SuperscriptBox["\[ExponentialE]", 
          RowBox[{
           RowBox[{"-", "2.`"}], " ", "x"}]], " ", "h", " ", "Pr", " ", 
         "\[CapitalGamma]", " ", 
         SuperscriptBox["\[Phi]1", "2"], " ", "\[Phi]2"}], 
        RowBox[{"1.3296491732669924`", "\[VeryThinSpace]", "-", 
         RowBox[{"0.9918643512981343`", " ", "\[Phi]1"}], "-", 
         RowBox[{"1.3241926856561068`", " ", "\[Phi]2"}], "+", 
         RowBox[{"1.`", " ", "\[Phi]1", " ", "\[Phi]2"}]}]], "+", 
       FractionBox[
        RowBox[{"0.10881089505041096`", " ", "A", " ", 
         SuperscriptBox["\[ExponentialE]", 
          RowBox[{
           RowBox[{"-", "2.`"}], " ", "x"}]], " ", "h", " ", "Pr", " ", 
         "\[CapitalGamma]", " ", 
         SuperscriptBox["\[Phi]1", "2"], " ", "\[Phi]2"}], 
        RowBox[{"1.3296491732669924`", "\[VeryThinSpace]", "-", 
         RowBox[{"0.9918643512981343`", " ", "\[Phi]1"}], "-", 
         RowBox[{"1.3241926856561068`", " ", "\[Phi]2"}], "+", 
         RowBox[{"1.`", " ", "\[Phi]1", " ", "\[Phi]2"}]}]], "+", 
       FractionBox[
        RowBox[{"0.1904190663382192`", " ", 
         SuperscriptBox["\[ExponentialE]", 
          RowBox[{"-", "x"}]], " ", "h", " ", "Pr", " ", "\[CapitalGamma]", 
         " ", 
         SuperscriptBox["\[Phi]1", "2"], " ", "\[Phi]2"}], 
        RowBox[{"1.3296491732669924`", "\[VeryThinSpace]", "-", 
         RowBox[{"0.9918643512981343`", " ", "\[Phi]1"}], "-", 
         RowBox[{"1.3241926856561068`", " ", "\[Phi]2"}], "+", 
         RowBox[{"1.`", " ", "\[Phi]1", " ", "\[Phi]2"}]}]], "-", 
       FractionBox[
        RowBox[{"0.10881089505041096`", " ", "A", " ", 
         SuperscriptBox["\[ExponentialE]", 
          RowBox[{"-", "x"}]], " ", "h", " ", "Pr", " ", "\[CapitalGamma]", 
         " ", 
         SuperscriptBox["\[Phi]1", "2"], " ", "\[Phi]2"}], 
        RowBox[{"1.3296491732669924`", "\[VeryThinSpace]", "-", 
         RowBox[{"0.9918643512981343`", " ", "\[Phi]1"}], "-", 
         RowBox[{"1.3241926856561068`", " ", "\[Phi]2"}], "+", 
         RowBox[{"1.`", " ", "\[Phi]1", " ", "\[Phi]2"}]}]], "-", 
       FractionBox[
        RowBox[{"0.08160817128780824`", " ", 
         SuperscriptBox["\[ExponentialE]", 
          RowBox[{
           RowBox[{"-", "1.`"}], " ", "x"}]], " ", "h", " ", "Pr", " ", 
         "\[CapitalGamma]", " ", 
         SuperscriptBox["\[Phi]1", "2"], " ", "\[Phi]2"}], 
        RowBox[{"1.3296491732669924`", "\[VeryThinSpace]", "-", 
         RowBox[{"0.9918643512981343`", " ", "\[Phi]1"}], "-", 
         RowBox[{"1.3241926856561068`", " ", "\[Phi]2"}], "+", 
         RowBox[{"1.`", " ", "\[Phi]1", " ", "\[Phi]2"}]}]], "-", 
       FractionBox[
        RowBox[{"0.16321634257561646`", " ", 
         SuperscriptBox["\[ExponentialE]", 
          RowBox[{
           RowBox[{"-", "1.`"}], " ", "x"}]], " ", "h", " ", "Pr", " ", "x", 
         " ", "\[CapitalGamma]", " ", 
         SuperscriptBox["\[Phi]1", "2"], " ", "\[Phi]2"}], 
        RowBox[{"1.3296491732669924`", "\[VeryThinSpace]", "-", 
         RowBox[{"0.9918643512981343`", " ", "\[Phi]1"}], "-", 
         RowBox[{"1.3241926856561068`", " ", "\[Phi]2"}], "+", 
         RowBox[{"1.`", " ", "\[Phi]1", " ", "\[Phi]2"}]}]], "+", 
       FractionBox[
        RowBox[{"0.30648515418559386`", " ", 
         SuperscriptBox["\[ExponentialE]", 
          RowBox[{
           RowBox[{"-", "2.`"}], " ", "x"}]], " ", "h", " ", "Pr", " ", 
         "\[CapitalGamma]", " ", 
         SuperscriptBox["\[Phi]2", "2"]}], 
        RowBox[{"1.3296491732669924`", "\[VeryThinSpace]", "-", 
         RowBox[{"0.9918643512981343`", " ", "\[Phi]1"}], "-", 
         RowBox[{"1.3241926856561068`", " ", "\[Phi]2"}], "+", 
         RowBox[{"1.`", " ", "\[Phi]1", " ", "\[Phi]2"}]}]], "-", 
       FractionBox[
        RowBox[{"0.30648515418559386`", " ", "A", " ", 
         SuperscriptBox["\[ExponentialE]", 
          RowBox[{
           RowBox[{"-", "2.`"}], " ", "x"}]], " ", "h", " ", "Pr", " ", 
         "\[CapitalGamma]", " ", 
         SuperscriptBox["\[Phi]2", "2"]}], 
        RowBox[{"1.3296491732669924`", "\[VeryThinSpace]", "-", 
         RowBox[{"0.9918643512981343`", " ", "\[Phi]1"}], "-", 
         RowBox[{"1.3241926856561068`", " ", "\[Phi]2"}], "+", 
         RowBox[{"1.`", " ", "\[Phi]1", " ", "\[Phi]2"}]}]], "-", 
       FractionBox[
        RowBox[{"0.5363490198247892`", " ", 
         SuperscriptBox["\[ExponentialE]", 
          RowBox[{"-", "x"}]], " ", "h", " ", "Pr", " ", "\[CapitalGamma]", 
         " ", 
         SuperscriptBox["\[Phi]2", "2"]}], 
        RowBox[{"1.3296491732669924`", "\[VeryThinSpace]", "-", 
         RowBox[{"0.9918643512981343`", " ", "\[Phi]1"}], "-", 
         RowBox[{"1.3241926856561068`", " ", "\[Phi]2"}], "+", 
         RowBox[{"1.`", " ", "\[Phi]1", " ", "\[Phi]2"}]}]], "+", 
       FractionBox[
        RowBox[{"0.30648515418559386`", " ", "A", " ", 
         SuperscriptBox["\[ExponentialE]", 
          RowBox[{"-", "x"}]], " ", "h", " ", "Pr", " ", "\[CapitalGamma]", 
         " ", 
         SuperscriptBox["\[Phi]2", "2"]}], 
        RowBox[{"1.3296491732669924`", "\[VeryThinSpace]", "-", 
         RowBox[{"0.9918643512981343`", " ", "\[Phi]1"}], "-", 
         RowBox[{"1.3241926856561068`", " ", "\[Phi]2"}], "+", 
         RowBox[{"1.`", " ", "\[Phi]1", " ", "\[Phi]2"}]}]], "+", 
       FractionBox[
        RowBox[{"0.22986386563919542`", " ", 
         SuperscriptBox["\[ExponentialE]", 
          RowBox[{
           RowBox[{"-", "1.`"}], " ", "x"}]], " ", "h", " ", "Pr", " ", 
         "\[CapitalGamma]", " ", 
         SuperscriptBox["\[Phi]2", "2"]}], 
        RowBox[{"1.3296491732669924`", "\[VeryThinSpace]", "-", 
         RowBox[{"0.9918643512981343`", " ", "\[Phi]1"}], "-", 
         RowBox[{"1.3241926856561068`", " ", "\[Phi]2"}], "+", 
         RowBox[{"1.`", " ", "\[Phi]1", " ", "\[Phi]2"}]}]], "+", 
       FractionBox[
        RowBox[{"0.4597277312783908`", " ", 
         SuperscriptBox["\[ExponentialE]", 
          RowBox[{
           RowBox[{"-", "1.`"}], " ", "x"}]], " ", "h", " ", "Pr", " ", "x", 
         " ", "\[CapitalGamma]", " ", 
         SuperscriptBox["\[Phi]2", "2"]}], 
        RowBox[{"1.3296491732669924`", "\[VeryThinSpace]", "-", 
         RowBox[{"0.9918643512981343`", " ", "\[Phi]1"}], "-", 
         RowBox[{"1.3241926856561068`", " ", "\[Phi]2"}], "+", 
         RowBox[{"1.`", " ", "\[Phi]1", " ", "\[Phi]2"}]}]], "-", 
       FractionBox[
        RowBox[{"0.303788123866164`", " ", 
         SuperscriptBox["\[ExponentialE]", 
          RowBox[{
           RowBox[{"-", "2.`"}], " ", "x"}]], " ", "h", " ", "Pr", " ", 
         "\[CapitalGamma]", " ", "\[Phi]1", " ", 
         SuperscriptBox["\[Phi]2", "2"]}], 
        RowBox[{"1.3296491732669924`", "\[VeryThinSpace]", "-", 
         RowBox[{"0.9918643512981343`", " ", "\[Phi]1"}], "-", 
         RowBox[{"1.3241926856561068`", " ", "\[Phi]2"}], "+", 
         RowBox[{"1.`", " ", "\[Phi]1", " ", "\[Phi]2"}]}]], "+", 
       FractionBox[
        RowBox[{"0.303788123866164`", " ", "A", " ", 
         SuperscriptBox["\[ExponentialE]", 
          RowBox[{
           RowBox[{"-", "2.`"}], " ", "x"}]], " ", "h", " ", "Pr", " ", 
         "\[CapitalGamma]", " ", "\[Phi]1", " ", 
         SuperscriptBox["\[Phi]2", "2"]}], 
        RowBox[{"1.3296491732669924`", "\[VeryThinSpace]", "-", 
         RowBox[{"0.9918643512981343`", " ", "\[Phi]1"}], "-", 
         RowBox[{"1.3241926856561068`", " ", "\[Phi]2"}], "+", 
         RowBox[{"1.`", " ", "\[Phi]1", " ", "\[Phi]2"}]}]], "+", 
       FractionBox[
        RowBox[{"0.531629216765787`", " ", 
         SuperscriptBox["\[ExponentialE]", 
          RowBox[{"-", "x"}]], " ", "h", " ", "Pr", " ", "\[CapitalGamma]", 
         " ", "\[Phi]1", " ", 
         SuperscriptBox["\[Phi]2", "2"]}], 
        RowBox[{"1.3296491732669924`", "\[VeryThinSpace]", "-", 
         RowBox[{"0.9918643512981343`", " ", "\[Phi]1"}], "-", 
         RowBox[{"1.3241926856561068`", " ", "\[Phi]2"}], "+", 
         RowBox[{"1.`", " ", "\[Phi]1", " ", "\[Phi]2"}]}]], "-", 
       FractionBox[
        RowBox[{"0.303788123866164`", " ", "A", " ", 
         SuperscriptBox["\[ExponentialE]", 
          RowBox[{"-", "x"}]], " ", "h", " ", "Pr", " ", "\[CapitalGamma]", 
         " ", "\[Phi]1", " ", 
         SuperscriptBox["\[Phi]2", "2"]}], 
        RowBox[{"1.3296491732669924`", "\[VeryThinSpace]", "-", 
         RowBox[{"0.9918643512981343`", " ", "\[Phi]1"}], "-", 
         RowBox[{"1.3241926856561068`", " ", "\[Phi]2"}], "+", 
         RowBox[{"1.`", " ", "\[Phi]1", " ", "\[Phi]2"}]}]], "-", 
       FractionBox[
        RowBox[{"0.22784109289962304`", " ", 
         SuperscriptBox["\[ExponentialE]", 
          RowBox[{
           RowBox[{"-", "1.`"}], " ", "x"}]], " ", "h", " ", "Pr", " ", 
         "\[CapitalGamma]", " ", "\[Phi]1", " ", 
         SuperscriptBox["\[Phi]2", "2"]}], 
        RowBox[{"1.3296491732669924`", "\[VeryThinSpace]", "-", 
         RowBox[{"0.9918643512981343`", " ", "\[Phi]1"}], "-", 
         RowBox[{"1.3241926856561068`", " ", "\[Phi]2"}], "+", 
         RowBox[{"1.`", " ", "\[Phi]1", " ", "\[Phi]2"}]}]], "-", 
       FractionBox[
        RowBox[{"0.4556821857992461`", " ", 
         SuperscriptBox["\[ExponentialE]", 
          RowBox[{
           RowBox[{"-", "1.`"}], " ", "x"}]], " ", "h", " ", "Pr", " ", "x", 
         " ", "\[CapitalGamma]", " ", "\[Phi]1", " ", 
         SuperscriptBox["\[Phi]2", "2"]}], 
        RowBox[{"1.3296491732669924`", "\[VeryThinSpace]", "-", 
         RowBox[{"0.9918643512981343`", " ", "\[Phi]1"}], "-", 
         RowBox[{"1.3241926856561068`", " ", "\[Phi]2"}], "+", 
         RowBox[{"1.`", " ", "\[Phi]1", " ", "\[Phi]2"}]}]], "+", 
       FractionBox[
        RowBox[{"0.05462766326406562`", " ", 
         SuperscriptBox["\[ExponentialE]", 
          RowBox[{
           RowBox[{"-", "2.`"}], " ", "x"}]], " ", "h", " ", "Pr", " ", 
         "\[CapitalGamma]", " ", 
         SuperscriptBox["\[Phi]1", "2"], " ", 
         SuperscriptBox["\[Phi]2", "2"]}], 
        RowBox[{"1.3296491732669924`", "\[VeryThinSpace]", "-", 
         RowBox[{"0.9918643512981343`", " ", "\[Phi]1"}], "-", 
         RowBox[{"1.3241926856561068`", " ", "\[Phi]2"}], "+", 
         RowBox[{"1.`", " ", "\[Phi]1", " ", "\[Phi]2"}]}]], "-", 
       FractionBox[
        RowBox[{"0.05462766326406562`", " ", "A", " ", 
         SuperscriptBox["\[ExponentialE]", 
          RowBox[{
           RowBox[{"-", "2.`"}], " ", "x"}]], " ", "h", " ", "Pr", " ", 
         "\[CapitalGamma]", " ", 
         SuperscriptBox["\[Phi]1", "2"], " ", 
         SuperscriptBox["\[Phi]2", "2"]}], 
        RowBox[{"1.3296491732669924`", "\[VeryThinSpace]", "-", 
         RowBox[{"0.9918643512981343`", " ", "\[Phi]1"}], "-", 
         RowBox[{"1.3241926856561068`", " ", "\[Phi]2"}], "+", 
         RowBox[{"1.`", " ", "\[Phi]1", " ", "\[Phi]2"}]}]], "-", 
       FractionBox[
        RowBox[{"0.09559841071211483`", " ", 
         SuperscriptBox["\[ExponentialE]", 
          RowBox[{"-", "x"}]], " ", "h", " ", "Pr", " ", "\[CapitalGamma]", 
         " ", 
         SuperscriptBox["\[Phi]1", "2"], " ", 
         SuperscriptBox["\[Phi]2", "2"]}], 
        RowBox[{"1.3296491732669924`", "\[VeryThinSpace]", "-", 
         RowBox[{"0.9918643512981343`", " ", "\[Phi]1"}], "-", 
         RowBox[{"1.3241926856561068`", " ", "\[Phi]2"}], "+", 
         RowBox[{"1.`", " ", "\[Phi]1", " ", "\[Phi]2"}]}]], "+", 
       FractionBox[
        RowBox[{"0.05462766326406562`", " ", "A", " ", 
         SuperscriptBox["\[ExponentialE]", 
          RowBox[{"-", "x"}]], " ", "h", " ", "Pr", " ", "\[CapitalGamma]", 
         " ", 
         SuperscriptBox["\[Phi]1", "2"], " ", 
         SuperscriptBox["\[Phi]2", "2"]}], 
        RowBox[{"1.3296491732669924`", "\[VeryThinSpace]", "-", 
         RowBox[{"0.9918643512981343`", " ", "\[Phi]1"}], "-", 
         RowBox[{"1.3241926856561068`", " ", "\[Phi]2"}], "+", 
         RowBox[{"1.`", " ", "\[Phi]1", " ", "\[Phi]2"}]}]], "+", 
       FractionBox[
        RowBox[{"0.04097074744804921`", " ", 
         SuperscriptBox["\[ExponentialE]", 
          RowBox[{
           RowBox[{"-", "1.`"}], " ", "x"}]], " ", "h", " ", "Pr", " ", 
         "\[CapitalGamma]", " ", 
         SuperscriptBox["\[Phi]1", "2"], " ", 
         SuperscriptBox["\[Phi]2", "2"]}], 
        RowBox[{"1.3296491732669924`", "\[VeryThinSpace]", "-", 
         RowBox[{"0.9918643512981343`", " ", "\[Phi]1"}], "-", 
         RowBox[{"1.3241926856561068`", " ", "\[Phi]2"}], "+", 
         RowBox[{"1.`", " ", "\[Phi]1", " ", "\[Phi]2"}]}]], "+", 
       FractionBox[
        RowBox[{"0.08194149489609842`", " ", 
         SuperscriptBox["\[ExponentialE]", 
          RowBox[{
           RowBox[{"-", "1.`"}], " ", "x"}]], " ", "h", " ", "Pr", " ", "x", 
         " ", "\[CapitalGamma]", " ", 
         SuperscriptBox["\[Phi]1", "2"], " ", 
         SuperscriptBox["\[Phi]2", "2"]}], 
        RowBox[{"1.3296491732669924`", "\[VeryThinSpace]", "-", 
         RowBox[{"0.9918643512981343`", " ", "\[Phi]1"}], "-", 
         RowBox[{"1.3241926856561068`", " ", "\[Phi]2"}], "+", 
         RowBox[{"1.`", " ", "\[Phi]1", " ", "\[Phi]2"}]}]]}], ")"}]}], ";"}],
    "\[IndentingNewLine]", 
   RowBox[{
    RowBox[{
     RowBox[{"u2", "[", 
      RowBox[{
      "x_", ",", "h_", ",", "\[Omega]_", ",", "\[Lambda]_", ",", "\[Phi]1_", 
       ",", "\[Phi]2_", ",", "Pr_", ",", "A_", ",", "\[CapitalGamma]_", ",", 
       "Sc_"}], "]"}], "=", 
     RowBox[{"(", 
      RowBox[{"0.`", "\[VeryThinSpace]", "+", 
       SuperscriptBox["\[ExponentialE]", 
        RowBox[{"-", "x"}]], "-", 
       FractionBox[
        RowBox[{"0.16700267886998257`", " ", 
         SuperscriptBox["\[ExponentialE]", 
          RowBox[{"-", "x"}]], " ", "h"}], 
        RowBox[{"1.3360214309598606`", "\[VeryThinSpace]", "-", 
         RowBox[{"0.9962846695058969`", " ", "\[Phi]1"}], "-", 
         RowBox[{"1.333529600799253`", " ", "\[Phi]2"}], "+", 
         RowBox[{"1.`", " ", "\[Phi]1", " ", "\[Phi]2"}]}]], "+", 
       FractionBox[
        RowBox[{"0.16700267886998257`", " ", 
         SuperscriptBox["\[ExponentialE]", 
          RowBox[{
           RowBox[{"-", "1.`"}], " ", "x"}]], " ", "h"}], 
        RowBox[{"1.3360214309598606`", "\[VeryThinSpace]", "-", 
         RowBox[{"0.9962846695058969`", " ", "\[Phi]1"}], "-", 
         RowBox[{"1.333529600799253`", " ", "\[Phi]2"}], "+", 
         RowBox[{"1.`", " ", "\[Phi]1", " ", "\[Phi]2"}]}]], "+", 
       FractionBox[
        RowBox[{"0.33400535773996515`", " ", 
         SuperscriptBox["\[ExponentialE]", 
          RowBox[{
           RowBox[{"-", "1.`"}], " ", "x"}]], " ", "h", " ", "x"}], 
        RowBox[{"1.3360214309598606`", "\[VeryThinSpace]", "-", 
         RowBox[{"0.9962846695058969`", " ", "\[Phi]1"}], "-", 
         RowBox[{"1.333529600799253`", " ", "\[Phi]2"}], "+", 
         RowBox[{"1.`", " ", "\[Phi]1", " ", "\[Phi]2"}]}]], "-", 
       FractionBox[
        RowBox[{"0.33400535773996515`", " ", 
         SuperscriptBox["\[ExponentialE]", 
          RowBox[{
           RowBox[{"-", "1.`"}], " ", "x"}]], " ", "h", " ", 
         SuperscriptBox["x", "2"]}], 
        RowBox[{"1.3360214309598606`", "\[VeryThinSpace]", "-", 
         RowBox[{"0.9962846695058969`", " ", "\[Phi]1"}], "-", 
         RowBox[{"1.333529600799253`", " ", "\[Phi]2"}], "+", 
         RowBox[{"1.`", " ", "\[Phi]1", " ", "\[Phi]2"}]}]], "+", 
       FractionBox[
        RowBox[{"0.33400535773996515`", " ", 
         SuperscriptBox["\[ExponentialE]", 
          RowBox[{"-", "x"}]], " ", "h", " ", "\[CapitalGamma]"}], 
        RowBox[{"1.3360214309598606`", "\[VeryThinSpace]", "-", 
         RowBox[{"0.9962846695058969`", " ", "\[Phi]1"}], "-", 
         RowBox[{"1.333529600799253`", " ", "\[Phi]2"}], "+", 
         RowBox[{"1.`", " ", "\[Phi]1", " ", "\[Phi]2"}]}]], "-", 
       FractionBox[
        RowBox[{"0.33400535773996515`", " ", 
         SuperscriptBox["\[ExponentialE]", 
          RowBox[{
           RowBox[{"-", "1.`"}], " ", "x"}]], " ", "h", " ", 
         "\[CapitalGamma]"}], 
        RowBox[{"1.3360214309598606`", "\[VeryThinSpace]", "-", 
         RowBox[{"0.9962846695058969`", " ", "\[Phi]1"}], "-", 
         RowBox[{"1.333529600799253`", " ", "\[Phi]2"}], "+", 
         RowBox[{"1.`", " ", "\[Phi]1", " ", "\[Phi]2"}]}]], "+", 
       FractionBox[
        RowBox[{"0.4453404769866202`", " ", 
         SuperscriptBox["\[ExponentialE]", 
          RowBox[{
           RowBox[{"-", "2.`"}], " ", "x"}]], " ", "h", " ", "Pr", " ", 
         "\[CapitalGamma]"}], 
        RowBox[{"1.3360214309598606`", "\[VeryThinSpace]", "-", 
         RowBox[{"0.9962846695058969`", " ", "\[Phi]1"}], "-", 
         RowBox[{"1.333529600799253`", " ", "\[Phi]2"}], "+", 
         RowBox[{"1.`", " ", "\[Phi]1", " ", "\[Phi]2"}]}]], "-", 
       FractionBox[
        RowBox[{"0.4453404769866202`", " ", "A", " ", 
         SuperscriptBox["\[ExponentialE]", 
          RowBox[{
           RowBox[{"-", "2.`"}], " ", "x"}]], " ", "h", " ", "Pr", " ", 
         "\[CapitalGamma]"}], 
        RowBox[{"1.3360214309598606`", "\[VeryThinSpace]", "-", 
         RowBox[{"0.9962846695058969`", " ", "\[Phi]1"}], "-", 
         RowBox[{"1.333529600799253`", " ", "\[Phi]2"}], "+", 
         RowBox[{"1.`", " ", "\[Phi]1", " ", "\[Phi]2"}]}]], "-", 
       FractionBox[
        RowBox[{"0.7793458347265853`", " ", 
         SuperscriptBox["\[ExponentialE]", 
          RowBox[{"-", "x"}]], " ", "h", " ", "Pr", " ", "\[CapitalGamma]"}], 
        RowBox[{"1.3360214309598606`", "\[VeryThinSpace]", "-", 
         RowBox[{"0.9962846695058969`", " ", "\[Phi]1"}], "-", 
         RowBox[{"1.333529600799253`", " ", "\[Phi]2"}], "+", 
         RowBox[{"1.`", " ", "\[Phi]1", " ", "\[Phi]2"}]}]], "+", 
       FractionBox[
        RowBox[{"0.4453404769866202`", " ", "A", " ", 
         SuperscriptBox["\[ExponentialE]", 
          RowBox[{"-", "x"}]], " ", "h", " ", "Pr", " ", "\[CapitalGamma]"}], 
        RowBox[{"1.3360214309598606`", "\[VeryThinSpace]", "-", 
         RowBox[{"0.9962846695058969`", " ", "\[Phi]1"}], "-", 
         RowBox[{"1.333529600799253`", " ", "\[Phi]2"}], "+", 
         RowBox[{"1.`", " ", "\[Phi]1", " ", "\[Phi]2"}]}]], "+", 
       FractionBox[
        RowBox[{"0.334005357739965`", " ", 
         SuperscriptBox["\[ExponentialE]", 
          RowBox[{
           RowBox[{"-", "1.`"}], " ", "x"}]], " ", "h", " ", "Pr", " ", 
         "\[CapitalGamma]"}], 
        RowBox[{"1.3360214309598606`", "\[VeryThinSpace]", "-", 
         RowBox[{"0.9962846695058969`", " ", "\[Phi]1"}], "-", 
         RowBox[{"1.333529600799253`", " ", "\[Phi]2"}], "+", 
         RowBox[{"1.`", " ", "\[Phi]1", " ", "\[Phi]2"}]}]], "-", 
       FractionBox[
        RowBox[{"0.6680107154799303`", " ", 
         SuperscriptBox["\[ExponentialE]", 
          RowBox[{
           RowBox[{"-", "1.`"}], " ", "x"}]], " ", "h", " ", "x", " ", 
         "\[CapitalGamma]"}], 
        RowBox[{"1.3360214309598606`", "\[VeryThinSpace]", "-", 
         RowBox[{"0.9962846695058969`", " ", "\[Phi]1"}], "-", 
         RowBox[{"1.333529600799253`", " ", "\[Phi]2"}], "+", 
         RowBox[{"1.`", " ", "\[Phi]1", " ", "\[Phi]2"}]}]], "+", 
       FractionBox[
        RowBox[{"0.6680107154799303`", " ", 
         SuperscriptBox["\[ExponentialE]", 
          RowBox[{
           RowBox[{"-", "1.`"}], " ", "x"}]], " ", "h", " ", "Pr", " ", "x", 
         " ", "\[CapitalGamma]"}], 
        RowBox[{"1.3360214309598606`", "\[VeryThinSpace]", "-", 
         RowBox[{"0.9962846695058969`", " ", "\[Phi]1"}], "-", 
         RowBox[{"1.333529600799253`", " ", "\[Phi]2"}], "+", 
         RowBox[{"1.`", " ", "\[Phi]1", " ", "\[Phi]2"}]}]], "+", 
       FractionBox[
        RowBox[{"0.12453558368823706`", " ", 
         SuperscriptBox["\[ExponentialE]", 
          RowBox[{"-", "x"}]], " ", "h", " ", "\[Phi]1"}], 
        RowBox[{"1.3360214309598606`", "\[VeryThinSpace]", "-", 
         RowBox[{"0.9962846695058969`", " ", "\[Phi]1"}], "-", 
         RowBox[{"1.333529600799253`", " ", "\[Phi]2"}], "+", 
         RowBox[{"1.`", " ", "\[Phi]1", " ", "\[Phi]2"}]}]], "-", 
       FractionBox[
        RowBox[{"0.12453558368823706`", " ", 
         SuperscriptBox["\[ExponentialE]", 
          RowBox[{
           RowBox[{"-", "1.`"}], " ", "x"}]], " ", "h", " ", "\[Phi]1"}], 
        RowBox[{"1.3360214309598606`", "\[VeryThinSpace]", "-", 
         RowBox[{"0.9962846695058969`", " ", "\[Phi]1"}], "-", 
         RowBox[{"1.333529600799253`", " ", "\[Phi]2"}], "+", 
         RowBox[{"1.`", " ", "\[Phi]1", " ", "\[Phi]2"}]}]], "-", 
       FractionBox[
        RowBox[{"0.2490711673764742`", " ", 
         SuperscriptBox["\[ExponentialE]", 
          RowBox[{
           RowBox[{"-", "1.`"}], " ", "x"}]], " ", "h", " ", "x", " ", 
         "\[Phi]1"}], 
        RowBox[{"1.3360214309598606`", "\[VeryThinSpace]", "-", 
         RowBox[{"0.9962846695058969`", " ", "\[Phi]1"}], "-", 
         RowBox[{"1.333529600799253`", " ", "\[Phi]2"}], "+", 
         RowBox[{"1.`", " ", "\[Phi]1", " ", "\[Phi]2"}]}]], "+", 
       FractionBox[
        RowBox[{"0.2490711673764742`", " ", 
         SuperscriptBox["\[ExponentialE]", 
          RowBox[{
           RowBox[{"-", "1.`"}], " ", "x"}]], " ", "h", " ", 
         SuperscriptBox["x", "2"], " ", "\[Phi]1"}], 
        RowBox[{"1.3360214309598606`", "\[VeryThinSpace]", "-", 
         RowBox[{"0.9962846695058969`", " ", "\[Phi]1"}], "-", 
         RowBox[{"1.333529600799253`", " ", "\[Phi]2"}], "+", 
         RowBox[{"1.`", " ", "\[Phi]1", " ", "\[Phi]2"}]}]], "-", 
       FractionBox[
        RowBox[{"0.24907116737647414`", " ", 
         SuperscriptBox["\[ExponentialE]", 
          RowBox[{"-", "x"}]], " ", "h", " ", "\[CapitalGamma]", " ", 
         "\[Phi]1"}], 
        RowBox[{"1.3360214309598606`", "\[VeryThinSpace]", "-", 
         RowBox[{"0.9962846695058969`", " ", "\[Phi]1"}], "-", 
         RowBox[{"1.333529600799253`", " ", "\[Phi]2"}], "+", 
         RowBox[{"1.`", " ", "\[Phi]1", " ", "\[Phi]2"}]}]], "+", 
       FractionBox[
        RowBox[{"0.24907116737647414`", " ", 
         SuperscriptBox["\[ExponentialE]", 
          RowBox[{
           RowBox[{"-", "1.`"}], " ", "x"}]], " ", "h", " ", 
         "\[CapitalGamma]", " ", "\[Phi]1"}], 
        RowBox[{"1.3360214309598606`", "\[VeryThinSpace]", "-", 
         RowBox[{"0.9962846695058969`", " ", "\[Phi]1"}], "-", 
         RowBox[{"1.333529600799253`", " ", "\[Phi]2"}], "+", 
         RowBox[{"1.`", " ", "\[Phi]1", " ", "\[Phi]2"}]}]], "-", 
       FractionBox[
        RowBox[{"0.40507861867934936`", " ", 
         SuperscriptBox["\[ExponentialE]", 
          RowBox[{
           RowBox[{"-", "2.`"}], " ", "x"}]], " ", "h", " ", "Pr", " ", 
         "\[CapitalGamma]", " ", "\[Phi]1"}], 
        RowBox[{"1.3360214309598606`", "\[VeryThinSpace]", "-", 
         RowBox[{"0.9962846695058969`", " ", "\[Phi]1"}], "-", 
         RowBox[{"1.333529600799253`", " ", "\[Phi]2"}], "+", 
         RowBox[{"1.`", " ", "\[Phi]1", " ", "\[Phi]2"}]}]], "+", 
       FractionBox[
        RowBox[{"0.40507861867934936`", " ", "A", " ", 
         SuperscriptBox["\[ExponentialE]", 
          RowBox[{
           RowBox[{"-", "2.`"}], " ", "x"}]], " ", "h", " ", "Pr", " ", 
         "\[CapitalGamma]", " ", "\[Phi]1"}], 
        RowBox[{"1.3360214309598606`", "\[VeryThinSpace]", "-", 
         RowBox[{"0.9962846695058969`", " ", "\[Phi]1"}], "-", 
         RowBox[{"1.333529600799253`", " ", "\[Phi]2"}], "+", 
         RowBox[{"1.`", " ", "\[Phi]1", " ", "\[Phi]2"}]}]], "+", 
       FractionBox[
        RowBox[{"0.7088875826888612`", " ", 
         SuperscriptBox["\[ExponentialE]", 
          RowBox[{"-", "x"}]], " ", "h", " ", "Pr", " ", "\[CapitalGamma]", 
         " ", "\[Phi]1"}], 
        RowBox[{"1.3360214309598606`", "\[VeryThinSpace]", "-", 
         RowBox[{"0.9962846695058969`", " ", "\[Phi]1"}], "-", 
         RowBox[{"1.333529600799253`", " ", "\[Phi]2"}], "+", 
         RowBox[{"1.`", " ", "\[Phi]1", " ", "\[Phi]2"}]}]], "-", 
       FractionBox[
        RowBox[{"0.40507861867934936`", " ", "A", " ", 
         SuperscriptBox["\[ExponentialE]", 
          RowBox[{"-", "x"}]], " ", "h", " ", "Pr", " ", "\[CapitalGamma]", 
         " ", "\[Phi]1"}], 
        RowBox[{"1.3360214309598606`", "\[VeryThinSpace]", "-", 
         RowBox[{"0.9962846695058969`", " ", "\[Phi]1"}], "-", 
         RowBox[{"1.333529600799253`", " ", "\[Phi]2"}], "+", 
         RowBox[{"1.`", " ", "\[Phi]1", " ", "\[Phi]2"}]}]], "-", 
       FractionBox[
        RowBox[{"0.3038089640095119`", " ", 
         SuperscriptBox["\[ExponentialE]", 
          RowBox[{
           RowBox[{"-", "1.`"}], " ", "x"}]], " ", "h", " ", "Pr", " ", 
         "\[CapitalGamma]", " ", "\[Phi]1"}], 
        RowBox[{"1.3360214309598606`", "\[VeryThinSpace]", "-", 
         RowBox[{"0.9962846695058969`", " ", "\[Phi]1"}], "-", 
         RowBox[{"1.333529600799253`", " ", "\[Phi]2"}], "+", 
         RowBox[{"1.`", " ", "\[Phi]1", " ", "\[Phi]2"}]}]], "+", 
       FractionBox[
        RowBox[{"0.4981423347529484`", " ", 
         SuperscriptBox["\[ExponentialE]", 
          RowBox[{
           RowBox[{"-", "1.`"}], " ", "x"}]], " ", "h", " ", "x", " ", 
         "\[CapitalGamma]", " ", "\[Phi]1"}], 
        RowBox[{"1.3360214309598606`", "\[VeryThinSpace]", "-", 
         RowBox[{"0.9962846695058969`", " ", "\[Phi]1"}], "-", 
         RowBox[{"1.333529600799253`", " ", "\[Phi]2"}], "+", 
         RowBox[{"1.`", " ", "\[Phi]1", " ", "\[Phi]2"}]}]], "-", 
       FractionBox[
        RowBox[{"0.6076179280190239`", " ", 
         SuperscriptBox["\[ExponentialE]", 
          RowBox[{
           RowBox[{"-", "1.`"}], " ", "x"}]], " ", "h", " ", "Pr", " ", "x", 
         " ", "\[CapitalGamma]", " ", "\[Phi]1"}], 
        RowBox[{"1.3360214309598606`", "\[VeryThinSpace]", "-", 
         RowBox[{"0.9962846695058969`", " ", "\[Phi]1"}], "-", 
         RowBox[{"1.333529600799253`", " ", "\[Phi]2"}], "+", 
         RowBox[{"1.`", " ", "\[Phi]1", " ", "\[Phi]2"}]}]], "+", 
       FractionBox[
        RowBox[{"0.05442470344091904`", " ", 
         SuperscriptBox["\[ExponentialE]", 
          RowBox[{
           RowBox[{"-", "2.`"}], " ", "x"}]], " ", "h", " ", "Pr", " ", 
         "\[CapitalGamma]", " ", 
         SuperscriptBox["\[Phi]1", "2"]}], 
        RowBox[{"1.3360214309598606`", "\[VeryThinSpace]", "-", 
         RowBox[{"0.9962846695058969`", " ", "\[Phi]1"}], "-", 
         RowBox[{"1.333529600799253`", " ", "\[Phi]2"}], "+", 
         RowBox[{"1.`", " ", "\[Phi]1", " ", "\[Phi]2"}]}]], "-", 
       FractionBox[
        RowBox[{"0.05442470344091904`", " ", "A", " ", 
         SuperscriptBox["\[ExponentialE]", 
          RowBox[{
           RowBox[{"-", "2.`"}], " ", "x"}]], " ", "h", " ", "Pr", " ", 
         "\[CapitalGamma]", " ", 
         SuperscriptBox["\[Phi]1", "2"]}], 
        RowBox[{"1.3360214309598606`", "\[VeryThinSpace]", "-", 
         RowBox[{"0.9962846695058969`", " ", "\[Phi]1"}], "-", 
         RowBox[{"1.333529600799253`", " ", "\[Phi]2"}], "+", 
         RowBox[{"1.`", " ", "\[Phi]1", " ", "\[Phi]2"}]}]], "-", 
       FractionBox[
        RowBox[{"0.09524323102160831`", " ", 
         SuperscriptBox["\[ExponentialE]", 
          RowBox[{"-", "x"}]], " ", "h", " ", "Pr", " ", "\[CapitalGamma]", 
         " ", 
         SuperscriptBox["\[Phi]1", "2"]}], 
        RowBox[{"1.3360214309598606`", "\[VeryThinSpace]", "-", 
         RowBox[{"0.9962846695058969`", " ", "\[Phi]1"}], "-", 
         RowBox[{"1.333529600799253`", " ", "\[Phi]2"}], "+", 
         RowBox[{"1.`", " ", "\[Phi]1", " ", "\[Phi]2"}]}]], "+", 
       FractionBox[
        RowBox[{"0.05442470344091904`", " ", "A", " ", 
         SuperscriptBox["\[ExponentialE]", 
          RowBox[{"-", "x"}]], " ", "h", " ", "Pr", " ", "\[CapitalGamma]", 
         " ", 
         SuperscriptBox["\[Phi]1", "2"]}], 
        RowBox[{"1.3360214309598606`", "\[VeryThinSpace]", "-", 
         RowBox[{"0.9962846695058969`", " ", "\[Phi]1"}], "-", 
         RowBox[{"1.333529600799253`", " ", "\[Phi]2"}], "+", 
         RowBox[{"1.`", " ", "\[Phi]1", " ", "\[Phi]2"}]}]], "+", 
       FractionBox[
        RowBox[{"0.040818527580689275`", " ", 
         SuperscriptBox["\[ExponentialE]", 
          RowBox[{
           RowBox[{"-", "1.`"}], " ", "x"}]], " ", "h", " ", "Pr", " ", 
         "\[CapitalGamma]", " ", 
         SuperscriptBox["\[Phi]1", "2"]}], 
        RowBox[{"1.3360214309598606`", "\[VeryThinSpace]", "-", 
         RowBox[{"0.9962846695058969`", " ", "\[Phi]1"}], "-", 
         RowBox[{"1.333529600799253`", " ", "\[Phi]2"}], "+", 
         RowBox[{"1.`", " ", "\[Phi]1", " ", "\[Phi]2"}]}]], "+", 
       FractionBox[
        RowBox[{"0.08163705516137855`", " ", 
         SuperscriptBox["\[ExponentialE]", 
          RowBox[{
           RowBox[{"-", "1.`"}], " ", "x"}]], " ", "h", " ", "Pr", " ", "x", 
         " ", "\[CapitalGamma]", " ", 
         SuperscriptBox["\[Phi]1", "2"]}], 
        RowBox[{"1.3360214309598606`", "\[VeryThinSpace]", "-", 
         RowBox[{"0.9962846695058969`", " ", "\[Phi]1"}], "-", 
         RowBox[{"1.333529600799253`", " ", "\[Phi]2"}], "+", 
         RowBox[{"1.`", " ", "\[Phi]1", " ", "\[Phi]2"}]}]], "-", 
       FractionBox[
        RowBox[{"3.186602349680557`", " ", 
         SuperscriptBox["\[ExponentialE]", 
          RowBox[{"-", "x"}]], " ", "h", " ", "\[Phi]2"}], 
        RowBox[{"1.3360214309598606`", "\[VeryThinSpace]", "-", 
         RowBox[{"0.9962846695058969`", " ", "\[Phi]1"}], "-", 
         RowBox[{"1.333529600799253`", " ", "\[Phi]2"}], "+", 
         RowBox[{"1.`", " ", "\[Phi]1", " ", "\[Phi]2"}]}]], "+", 
       FractionBox[
        RowBox[{"3.186602349680557`", " ", 
         SuperscriptBox["\[ExponentialE]", 
          RowBox[{
           RowBox[{"-", "1.`"}], " ", "x"}]], " ", "h", " ", "\[Phi]2"}], 
        RowBox[{"1.3360214309598606`", "\[VeryThinSpace]", "-", 
         RowBox[{"0.9962846695058969`", " ", "\[Phi]1"}], "-", 
         RowBox[{"1.333529600799253`", " ", "\[Phi]2"}], "+", 
         RowBox[{"1.`", " ", "\[Phi]1", " ", "\[Phi]2"}]}]], "+", 
       FractionBox[
        RowBox[{"6.373204699361114`", " ", 
         SuperscriptBox["\[ExponentialE]", 
          RowBox[{
           RowBox[{"-", "1.`"}], " ", "x"}]], " ", "h", " ", "x", " ", 
         "\[Phi]2"}], 
        RowBox[{"1.3360214309598606`", "\[VeryThinSpace]", "-", 
         RowBox[{"0.9962846695058969`", " ", "\[Phi]1"}], "-", 
         RowBox[{"1.333529600799253`", " ", "\[Phi]2"}], "+", 
         RowBox[{"1.`", " ", "\[Phi]1", " ", "\[Phi]2"}]}]], "-", 
       FractionBox[
        RowBox[{"6.373204699361114`", " ", 
         SuperscriptBox["\[ExponentialE]", 
          RowBox[{
           RowBox[{"-", "1.`"}], " ", "x"}]], " ", "h", " ", 
         SuperscriptBox["x", "2"], " ", "\[Phi]2"}], 
        RowBox[{"1.3360214309598606`", "\[VeryThinSpace]", "-", 
         RowBox[{"0.9962846695058969`", " ", "\[Phi]1"}], "-", 
         RowBox[{"1.333529600799253`", " ", "\[Phi]2"}], "+", 
         RowBox[{"1.`", " ", "\[Phi]1", " ", "\[Phi]2"}]}]], "+", 
       FractionBox[
        RowBox[{"6.373204699361114`", " ", 
         SuperscriptBox["\[ExponentialE]", 
          RowBox[{"-", "x"}]], " ", "h", " ", "\[CapitalGamma]", " ", 
         "\[Phi]2"}], 
        RowBox[{"1.3360214309598606`", "\[VeryThinSpace]", "-", 
         RowBox[{"0.9962846695058969`", " ", "\[Phi]1"}], "-", 
         RowBox[{"1.333529600799253`", " ", "\[Phi]2"}], "+", 
         RowBox[{"1.`", " ", "\[Phi]1", " ", "\[Phi]2"}]}]], "-", 
       FractionBox[
        RowBox[{"6.373204699361114`", " ", 
         SuperscriptBox["\[ExponentialE]", 
          RowBox[{
           RowBox[{"-", "1.`"}], " ", "x"}]], " ", "h", " ", 
         "\[CapitalGamma]", " ", "\[Phi]2"}], 
        RowBox[{"1.3360214309598606`", "\[VeryThinSpace]", "-", 
         RowBox[{"0.9962846695058969`", " ", "\[Phi]1"}], "-", 
         RowBox[{"1.333529600799253`", " ", "\[Phi]2"}], "+", 
         RowBox[{"1.`", " ", "\[Phi]1", " ", "\[Phi]2"}]}]], "-", 
       FractionBox[
        RowBox[{"0.7717521215610539`", " ", 
         SuperscriptBox["\[ExponentialE]", 
          RowBox[{
           RowBox[{"-", "2.`"}], " ", "x"}]], " ", "h", " ", "Pr", " ", 
         "\[CapitalGamma]", " ", "\[Phi]2"}], 
        RowBox[{"1.3360214309598606`", "\[VeryThinSpace]", "-", 
         RowBox[{"0.9962846695058969`", " ", "\[Phi]1"}], "-", 
         RowBox[{"1.333529600799253`", " ", "\[Phi]2"}], "+", 
         RowBox[{"1.`", " ", "\[Phi]1", " ", "\[Phi]2"}]}]], "+", 
       FractionBox[
        RowBox[{"0.7717521215610539`", " ", "A", " ", 
         SuperscriptBox["\[ExponentialE]", 
          RowBox[{
           RowBox[{"-", "2.`"}], " ", "x"}]], " ", "h", " ", "Pr", " ", 
         "\[CapitalGamma]", " ", "\[Phi]2"}], 
        RowBox[{"1.3360214309598606`", "\[VeryThinSpace]", "-", 
         RowBox[{"0.9962846695058969`", " ", "\[Phi]1"}], "-", 
         RowBox[{"1.333529600799253`", " ", "\[Phi]2"}], "+", 
         RowBox[{"1.`", " ", "\[Phi]1", " ", "\[Phi]2"}]}]], "+", 
       FractionBox[
        RowBox[{"1.3505662127318443`", " ", 
         SuperscriptBox["\[ExponentialE]", 
          RowBox[{"-", "x"}]], " ", "h", " ", "Pr", " ", "\[CapitalGamma]", 
         " ", "\[Phi]2"}], 
        RowBox[{"1.3360214309598606`", "\[VeryThinSpace]", "-", 
         RowBox[{"0.9962846695058969`", " ", "\[Phi]1"}], "-", 
         RowBox[{"1.333529600799253`", " ", "\[Phi]2"}], "+", 
         RowBox[{"1.`", " ", "\[Phi]1", " ", "\[Phi]2"}]}]], "-", 
       FractionBox[
        RowBox[{"0.7717521215610539`", " ", "A", " ", 
         SuperscriptBox["\[ExponentialE]", 
          RowBox[{"-", "x"}]], " ", "h", " ", "Pr", " ", "\[CapitalGamma]", 
         " ", "\[Phi]2"}], 
        RowBox[{"1.3360214309598606`", "\[VeryThinSpace]", "-", 
         RowBox[{"0.9962846695058969`", " ", "\[Phi]1"}], "-", 
         RowBox[{"1.333529600799253`", " ", "\[Phi]2"}], "+", 
         RowBox[{"1.`", " ", "\[Phi]1", " ", "\[Phi]2"}]}]], "-", 
       FractionBox[
        RowBox[{"0.5788140911707903`", " ", 
         SuperscriptBox["\[ExponentialE]", 
          RowBox[{
           RowBox[{"-", "1.`"}], " ", "x"}]], " ", "h", " ", "Pr", " ", 
         "\[CapitalGamma]", " ", "\[Phi]2"}], 
        RowBox[{"1.3360214309598606`", "\[VeryThinSpace]", "-", 
         RowBox[{"0.9962846695058969`", " ", "\[Phi]1"}], "-", 
         RowBox[{"1.333529600799253`", " ", "\[Phi]2"}], "+", 
         RowBox[{"1.`", " ", "\[Phi]1", " ", "\[Phi]2"}]}]], "-", 
       FractionBox[
        RowBox[{"12.746409398722228`", " ", 
         SuperscriptBox["\[ExponentialE]", 
          RowBox[{
           RowBox[{"-", "1.`"}], " ", "x"}]], " ", "h", " ", "x", " ", 
         "\[CapitalGamma]", " ", "\[Phi]2"}], 
        RowBox[{"1.3360214309598606`", "\[VeryThinSpace]", "-", 
         RowBox[{"0.9962846695058969`", " ", "\[Phi]1"}], "-", 
         RowBox[{"1.333529600799253`", " ", "\[Phi]2"}], "+", 
         RowBox[{"1.`", " ", "\[Phi]1", " ", "\[Phi]2"}]}]], "-", 
       FractionBox[
        RowBox[{"1.1576281823415806`", " ", 
         SuperscriptBox["\[ExponentialE]", 
          RowBox[{
           RowBox[{"-", "1.`"}], " ", "x"}]], " ", "h", " ", "Pr", " ", "x", 
         " ", "\[CapitalGamma]", " ", "\[Phi]2"}], 
        RowBox[{"1.3360214309598606`", "\[VeryThinSpace]", "-", 
         RowBox[{"0.9962846695058969`", " ", "\[Phi]1"}], "-", 
         RowBox[{"1.333529600799253`", " ", "\[Phi]2"}], "+", 
         RowBox[{"1.`", " ", "\[Phi]1", " ", "\[Phi]2"}]}]], "+", 
       FractionBox[
        RowBox[{"2.3755848548395444`", " ", 
         SuperscriptBox["\[ExponentialE]", 
          RowBox[{"-", "x"}]], " ", "h", " ", "\[Phi]1", " ", "\[Phi]2"}], 
        RowBox[{"1.3360214309598606`", "\[VeryThinSpace]", "-", 
         RowBox[{"0.9962846695058969`", " ", "\[Phi]1"}], "-", 
         RowBox[{"1.333529600799253`", " ", "\[Phi]2"}], "+", 
         RowBox[{"1.`", " ", "\[Phi]1", " ", "\[Phi]2"}]}]], "-", 
       FractionBox[
        RowBox[{"2.3755848548395444`", " ", 
         SuperscriptBox["\[ExponentialE]", 
          RowBox[{
           RowBox[{"-", "1.`"}], " ", "x"}]], " ", "h", " ", "\[Phi]1", " ", 
         "\[Phi]2"}], 
        RowBox[{"1.3360214309598606`", "\[VeryThinSpace]", "-", 
         RowBox[{"0.9962846695058969`", " ", "\[Phi]1"}], "-", 
         RowBox[{"1.333529600799253`", " ", "\[Phi]2"}], "+", 
         RowBox[{"1.`", " ", "\[Phi]1", " ", "\[Phi]2"}]}]], "-", 
       FractionBox[
        RowBox[{"4.751169709679091`", " ", 
         SuperscriptBox["\[ExponentialE]", 
          RowBox[{
           RowBox[{"-", "1.`"}], " ", "x"}]], " ", "h", " ", "x", " ", 
         "\[Phi]1", " ", "\[Phi]2"}], 
        RowBox[{"1.3360214309598606`", "\[VeryThinSpace]", "-", 
         RowBox[{"0.9962846695058969`", " ", "\[Phi]1"}], "-", 
         RowBox[{"1.333529600799253`", " ", "\[Phi]2"}], "+", 
         RowBox[{"1.`", " ", "\[Phi]1", " ", "\[Phi]2"}]}]], "+", 
       FractionBox[
        RowBox[{"4.751169709679091`", " ", 
         SuperscriptBox["\[ExponentialE]", 
          RowBox[{
           RowBox[{"-", "1.`"}], " ", "x"}]], " ", "h", " ", 
         SuperscriptBox["x", "2"], " ", "\[Phi]1", " ", "\[Phi]2"}], 
        RowBox[{"1.3360214309598606`", "\[VeryThinSpace]", "-", 
         RowBox[{"0.9962846695058969`", " ", "\[Phi]1"}], "-", 
         RowBox[{"1.333529600799253`", " ", "\[Phi]2"}], "+", 
         RowBox[{"1.`", " ", "\[Phi]1", " ", "\[Phi]2"}]}]], "-", 
       FractionBox[
        RowBox[{"4.75116970967909`", " ", 
         SuperscriptBox["\[ExponentialE]", 
          RowBox[{"-", "x"}]], " ", "h", " ", "\[CapitalGamma]", " ", 
         "\[Phi]1", " ", "\[Phi]2"}], 
        RowBox[{"1.3360214309598606`", "\[VeryThinSpace]", "-", 
         RowBox[{"0.9962846695058969`", " ", "\[Phi]1"}], "-", 
         RowBox[{"1.333529600799253`", " ", "\[Phi]2"}], "+", 
         RowBox[{"1.`", " ", "\[Phi]1", " ", "\[Phi]2"}]}]], "+", 
       FractionBox[
        RowBox[{"4.75116970967909`", " ", 
         SuperscriptBox["\[ExponentialE]", 
          RowBox[{
           RowBox[{"-", "1.`"}], " ", "x"}]], " ", "h", " ", 
         "\[CapitalGamma]", " ", "\[Phi]1", " ", "\[Phi]2"}], 
        RowBox[{"1.3360214309598606`", "\[VeryThinSpace]", "-", 
         RowBox[{"0.9962846695058969`", " ", "\[Phi]1"}], "-", 
         RowBox[{"1.333529600799253`", " ", "\[Phi]2"}], "+", 
         RowBox[{"1.`", " ", "\[Phi]1", " ", "\[Phi]2"}]}]], "+", 
       FractionBox[
        RowBox[{"0.7231925212682472`", " ", 
         SuperscriptBox["\[ExponentialE]", 
          RowBox[{
           RowBox[{"-", "2.`"}], " ", "x"}]], " ", "h", " ", "Pr", " ", 
         "\[CapitalGamma]", " ", "\[Phi]1", " ", "\[Phi]2"}], 
        RowBox[{"1.3360214309598606`", "\[VeryThinSpace]", "-", 
         RowBox[{"0.9962846695058969`", " ", "\[Phi]1"}], "-", 
         RowBox[{"1.333529600799253`", " ", "\[Phi]2"}], "+", 
         RowBox[{"1.`", " ", "\[Phi]1", " ", "\[Phi]2"}]}]], "-", 
       FractionBox[
        RowBox[{"0.7231925212682472`", " ", "A", " ", 
         SuperscriptBox["\[ExponentialE]", 
          RowBox[{
           RowBox[{"-", "2.`"}], " ", "x"}]], " ", "h", " ", "Pr", " ", 
         "\[CapitalGamma]", " ", "\[Phi]1", " ", "\[Phi]2"}], 
        RowBox[{"1.3360214309598606`", "\[VeryThinSpace]", "-", 
         RowBox[{"0.9962846695058969`", " ", "\[Phi]1"}], "-", 
         RowBox[{"1.333529600799253`", " ", "\[Phi]2"}], "+", 
         RowBox[{"1.`", " ", "\[Phi]1", " ", "\[Phi]2"}]}]], "-", 
       FractionBox[
        RowBox[{"1.2655869122194325`", " ", 
         SuperscriptBox["\[ExponentialE]", 
          RowBox[{"-", "x"}]], " ", "h", " ", "Pr", " ", "\[CapitalGamma]", 
         " ", "\[Phi]1", " ", "\[Phi]2"}], 
        RowBox[{"1.3360214309598606`", "\[VeryThinSpace]", "-", 
         RowBox[{"0.9962846695058969`", " ", "\[Phi]1"}], "-", 
         RowBox[{"1.333529600799253`", " ", "\[Phi]2"}], "+", 
         RowBox[{"1.`", " ", "\[Phi]1", " ", "\[Phi]2"}]}]], "+", 
       FractionBox[
        RowBox[{"0.7231925212682472`", " ", "A", " ", 
         SuperscriptBox["\[ExponentialE]", 
          RowBox[{"-", "x"}]], " ", "h", " ", "Pr", " ", "\[CapitalGamma]", 
         " ", "\[Phi]1", " ", "\[Phi]2"}], 
        RowBox[{"1.3360214309598606`", "\[VeryThinSpace]", "-", 
         RowBox[{"0.9962846695058969`", " ", "\[Phi]1"}], "-", 
         RowBox[{"1.333529600799253`", " ", "\[Phi]2"}], "+", 
         RowBox[{"1.`", " ", "\[Phi]1", " ", "\[Phi]2"}]}]], "+", 
       FractionBox[
        RowBox[{"0.5423943909511854`", " ", 
         SuperscriptBox["\[ExponentialE]", 
          RowBox[{
           RowBox[{"-", "1.`"}], " ", "x"}]], " ", "h", " ", "Pr", " ", 
         "\[CapitalGamma]", " ", "\[Phi]1", " ", "\[Phi]2"}], 
        RowBox[{"1.3360214309598606`", "\[VeryThinSpace]", "-", 
         RowBox[{"0.9962846695058969`", " ", "\[Phi]1"}], "-", 
         RowBox[{"1.333529600799253`", " ", "\[Phi]2"}], "+", 
         RowBox[{"1.`", " ", "\[Phi]1", " ", "\[Phi]2"}]}]], "+", 
       FractionBox[
        RowBox[{"9.502339419358181`", " ", 
         SuperscriptBox["\[ExponentialE]", 
          RowBox[{
           RowBox[{"-", "1.`"}], " ", "x"}]], " ", "h", " ", "x", " ", 
         "\[CapitalGamma]", " ", "\[Phi]1", " ", "\[Phi]2"}], 
        RowBox[{"1.3360214309598606`", "\[VeryThinSpace]", "-", 
         RowBox[{"0.9962846695058969`", " ", "\[Phi]1"}], "-", 
         RowBox[{"1.333529600799253`", " ", "\[Phi]2"}], "+", 
         RowBox[{"1.`", " ", "\[Phi]1", " ", "\[Phi]2"}]}]], "+", 
       FractionBox[
        RowBox[{"1.0847887819023707`", " ", 
         SuperscriptBox["\[ExponentialE]", 
          RowBox[{
           RowBox[{"-", "1.`"}], " ", "x"}]], " ", "h", " ", "Pr", " ", "x", 
         " ", "\[CapitalGamma]", " ", "\[Phi]1", " ", "\[Phi]2"}], 
        RowBox[{"1.3360214309598606`", "\[VeryThinSpace]", "-", 
         RowBox[{"0.9962846695058969`", " ", "\[Phi]1"}], "-", 
         RowBox[{"1.333529600799253`", " ", "\[Phi]2"}], "+", 
         RowBox[{"1.`", " ", "\[Phi]1", " ", "\[Phi]2"}]}]], "-", 
       FractionBox[
        RowBox[{"0.10905236670498467`", " ", 
         SuperscriptBox["\[ExponentialE]", 
          RowBox[{
           RowBox[{"-", "2.`"}], " ", "x"}]], " ", "h", " ", "Pr", " ", 
         "\[CapitalGamma]", " ", 
         SuperscriptBox["\[Phi]1", "2"], " ", "\[Phi]2"}], 
        RowBox[{"1.3360214309598606`", "\[VeryThinSpace]", "-", 
         RowBox[{"0.9962846695058969`", " ", "\[Phi]1"}], "-", 
         RowBox[{"1.333529600799253`", " ", "\[Phi]2"}], "+", 
         RowBox[{"1.`", " ", "\[Phi]1", " ", "\[Phi]2"}]}]], "+", 
       FractionBox[
        RowBox[{"0.10905236670498467`", " ", "A", " ", 
         SuperscriptBox["\[ExponentialE]", 
          RowBox[{
           RowBox[{"-", "2.`"}], " ", "x"}]], " ", "h", " ", "Pr", " ", 
         "\[CapitalGamma]", " ", 
         SuperscriptBox["\[Phi]1", "2"], " ", "\[Phi]2"}], 
        RowBox[{"1.3360214309598606`", "\[VeryThinSpace]", "-", 
         RowBox[{"0.9962846695058969`", " ", "\[Phi]1"}], "-", 
         RowBox[{"1.333529600799253`", " ", "\[Phi]2"}], "+", 
         RowBox[{"1.`", " ", "\[Phi]1", " ", "\[Phi]2"}]}]], "+", 
       FractionBox[
        RowBox[{"0.19084164173372314`", " ", 
         SuperscriptBox["\[ExponentialE]", 
          RowBox[{"-", "x"}]], " ", "h", " ", "Pr", " ", "\[CapitalGamma]", 
         " ", 
         SuperscriptBox["\[Phi]1", "2"], " ", "\[Phi]2"}], 
        RowBox[{"1.3360214309598606`", "\[VeryThinSpace]", "-", 
         RowBox[{"0.9962846695058969`", " ", "\[Phi]1"}], "-", 
         RowBox[{"1.333529600799253`", " ", "\[Phi]2"}], "+", 
         RowBox[{"1.`", " ", "\[Phi]1", " ", "\[Phi]2"}]}]], "-", 
       FractionBox[
        RowBox[{"0.10905236670498467`", " ", "A", " ", 
         SuperscriptBox["\[ExponentialE]", 
          RowBox[{"-", "x"}]], " ", "h", " ", "Pr", " ", "\[CapitalGamma]", 
         " ", 
         SuperscriptBox["\[Phi]1", "2"], " ", "\[Phi]2"}], 
        RowBox[{"1.3360214309598606`", "\[VeryThinSpace]", "-", 
         RowBox[{"0.9962846695058969`", " ", "\[Phi]1"}], "-", 
         RowBox[{"1.333529600799253`", " ", "\[Phi]2"}], "+", 
         RowBox[{"1.`", " ", "\[Phi]1", " ", "\[Phi]2"}]}]], "-", 
       FractionBox[
        RowBox[{"0.08178927502873848`", " ", 
         SuperscriptBox["\[ExponentialE]", 
          RowBox[{
           RowBox[{"-", "1.`"}], " ", "x"}]], " ", "h", " ", "Pr", " ", 
         "\[CapitalGamma]", " ", 
         SuperscriptBox["\[Phi]1", "2"], " ", "\[Phi]2"}], 
        RowBox[{"1.3360214309598606`", "\[VeryThinSpace]", "-", 
         RowBox[{"0.9962846695058969`", " ", "\[Phi]1"}], "-", 
         RowBox[{"1.333529600799253`", " ", "\[Phi]2"}], "+", 
         RowBox[{"1.`", " ", "\[Phi]1", " ", "\[Phi]2"}]}]], "-", 
       FractionBox[
        RowBox[{"0.16357855005747698`", " ", 
         SuperscriptBox["\[ExponentialE]", 
          RowBox[{
           RowBox[{"-", "1.`"}], " ", "x"}]], " ", "h", " ", "Pr", " ", "x", 
         " ", "\[CapitalGamma]", " ", 
         SuperscriptBox["\[Phi]1", "2"], " ", "\[Phi]2"}], 
        RowBox[{"1.3360214309598606`", "\[VeryThinSpace]", "-", 
         RowBox[{"0.9962846695058969`", " ", "\[Phi]1"}], "-", 
         RowBox[{"1.333529600799253`", " ", "\[Phi]2"}], "+", 
         RowBox[{"1.`", " ", "\[Phi]1", " ", "\[Phi]2"}]}]], "+", 
       FractionBox[
        RowBox[{"0.3266319110354108`", " ", 
         SuperscriptBox["\[ExponentialE]", 
          RowBox[{
           RowBox[{"-", "2.`"}], " ", "x"}]], " ", "h", " ", "Pr", " ", 
         "\[CapitalGamma]", " ", 
         SuperscriptBox["\[Phi]2", "2"]}], 
        RowBox[{"1.3360214309598606`", "\[VeryThinSpace]", "-", 
         RowBox[{"0.9962846695058969`", " ", "\[Phi]1"}], "-", 
         RowBox[{"1.333529600799253`", " ", "\[Phi]2"}], "+", 
         RowBox[{"1.`", " ", "\[Phi]1", " ", "\[Phi]2"}]}]], "-", 
       FractionBox[
        RowBox[{"0.3266319110354108`", " ", "A", " ", 
         SuperscriptBox["\[ExponentialE]", 
          RowBox[{
           RowBox[{"-", "2.`"}], " ", "x"}]], " ", "h", " ", "Pr", " ", 
         "\[CapitalGamma]", " ", 
         SuperscriptBox["\[Phi]2", "2"]}], 
        RowBox[{"1.3360214309598606`", "\[VeryThinSpace]", "-", 
         RowBox[{"0.9962846695058969`", " ", "\[Phi]1"}], "-", 
         RowBox[{"1.333529600799253`", " ", "\[Phi]2"}], "+", 
         RowBox[{"1.`", " ", "\[Phi]1", " ", "\[Phi]2"}]}]], "-", 
       FractionBox[
        RowBox[{"0.5716058443119689`", " ", 
         SuperscriptBox["\[ExponentialE]", 
          RowBox[{"-", "x"}]], " ", "h", " ", "Pr", " ", "\[CapitalGamma]", 
         " ", 
         SuperscriptBox["\[Phi]2", "2"]}], 
        RowBox[{"1.3360214309598606`", "\[VeryThinSpace]", "-", 
         RowBox[{"0.9962846695058969`", " ", "\[Phi]1"}], "-", 
         RowBox[{"1.333529600799253`", " ", "\[Phi]2"}], "+", 
         RowBox[{"1.`", " ", "\[Phi]1", " ", "\[Phi]2"}]}]], "+", 
       FractionBox[
        RowBox[{"0.3266319110354108`", " ", "A", " ", 
         SuperscriptBox["\[ExponentialE]", 
          RowBox[{"-", "x"}]], " ", "h", " ", "Pr", " ", "\[CapitalGamma]", 
         " ", 
         SuperscriptBox["\[Phi]2", "2"]}], 
        RowBox[{"1.3360214309598606`", "\[VeryThinSpace]", "-", 
         RowBox[{"0.9962846695058969`", " ", "\[Phi]1"}], "-", 
         RowBox[{"1.333529600799253`", " ", "\[Phi]2"}], "+", 
         RowBox[{"1.`", " ", "\[Phi]1", " ", "\[Phi]2"}]}]], "+", 
       FractionBox[
        RowBox[{"0.24497393327655811`", " ", 
         SuperscriptBox["\[ExponentialE]", 
          RowBox[{
           RowBox[{"-", "1.`"}], " ", "x"}]], " ", "h", " ", "Pr", " ", 
         "\[CapitalGamma]", " ", 
         SuperscriptBox["\[Phi]2", "2"]}], 
        RowBox[{"1.3360214309598606`", "\[VeryThinSpace]", "-", 
         RowBox[{"0.9962846695058969`", " ", "\[Phi]1"}], "-", 
         RowBox[{"1.333529600799253`", " ", "\[Phi]2"}], "+", 
         RowBox[{"1.`", " ", "\[Phi]1", " ", "\[Phi]2"}]}]], "+", 
       FractionBox[
        RowBox[{"0.48994786655311623`", " ", 
         SuperscriptBox["\[ExponentialE]", 
          RowBox[{
           RowBox[{"-", "1.`"}], " ", "x"}]], " ", "h", " ", "Pr", " ", "x", 
         " ", "\[CapitalGamma]", " ", 
         SuperscriptBox["\[Phi]2", "2"]}], 
        RowBox[{"1.3360214309598606`", "\[VeryThinSpace]", "-", 
         RowBox[{"0.9962846695058969`", " ", "\[Phi]1"}], "-", 
         RowBox[{"1.333529600799253`", " ", "\[Phi]2"}], "+", 
         RowBox[{"1.`", " ", "\[Phi]1", " ", "\[Phi]2"}]}]], "-", 
       FractionBox[
        RowBox[{"0.3177854842591761`", " ", 
         SuperscriptBox["\[ExponentialE]", 
          RowBox[{
           RowBox[{"-", "2.`"}], " ", "x"}]], " ", "h", " ", "Pr", " ", 
         "\[CapitalGamma]", " ", "\[Phi]1", " ", 
         SuperscriptBox["\[Phi]2", "2"]}], 
        RowBox[{"1.3360214309598606`", "\[VeryThinSpace]", "-", 
         RowBox[{"0.9962846695058969`", " ", "\[Phi]1"}], "-", 
         RowBox[{"1.333529600799253`", " ", "\[Phi]2"}], "+", 
         RowBox[{"1.`", " ", "\[Phi]1", " ", "\[Phi]2"}]}]], "+", 
       FractionBox[
        RowBox[{"0.3177854842591761`", " ", "A", " ", 
         SuperscriptBox["\[ExponentialE]", 
          RowBox[{
           RowBox[{"-", "2.`"}], " ", "x"}]], " ", "h", " ", "Pr", " ", 
         "\[CapitalGamma]", " ", "\[Phi]1", " ", 
         SuperscriptBox["\[Phi]2", "2"]}], 
        RowBox[{"1.3360214309598606`", "\[VeryThinSpace]", "-", 
         RowBox[{"0.9962846695058969`", " ", "\[Phi]1"}], "-", 
         RowBox[{"1.333529600799253`", " ", "\[Phi]2"}], "+", 
         RowBox[{"1.`", " ", "\[Phi]1", " ", "\[Phi]2"}]}]], "+", 
       FractionBox[
        RowBox[{"0.5561245974535581`", " ", 
         SuperscriptBox["\[ExponentialE]", 
          RowBox[{"-", "x"}]], " ", "h", " ", "Pr", " ", "\[CapitalGamma]", 
         " ", "\[Phi]1", " ", 
         SuperscriptBox["\[Phi]2", "2"]}], 
        RowBox[{"1.3360214309598606`", "\[VeryThinSpace]", "-", 
         RowBox[{"0.9962846695058969`", " ", "\[Phi]1"}], "-", 
         RowBox[{"1.333529600799253`", " ", "\[Phi]2"}], "+", 
         RowBox[{"1.`", " ", "\[Phi]1", " ", "\[Phi]2"}]}]], "-", 
       FractionBox[
        RowBox[{"0.3177854842591761`", " ", "A", " ", 
         SuperscriptBox["\[ExponentialE]", 
          RowBox[{"-", "x"}]], " ", "h", " ", "Pr", " ", "\[CapitalGamma]", 
         " ", "\[Phi]1", " ", 
         SuperscriptBox["\[Phi]2", "2"]}], 
        RowBox[{"1.3360214309598606`", "\[VeryThinSpace]", "-", 
         RowBox[{"0.9962846695058969`", " ", "\[Phi]1"}], "-", 
         RowBox[{"1.333529600799253`", " ", "\[Phi]2"}], "+", 
         RowBox[{"1.`", " ", "\[Phi]1", " ", "\[Phi]2"}]}]], "-", 
       FractionBox[
        RowBox[{"0.23833911319438203`", " ", 
         SuperscriptBox["\[ExponentialE]", 
          RowBox[{
           RowBox[{"-", "1.`"}], " ", "x"}]], " ", "h", " ", "Pr", " ", 
         "\[CapitalGamma]", " ", "\[Phi]1", " ", 
         SuperscriptBox["\[Phi]2", "2"]}], 
        RowBox[{"1.3360214309598606`", "\[VeryThinSpace]", "-", 
         RowBox[{"0.9962846695058969`", " ", "\[Phi]1"}], "-", 
         RowBox[{"1.333529600799253`", " ", "\[Phi]2"}], "+", 
         RowBox[{"1.`", " ", "\[Phi]1", " ", "\[Phi]2"}]}]], "-", 
       FractionBox[
        RowBox[{"0.4766782263887641`", " ", 
         SuperscriptBox["\[ExponentialE]", 
          RowBox[{
           RowBox[{"-", "1.`"}], " ", "x"}]], " ", "h", " ", "Pr", " ", "x", 
         " ", "\[CapitalGamma]", " ", "\[Phi]1", " ", 
         SuperscriptBox["\[Phi]2", "2"]}], 
        RowBox[{"1.3360214309598606`", "\[VeryThinSpace]", "-", 
         RowBox[{"0.9962846695058969`", " ", "\[Phi]1"}], "-", 
         RowBox[{"1.333529600799253`", " ", "\[Phi]2"}], "+", 
         RowBox[{"1.`", " ", "\[Phi]1", " ", "\[Phi]2"}]}]], "+", 
       FractionBox[
        RowBox[{"0.05462766326406562`", " ", 
         SuperscriptBox["\[ExponentialE]", 
          RowBox[{
           RowBox[{"-", "2.`"}], " ", "x"}]], " ", "h", " ", "Pr", " ", 
         "\[CapitalGamma]", " ", 
         SuperscriptBox["\[Phi]1", "2"], " ", 
         SuperscriptBox["\[Phi]2", "2"]}], 
        RowBox[{"1.3360214309598606`", "\[VeryThinSpace]", "-", 
         RowBox[{"0.9962846695058969`", " ", "\[Phi]1"}], "-", 
         RowBox[{"1.333529600799253`", " ", "\[Phi]2"}], "+", 
         RowBox[{"1.`", " ", "\[Phi]1", " ", "\[Phi]2"}]}]], "-", 
       FractionBox[
        RowBox[{"0.05462766326406562`", " ", "A", " ", 
         SuperscriptBox["\[ExponentialE]", 
          RowBox[{
           RowBox[{"-", "2.`"}], " ", "x"}]], " ", "h", " ", "Pr", " ", 
         "\[CapitalGamma]", " ", 
         SuperscriptBox["\[Phi]1", "2"], " ", 
         SuperscriptBox["\[Phi]2", "2"]}], 
        RowBox[{"1.3360214309598606`", "\[VeryThinSpace]", "-", 
         RowBox[{"0.9962846695058969`", " ", "\[Phi]1"}], "-", 
         RowBox[{"1.333529600799253`", " ", "\[Phi]2"}], "+", 
         RowBox[{"1.`", " ", "\[Phi]1", " ", "\[Phi]2"}]}]], "-", 
       FractionBox[
        RowBox[{"0.09559841071211483`", " ", 
         SuperscriptBox["\[ExponentialE]", 
          RowBox[{"-", "x"}]], " ", "h", " ", "Pr", " ", "\[CapitalGamma]", 
         " ", 
         SuperscriptBox["\[Phi]1", "2"], " ", 
         SuperscriptBox["\[Phi]2", "2"]}], 
        RowBox[{"1.3360214309598606`", "\[VeryThinSpace]", "-", 
         RowBox[{"0.9962846695058969`", " ", "\[Phi]1"}], "-", 
         RowBox[{"1.333529600799253`", " ", "\[Phi]2"}], "+", 
         RowBox[{"1.`", " ", "\[Phi]1", " ", "\[Phi]2"}]}]], "+", 
       FractionBox[
        RowBox[{"0.05462766326406562`", " ", "A", " ", 
         SuperscriptBox["\[ExponentialE]", 
          RowBox[{"-", "x"}]], " ", "h", " ", "Pr", " ", "\[CapitalGamma]", 
         " ", 
         SuperscriptBox["\[Phi]1", "2"], " ", 
         SuperscriptBox["\[Phi]2", "2"]}], 
        RowBox[{"1.3360214309598606`", "\[VeryThinSpace]", "-", 
         RowBox[{"0.9962846695058969`", " ", "\[Phi]1"}], "-", 
         RowBox[{"1.333529600799253`", " ", "\[Phi]2"}], "+", 
         RowBox[{"1.`", " ", "\[Phi]1", " ", "\[Phi]2"}]}]], "+", 
       FractionBox[
        RowBox[{"0.04097074744804921`", " ", 
         SuperscriptBox["\[ExponentialE]", 
          RowBox[{
           RowBox[{"-", "1.`"}], " ", "x"}]], " ", "h", " ", "Pr", " ", 
         "\[CapitalGamma]", " ", 
         SuperscriptBox["\[Phi]1", "2"], " ", 
         SuperscriptBox["\[Phi]2", "2"]}], 
        RowBox[{"1.3360214309598606`", "\[VeryThinSpace]", "-", 
         RowBox[{"0.9962846695058969`", " ", "\[Phi]1"}], "-", 
         RowBox[{"1.333529600799253`", " ", "\[Phi]2"}], "+", 
         RowBox[{"1.`", " ", "\[Phi]1", " ", "\[Phi]2"}]}]], "+", 
       FractionBox[
        RowBox[{"0.08194149489609842`", " ", 
         SuperscriptBox["\[ExponentialE]", 
          RowBox[{
           RowBox[{"-", "1.`"}], " ", "x"}]], " ", "h", " ", "Pr", " ", "x", 
         " ", "\[CapitalGamma]", " ", 
         SuperscriptBox["\[Phi]1", "2"], " ", 
         SuperscriptBox["\[Phi]2", "2"]}], 
        RowBox[{"1.3360214309598606`", "\[VeryThinSpace]", "-", 
         RowBox[{"0.9962846695058969`", " ", "\[Phi]1"}], "-", 
         RowBox[{"1.333529600799253`", " ", "\[Phi]2"}], "+", 
         RowBox[{"1.`", " ", "\[Phi]1", " ", "\[Phi]2"}]}]]}], ")"}]}], ";"}],
    "\[IndentingNewLine]", 
   RowBox[{
    RowBox[{
     RowBox[{"u3", "[", 
      RowBox[{
      "x_", ",", "h_", ",", "\[Omega]_", ",", "\[Lambda]_", ",", "\[Phi]1_", 
       ",", "\[Phi]2_", ",", "Pr_", ",", "A_", ",", "\[CapitalGamma]_", ",", 
       "Sc_"}], "]"}], "=", 
     RowBox[{"(", 
      RowBox[{
       SuperscriptBox["\[ExponentialE]", 
        RowBox[{"-", "x"}]], "+", 
       FractionBox[
        RowBox[{"12971", " ", 
         SuperscriptBox["\[ExponentialE]", 
          RowBox[{"-", "x"}]], " ", "h", " ", "x"}], 
        RowBox[{"2", " ", 
         RowBox[{"(", 
          RowBox[{"25942", "+", 
           RowBox[{"3971", " ", "\[Phi]2"}]}], ")"}]}]], "-", 
       FractionBox[
        RowBox[{"12971", " ", 
         SuperscriptBox["\[ExponentialE]", 
          RowBox[{"-", "x"}]], " ", "h", " ", 
         SuperscriptBox["x", "2"]}], 
        RowBox[{"2", " ", 
         RowBox[{"(", 
          RowBox[{"25942", "+", 
           RowBox[{"3971", " ", "\[Phi]2"}]}], ")"}]}]], "+", 
       FractionBox[
        RowBox[{"25942", " ", 
         SuperscriptBox["\[ExponentialE]", 
          RowBox[{
           RowBox[{"-", "2"}], " ", "x"}]], " ", "h", " ", "Pr", " ", 
         "\[CapitalGamma]"}], 
        RowBox[{"3", " ", 
         RowBox[{"(", 
          RowBox[{"25942", "+", 
           RowBox[{"3971", " ", "\[Phi]2"}]}], ")"}]}]], "-", 
       FractionBox[
        RowBox[{"25942", " ", "A", " ", 
         SuperscriptBox["\[ExponentialE]", 
          RowBox[{
           RowBox[{"-", "2"}], " ", "x"}]], " ", "h", " ", "Pr", " ", 
         "\[CapitalGamma]"}], 
        RowBox[{"3", " ", 
         RowBox[{"(", 
          RowBox[{"25942", "+", 
           RowBox[{"3971", " ", "\[Phi]2"}]}], ")"}]}]], "-", 
       FractionBox[
        RowBox[{"25942", " ", 
         SuperscriptBox["\[ExponentialE]", 
          RowBox[{"-", "x"}]], " ", "h", " ", "Pr", " ", "\[CapitalGamma]"}], 
        RowBox[{"3", " ", 
         RowBox[{"(", 
          RowBox[{"25942", "+", 
           RowBox[{"3971", " ", "\[Phi]2"}]}], ")"}]}]], "+", 
       FractionBox[
        RowBox[{"25942", " ", "A", " ", 
         SuperscriptBox["\[ExponentialE]", 
          RowBox[{"-", "x"}]], " ", "h", " ", "Pr", " ", "\[CapitalGamma]"}], 
        RowBox[{"3", " ", 
         RowBox[{"(", 
          RowBox[{"25942", "+", 
           RowBox[{"3971", " ", "\[Phi]2"}]}], ")"}]}]], "-", 
       FractionBox[
        RowBox[{"12971", " ", 
         SuperscriptBox["\[ExponentialE]", 
          RowBox[{"-", "x"}]], " ", "h", " ", "x", " ", "\[CapitalGamma]"}], 
        RowBox[{"25942", "+", 
         RowBox[{"3971", " ", "\[Phi]2"}]}]], "+", 
       FractionBox[
        RowBox[{"12971", " ", 
         SuperscriptBox["\[ExponentialE]", 
          RowBox[{"-", "x"}]], " ", "h", " ", "Pr", " ", "x", " ", 
         "\[CapitalGamma]"}], 
        RowBox[{"25942", "+", 
         RowBox[{"3971", " ", "\[Phi]2"}]}]], "-", 
       FractionBox[
        RowBox[{"3971", " ", 
         SuperscriptBox["\[ExponentialE]", 
          RowBox[{"-", "x"}]], " ", "h", " ", "x", " ", "\[Phi]2"}], 
        RowBox[{"2", " ", 
         RowBox[{"(", 
          RowBox[{"25942", "+", 
           RowBox[{"3971", " ", "\[Phi]2"}]}], ")"}]}]], "+", 
       FractionBox[
        RowBox[{"3971", " ", 
         SuperscriptBox["\[ExponentialE]", 
          RowBox[{"-", "x"}]], " ", "h", " ", 
         SuperscriptBox["x", "2"], " ", "\[Phi]2"}], 
        RowBox[{"2", " ", 
         RowBox[{"(", 
          RowBox[{"25942", "+", 
           RowBox[{"3971", " ", "\[Phi]2"}]}], ")"}]}]], "+", 
       FractionBox[
        RowBox[{"13152410233", " ", 
         SuperscriptBox["\[ExponentialE]", 
          RowBox[{
           RowBox[{"-", "2"}], " ", "x"}]], " ", "h", " ", "Pr", " ", 
         "\[CapitalGamma]", " ", "\[Phi]2"}], 
        RowBox[{"15834231", " ", 
         RowBox[{"(", 
          RowBox[{"25942", "+", 
           RowBox[{"3971", " ", "\[Phi]2"}]}], ")"}]}]], "-", 
       FractionBox[
        RowBox[{"13152410233", " ", "A", " ", 
         SuperscriptBox["\[ExponentialE]", 
          RowBox[{
           RowBox[{"-", "2"}], " ", "x"}]], " ", "h", " ", "Pr", " ", 
         "\[CapitalGamma]", " ", "\[Phi]2"}], 
        RowBox[{"15834231", " ", 
         RowBox[{"(", 
          RowBox[{"25942", "+", 
           RowBox[{"3971", " ", "\[Phi]2"}]}], ")"}]}]], "-", 
       FractionBox[
        RowBox[{"13152410233", " ", 
         SuperscriptBox["\[ExponentialE]", 
          RowBox[{"-", "x"}]], " ", "h", " ", "Pr", " ", "\[CapitalGamma]", 
         " ", "\[Phi]2"}], 
        RowBox[{"15834231", " ", 
         RowBox[{"(", 
          RowBox[{"25942", "+", 
           RowBox[{"3971", " ", "\[Phi]2"}]}], ")"}]}]], "+", 
       FractionBox[
        RowBox[{"13152410233", " ", "A", " ", 
         SuperscriptBox["\[ExponentialE]", 
          RowBox[{"-", "x"}]], " ", "h", " ", "Pr", " ", "\[CapitalGamma]", 
         " ", "\[Phi]2"}], 
        RowBox[{"15834231", " ", 
         RowBox[{"(", 
          RowBox[{"25942", "+", 
           RowBox[{"3971", " ", "\[Phi]2"}]}], ")"}]}]], "+", 
       FractionBox[
        RowBox[{"3971", " ", 
         SuperscriptBox["\[ExponentialE]", 
          RowBox[{"-", "x"}]], " ", "h", " ", "x", " ", "\[CapitalGamma]", 
         " ", "\[Phi]2"}], 
        RowBox[{"25942", "+", 
         RowBox[{"3971", " ", "\[Phi]2"}]}]], "+", 
       FractionBox[
        RowBox[{"13152410233", " ", 
         SuperscriptBox["\[ExponentialE]", 
          RowBox[{"-", "x"}]], " ", "h", " ", "Pr", " ", "x", " ", 
         "\[CapitalGamma]", " ", "\[Phi]2"}], 
        RowBox[{"10556154", " ", 
         RowBox[{"(", 
          RowBox[{"25942", "+", 
           RowBox[{"3971", " ", "\[Phi]2"}]}], ")"}]}]], "-", 
       FractionBox[
        RowBox[{"8365066369", " ", 
         SuperscriptBox["\[ExponentialE]", 
          RowBox[{
           RowBox[{"-", "2"}], " ", "x"}]], " ", "h", " ", "Pr", " ", 
         "\[CapitalGamma]", " ", 
         SuperscriptBox["\[Phi]2", "2"]}], 
        RowBox[{"110839617", " ", 
         RowBox[{"(", 
          RowBox[{"25942", "+", 
           RowBox[{"3971", " ", "\[Phi]2"}]}], ")"}]}]], "+", 
       FractionBox[
        RowBox[{"8365066369", " ", "A", " ", 
         SuperscriptBox["\[ExponentialE]", 
          RowBox[{
           RowBox[{"-", "2"}], " ", "x"}]], " ", "h", " ", "Pr", " ", 
         "\[CapitalGamma]", " ", 
         SuperscriptBox["\[Phi]2", "2"]}], 
        RowBox[{"110839617", " ", 
         RowBox[{"(", 
          RowBox[{"25942", "+", 
           RowBox[{"3971", " ", "\[Phi]2"}]}], ")"}]}]], "+", 
       FractionBox[
        RowBox[{"8365066369", " ", 
         SuperscriptBox["\[ExponentialE]", 
          RowBox[{"-", "x"}]], " ", "h", " ", "Pr", " ", "\[CapitalGamma]", 
         " ", 
         SuperscriptBox["\[Phi]2", "2"]}], 
        RowBox[{"110839617", " ", 
         RowBox[{"(", 
          RowBox[{"25942", "+", 
           RowBox[{"3971", " ", "\[Phi]2"}]}], ")"}]}]], "-", 
       FractionBox[
        RowBox[{"8365066369", " ", "A", " ", 
         SuperscriptBox["\[ExponentialE]", 
          RowBox[{"-", "x"}]], " ", "h", " ", "Pr", " ", "\[CapitalGamma]", 
         " ", 
         SuperscriptBox["\[Phi]2", "2"]}], 
        RowBox[{"110839617", " ", 
         RowBox[{"(", 
          RowBox[{"25942", "+", 
           RowBox[{"3971", " ", "\[Phi]2"}]}], ")"}]}]], "-", 
       FractionBox[
        RowBox[{"8365066369", " ", 
         SuperscriptBox["\[ExponentialE]", 
          RowBox[{"-", "x"}]], " ", "h", " ", "Pr", " ", "x", " ", 
         "\[CapitalGamma]", " ", 
         SuperscriptBox["\[Phi]2", "2"]}], 
        RowBox[{"73893078", " ", 
         RowBox[{"(", 
          RowBox[{"25942", "+", 
           RowBox[{"3971", " ", "\[Phi]2"}]}], ")"}]}]]}], ")"}]}], ";"}], 
   "\[IndentingNewLine]", 
   RowBox[{"<<", "\"\<PlotLegends`\>\""}], "\n", 
   RowBox[{
    RowBox[{"w1", "=", 
     RowBox[{"Plot", "[", 
      RowBox[{
       RowBox[{"{", 
        RowBox[{
         RowBox[{"u1", "[", 
          RowBox[{"x", ",", 
           RowBox[{"-", ".5"}], ",", "0.1", ",", "1.1", ",", "0.2", ",", ".1",
            ",", "6", ",", "01.2", ",", "0.1", ",", " ", "0.1"}], "]"}], ",", 
         RowBox[{"u1", "[", 
          RowBox[{"x", ",", 
           RowBox[{"-", ".5"}], ",", "0.1", ",", "1.1", ",", "0.2", ",", ".1",
            ",", "12", ",", "01.2", ",", "0.1", ",", " ", "0.1"}], "]"}], ",", 
         RowBox[{"u1", "[", 
          RowBox[{"x", ",", 
           RowBox[{"-", ".5"}], ",", "0.1", ",", "1.1", ",", "0.2", ",", ".1",
            ",", "18", ",", "01.2", ",", "0.1", ",", " ", "0.1"}], "]"}]}], 
        "}"}], ",", 
       RowBox[{"{", 
        RowBox[{"x", ",", "0", ",", "8"}], "}"}], ",", 
       RowBox[{"PlotRange", "\[Rule]", "All"}], ",", 
       RowBox[{"BaseStyle", "\[Rule]", 
        RowBox[{"{", 
         RowBox[{
          RowBox[{"FontFamily", "\[Rule]", "\"\<Times\>\""}], ",", 
          RowBox[{"FontSize", "\[Rule]", "24"}]}], "}"}]}], ",", 
       RowBox[{"AxesOrigin", "\[Rule]", 
        RowBox[{"{", 
         RowBox[{"0", ",", "0"}], "}"}]}], ",", "\[IndentingNewLine]", 
       RowBox[{"PlotStyle", "\[Rule]", 
        RowBox[{"{", 
         RowBox[{
          RowBox[{"{", 
           RowBox[{
            RowBox[{"Thickness", "[", "0.003", "]"}], ",", 
            RowBox[{"Dashing", "[", 
             RowBox[{"{", "0.001", "}"}], "]"}], ",", "Red"}], "}"}], ",", 
          RowBox[{"{", 
           RowBox[{
            RowBox[{"Thickness", "[", "0.003", "]"}], ",", 
            RowBox[{"Dashing", "[", 
             RowBox[{"{", "0.001", "}"}], "]"}], ",", "Magenta"}], "}"}], ",", 
          RowBox[{"{", 
           RowBox[{
            RowBox[{"Thickness", "[", "0.003", "]"}], ",", 
            RowBox[{"Dashing", "[", 
             RowBox[{"{", "0.001", "}"}], "]"}], ",", "Black"}], "}"}]}], 
         "}"}]}]}], "]"}]}], ";"}], "\[IndentingNewLine]", 
   RowBox[{
    RowBox[{"w2", "=", 
     RowBox[{"Plot", "[", 
      RowBox[{
       RowBox[{"{", 
        RowBox[{
         RowBox[{"u2", "[", 
          RowBox[{"x", ",", 
           RowBox[{"-", ".5"}], ",", "0.1", ",", "1.1", ",", "0.2", ",", ".1",
            ",", "7", ",", "01.2", ",", "0.1", ",", " ", "0.1"}], "]"}], ",", 
         RowBox[{"u2", "[", 
          RowBox[{"x", ",", 
           RowBox[{"-", ".5"}], ",", "0.1", ",", "1.1", ",", "0.2", ",", ".1",
            ",", "13", ",", "01.2", ",", "0.1", ",", " ", "0.1"}], "]"}], ",", 
         RowBox[{"u2", "[", 
          RowBox[{"x", ",", 
           RowBox[{"-", ".5"}], ",", "0.1", ",", "1.1", ",", "0.2", ",", ".1",
            ",", "19", ",", "01.2", ",", "0.1", ",", " ", "0.1"}], "]"}]}], 
        "}"}], ",", 
       RowBox[{"{", 
        RowBox[{"x", ",", "0", ",", "8"}], "}"}], ",", 
       RowBox[{"PlotRange", "\[Rule]", "All"}], ",", 
       RowBox[{"BaseStyle", "\[Rule]", 
        RowBox[{"{", 
         RowBox[{
          RowBox[{"FontFamily", "\[Rule]", "\"\<Times\>\""}], ",", 
          RowBox[{"FontSize", "\[Rule]", "24"}]}], "}"}]}], ",", 
       RowBox[{"AxesOrigin", "\[Rule]", 
        RowBox[{"{", 
         RowBox[{"0", ",", "0"}], "}"}]}], ",", "\[IndentingNewLine]", 
       RowBox[{"PlotStyle", "\[Rule]", 
        RowBox[{"{", 
         RowBox[{
          RowBox[{"{", 
           RowBox[{
            RowBox[{"Thickness", "[", "0.003", "]"}], ",", 
            RowBox[{"Dashing", "[", 
             RowBox[{"{", "0.01", "}"}], "]"}], ",", "Red"}], "}"}], ",", 
          RowBox[{"{", 
           RowBox[{
            RowBox[{"Thickness", "[", "0.003", "]"}], ",", 
            RowBox[{"Dashing", "[", 
             RowBox[{"{", "0.01", "}"}], "]"}], ",", "Magenta"}], "}"}], ",", 
          RowBox[{"{", 
           RowBox[{
            RowBox[{"Thickness", "[", "0.003", "]"}], ",", 
            RowBox[{"Dashing", "[", 
             RowBox[{"{", "0.01", "}"}], "]"}], ",", "Black"}], "}"}]}], 
         "}"}]}]}], "]"}]}], ";"}], "\[IndentingNewLine]", 
   RowBox[{
    RowBox[{"w3", "=", 
     RowBox[{"Plot", "[", 
      RowBox[{
       RowBox[{"{", 
        RowBox[{
         RowBox[{"u3", "[", 
          RowBox[{"x", ",", 
           RowBox[{"-", ".5"}], ",", "0.1", ",", "1.1", ",", "0.2", ",", ".1",
            ",", "6", ",", "01.2", ",", "0.1", ",", " ", "0.1"}], "]"}], ",", 
         RowBox[{"u3", "[", 
          RowBox[{"x", ",", 
           RowBox[{"-", ".5"}], ",", "0.1", ",", "1.1", ",", "0.2", ",", ".1",
            ",", "12", ",", "01.2", ",", "0.1", ",", " ", "0.1"}], "]"}], ",", 
         RowBox[{"u3", "[", 
          RowBox[{"x", ",", 
           RowBox[{"-", ".5"}], ",", "0.1", ",", "1.1", ",", "0.2", ",", ".1",
            ",", "18", ",", "01.2", ",", "0.1", ",", " ", "0.1"}], "]"}]}], 
        "}"}], ",", 
       RowBox[{"{", 
        RowBox[{"x", ",", "0", ",", "8"}], "}"}], ",", 
       RowBox[{"PlotRange", "\[Rule]", "All"}], ",", 
       RowBox[{"BaseStyle", "\[Rule]", 
        RowBox[{"{", 
         RowBox[{
          RowBox[{"FontFamily", "\[Rule]", "\"\<Times\>\""}], ",", 
          RowBox[{"FontSize", "\[Rule]", "24"}]}], "}"}]}], ",", 
       RowBox[{"AxesOrigin", "\[Rule]", 
        RowBox[{"{", 
         RowBox[{"0", ",", "0"}], "}"}]}], ",", "\[IndentingNewLine]", 
       RowBox[{"PlotStyle", "\[Rule]", 
        RowBox[{"{", 
         RowBox[{
          RowBox[{"{", 
           RowBox[{
            RowBox[{"Thickness", "[", "0.003", "]"}], ",", 
            RowBox[{"Dashing", "[", 
             RowBox[{"{", "0.05", "}"}], "]"}], ",", "Red"}], "}"}], ",", 
          RowBox[{"{", 
           RowBox[{
            RowBox[{"Thickness", "[", "0.003", "]"}], ",", 
            RowBox[{"Dashing", "[", 
             RowBox[{"{", "0.05", "}"}], "]"}], ",", "Magenta"}], "}"}], ",", 
          RowBox[{"{", 
           RowBox[{
            RowBox[{"Thickness", "[", "0.003", "]"}], ",", 
            RowBox[{"Dashing", "[", 
             RowBox[{"{", "0.05", "}"}], "]"}], ",", "Black"}], "}"}]}], 
         "}"}]}]}], "]"}]}], ";"}], "\[IndentingNewLine]", 
   RowBox[{"Show", "[", 
    RowBox[{
     RowBox[{"{", 
      RowBox[{"w1", ",", "w2", ",", "w3"}], "}"}], ",", 
     RowBox[{"PlotRange", "\[Rule]", "All"}], ",", 
     RowBox[{"Frame", "\[Rule]", "True"}], ",", 
     RowBox[{"FrameLabel", "\[Rule]", 
      RowBox[{"{", 
       RowBox[{
        StyleBox["\[Eta]",
         FontFamily->"Courier New",
         FontSize->24], ",", "\"\<\!\(\*
StyleBox[\"\[CapitalTheta]\",
FontSize->24]\)\!\(\*
StyleBox[\"(\",
FontSize->24]\)\!\(\*
StyleBox[\"\[Eta]\",
FontFamily->\"Courier New\",
FontSize->24]\)\!\(\*
StyleBox[\")\",
FontSize->24]\)\>\""}], "}"}]}], ",", 
     RowBox[{"Axes", "\[Rule]", 
      RowBox[{"{", 
       RowBox[{"False", ",", "True"}], "}"}]}]}], "]"}], 
   "\[IndentingNewLine]", 
   RowBox[{
   "h_", ",", "\[Omega]_", ",", "\[Lambda]_", ",", "\[Phi]1_", ",", 
    "\[Phi]2_", ",", "Pr_", ",", "A_", ",", "\[CapitalGamma]_", ",", 
    "Sc_"}]}]}]], "Input",
 CellChangeTimes->{{3.7215660274516416`*^9, 3.721566040349787*^9}, {
   3.7215660977220354`*^9, 3.721566411299962*^9}, {3.7217140979679117`*^9, 
   3.7217141382352147`*^9}, {3.7217141744782877`*^9, 
   3.7217142351327567`*^9}, {3.7217142913909745`*^9, 
   3.7217143138822613`*^9}, {3.7217143443090014`*^9, 3.721714401441269*^9}, {
   3.721714490604369*^9, 3.721714498725834*^9}, {3.721714559828328*^9, 
   3.721714715861253*^9}, {3.72171481546695*^9, 3.721714827912662*^9}, {
   3.7217148741303053`*^9, 3.7217148859049788`*^9}, {3.721714920730971*^9, 
   3.7217150028106656`*^9}, {3.721715043835012*^9, 3.7217150602969537`*^9}, {
   3.721992236288072*^9, 3.721992356155928*^9}, {3.721992401347513*^9, 
   3.721992440421748*^9}, {3.7219924727905993`*^9, 3.7219926492456923`*^9}, {
   3.7333638987053666`*^9, 3.7333639503733215`*^9}, {3.7333639856553397`*^9, 
   3.733364003580365*^9}, {3.734701545392618*^9, 3.73470155958343*^9}, {
   3.7374696280768843`*^9, 3.7374696866802363`*^9}, {3.737469717001971*^9, 
   3.7374697817396736`*^9}, {3.737469814314537*^9, 3.7374698243581114`*^9}, {
   3.737469868886658*^9, 3.737469883880516*^9}, {3.73747010178998*^9, 
   3.73747011683784*^9}, {3.742801109877433*^9, 3.7428011239772387`*^9}, {
   3.7428012368116927`*^9, 3.742801403158207*^9}, {3.7428018436164*^9, 
   3.742801847479621*^9}, {3.742801906820015*^9, 3.7428019442901583`*^9}, {
   3.7428244706367598`*^9, 3.7428244874497213`*^9}, {3.7428249772087336`*^9, 
   3.74282505110196*^9}, 3.7428253443807344`*^9, 3.7428253814418545`*^9, {
   3.7428254676347847`*^9, 3.742825659545761*^9}, {3.742825710108653*^9, 
   3.742825726630598*^9}, {3.7428258252772408`*^9, 3.7428258845406303`*^9}, {
   3.7428259192486153`*^9, 3.742825920430683*^9}, 3.742826032039067*^9, {
   3.7428261450865326`*^9, 3.7428261588573203`*^9}, {3.742826616365488*^9, 
   3.7428266672003956`*^9}, {3.742826789868412*^9, 3.7428268217072334`*^9}, {
   3.7428268520229673`*^9, 3.742826956383936*^9}, {3.742826993364051*^9, 
   3.7428270220736933`*^9}, {3.742827256343093*^9, 3.7428272743101206`*^9}, {
   3.7428276868707175`*^9, 3.7428277375626173`*^9}, 3.7428278598406105`*^9, 
   3.7428281046706142`*^9, {3.7428281953728027`*^9, 3.742828216035984*^9}, {
   3.7428282572883434`*^9, 3.742828413748293*^9}, {3.742828569184183*^9, 
   3.742828636926058*^9}, {3.7428286858188543`*^9, 3.7428287005486965`*^9}, 
   3.742828792473954*^9, {3.742828855752574*^9, 3.742828858575735*^9}, {
   3.7428291281791553`*^9, 3.7428291440190616`*^9}, {3.7428292728974333`*^9, 
   3.7428292821899643`*^9}, {3.7428294123974123`*^9, 
   3.7428294408540397`*^9}, {3.7428295540865164`*^9, 
   3.7428295572576976`*^9}, {3.742829658933513*^9, 3.7428296693781104`*^9}, {
   3.74282978877594*^9, 3.742829821891834*^9}, {3.742829932568164*^9, 
   3.7428299767876935`*^9}, {3.742830164575434*^9, 3.7428301777041855`*^9}, {
   3.742830278165931*^9, 3.7428302857083626`*^9}, {3.7428304974704747`*^9, 
   3.7428305596040287`*^9}, 3.748051130767848*^9, {3.7480511899702344`*^9, 
   3.7480512061381593`*^9}, {3.7480512629834104`*^9, 3.748051355405697*^9}, {
   3.7480514237086034`*^9, 3.748051453946333*^9}, {3.7480515607504416`*^9, 
   3.7480515616344924`*^9}, {3.7480518074465523`*^9, 
   3.7480519287534904`*^9}, {3.748052158770646*^9, 3.7480521838410807`*^9}, 
   3.748052308774226*^9, 3.748052381271373*^9, {3.748052503644372*^9, 
   3.748052518889244*^9}, {3.748065138439912*^9, 3.7480651581030364`*^9}, {
   3.748065235732476*^9, 3.748065243327911*^9}, {3.7480653731173344`*^9, 
   3.7480653871651382`*^9}, {3.7480659361405373`*^9, 3.748065938995701*^9}, {
   3.7480661033671026`*^9, 3.7480661068853035`*^9}, {3.7480661877969313`*^9, 
   3.7480661892130127`*^9}, {3.7480665406911163`*^9, 
   3.7480665416531706`*^9}, {3.7480671771705203`*^9, 
   3.7480672099003925`*^9}, {3.748067752477426*^9, 3.748067763467055*^9}, {
   3.7480726954473696`*^9, 3.748072700449656*^9}, {3.7480728219126034`*^9, 
   3.74807287413559*^9}, {3.7480729828968105`*^9, 3.748073000777834*^9}, {
   3.7480734464583254`*^9, 3.748073502612537*^9}, {3.7480736250795417`*^9, 
   3.748073653764182*^9}, 3.7480737234921703`*^9, {3.748074182934449*^9, 
   3.748074186656662*^9}, {3.748074216851389*^9, 3.748074224108804*^9}, {
   3.7480816160218344`*^9, 3.7480817872786293`*^9}, {3.748081862726945*^9, 
   3.7480818968438964`*^9}, {3.7480822503831177`*^9, 3.748082251056156*^9}, {
   3.7480824334795904`*^9, 3.748082435095683*^9}, {3.748082536290471*^9, 
   3.748082552138377*^9}, {3.748083141474085*^9, 3.74808318422453*^9}, {
   3.7480832526094418`*^9, 3.7480832724005737`*^9}, {3.7480834329637575`*^9, 
   3.7480834502667475`*^9}, {3.7480835494324193`*^9, 3.748083580062171*^9}, {
   3.748084011439844*^9, 3.748084024459589*^9}, {3.748084113092659*^9, 
   3.748084113773698*^9}, {3.7480846985491447`*^9, 3.7480846996632085`*^9}, {
   3.760952638865754*^9, 3.760952660211975*^9}, {3.7609527862581844`*^9, 
   3.7609527986878953`*^9}, {3.7650756433394585`*^9, 3.765075647413692*^9}, {
   3.784427959367544*^9, 3.7844279794833884`*^9}, 3.7844280885889034`*^9, 
   3.7844281650989532`*^9, {3.784428197223035*^9, 3.7844282480899916`*^9}, {
   3.784428337219865*^9, 3.7844283670817432`*^9}, {3.784428416298113*^9, 
   3.7844284774638896`*^9}, 3.7844285082834625`*^9, {3.784428565341859*^9, 
   3.7844285882276125`*^9}, {3.7844286212213697`*^9, 
   3.7844286394047747`*^9}, {3.784428682752837*^9, 3.784428720438013*^9}, {
   3.784428858615838*^9, 3.7844288923785396`*^9}, 3.7844289500293903`*^9, {
   3.784428980314351*^9, 3.7844289842448373`*^9}, 3.784429068497503*^9, {
   3.784429177601116*^9, 3.7844291814379563`*^9}, {3.7844294358384094`*^9, 
   3.784429469270957*^9}, {3.784429517446143*^9, 3.7844295384599085`*^9}, {
   3.784429575312346*^9, 3.784429598360799*^9}, {3.7844296334797735`*^9, 
   3.7844296773644037`*^9}, {3.7844297227889147`*^9, 
   3.7844297329497375`*^9}, {3.784430412969553*^9, 3.784430438920147*^9}, {
   3.7844304800371776`*^9, 3.7844305697313037`*^9}, {3.784431000372513*^9, 
   3.7844310723230786`*^9}, {3.7844311354233303`*^9, 
   3.7844311785818853`*^9}, {3.7844312302277565`*^9, 
   3.7844312477578716`*^9}, {3.7844312846511993`*^9, 
   3.7844312929340467`*^9}, {3.784431379017812*^9, 3.7844314025468826`*^9}, {
   3.784431488471075*^9, 3.7844315295342503`*^9}, {3.7844315930733128`*^9, 
   3.7844316545728292`*^9}, {3.7844316952430553`*^9, 3.784431739961455*^9}, {
   3.784431789948762*^9, 3.784431805388467*^9}, {3.7844318354730053`*^9, 
   3.7844318472903996`*^9}, {3.784431888130172*^9, 3.7844319047277813`*^9}, {
   3.784539142941744*^9, 3.784539177495408*^9}, {3.784539250690137*^9, 
   3.7845392583351507`*^9}, {3.784539363003765*^9, 3.7845393724749823`*^9}, {
   3.7845394611309423`*^9, 3.784539473846965*^9}, {3.7845395477069173`*^9, 
   3.7845395637155457`*^9}, {3.78453975824312*^9, 3.784539794755189*^9}, {
   3.784540587333302*^9, 3.784540615231173*^9}, {3.7867754337635465`*^9, 
   3.7867754449945135`*^9}, {3.7867755042381315`*^9, 
   3.7867755284453993`*^9}, {3.786775585187665*^9, 3.786775593898365*^9}, {
   3.7867756305633173`*^9, 3.7867756845778894`*^9}, {3.7867757148907943`*^9, 
   3.78677573587173*^9}, {3.7867757823823547`*^9, 3.786775829773588*^9}, {
   3.7867758816508646`*^9, 3.786775894746847*^9}, {3.786775948323613*^9, 
   3.7867761224951057`*^9}, 3.786776161605545*^9, {3.786776195433083*^9, 
   3.7867762164738235`*^9}, {3.7867771405214033`*^9, 
   3.7867772343135996`*^9}, {3.78677731281467*^9, 3.7867773681616693`*^9}, {
   3.7867774410420866`*^9, 3.78677766306841*^9}, {3.7867777490824265`*^9, 
   3.7867777559400654`*^9}, {3.786777808897441*^9, 3.7867778252457247`*^9}, 
   3.786777856988841*^9, {3.786777892329338*^9, 3.7867779115349813`*^9}, 
   3.7867812627580423`*^9, {3.7867813034412117`*^9, 3.7867813151349416`*^9}, {
   3.786781345793957*^9, 3.7867813714214277`*^9}, {3.786781402534272*^9, 
   3.786781403765974*^9}, {3.7867814613829255`*^9, 3.7867815454530554`*^9}, {
   3.7867815792696643`*^9, 3.7867816298026576`*^9}, {3.786782446922641*^9, 
   3.786782463616991*^9}, {3.786782547514642*^9, 3.786782775413373*^9}, {
   3.7870444847223263`*^9, 3.787044496700266*^9}, 3.7870446311160135`*^9, 
   3.787044689823988*^9, {3.7870448823960123`*^9, 3.7870448845263405`*^9}, {
   3.787044980526638*^9, 3.7870450567767324`*^9}, 3.78704511815435*^9, {
   3.7870451701493196`*^9, 3.787045280864441*^9}, {3.7870453355342507`*^9, 
   3.7870453488087673`*^9}, {3.7870453887639236`*^9, 
   3.7870454106314487`*^9}, {3.7870454525792933`*^9, 3.787045460852171*^9}, {
   3.7870455229102097`*^9, 3.7870455378921466`*^9}, {3.787057147691985*^9, 
   3.7870571819194126`*^9}, {3.7870572826031494`*^9, 
   3.7870572842627287`*^9}, {3.7870573372922726`*^9, 3.787057345632969*^9}, {
   3.7870577565275803`*^9, 3.787057791881941*^9}, {3.787057826525236*^9, 
   3.7870578351731105`*^9}, {3.787058516113628*^9, 3.787058527348586*^9}, {
   3.7870589385166955`*^9, 3.78705896933325*^9}, {3.78705900985034*^9, 
   3.787059041621475*^9}, {3.7870591157003794`*^9, 3.7870591774621935`*^9}, {
   3.7870592231680183`*^9, 3.787059309915137*^9}, 3.7870593420102153`*^9, {
   3.7870593833616357`*^9, 3.787059408383724*^9}, {3.787059448525387*^9, 
   3.7870594545483227`*^9}, {3.7870595098254795`*^9, 
   3.7870595374800653`*^9}, {3.7870595779328575`*^9, 3.787059628838767*^9}, {
   3.787059666252754*^9, 3.7870597161886444`*^9}, {3.787059761502231*^9, 
   3.787059810060588*^9}, {3.787059843418431*^9, 3.787059871734793*^9}, {
   3.7871324410445223`*^9, 3.787132546112564*^9}, {3.7872848423231707`*^9, 
   3.7872848554899874`*^9}, 3.787284902789505*^9, {3.787284944967717*^9, 
   3.7872849668322444`*^9}, {3.7872850006169467`*^9, 3.787285019222156*^9}, {
   3.787285064326518*^9, 3.7872850807715673`*^9}, {3.7872851143517475`*^9, 
   3.7872853050015025`*^9}, {3.7872853404048615`*^9, 3.787285390676298*^9}, {
   3.787285457081809*^9, 3.7872854764251113`*^9}, {3.78728590432388*^9, 
   3.787285912101055*^9}, {3.794620944627737*^9, 3.7946209549748106`*^9}, 
   3.79462099900182*^9, 3.794621076586032*^9, 3.7946211331295567`*^9, {
   3.7946211945282555`*^9, 3.794621201912533*^9}, {3.794621247646673*^9, 
   3.794621285384755*^9}},
 EmphasizeSyntaxErrors->True],

Cell[BoxData[
 RowBox[{
  StyleBox[
   RowBox[{"General", "::", "obspkg"}], "MessageName"], 
  RowBox[{
  ":", " "}], "\<\"\[NoBreak]\\!\\(\\\"PlotLegends`\\\"\\)\[NoBreak] is now \
obsolete. The legacy version being loaded may conflict with current \
Mathematica functionality. See the Compatibility Guide for updating \
information.\"\>"}]], "Message", "MSG",
 CellChangeTimes->{
  3.7870573536654544`*^9, 3.787057799689554*^9, 3.7870578394257054`*^9, 
   3.787058978552599*^9, 3.7870590497666597`*^9, 3.7870591820868225`*^9, 
   3.787059312606803*^9, 3.7870594124129686`*^9, 3.787059472020522*^9, 
   3.787059542166501*^9, 3.7870596321060314`*^9, 3.7870597198308353`*^9, 
   3.787059813137312*^9, 3.787059875009059*^9, {3.787132560697562*^9, 
   3.7871325889829245`*^9}, 3.7872849871678452`*^9, 3.7872850824181404`*^9, {
   3.7872851672842026`*^9, 3.7872852100663414`*^9}, {3.7872852946012897`*^9, 
   3.7872853074339733`*^9}, {3.7872853537541103`*^9, 3.7872853717430077`*^9}, 
   3.7872854233878727`*^9, 3.7872854877677145`*^9, 3.787285928551031*^9, 
   3.794621148006876*^9, 3.7946212506219797`*^9, 3.7946212872688828`*^9}],

Cell[BoxData[
 GraphicsBox[{{{}, {}, 
    {RGBColor[1, 0, 0], Thickness[0.003], Dashing[{0.001}], 
     LineBox[CompressedData["
1:eJwVVGk41I0DdFREETbl3BR6k5C3lIr5oV6SenN0CXlDRK6opMNSKzlKSHJF
hA5H2NxFiVRinVksrXUfy+aIxN//wzzzYeZ5Zr7MKJx1N3Pg4+HhSVvC/9nY
YYBePkjVDSAn3Fxc5GCZgbRHl5Q9Qg3T7zqwOPj7SUx8npQ3kgIl/cYqOThU
25qbIHUb3HSJe07BHJywnymLkIqCrk2qwKwkB53qdwzCpFJxWOUn4aw1hqS1
/wYGS+Uj2sTdJDRsBNdqH1UeL86HUskFSwHvERyndvNtOk0DI/jy+yTLEaya
8vQriX+DgXmV9Wp/jcCnKcpnhFwEgw6ScnblMEwjGc5HlN9i6mVq/Db+YfgL
5m2+K1WJFVQ9G+2Hg1AxfBCU61GJerkn65xuDKKB6j7YXl2J0TRuBc1hEIr8
qi/VLn/EWFbi0UytQVT9SVVraqjCrLH59pWMAaz6Gb2THFqD7YH+9ubKA4jp
9DWgLXzDj5nv8jub+qAneyqVeawO1/Nj5+fe9WHIctdywcw61A2WmrW/7IP8
yFW7zG31qCeseoZu9cH9vJYST0c9NPRr5vV29kHcPjvj2e4GtJx59S4vvhcn
TyVnj080gWkRbPf5Bhucdguhp9LNMH7EkKh0ZSPQRtDB3KAZXT4FV+jWbOTZ
uUu/iWrGvmdH5pV12RBx06Fe29WCBf8x1+LFHnwMaLNccaMVMSW1w26BPdB8
JbZCVpCBGe5mIa9kFmrUPtrWajAQGUsJKYhkwfa1T8nNUwzUaijwrA5kIexN
l8ePFwx8MtbzHHJmYaA8sz3tcDuubVm2x3UnC4nNB19vj+xAvoF9L6X2B4QX
/a0M5buQYnWH59TKH4g5f8JG9Z8ubP86UVz/pxuKTaq2Ym5deDWs7nmc2w3d
56127WVdmKsuDQtp70bR82hagVo3WkMU8mKzujFqPlJ66Fs39DZ/O6h7ohvH
Mh598VrNggZ/gMxx+y7EWweYnFNgIcVj7hv1aBdY4q61J5d6zX9uo9bu64L7
Df06HWsWXPOWB6Wu7cJds9EGgUwW+D48euX6iYmyeX1GnEkPOmt3mplrMqFk
OjbwIYSNG++P7X0u2QlpP8M9jslsuNYd2aC5rBNrMpNChArYGK0t2tE40YE5
QXM1UxYbA4E9Tta1HagvL/Bi7u5FLO+i5z1qB3w1/Bd+9fYigddGwXCuHd9E
SSQ1oh/eSUKX9k4y8EHH1YF+rB+XvB2SwtgMFLpUvfF26Uf5zSyVySYGUqp9
TpVE9yPho83wHxoDPn6diUajS7rNpCjvVQY2ctK22MUOYDe/5FAmHwNXvmkj
ZnIQOVqBRQOb2iCiRuutERwCu7iPc2ldG1LDNEJ/yw4hPVdeWFy4DXSTzW02
B4aW8i4lX+Z+x9YvJC+l6CGMaZqqciq+o6uak5a7axjFPxx/hdp9h2HFM5Fa
36XdXqj4MpvTCuYGBdrCvRHskVPcjLRWeFPiT2ukjIBn9XeZB3GtSEZkRuSX
EXxiaoVZBrbidxlF31J2FFxxnUJ/q1ZkF5++3F82iguVQnniwq1Yly/G5OVd
+p23lfp1Hi2wCv1twV76EXxNHa4414Kn9r1fqlQ5MC0UFa6waoHq2qKikJMc
1EhwzrKNWqB/2fbh2hwOzhtNeJYptEAr/kRalPo4TI9S/37e3Iz/bNKsM5jj
+N1ZrjF6oBm3jWUePx4ch5eytr6JTjPStMKbgifHIR/kmkzb0YwREd9DrkIT
GL2VszJ9UzMuvzusrak1sZRL+8zH14zQDVOk0rAJDIs+iw0vb8IblsHXun1c
GCxM9Cfsb0KLkf9EmCEXr/621DbRacJ01ltJEzMuvuRG0Pi0mrDrmvZ/nxy5
qI2h/b6zuQmFEurT5RFcyDlqnuEKNaFov/SG3AEubt5+WLq3sRGlaeNeUVE/
Qb0w13f4fCPeOyfInBqZROvMtJvQ8wbkDbq42ExPIvZ4LOlzSgNSnfaU2PFM
waIi69q9xAZQz7VaupGmsFe83kMpqgFGZ8Vib+2bwt3C0K0hfg2oO0VdnxU6
hSP1lmnqJxrQYeS6ln/bNFw8Il+8WtmAKWUd0UzXGdz3jRCS8KVDl6VfHewz
A4uIA8yLl+gITDDyc7o1gx56lUeLBx2SJAvOpscz2D3qWJDhSIcWr0tdbOUM
VFRLxa4eo8OnPeZ+kMwvROSe//fDdjrm70+K2tf8wqBVFbVhpB58sy/XyCjN
QfdxeHuCSz20Fm3fmGfNgyH2TO+oYh2+3t7xrUplEe+D+0h3ntaCHD48+3yM
h7DyJ0mwpL9ieKaL2azBR/Dn3FpRVPIZqUMln0Xu8RPeSnfVXQxrICKXzmGz
lxFeQT29xcxqhJ6nnUtSXEEINsTJhjyowjTxku3kJ0CQfDZXzWz9CG/NynzJ
D4IEv8C2A92sD+jKqgyhKwgRWyTirFZR3+O3c1PcFl9hQrqeoWuiVYGtegIL
50pWEctNwkYdBMph+FTB8fU6EaKz2f9LwsMyXJE7s/GHlSgxdKnPce2ZEqiO
HBNuPbyGOOS6g/bYpAgSouOClXNriOyjlasoKgVY9i4ue1O8GHFY0F3f7iAN
LjtK2lYeEifIsqstQ87k4eXBs0lvp8WJOgvdny8SX2NqWHpNX7QE4axt9Prg
+hzQzA35o/aTiAA+PeYR+Uz4GVGf5PeRiLSLxfUOV15AodP4ewp1LZE+R5sM
Fs3Anl23o6Q0JYme8XH6tYxnsJKvm+VtlCQcO7J1SLEpmPocxvLwX0fQI3y5
+8KTEbPMxttMcT0RQCTFr8p4Agkm7Slf5XqCasC9fi80Hstv+Ftoe0oRXxm9
yheuPwbPc5tslrg00esqnLKtNxoXY7PDxN9LEw8KVeKcTkehbGuQoJibDPGz
j9WRIhcBMeOLqgEiskSs0jGB8T3h6NhW33i1VJa4uK6jtaU6FDmJUGTbyBE/
SnrDd+TehXW2lpjcghxxoF/Xp/VXICjUZP+OF/LEu0RJRUez28gckIsTMSET
9o7/So/LBCAogWrLPEImmLFuex6JB8DebFQpy5RMzNIbu/VXBkC2tDTn8Ikl
v2ZIYfq0P4Lvn64KPUsmfts+sEqn+8NJ6/GE0FUysSDmUH49yB8bb5OMBNKW
dCWS48VZChZ2X1/dmkEmuNXqwWnjFLSN9jSkvSQTZavKppj9FISfyLP+5zWZ
GDualGjVQsGiipkXtZRMGA8y+ELyKOig30/kbyQTFIkBz1w3CgoDZ+wam8mE
FmT2qpyjIGrvmS0p38mEbCpTLc2agkPP1PL1mWQiJ4J274UJBcU+tTX+g2TC
TUd5nq1CQfS2nfdNR8jE4KuTfTc2UuDJirdQ4JAJRabLiLQ0BX+ZXOgqnyQT
jPjB/f+tpGAZb1Nq+AyZuGufEynES0E3ba+z7RyZUKncMOY+4YdS5xR1jT9k
Qr/iIqOh2w+PyMJTi4tkQjWrYECn3g//AzFhI0w=
      "]]}, 
    {RGBColor[1, 0, 1], Thickness[0.003], Dashing[{0.001}], 
     LineBox[CompressedData["
1:eJwVk2k8FHoDhWnjKmuStUGUK9vtlq1b558WChVRWXMtKZKK29VmLBGilJFs
JdtVQmVLllQiMpYxk8Y2DErC2BXh7f1wfufL8+n5naPk7G3ptoSPj6/oV/7f
+90Gmiu/huwI7dU+t7jIw7Jdsmc5Mq6w2PbD6jCHhz8f3EvKl/HFklhbvYYK
Hkzprc+TZa7hDGe1mb4/D0ddZ8rvyNCQRZdaxV4YQaf29V1RMukw/jS1UU1g
BClrDoZGyBSAHdjnztk8hMv0uKojLwvAOLKf/63UEI6EdC9Zb1cI6ZA9Ee9n
v2HV1DlqaVIRaMsSW/TffoMfk+Y3RCnBwVR/tcfW32AR0+ZxYEMF3sVZXs0L
GESgYP7GcJkqpFmIXdk3MgB149thz89WIcFC5IsCcwCMEO+v7TVVCD69ZEry
5QBUlmpka114h4fXNhzyCB1A9Xy6FpNRja071nrkKA5g1cTdrZTIWhgfCZ49
a/cF9zov7SpcaIBKO92INdCPnfI26V3WjViwoZE8Rj8GbfWWC+Y0ouSO52Bm
WT/WDV10ydFsgtbz97kj0f3wPqWrytfRhJw92bPthv2QcM3LytBnQEFSTk2E
1odjNg/zRseYmNF8srfTthe8diuhVFkWFjRTO1z39SLUUdDt8C4W/lQ7GL1E
vxf5Lt6yRTQWzKlXBqhreiFyZnvIZb2PGDccvU5t5uJdENt2xdVWeOzuMrxi
zsXmJ+Ir5AXbUEOZSKmw6kGt1jsnuk4bKlmCzuw9PXB65lfqb9OGZ7sXdQT0
ehBVxDnb87gNN8KMkhNlejBQmdOead6OyCDXrRmcbtxn7Xv2R0wHip7J9m/0
7sbKxUB743UceE4Y6GfpcnDv1FFHjb0cvBjabPpBgQMVpoaT+BkO2ku/soWX
c7DjUatLezkH4Rt0mKMtXSh5dLewWKsb46e01dR9ujB8eKjMtKEbJoZe2vuL
O2GdFffBR5iLY4knM/dadyDJIcjshBIXe9UG9VaTDnAlvOjHtnIhzvBon1Xv
gPdVo8btDlzoP2hjyvJ3INxymCGQw4WPK+FLyG1H+U+jtkSzX97m8pQuirRD
1WJk4O2NPuzZbvehu5sNWaqxofvDPtwUyisypbMhlpNyQ6i4Dw0a13nNJWzM
Ch7WsuD2gRauU6wdw0ZTZbFPl34/+lbVZmgYs3FJJ3Dhe38/eBMJ1asKPqFB
VFJSi3yB5CW+Ot+UVrzd7uXWbP0Fn4YL/JdHt+KFZ3WRr+cXvGh12pZDbUVa
jZ9N6d0vCJ8+cGDn8Vb4UTvvmwx/gcqP6DN+lFYo8zJ/d0n4teuyxecC6R/x
b4MB7k1+hZnQp4i2MhZEtAr7awUHYbNBPOtnHgvpUTqRc/KDeHtZL1U7jYVm
s41sxz2DKFWeYdaEs7Dpg6SP6t1BXO5wb6w4ygKnhpf5XO8bhAMVjQqmmTB+
nSFCvzSEl0/cHTcRJroUlQoXbg7hFXe9PNnKhG9Akp1O2hAOiIkru6gz8RAx
WTEfhlBjMFbSIsnEXHmAka38MBr+K13hMNiCvJd2F76UD8NUAW8X41qwtkC8
i5+fh2Bzw1iBeQbsI+es+qR4SJqJeTQ3zkCqa/+Hag0e+NKCufMDDGisKSm5
cYwHj/BJLw0WA0YXnGLXPOWBV52Ypp3LgG7S0Uya9ijON65JL3Nm4G/HTIes
rlEUie4UcGc149p+ufj4r6OIyHvT+L2+GZm60cyIyVGMCK81u1vVjCGRS6Ze
QmO4Zh8kPZnfjAuvzA02647hffRFUYOYZkQqTkmWRY2BVmxvwD7cjCLurvrG
v8ZRG0VRmf/1848mgWNRxuMIMPY4vvxjE6ZzK6TMLMfRzbDjSjU2Qe+ywd/v
3cfxcwctxPp1E16s1p6uvPOLfyPxHJlNKNktq/h8YBwqBG6l55pQljnqQ6NN
4LpY5PCYSBM6VmnFWz6YwOMJrwjB35rw87xnhdjjCZhprK7asLQJ2/FZMOrV
BCxjgksmRhpR0dqeHDI4gcGlXQ/HKxvxSrCm5gKZhMfhS+8y3BvxxiNZzmZo
EotzyrE7XzUg/6unp+P0JAZ+m9/1sbAB6ScNS134pkC2z5X/86QBISdabc9I
TkFTjjQx4xtg4iyeEPzXFIwO3UkS/6cBjTYh0rmRU3CVXH/zX80GdJh4rVmq
OY0EqYNNoRl00Gu2uQnqTUP7TkuvdTIdFXuFCoV3TmNyxqBJM5aOB7v/s5K2
nsaB4quzM9focCY9MZpXp9HXmS446UrHgJ61xDH6NCR1T/b7b6BjasN20Ryv
GWRd6JUMyqvHDq5RTYTfDI4I1M8X/VeP0GQT6sngGXw2v2s7+aAeUpJWvPXx
Mwg+tXxzWHQ9dPk9GxOqZtBx9OETifP18Gu/dytM7js8fQ6WZujW4+etSVHX
2u/oUc7gHX/3AUt+ZIvJqc7Cdlet7O7pOsjRjSagPQvv2yckbo/WYctDNsvV
YBbFYitiuYN1cNsnkJhrPovnrDzpGE4d3sc7qxpdmMXpKBX132vrcMtQxvBU
zSxSH/grKSfXQf5KqEvxqTlIn1T8U9SkDrqLTkWHc3/Ci3HL2SCrFvXXtjRU
qy+i77aVqlPke1Civ/14NMJHzBST2nb41ODbDKeLpbOE2Lwx6HjnV430wdI6
kZtLiWbYMX9lr3cQUfiP19e3jKh4F/H7uVUh8lThiRSVFcS2JymB3+stpkl2
30mqAHkVv9zyqf0b+G6uKpB6K0gOuQTdb7d/DU5u1Y1mJSEyfLt86r5xJeY8
mIm/X1pJTJ07YhbOV2DTToGFE6WryOvX+UmXg8pgnKrk/mytCPHV+FdOz/cl
/lU4rtxjL0pcLTLYDnEvoDFkvbLVXIycU3IwWcYswmrRUcGqWTGynnV+vHih
AMteJeatTxIntLjwsGCHfHhuKWX/ZipB/tx948nOZ8+Qvc85pWJagvTety9m
qD7F1DdZsc93V5MKL4afWVwOCg8bL6XtliSX78i/6GQ/BtUk5EHBZ0kSd6h4
iO2XBaXO/Z/SQtYQ2l9Bv5WYZ8JQ7xpNZrMUkYm6dL1KMR326xp/8LdIkc6u
qwmiRqmYqoving1cS3IPzrumuqXg3jJHX0sVaaKm9vSBZnIyVncVpi6pkiYf
XT+qc14nYPnVQCuDczLkQrVGx+uROPA9cszjSsgSB9nsAqvwWJxPyIuSeCNL
tD93vSnWikH5pjBB8TNyJHU9h6olcxvi+89rBInIk1KjeJ2Q3Jvo0GxquVgm
T4TvVSpQd9zA0/tQ6XNUIFvshDYY24XBIU9XXGFBgaQtagv/QQ9BQMjDwI7H
64h6T7n7k4PByBlQSBQxo5CQp17RZwwDEZYc4tR1gEJe+vkqpPwRCFfLYdVc
CwoZrwzrZKkFQr6s7Kn5UQq5ua6YZ742EBG37KojnSmkOsxG/exkAE7qxo8J
XaSQynz505fzAqB8TdJEIJNCYuvn21PUArCgf0W4NYtCwgvX/W2tGAD2cC8j
M5tCHAVseoSlAxB9NN9h7zMKkf1mVB8hEIBFdUufkDIK2Wh7VP8knYqO5lv3
l7ZQSMyQ36FQUypehM64tLAoJCp7TNVrGxW0bcd/T/v0i1fwKrXbRIVphlaB
UReFHOMKyhxaScVLP3pt4FcKSQhz3Bn7wR93NbfeshiikMn93iUlpf44x02y
UuJRiE9Q28f+bH+omZ3mVE5SSLNu0KRVpD+W8TPTo2copCxCeSTuij+6C7d5
OM1SSCR/P5V72h9lHmnaOvMU8v2Uf+YWB3/EUVZOLS5SyPqX6Y43zf3xP/pb
mS0=
      "]]}, 
    {GrayLevel[0], Thickness[0.003], Dashing[{0.001}], LineBox[CompressedData["
1:eJwVk2k8lAsDRxE1SURT2ccUlbJVt4T0f2ihjLpIkZIsFW5FSlJjCyWUIpEl
WxJXUsieNMa+j6wRWcdo7KTive+H8zsfz6dDtb5qbMfHw8Pz6T/+76N2w40l
I377A16V2iwtccF/QNKpR8IWYqoGcjpdXOx6ERH9XuI6rBNjuem5XBjUtr6L
kfDF6HqyIOkaF6ds54qeSIRhjXbAmrzBH/iqeu9AsEQSdPznhQdbxxC37rj/
A4ksSH8wv7uzbRS3a58xTuZnwWNyS4pH3ihO+n3j22SRjVOeZOPx56MQmnH2
LIjOwSGhVY8OWI7CjRXmxqHkwezS8LaXg2wYhXY4HNtcjNC7PJY7FkfgTXq/
JUCCAUK2J9Jcbxjb9B7ff+fEwAU/ek7ztmE0+V0d6SxnQHyn2NbrwsOQX6aU
puJaBpPTb45v+TIE5p8kFVYTE047OhOMLg5BaCp8NyWoEuc3+4U8DBlExFf3
A9mLdbAuLr1w408/dKTNk7pN6+GxFOxrM9AP9ml1AVJ6PZK0JH2u1fZDlnPL
Jl25AUGbdrtPxvTjqv0eBZ6uBigeCZ6/QfRDzDYj5eXeJthVBIRcCvwOM/P4
jPEJFkRX1CmOq/eB23lCMEGyBVkM+5cCCn3wtyTZmRxogX/rYMousT68t7kq
mRPWgjPmqaw2Ti+Er2j73Vb/goGpifiDib0o82k/vZzeCq3aHwEB5F7s/Fd0
uTSpA89oxeqCpG+oVCmzqlXrQDd1o/MstwdWmW4FHuYdUM7M/8zX0IPgnB6n
3tQOhAfdexIZ0oPhkvTOZMNO7P8QcD5/bQ9iW45k7gjtgjMSKmOo3Vi15H1G
T7YHIcp2V2NPdyHC/pSl0uEeCOv4yM2gC/IsJSvRKz2wjHNpvKLQhf2vW206
i3pALRoMqhrvRN7r8OwPKt+wp1CKLRvQiTETTqFB3TcIbd5fvaGkA6Ypz6pd
VveBvuv4DvXD7Yg+60O7QO0Du6c9Lk61HX1il2vNdvdhe/svta0S7bhK163X
PtuHZYEZ1MecNgQYjzWtSO9Dv8CICTOsDUW/dTuiaN9BbN02EctuhYLRj+HP
gf0QzrWyEE/7AklPPc2L8f14fUjE0C78C9akxwUKfuhHauCJ1AbvL1ggmagY
9fUDQXQBPvMvaCj54NK9dwBq4qHtVaQvcFfzXpwfGMC+wVbHpsstqBMhk1WI
IWSYzMq+obHwWfuyXaPpEDQv8p+la7GQ68jMue44hEy1tbQL21hILHczLwgf
ws0tyPQlseDm+TVWf2wIAaHKtdyyZmzkJivaPB/GZdeR2+cPNeNmnQYipkfA
/qp4psa0CcIq2QOVJDYaHmtZ3dVvQlKwWtAvaTa6D/6tYajVhEbalnbLQ2xk
M91IEtQmbK8muyiEs7HS3+Paw7FG9JRzk9+pj+K8XHtgZ0Aj9D69FK515+An
Z/XEmfoGdMtRsxcfcqCTsklUh9GA617RFmqJHMSsPbp1d14D4hGaElrNATMs
bZCW2IBfRV66p6XHkLxP03SvWwMy8i1ch4rGsM3VpZkj34ANWaLdvLxcCOSf
q/cUq8eZoF8n+tdzMXFoeb3Df98l2A5UM5W4sJXiutxg10FpXV5eoBkXkotT
E8OlddB1tXq67i0X7AdBqQdu1GFP9KnkMNVxKMTQFON6anHeMvlsSvc4en18
Cj5V1sD3qFRk5Mg4COeI/KN5NUjeE8J6MD0O9y3eY2MpNeAIuxtcFpyAqkPK
MZ/7NXD9aKixc88E6sTvpHTr1yBIboZcGDwBn+Ktbw/UVSOn70BN/b5JRGk+
L8llV+GLvvdEsN4kUnOmBelfqzD7png9zXgS7IEjsicbqqB+W+N8xcVJmFUN
yB7OqULuWtXZkieT+Kw1uFLybhXyDkrKvRuexNO5RilXuSoUJo+7hIVNgWyv
NbzdvhJdQiqRxi+mkFstXGFoWYnf1xyL16ROoXxyVZaXSSW0MUgK/jiFwKRP
uhL7K1Hc2hnjx57C4tMIXTFyJT6SystdiWmYdWy/LfS5AqUOMVLmnGkYkcxo
V5Qq8H7E0dFydhoJF8osxeUrkHRJs8CGZwZtcxG+dVIV8LvQevoKeQa9ot+K
LVdVQN9a9PndfTNwUl3VJzRajnpzP/E3QTPYfD+k/tG/5ejSv7xumfIsrGg3
DbLUy1FbrmVHUp/F08MO3UVq5Sg+LJi9WmcW5BJFk0bFcrw4+OqEuOksbjzx
jF8nXQ5rojdUmT4LnT5JMTHecgyrm4qZ1c7C4MF8QE0NEzObtUXSL89h73w8
uduBif19uuUP3OawjC2E+7ZM+Mfoe166O4fl87HNWpZMrCef4G6KnEP4vOZM
sRETe3gd658z5nDxVNXuXRpMuHVGPLovNY+33tWtjJVM/H40LWJbOY/5wKJm
ycwyHDRYKNdhzYP8skWuKa0MQct5vCg985il6baEJJdBhr5qvGN6Hve5CRry
0WXY77CxwUjuJziv2Bbx98rgefDvENz8iR3y/snD58rA9zNtjZTCAvadcPag
rSuDVK3uFFQXoFe79IoqWoa/4ttbbDUWMFR5pOGXUBnsjqyIemO4gBD9gJli
/jJURFor6LouQGxgtbfnNAOPNCU07csXwP+KqdXLYkD6jr/NB/tf2PJzeHYw
goE9S1Y5Jm9+gyfU/e5GJQZohiU+h3J/I0d0oIRXkQGbKMpx9dLfEIv5VfVd
gYEQ9e4hyS+/Iet+cvtbCgMjVy0k+v78hm72or39Wgaiv5necTL8A4eU4Ytm
vz6Dt/SobjDnD0R+Uh4u1nxGje9fdcxtSyBFlu7WcP0MSsjoz9c/eIh9Hzcl
RFWXYnSup7tFjY94x+JmNu0uRRK7oEr44TJigL2ltv3JJwjLvOL29/MTLNMA
md2cEgTZZ1+Ik19OpI7HiLvpl2CWSOu/5LmCaHItL2iU/IjrOxlZ6z+TiL2e
Gdz09CL0vGEENlIFCTtqiYwNuRC/HFhRiu6rCGv5Zam2t/KxXWfF4oUCIcJt
lGa5fTYXegnUi5kbhAmhu/84Nhh/wE2Zcxt7z4gQ3Uq2Bsn12VDimK5qNVxD
hLX4dV6xyMJakXESY2EN8cyc2sZtegf+j1EZm6JFiY7NSXWJzplw/KugfaWB
GHHon5VLc3xvkXbEOq54VozgNM7MTpunY2ZUcs1g+Fri5SXyI4HFVGSb6C0L
O0gmrm+cf/zP0xR46vu9yBokE74qWaRj7smgfj3alui3jvDyOCY7FJgETXXf
MImd64njivzaqyMTcEa2/idv83riRK/BnCA7DjNVwX1O3hsIKQmeDBHXWETw
W143lhcnakRKEo49icLa7uwEPoY4sdk/v011LgICdO8TGs4SBPWdy+MN58PB
89oyo09MkmhhHmXeVg7DtecZwWKlkkTN2lD2cr4nKNp+nyR6RYowturcmEcO
gejRa0o+wtLEIc37xtuGgtCl3NB8q1CaeCX+0mZLdgDexkK+31KG8FtQKTDn
v4ezGXtEZRZlCD5xasKDeF94+cV7d6XKEk832aVN0HyQPiwTJUyjEK9+Bi4f
M/PC/Rg/q+5jFCL8pDvP67+9YGs8pvDGiEJwMrQ7Lul7Qbqw8K3hKQqRJ/h9
87S6Fx48smAGWVOIJ2+p83s3eOHSnsgJwVsUQiAtRXX6X09s9CXrr0imEJaD
dfGxGR5Y3HtndWsKhdA+LOVEivNA+9j3puQ0CsHLz468FeKBkFPvzx7OpBAh
gtVTzs4eWNpm7OJX+F+vd94hf5cHuhofxS5rphBb31GLXuXRkes/Z9PcQiHe
tv3b4pdKR5jWOcXENgohOikt4RhFh8FLlSzdbgpBe5FMNqDTke9WW+k9QiEs
wp0eWOnQEa68+5ERh0Ks26ecfHMnHc590SeoXAoRp/+V9XQTHVtp//SUTFOI
sV07zg0J0MHPy0oKmaMQl2j9WZJzd/AtW8vBaoFC/Nj/WtR0+A4KHRJV1f5Q
iDSxB9fC2+/gGWXVzNIShdjAfMzqrrqD/wGjMOOD
      "]]}}, {{}, {}, 
    {RGBColor[1, 0, 0], Thickness[0.003], Dashing[{0.01}], 
     LineBox[CompressedData["
1:eJwVlGk4FGoDhqU6OSVbUtaJSNYcinKq541EoULqZMvWRqKSpLIUkqWNZMsS
OSSULWtJQgrDGPs6xj4Msuvk6/vxXPe/+7ruP4+krbPxWU4ODo7k3/s/j5wd
qi8d9tu/0cLl9vIyG6u0RVy6he2hsspdZaCXDbW4iJhsYVd0L6W7T3xmQ7+m
OeuFsC/GCltknQPYOGU/V/JUOAx6PocL+Daw0bnjvnaIcBJ6ol6PlCmPI37j
Mf9A4RysW/fSo9OThVs1z8tPFuYgqPm/rWP2LJz06+Hcap4Llvb9YlF9Frhn
rngVxeThuaGqCn0TC+6NYe4sSgGu5fBZ5maNwii0zeHotg+IozZtXj8+Ah+u
bNkHwuUIyvjhruYxDHndJwFZLuXIz75bwWE7jAY/5+H2ynJ0a+THjh0ehvRK
xTRlty+IPX7HREZkGBX/JSk3NlTgyYH8cK7iIXD/CN9FCf6K5YmHxndWDyGi
00M791ctLA37XkpkDOCA2OmkLtM6ZJonrXoWOYARM43VXOl1uDPbbbfNbwAS
rJt26UpUcLpFhkZaDMD5oroMRwcVczIKPB+4ByBgn5nyancDxCl50Ywr/fjn
dELmxGQjeJtbFguPMsFuP7H2pQgd+kZvxtz3M+FvxXXWRJuOHR5n5o8oM5Ft
5yySF0bH3hX9M/I8TPBc3ud3S6MJFz1uLzbX9uHL3VazP+40g0sms7zepA+q
b/j/EONqQ9AOdc1kRwa+Kn+xrlFpg/iSaVGhJQPW79yLPE+3IbZT5H7PMQZC
8rpdel+34fZxobQzOxkYKk1vTzZsh1HM0V65X72IpR9+91doB7j3n1PrCOvF
umUfC12Jbtw8FHBQubYHERdPWSke6obkpdlJ77IeSDcqWvNf7kbJLSVmb14P
9qc227WXdOPWlK5xbVwPClLDc98r92Be7ZL7sas9GDNhFev/9jyJpx5gCvfA
NOX5t2vrGdDqDZT73t+FGMu7BuckGYjf/qm+rL4LDAGnmn92MXBhcfvP+pIu
ON/Rqtv3u2s86f6ZPeFdeGA81rAmnYHUvKsUOb0ulPzUaos26EO0XA7z6ttO
yBiND30OYkJTx2Nm6EkHRLx0Nc8nMKFwf577oFcH+NLjg9a+ZyLsNoX+/lIH
FrlMlI0YTDxb0zk5pNsBaun7a127+yHpuPjBabkdHio+v+b7+3Hpio5G/9V2
1PIKCiqTQVz2lB3PdGjD531OZ+tNB0HCRXX6zNqQ71iR5+o4iIgGhYsK+m1I
rHQ/XRQ+iPag4lcLCm1w9+qM1RsbBAfPLC1wvBVS7GQ5u6gh6I2mPjp/oxU3
avcgYnoYy+aUTMPnLeBRzu3/yjWCH/I1HNWBLUgKUQleEhvBbnZNgKlnC+oN
ZFutdEZgNhM2Gnm2BQrfBK/JhI/A36Wpjr6zBd2V7OQsjVEUmzsucjU1Q/fT
K54aDxban7tEtUg1o2uLZO6vhyxcva7qK7S5Ga7eMeYqiSwM1rUb2KxvRgJC
U0K/sbBGwHeX+HwTlkq8tczExrB4avyuYm0TMgvN3QZLxpBclqATdbsJm3L4
u1asYIPs3CZFGHRYBC+dYAqx0WJJva7WQsdL+/5vFYpsvKg676dWS4fixoKC
oH/YqDLeHXy6kA4tN+tnG9+ycZzxZvvfoXSox5xKDtsxgUsC2pcP6tJhY5Vs
mdI1gSzWM9+p943wPSIaGTk8gTjPajWzzEYkqz9uDJyeQEaqs8P35EaweDz0
ndZOYjLopBL1WSPcPhruUVWfhJKs9mET10YEb5kRLA6ZxKZsV1FNtUbkMbS/
1+2dgu3xZJst+TQ06flMhuhOYcn1U2znWxpmMz4IGRhPQZb33s7EVBo0bu2x
qTo/hfsHxNV1o2nI37BjtvTpFOINreUnPWkoOCiyJWtoCuGMKtonXRqKkyeu
hYX9wGuthxdWdDegzOGF6GnWNBgH9Yi/ZAOyhx0drWanURL3I85CrAFJFzSL
7DhmICRu066xqQF+55rNLgvOQJPnZuVP7gbo2fJH3ds7g2dPbiR9nK9H3Wm/
zRnBM2CoVvFura9Hh57TxpVKswiQir63w68eM9v28aY7zUFYv9lzap6K/Qyt
ykD3OVA5nT67TFPh/0LP68K9OWzNcm2bYlMhJHiCvTVyDtaO9vacg1Sor3Cs
iyqfg7ZEudxROhXu7RGPAkTn4RtCSXuaRcXPR9O89l/ncWyDLFei8+/fXEjj
E5VZRIPgKJ96fx3Ul63zTDJ+gkZPN8/QqsV33521FfLLGB+s+uhU/x2Ux6ML
qeMcxNDerSTD/BtG57q76CqchKfdqq+WuxpJI0XVPA9XEpmoj30XU6vAI/4v
m8lcReYSVKk2xysRfDH3XLz0H+T1yT3hbXwVmCVpzAtea8i2dG4bzoJyuKqW
5wh95iL8l/zdc259RndGeVC95FpSx7b4ECRXhiWHxmg5j3WkT6YoWLG/FAoH
1vw6V8RNOlr5XDd6foTuS8nz7zbxkMCZvcNrhUpwQ/yMVK8FL1Friy/rHiuE
Ist0XbMhH1E6cXZh/VA+NvBOcJUv8hGx4wWr9zbkYdXH6MytMfykeFqBeWIp
B447i1r/1Bcg38PkHxiJZiPtsG38h1kBwl+tuHrO9h1mRkX4BsI3kGS7k39q
VWYi10R3ZdhBQbK9bbWqV9kbeOn5xeUMCBJ/nbC7OdteQ7LzSEui30bSWn8m
wbvqX2hq+IYJqwqRlJ0fa9McXsFCom5hBU2IzD0Xb6HbJWKmOoTh4rOJ1Ixq
dv5lk4CIVVauxtKbyfSxxC0lpnHY0JX7krN8M7GXEp85fzAGq+/4nNhzRZgc
KL+uwdoXCY5Uq0yGgAipaRIQCMkIx9WozBCBMhFyXlZxu6ZiGEoUArj4L4uS
Oom4/bXTT8B/5KriXR4xIue2S0Nn02N0KFFpN4vFSMX1K746gcF4GwtpppU4
GR9Q13p6+wEsM9X5xX+JE5FXtL9XVvvD2y/Bp+O1BLlWK1jGIe+L9CHxaB4D
ClFtku4tnfdBwAs/666jFBJc1V9wh+0De+MxmQwjCplgfV2HAR+IFRe/NTxF
ISmhuzbU0XwQ+Mi8ItiWQgyVTD2kM31wQT1ycu1NCum+Xb3w8pwPpHwF9dYk
UwjNbsqmt8Ubv3bfXt+cQiFpfy38K0f1RutYX0NyGoVIvdsn71bpjcensi0P
vaMQM3O+DtE8byzLG1/zK6YQj58zpZGh3uiofxS7kkYhIXmlU5bHvJHvP2dH
o1NIdcSsxPAhb4T9fUYusYVC0pcXLrrv94b+K+UcrS4KWRMhbZqo5I1C95qv
PsMU8jbFwFCe2xvhSrseGbEo5NwnpX1NK71xhRFzQpJNIQu8VR7cc17YbnCp
u3SaQhrnSB2T7oVVKxqTHs9RSOrCFjHLL17oyf3bwXqRQjheGd/qzPFCsUPi
DpX/KEROSHv4bJIXnlPWzSwvU4hFgbXtbKgX/gcaCyKf
      "]]}, 
    {RGBColor[1, 0, 1], Thickness[0.003], Dashing[{0.01}], 
     LineBox[CompressedData["
1:eJwVknk41IkDxp015T5SrqaD0oWklGrf78pGjoq0Ra4c5VjHYluyOTajQ6LI
EZaQrSwK4wiVEjnGOc7RYMyUGMbRkCN+/f54n/f5PO9fn+d5Nzv5WLoKCQgI
lPzI/9vEdaTtzRfKT44xsj4rKzyIHFPyHVB0ge2VuOvdTB72pSelFikGIFj/
/eHuKh5Mad2FaYoRePC8esTsLx7OucxV3VeMxzkD+yDxxQl81LpxLFoxG/u0
VNRLV8aRse5U5G3FYviXJbUnqXERTEus+fVlMdQK1grJk7j4lTIotPUCFUvB
8oUvxsYgzv89tCK1BPRL+xbOFI0hkB4fyCWX4+i2xWUtwzFYxPV5nNz2Cg/r
ihfVfhtFOKlo+y3FGnSeWBUiTB/BTqN7Nwt9a1C9LmlvUPkI2ik+Xxh1NbCR
vqcqmz4CNeHduZpX3kOe6Tb9n8cIar9na9Lba8HLnBgOFx6B+EzCfvKdepyX
y9kScfgzkj5ePUZdbsbpahMb2jsOflaxzmaebQEzJkzGJo+DURs9UVJeC6Q4
OrMiiRxs5AY55+1phXnpvsJiDw583A+oC/S3QnRLP/tPOQ5kXQqePD7YDv8T
Ej95ebBx3vpRweQUHUuhUeYqe4bBY1itzVTqxCtOYIu78jAi7UmuZ451IqX0
aSttzTCKnH2USuI7MU3r+dTziQVJ76OUYL0u9G7K+PvbIxbe/91rs+paNy6y
ROnHVVjQ+U9mlQqpD6pJbka+m4ZQr/nekabdh8SAaHtbmSE4vgisCLHuQ5U4
peeC0BCiSwZ8h5714eKzbUnx7EGMvMlj5JgzcD1739vRp4P4p/PEi71x/TjN
fzC17uAgxFbCbY02DsDt7qxh6jsmktzP2e8+PoAChX2n/nzGhBp9t6OM9wCC
9ks4+91j4qen3c6MqgGUBL6T/ODARPnTBGqp5iCcD2tajH//iPEz3ErT5kHc
FnvQv4yPOPsksdFfgoVOMZNBoo+BVLu/zS5tZqFs3YflzhoGWLJetPP7WSD0
7jyLLGDA55pBy1E7FnKpO9T0KQzcshxvX53Hwiey4wpnLwNVSwZ9KWbDuHqJ
Vqsb2wd1i4mRd1FsZJ/6qNvm0AulUCP9y4/YyOwPSJEy64V0XkbU2lI2hOR0
aO4He7FAOqNpwWIjWVHuu69ML1rflPozD3Kwerw0oramB1e1w5e/cTgQt3fz
99buQbOUvLwm8RlBMiSvSqVuvDvq5dp29jNuu1fs0lrbjTLP2pIAz8/4zYBi
Vz7fhay6QOuKhM/oPs1OluvtQmDox3+Mx3+wCnuBkdSFLbycHc4PR1DTcFbo
kUoX/mw+hKSvX7A6UpCuodsJSU0qp540CoMrj2/ob+9EdrT2nUWVUZx54n3Z
7sev2sy299r/MoqqS3EWXQKd2NUo76+eMApzxWzH+810DNTxcgr1xpB26is2
edFhVP1YknaViwnKoZJlageYmzZTl+9ykTmgpy+e24GAsNQL2llcXN8oaaKR
0YFHiHsS18iF4LjN66jbHVisCjOwURmHSocw+7tDBwpeXrjyuWoc68vNroZI
dGB9sQxTUJCH98I9br5+7bC9s2jFVuDh7oz1Nle3dmS6cBprd/OgyuWYutm3
Y/e68vKo8zx4x10OSjZp/+Hp+GDdcx7MX4qLP97ajgOp53LitSbRcGt398me
Nly0z7F7wpxE2d5t9xxN2xBhopyc/GUS7U7rqxYM2pBzIJZ+++skZvZ8pWfo
t4EredXUa+0Uas+5h0rvbMOV1+aHdA5MQYy9933wmjbc2cSXr4yeQuDN3Bi/
hlaUsI41tRyZRqsvJ9ndqhVdxuFT0UbTcK6JtA4zb8Vs/isFM8tpxD+2i844
3gq94EMXP1yexnnPOYXvB1tRJqc1++b+NKTCJJTVN7ai3FBpU+HINExCJRjG
9BZU5kz6x8fPQOVTvZWATAv6xTWTLdNn4HeRXG4l2oIlP89X0s9mUGjBSC+b
b8ZRfCJFv56BiEdPbD6rGa+6GWmU0RmMHrM8eZrajNekurorxFcspdWI/2rX
jLceacrW3K/4Zi5YVldKQ9EXT0/72R97gljqzXwast30K5wF+Hje4xRi9ZgG
yqVuG295Pjy8wubF42gwdpJ5eP0IHwFqnyeWvWlosaZsyL/Dh8JiolGPBg39
xl7rhPfM4sYvW4Ims5pAqzvsStKbhdKRrptTKU14dXwtVeLnWbwoTX24GNeE
dMN/rTacnYWGz5rbOyOa4EQMxe25NotqrQ0i0y5NGNE7K3ueNouNr5NXlDSa
wN92VCrPaw6WCYupfxQ34ieWQd3twDlwrB+85PzXiMg041C363PoOn/Uz/5x
IxTkrXhbk+egGZbl657QiAOCni0Pa+ZQ1LiLPxzYiEBGUsxN5W+YaHKvtkMj
lmK+SrnUf4Oa8tb5720NEJrPlVZWX0B/QUaogFgDlGkGM9BagPrypmtRog3Q
fdTb6XJoAYk2DuuVBRrgemJ1Sr75Akz7i5eN+PX4kOykbnBlAca5zKzugXrE
6Cvqu9ctIM1AsKGWWg+VvyKdS90XcdnNRibXpR4HVhxLzuQvgWqRH8tp+oCm
CN3m2p0r2HYrjkqurgM5dmz+6YQAETf8h4NreS3G5gaYndpCRO1yFL26+T2y
RysaJO8KE0NCpkt3O2ogqfovj80WIfo2WO1RZbzDHXfqpQy1VUSrjvPkOO8t
ZolctlvoaqI8tq2Wz61GgE5NscI7EhHoKBeQ8O0NBvJroto2ryVGzIIlnT++
xqIHPWXHVTHCPCRh/nRnFXb9vHr5UoU48Xyx2q6XXwGjzM2XX6yXJIr1A68e
/VaOP1UdtgzZShETAX22NjvKsJt7VqzbXJogvmtXnfIrgZzUJKlmQZoguRxr
n35SDJHXKQVbU2WIaw7zyc9kiuCpW9G7xlSWcAp2D531foHcE04Zr2ZlCZtV
kwvp3QXgjylJf0qQI6q5npw57TxQzxgJxxvKE5d0eaZPw54h1JiSXvxJnrjx
qxXFf+cTbP5o0pNFWUdoPlqgFZFyoK8XEa+oo0Bwl4ZaS9hZsN3YMi/YoUCE
Gxb+ZyuRCX5DNMs3fD0hd/z5/Qm9DCSJ2AdYqm0g0vme+/XM0yDHpGYK1Wwg
jvinjdUFP4TotXCrQ78rElWCKtJihYkQeGpfwJJVIghJRyFDqwfwe1gQLftW
ich8KzrPEohD1a6bJBlvZWLNy3GTiKlYyJj47f5bUoVYwxARPex+F/17WjuC
KlWIV5E5/BdCUXj+D9TY9qpEa/x2Sa3tN2FXcEBGdVmVOBeYbURNpyCM8ii8
/9lG4i8c9vPRuI68EdUUSTMyUWQTe99gQzhuplEcmSfJRKLOhkO3pMLhYjmu
nm9BJtKdR0Xpq8KhUln53PwcmTAku4td4YfhdsyF2jtOZMLsXkv8WHsY3A4k
T60NIhMfhLcqp9wNw5YIeePVOWRiStlweIUUhuWDf0l0PyET+4ZeztUJhKF3
fLg9J5dM6EoNzm6fCkXsuSK74y/IhDurOM6nNRQrOy39KZVkwlfA9V/bmFD0
t8X8I9xBJjS4H0xyJUNRFjnn3NFJJkxOrmkoXQ5B/GGHHVk9ZKLJxW+6cSIE
po81iw2YZKLW695esZYQvAyk1Yd/IROrbohKcGJCkLBnf4wFl0yc1Y0M0gwL
we+sVKvNPDJxMng6INQ3BBpmvw28+UomjlRFiB20CIGIID07do5MLC1pZKT/
HIJB6mEPxwUykepALZHUCUGlR5aW9ncyMdE9ZkrZEoJEshh/ZYVMUANjbIXl
QvA/Z2yUoA==
      "]]}, 
    {GrayLevel[0], Thickness[0.003], Dashing[{0.01}], LineBox[CompressedData["
1:eJwVlmc81QsDx60bV+4xUkY4cWnYuSFFv3+SrZsiUVFGJVcUItm345GISlL2
SMZjj5KRcexkbzlmdsdeKU/Pi+/n9+b75vfuK2rpcM6GiYGBoeIX/19dm8nW
8inKidzK/Gvb23SwnBJ0pAlYI3Ays6uun46/YiOi8gScwXd/4GfpOzr0mrpz
owUeAslpqZKOdJhYr5U+EwiDDbOTCtvoN3yR+8+pYIEkBFQFW6S3zCFu99/+
gQL5+GITImnUMIMHTS+pFz7ko9Sfb+hY+gwuUIaY/rxUAI78+LdaQTPgWLnj
XRxVCJLPEWrbmRm4dYS5zZKL8HvEeFxa5zQMn/fdOrO/DOFlzwZVp6fgy5Z3
4JEAFaLj/P+2y0xCUutpQK4jFQ2uGVELXJNoozhM9ddS0TVpG6W0PAFxZul0
2XvVCLYzenqkeAI1P5JkO9pqYMAicfi77gQ4lsIVyUH1yFIsXQy88xURX9xP
Ffz8jNOKudwevWM4KWSaNGjcDBL1sgi5YgzTZsq/sWU0I6GdEjCaMgaR2ftW
GTIteLHe1NLsNgYHWyUJhoEW7BIJLj4sOAYe66yUN0fbUOtkPbRmOYqLpvFZ
8wsdmDp4Is5z5wjo/UbsCYKdkHM/nWO2Pgx/czab86c68fvKUsrZ8WHkWTkI
FoZ1IuX1p27/j8Mg3VajPFDugkZtFbuAyzCq/XrNdnh2433s5dHisSEo/Jd7
hxBbHy4zKqU6p9FQL1t9tUm+D4IDj5i3HtFwNcet2Mu0D9mug+czbWkILqQ5
Dqf14Qnbbfbnh2iYLM/oTzboh63pYU2T9EHEdOrkHH4+gH2mjy1iC79g57bv
ZS0RGmghAwwD0/2IsDUxl9akQcT4/ofZ5n6Id0hf5b5Nw32njz/2FfTjRGq3
VX8pDR4ca25L3v0oSg0veCc7hC7Sw5zjfP2YOz9bovd5CMudAYqK+n0wTnnZ
6PTHCG4q/f6y4HMPoq746V8XHUELU7PU1LsejPDYN11UHMEeZ/rF4/E9cPBU
b1a78suvaZw85tyDR+fm2lgzRiD0yICWsLcHpVvqfZH6o7iU+DVl1aEbEobf
Jqsej4HTjHAukumCoLfWsRvxY+BXWDjUz98Froy4x+zvxuCYqlG9l6ULm2zn
ZQ1HxhArpcO20deJlvJ3ToNHxzFx20WXHNgJd3nfn+vj40jVfZy1NteBz5y8
vLLEBB4mTc7UNbSjSs3eptV4Aq2ql3geFLXjvV1NobPdBIjcQUOtlHYk1rqZ
FodPoGU3xxMZ/3a4eX+J0Z6bQKpUm6jMqXaI0ZMPWb2exIk0Rpe+ija4flZB
xPIUSNmj68ytrSDJFozXs00jrMKTlF7ViqRg+aDvQtNwvsapaVPYilb9A73m
p6ch0vP0HU9UK6QaeZ0kwqexp/LOwpmbraDV0pNzlWfgfsqToszSCq2KN6Qm
91n8dGJqE9dpweA+0YKfT2bRpqM2z3iiBc4+UZfkE2chYk9o0RVaEI/nKc8b
Z8Fcd1hnU6gF30t91M2E5uAZpRAYM9qMrA+X7k2UzoHHgn6lWrUZfPncg4yM
dIQn77I4+dtnXA76bjS2h45AntoMmYUmJFiPN9ZI03GUXCd+7EsTpHcXFT2+
SIdiikxTbkET1O9dfbE7m44g8d5B4ZtNUIoySQ6Tm4c+k7RPbtsnXDNPvpIy
OA/3uX+OR5c24qHu3levpubB/qQuSCmjEclKoR2By/P4x3rBazqqEbMkdz17
9gXIa60nxHs04t5HAxUFpQV0nDzpp63WiKB9K7wlwQvIKqayXqhqQOHIqU/N
qovwFdNJshmuR5e270Kw1iLCD0Qc1Oyox2pm2R79c4tgcXP8dLy2HsoPVK7V
3ViEsWQi3SajHu93ya2WP1vEmrULX657PYo0BPflTi7ihsojEkmgHiXJ805h
YUsY0XTt+WFVhwEO2VfnYpdg9ia2/rRpHbbu2pVxpS3hgkTRH7Fn6qCGr2zB
H5fw18hBMkWlDmXd/dGU6SXITlGvCXHV4SNbbe09YhmvC2RyLMprUXkreq/p
7DIkee7S/aRrkTdlZ2e+ugy/b3LrJuK1SLp5rNiKYQWHXZk1VYRqQbnebXab
dwU2ZSTrfRy10Lbkfv2v6grKJWhhXrM1aDal8GcGreCf0FiHW1k1GNC2380s
s4qN06QZX7UaNNUet2FTXkXptRSuEqUalGmyF/xxchW2JE6CQb4GsRpvjfiN
VyG8+Mw9WawGlsTwcxnPX76F0subbDWYVDbmudi0iqnh424FndVY2a/GmWG/
BodwbdUdrtU4MaJeG+i2BsnMs9+mHKvhH63tffPfNdw0eCrXfasae3iN6H++
WsPLQ178n82rocRo1/yauoYhs+ZwKa1quPVHhATsXUefV5h0uEA1tkKWOa3r
15HOuT5cQKVCQ2+z9mTHOu6/eUBN+0hF0A4GHzJtHRZzXJJvP1Ah7Llzvm95
HaqdX9ULs6k4cUusxXDfBh61/cUpHU2Ft8bZULhuoMsqzdXWlQqmjXSuvRKb
mNC98K1Bnoq9TepLkNuEvfQ3swFpKo7E93Zaq2wi6Lpb9+JBKmx0WCMzDTah
tSjUIytKRd0rSwn1e5uwLGsYGuamIuSYwDHb2k3EBdz2l1qugpCHv9U72+9o
W62J3llSBaXtq4XnM7cQ3pRZLWRSBX2Dcr/T77eQvjS3pWJUBatI8t/KlVuI
WLVmNTOsQqjy4IRg1xZkXWMeJOhVYcrhksDIjy1k+PVLGhFViBoy9nA0+AE7
ky4uRckqMFbqqgfP/oCasaBW5XYlPj088rlGchuXJM3TW7MrQQ6d2Uj9xkD0
WbowCvFVYmaNNtgpz0T4iRVV54dWIGm6uIH0hJmItOvizf9RDpLwW/rYGAtR
EuIS2GNTjiDbgutx4juIGWHBF0wxH7FKpI/d9GYlwielTdtOlsFZgZq/p4qN
qEglaPPTJaBlUh+3irIT8h9U4zJvFOP7rY7IQ+47ifbswl7toSJInWT9eb2Y
g6AIO2lF27+HVoLojRw+EvHFO2+nY18hXIUtxIYvcxLpnLxrHdYFkJ413tlt
wEWcS97yebqVh12c82zUTS5ixbUpJtU7FywfI7P+jOImTjTU/M1wMAd2R4p7
f9fjIWarzs4oUbKQrmMZV7bKQ4S6+c8YTv0XKzOCXF/DdxH9Lr4VGa/TUHBe
izlMg5dIftJj034iBd7alNj8r7xEwA3eAAXZZIh+0e1JpOwmKI4vNr9qJ+GY
8sMwAYU9hEI1S3uFeQIuizRvMLbvITgWNH1HC+Ow0hA84ujLRxQSeqEXhGMQ
wWLufE6cn9CNPKKboxGJXYMFCUxUfoKPKjxyIC8Cv3n6GqncESCOonLy0P5w
MKSaZ43wCBJZpzMWNzee4+7rrGCeSkFi6Aqt/nHnU5RKBbBx395LBKS5ZToP
hIBb9660H0mIKK+PiZxJDMKATEv7/RIhouBl/3WRB4+QHQPxMXNhIludv6+x
1R9XspS4hX8KEy/0XM7fcHkIH0q870CaCPGf7Gtig/v9kDEpHEnSJxNKtO+n
qMo+CIimXB08QyYSonTfh8n5wPrcnESmIZkw6GNnsD3gA6GSkmwDEzIxlBbF
LMzng8CQSzVBlmTixfRzc5s5718d8WqB/T6ZuLZ7zW2/vTfEHvJqsyaTiX0p
UvWqd73w86jHH90pZMJNdOPJJ0sv9M6NtiWnkwmxEo1XVue9EGqSd0Uzh0yI
kHQc3h7xwrbkOSdKCZn4xjr4ibLmiYHWkBjmdjJxxI4r+7WXJ977r1m1d5IJ
BjuJC9EOngg7bnEosYdMEA3zXG+vekLvjWy++iCZ8Evvfd+s7okPbk31vlNk
IqPkjrcLqyfCZRRDDGd//RnPdste98CdkSgjUTqZiP8q5LA45YGD+v/QypfJ
RKJfndbjTx5gYexICl0jE2cZDouPlHpgqOD4raubZEJFkH8RWR4ouZUoJ/+D
TOS9CstMivPAS/LOle1tMsF1tOwC1zMP/A94mvES
      "]]}}, {{}, {}, 
    {RGBColor[1, 0, 0], Thickness[0.003], Dashing[{0.05}], 
     LineBox[CompressedData["
1:eJwVx3k81PkDx3GiHPm5mtS4vikqEbbkavP+hKJzN+w6wjIzIbZSJBQ1ZYpE
8psVOcqxygoVKiVUTDkjhA3jmpbJNsht47e/P16P5+OlxThhf2SJmJhY9L/9
371HhporhzmWTo90bywuiiBprRrAp7NgGJ+7+84nEbbeTkotogeBHqIb6tQg
wr6G9kdp9EhcehwtIZMighNr+kUCnYuexWPBwaYidBtesY6lZyO7Uu+no0Ff
cGflD5ev0othfPfrrfULI2BLF22Iplch05VLm9gvxCbbG1GPAqoQIBOxbdhE
iPecE8Mf31TBJkLO6+saIbQl9PMMgqsht6DJ2T05DN63bIPW9zyUhpZWCtKH
Ifc1cRt1rQaOGvtspiaHkNQdZl2y0IjFvIGTbY/+grNLRuHoWCvyX/xoGsoU
QPTRUTZTtQ2jgZeEcBDgsof0EQfrNji7pY/RrAUoYp5Qfcxtw1R5Pm94rQDy
x3dwzpp+QEB2ufqOgUFUX+x0XRbejs1/Eu3z3oPYcl9pmbr0n9hYnMxcfWYA
yxfZbraafPADh8KWlPch6aiTh/5uPhg5P8dbPuyDdqu+p9JxPpwOr/gvJ7sP
lrntzI8v+BjbM2BmHNOH0tzEkicGvSCOL8aVXfrwt8NI2b7GXoRssctqmOrF
T/du1gX+px/TP27pmjTvhc6hL0OvYwZR9tLuk+mzbqiet7XwyRiEpcGOlA9Z
3VDMvxMj+2QQyn/E1UfHdmNO2sHgUP8gyi/yHDZ7daOp8klgj5kA1MN91d4y
3QgzYi/MCATotKmau+HehUYFGs2A/IWaHVo11rSPONNojqSJYUQPdYZqPemA
vEGJoEZaiANdZ++fy+lAdqzRtXl1IeLrnr0X/NaB5v0bOj12CdHxxwivL6gD
enW0QJ1EIXbJVggjtnaA/0aU88j0M1aH2+hZF7XD9uXv8g1hI3AV77dML/uA
VcVKPeLiImh3S4lWTbTC7dq846CKCDqZu1ROClqRyRLU8fRFkH2jbt3+oRX6
K0tLY5xF6Dy4GFpb2gqrYM/fVj4QgbneamrvhVaYpDrlcA1H0fez3JpchVZ4
eeS43+sZhesAjx1p2oLH/db1774fB21VTZ1RbjM+2LHHYm3H4dRhszc7rRlT
BeUq++3HsdX7MVcroRmmZ8293vqMwzU+xsf8bDOerjCcqkwYx59LLnzrOtCM
UhvVNY+GxrF4Rrrh80QTynJGA7ncr+CsYA8P7WnCK780NZeRCQjlk+tl1BpR
NOzv7zE1gcjZ0og4mUZk+1o8Z4pNgmVrw10z0wCOd7vrcdokTkXGlf7a1gA7
htKtS99P4qDm9ttZ8Q1458JZXXBtEuUJGrFsmQZ02R1bKbF5Cg/KjnXmS9Zj
cv0Ohfxj04h48M/Wo5q1sOy3enM1ZBqtfOX7j+VrcTnN7rzvpWnMf1tXqrhY
AxWao2hd8r+/q8JLyK+Bibj/u1tV0zDdSlK3ZNYg5GPS9Si1GYzcNnOR063B
P9cnFFg1MzibphjExVssmc1TVNOZQ1d7r0JSLA9qDVZfYTgH//q8/Fg2D8YZ
nW0s8znIGpweiTnNw5E9UikFB+bQlOtjkOnOw9tkho5V8Bws4imRsQEP1y3o
FkffzOHl/Je2kaZqqJ+7zHxydB4qAWFmgerVMFn0fOxQ8A9WhbmYONe+Rn2k
cSNv0yIkWbah59gvQcV/ns39IkbeOo3bi5rK8Xma39NmtIS4Zh0+dS/sObKF
z2vl4yTI3ZSNjE6Pp5DXuCsaHJQkO9eLHe8pK8G1oyXed7SXkd2/3ROfTSzC
FMkb9D0vRSLGfviOF/0QQVuqilVeS5OKcPq21MJC8AuqYpq1ZInbUrphld99
zPu1puiGLSc2dnGchrhc6O2UWvB+Lkc2jT8UaOrehW2mls/DVfJkQzu/Iak5
G2c0flnb56ZAnn10eOXbkQn9kZ+Wtx9QJC0B06IMlQysUBiVrppTJHfoyTvS
nqZDsiKlcF2qErGf6Hf4rj4F/sbPO2X2KZNfbAvH+SNJyNvDuFM+pUz0aN6h
QZ6JmPysqvgpcQXROSsebGXGRYmDrQTXhkYY7r4bXOgJOG/HuV38iUbeSLnn
hhyMh1b33o4szkryocsy9ZB/LCxMI7n0LSrETLDUT83uKtw0382Kt6iQuHT+
DxWZVzBZG9sfwF5FLPUGopbKcZAk6RFkr72aMIxMrcJ7LmJFT0nmkqrVxOtL
3LzV6AUsDWc7mp+kk/jD73PXqkVALNejsF9ZlbySEPm4joXh1K3CWOVXqmRZ
alarsPsMXuhFSSsdVyPe6VWbD+udhtLeU/oX5dVJtdzByebhU+ja3NQSWqZO
5my/nSalAXiQDu1BDw3iWa00bl13DO6FJkoaCxrEJPjWzudcP1zgZLC7/tAk
7U8KpZPP+CB/SCNFfj9FMizWabv1shCVxvHsOUiR9FPC5SfaWGDZ/61TcIgi
22y4zCu1LKiXlT044EQRMc1w57fFLFy9fph3jUERKU035ZhoFnxNksdkQymi
6xN+U8mYhbWRNDupHIp4BY3lKMUysWB27j/t9yhSMXP7RcNFJjr/Hnifk0eR
ei/uZFwIE/FORe67H1LkQERFxRoWE4ub7AM5ZRQpNfUPY29noqv5erpEC0US
MiqDt31m4OnlaWZLG0VW3lTkWPUxwN3+i25WB0WcfbviHNsZ2Pe7QbFVD0Xy
S27GXHnNwLOQhhr2MEV2h2QPbUxlIHHztuuHRiiy81PLDfcEBk72pzpqiSjy
fd3MuptRDGzc/yu/coIitL3js6tPMyAp3podP02RH2eMzL38Gegt2e7nOUeR
W7vMnQu8GCjzyzI0+kaR2ZxXjmLODNyklk8uLlIkIIqj73SQgf8BWqIiOw==

      "]]}, 
    {RGBColor[1, 0, 1], Thickness[0.003], Dashing[{0.05}], 
     LineBox[CompressedData["
1:eJwVk2k8FPoChg2yluwimoRO+6IiLd5/WriSc5AkDKWypQUJ6di1UFQqawmJ
ypImZYuLpmQfW5bQEIapsZNtbvfD83u/PL/326N66oLpGX4+Pr6Pf/j/Gp4Z
qC9hh+herzseyONxIbhf6WKX4mmwF7Pe7+nhYtuT6Pg3ih7YrZDOiWJwcbi6
JSdBMRhKFo39D25zYXF6quieYhSUA+s8WpS5+Lb5+v7biik4f/m6x37yC4ly
f4feUqTDQZ3TqxDLwdXqR+XH8unoL00fCPHn4FhIN7+a1Vustk0fFXfgYPHE
Jb+C+FzkJCqW2G7nwKsxyotDzYOoXXuDWt0QTO63ORuv/oCtoTF5YouHECDy
5q+biuWY4bEtP0SxsU7/7o2ci+XYmhzQpuTLBjPkArv9Uzm0Z554R9qzoS6w
4eUmz49gVoxkMDTZYMynbGpkMsDsZm+0Zg5g8djDHdTwCnD37WuUkx9A9Def
/W8XalAm7j6plNWHfcqWKZ3mtTgYFjXkEtOHwRPai0QyatGXY05pCOrDCo63
fcbGOnz+vHhHz/E+XHDS0uDrqINj5b/GooJ9kD6dlfZsJxMuj0uULGk/cNzy
adbwSCMi50QWua3qBbf9qFiSUhMUTe+YJkr2IpQmcsZsfxO89ig/7lrowRv7
C0q5UU14kcT8FdneA4nze0Ouajcj+45bbuGDHnwMbD0hdK0FcmdXL1m/pAea
r6SElEXaMC3aoDclzII4L8Baf0UXvromXVixrhvRTha0DYe6wKdeG2it3A31
xg12Uue78O/ZPvfnEt3QTW+xby/qAjPAwu9TXxfy0h++fbepGy0jdBu2Txd+
mnEKD9d0Y8MXo23tzzthnvao0n0JC0bfUnyaZb4h3ibQ6KwqC/nyl0RtZjvA
knatPr6DBWaQmM8MqwMXrunV7rVhQU6s5IV3Tgdumv5kCmewUPJt70SoaQeK
5vTa4ox6EOvvyvjysB0aJr8GysJ68Vf0k3mHzW1Q8tPf5fC0F+NrFlQrFdog
mZEYJvauF0oPbLcd4mvDjIjZJhNWL1b6+hQE1beiruSde+fOH9ifHJaveLkV
PlsCFqZ//MCOudg78SVfUbNUVnYT6cfyqZTNVo4tKNvreqbevB/7VfeeumPW
gvcujFwPl36kyQg8bdZtQfInL8uCh/3Q//yd80yuBV5+3x4b/OyHxXOqw97y
Zqzipq61jx3A0dVsj70azbhSo4PocTZs95lkj040QmLT2x8VIoMwdpqit/Q2
IuX2lvBZ5UFsj/JqrWpoRL3RX620g4MweKl5oP91I9ZXyrprPBwE70jRaNv5
RnR94qbmaA9B90mhR/ZQA/T/+0yi2ocDoa89P18NM9G5UvXtwh0OdofpCnh/
Z8LDP95qSzLnz7/xaTMmE09xP+1+JQdyHhFMTToTs0X+eieUf+I3cfke68VE
Vr6VZ3/RT0i9FKUICjKhQJfqpFC4CA8ujelUr4d1+OzRXnkuKOlypjry9Ug6
/aOSsYELrRPhg0nC9dggl5cXdpwLmW76taTBOuh52j2Qy+aiykP5msnrOmjF
W6RGbR5GpGVv1Ml9dThJS7VJ6xxG5f6Ybx9bahBsuDwmhj2MUEaK3e+iGqRq
RTbeGh9G0OyB2UMpNeBI+Bx2FRvBJeM20S2XauBZfERHU2sEQsceRmktrkH4
ygnZwtsj2DH2fW7+UDVyWfuraveMIi2/MbikphLNBgEjt/VHwbjSOuz6vhKT
mR/kjUxHIRbg6LQ1qRLaV3VOfnYYhZCWksbM5Uq8l9k8WXJvFMWygcaRKyqR
d0BpZc7AKPyeXBgpcP+CwtRh96ioMTgdXannvbECpc4Jyy0546AfXPtCoY2B
N2wXF9rkOFY62rrXVDCQ4rirwJ5vAqNsbbGoPAZCzracOC87ARv/qw6HYxgw
OCUVG7RnAr6ekyZOlgzUWoYsywyfwImClYnmHR/RYeAqJ7BxEmdDQx9Hcsox
sXrv0gzXKbwamvqnaFsZdFl6n255TcHwuUN6qkYZQhMM/ByDpiD5+15qgkIZ
5GWPctViphD8MNqcPlsKLYpLbWz5FHZpiEwFlpfCqz064sbyaWQ/F5+PPl6K
uYjxpacrpnHRMZducOu/4P/9UnK5xgz4e27mDUiWYHm13hg2zyBjkqESIVSC
7U9bm07rzCB/i/PBa9PFOPMf4bjMIzPQZGs1XaotxueYUxp6njNoTPId1vy3
GBG7FHc5fZqBrw89fVHXByj7htq/c5oFqRU8cDmjCFo8u1yzzDmMye+xGvMu
gNGRksCD7+cg7KZWk+hUAPs46t/apXP494T/mJVlASK1O/uVmucQmnRr5ezO
ArAvWCmy5ufgcFn3fvt0PuK7zX0vHplHmHemn+LVfFBKDfVuc+bB92KL+tab
eagK3l7DWMfDifAy3raKd9i1tJL/7g4eqtyaGqvy3yEt5qS2FeGBhONvt1fv
EJR5J5FrzkO5mTiPFfHH/zrgtiyAhxARlTZLiz/++gQF5xYeKEJ31twbyIUe
OzBbSI+PtLScJ00yuaBGDv1O/8VHmpdJu0mG0fHhpF96zhgf6SvO3ajjTwdt
m4xlwTQfsTpZeNL5Mh3xzbveV/FTyOk7A1J9tnQsU7nlyZWnkOsCwRn7dtAh
/WLN2HZQyObWq6WB399gUfkZTnEEhThFfr41gTcYmurqbNrCT+6buxfwpHOQ
6xBRaqjFT3rFp3YbiubAv0U3tXg3P6ne6nwznvca8u8SXNMP8RPtyCvOxzmv
//RsNedrzU/sz0Wc2sB4jdjxZkX1G/xkq068pu7V1zAYqT7q1sVPJm/2mzUM
ZiNlsOCLxB0B4j7PbrIuzML5R3+rOd8XIKp7JBZevcqC9oGeqx+jBYjFySuF
IglZ+JIgttE3WYCsFtpWzbqWhZF/LCPY7wVIlV/9NJVkQffdpFl5jwApC2y7
TGdkojVo6zdvHUFCWbzObbo9AxIqz7m9vYJER/jG4DP1Vwh3ens2UV2ILM4R
M683Tsckednr6CdM1PQ6tIpepcJDs5wuXyZCZjOLXdaFp6ArszysXlWMrNvN
fzf/ehJmnRvj1vqIk8o30uKLKhKxfp/wwtmCxeREdnm9RPpj6CepOrxWkCBh
bYI+A/VxuKJiu+q79VLifOzyWnuXGGzgmIu3HJEkcV5rHFccfASZpcMi5TOS
pGLQ+Zyn2gMIFsdlqcVLESu5D1upJvfhsr2gVfSwNCkQ5W5PDriLl/85lfhh
Upp8WbazW7s0AhNDSpJ9D2VIHFXrrtR0ON6a6QtEHZAlu5W7r+ZsuQU/g5An
9D5Zoiu8bpVH7XWofjP8mhwiRyZdVp7rTA/BLu3gKEVNefLaMJy34noQrFfU
/qY0yJPW7Kdah+kBmPhym3UxQIGQbmtZ8So/RAvSPEzVl5FAuwUVhTxfyHS+
TeIvX0aeh5QOjkx5Y9G1gKM6lxRJT9OrgR5cAV86LYslrUSOH7nmxBvxgFts
1m3pUiVSZrTmJj3TDUXrb4hInV9OIuP+Cc3LuAgpQ7cNgRLKhGrcf630tys6
NtY1eBcqk+LrQY7HXjgj+zHUe2kqJPXKTsPE7w6wydKSUllQIUVaiVxl5zPw
D3ka0PFiBVn4iyYXQ7FHxoBKnIQRlSwqrJelzNvhRkKIXacxlQyXvJ/xHLfD
adOfGpkmVGLVven78JAdlAsLs49YUEla79L04TY73IqwYoSfopLo0LwJap4d
HLViRsS8qcTdSXPJHk87rAqWNRBOpRItE4pxUZ8tFnb6LmlJo5I3Nb51Sc22
aP3Zw0x9SSVx9woHIxi2iLR4Y3PoNZVUFaW3+qfagrfO1D2kkEqaD9jqF521
RUd9xGOBBiqRahZ9lDBAw/vQKfuGJiopTBmXm/1KQ9Ru27XJX6lEZiztt20F
DYefbaLrdVJJukMzCy9oyPeqrghgU4nKLptei3M0PNy4I8KEQyWXPqVsHbam
4RIr/qgql0pEzZO/RByhYY3Rua6ScSo5oGnS0LuJBkFKY0rkFJUMqVXsiaXS
0P12t7PdDJU4Wd78cUyShkLn5M1b5qmE1+P1RYlCwyOq+ASPRyWHf/kN/Bix
wf8AysQE3Q==
      "]]}, 
    {GrayLevel[0], Thickness[0.003], Dashing[{0.05}], LineBox[CompressedData["
1:eJwVVnc4Ff7/vbYkItm6yWghSZTKeSdFRpMuFSmSlPjQV4qSQhIJN5E9MyIj
EVl1o6xsyexmZyQzGb9+f53nPM/rOef1+uecl/QF+xMXWSkUijgLhfL/qHdx
sL50yEuzYOyB0/LyONgPiDt0i1nhxUPxrW3d49gRHRqRI3YdZ99ssmgoGYd+
TWt2pJgncmbXVW+4Ow6a1WxRkBgdJuw7nHaxjqNz24MD/mIJ2L3lR7AU7xhi
1h719hV7jeexvUor1EbgWvOMcargNeoTzUTDxUZwyquHVeZMLoQsAxd0F3+C
d/o/98KINxhptdOfY/yESxPdZYT6FpVCG2XjjH/iePA32yPyxYhOvyXG6zYM
D+6cjQ/FGDiaiGifjkFs0Qn0yXZgYGKvl7tB2SAavOyH2isY2OK8I0gxaRCy
bAppSs4fEfqU0XLIYRDliwlKTQ3l+KkjHt7AMQjeyZCdVL/P8LVWt9qpNoDQ
zlsHcpdq4X2F1dUirQ/7JU0Tuoy/IPnQybSg4D4Mn1bn4E7/Aq0VDM8u1z6s
G7lpma5YB3q6yOf3Bn2wv6wmR+mogwG9Oq9gvBeCVq+SE3c1QGM9t9dxjV6Y
mMa++jXRBKc9ZQ2235kYbzfiiRNvhrZyWAGllglvc+6LJw8045nkc73UAiZy
LO3F39CbYe49K7yLzgTftX1eruot+O0if2yvLhMf77Wd5rzdioWJlTMtOd+h
8lKAU5L7Gz6d493QEtqDz0ofLWqUvyFsq+GNogc9sMhyKbxj+g2LJs6qb5x7
4P+m2+F76jdcG6yOazfqwWBpenuSYTtSmlbdnBLoQVTz4aztwR3g0PISjl7X
jZXLHmd1/mHMl/xP1xU6EXqZZq5wqBu7DwQMT/F1QrZJwULgWjeO/HBMCZro
gGZKq2V7UTfK7Qf95PM68DYlJDdPqQeKe8abXx7owOjJkXf6tT24uG3FeokL
7TBOflbltIqJVNG+vWU5bYgwu2dgLc2EP/uv4ZKwNjAF7WpMdjLh9tH021f3
Ntjf1vqyz4wJEqIsamrQhocnRhu40pnobT1x/En/VxQtaH0LN/gBJUGl1Qzq
V8gdHxv88KgXgddmhEITWiDurqNxKbYXL2VKkksetWB1eswjnrxeyN5Vfs7q
1IJ57pNKx5m9uPM/JZlv+1tQV5rn1LWrDzZPq15V9zTjlrLH0lxfHwJz/tvw
QqYZtfxCQkpkAFczN4U4vmvEh312F+uNB8B6O9qwLqkR+VfK31y/MoD7LxmU
Q4GNiK9wMS0MGYBvUcuUi3UjXNw7o3RHBzAo12g0L9CIDeNJmy2fD2LVWXcD
Y7sG3KjdjdCpIag9/9T/QbUefEq5fZ+5h2Ew41ikIlOPBH9lv7+Sw2g5q9aT
I1CPeoONbeYHh5GX5lI2MlaHrVVCTnIhwygILJxXS61Dd8V4Urb6T1woUy2W
kq2DTlkiX82tEVwwq9p943AtutZL5y49HsGdW/liCVtqcf1uxBnl+BFUM/7o
TKysRSyCk4OrRqCzg843UluDv0V3tU5LjsLFM5hx7lQNXhWccR4oGoVeCYuG
7JVqiLwW6GJhGUc/bd5HL60SZ/3+GvUKj6PoXJUE2+NKxFn1VZUrjKPi26xM
p0MlFNa+ffvIZBxhzCbWabVKaDlbPF2bOY5L3qNcmYzPUIugJdG3/YJ7vssa
1f5POG+eZJbc9QvdpQl590gFPPUkwsKGfuH8lONG+Y0VSFJ70uQ79QvtR6U+
9q+qwAjfLX07ngksnNvKU9JeDucSw90qahPYbXTlwCeXcvitnxZ65z+BnzxR
1A35H/GGeaD6y97fkNcRcaTqM9Ci6zHhr/MbXZqbDYN3MjCTUSxscOI3Xu60
SqGuZ0Dddff5T5d+g6Yv5eox/QH5a7bNlAb9Rq0Me5x17Ae81RZfnz34GyxH
a3VjFt/jXdIvJzp9Ep88NLPWV5Shg1cp7ET0JHLizFWcXpdhwfFK8erUScj2
tgq1x5ZhH/q5/UsmkWrgEDPsVobi1vZIr+FJuOzPOsypWoYS7ooKZzIF4+qJ
UYmkUry3jZQwHZnC9Jwjv75KCXKGrlwxn5nCrfQVdZJCJUiw0Si0pEzjryiN
wj9TDC/r1tPXhKbxaK5ui1FBMXQvCDy/v3capyItV5hrF+OLqZdoht80xip0
rE+aF6FD124tm+IMdsZoVvQnF6KmYs9FbvUZ3C2V0PJ5XIjiQzy5q/bPYGl1
xb5D1wsRrf3CSNR4BhsE3PeLkEJcIN+DFW/PIN/a+RBPWwEG1Y0FTWpmwLNg
xiaxugDT8vv40+1mkWPY374hKB+aTK0KX5dZuHe6GCrezId3pK67zf1ZHBlk
22RskQ9hIaNxmbBZrKv9EbSglA81litfnjNm4aoUE59UkweX9tAAH4k59JoX
7ddfnYeFgCl+q89zqLbOH/6Tkgtt/fmK/U1z6D9u4uNEz4UfJ+UutXsOvskZ
SZzuuZC6vfLXt6l/vODvLxejXGjabqg7vv4P8g8aBPtScuGufewJbvyBBM+I
wmGz12D9k7ZaQm4eph0Xyx035UCiRmsS2+bRs58hIS2SA9XYtmar3fMw5xjO
YnLk4OJhrvAMw3lU34kyjP6RjU9hF+S0nOexQ66AdSE6GwEaYhqXK+bhtOj7
YrtkNiTdvC3zLv/FiWIhEfYNWdh5TOpQh9NfnD2b0DYpmIUjsq83sdz5i0Wt
titTbFlwr/4+qhf0F49LJd5s7M8EU3KfS1fBX7QxL/cbpWUipWjSj4N3AT0J
8msLdmVCbdnizcmMBdg5+QZfLc6AgWHpvYP5C5B347tZkpABy3DqUfX3C5hf
F+yn9CgDT9S7BsRbFnBY14hhYZKBIfszYszFBXjcNlQQnEpHRI+xm4PhIhp0
OkceK6eD5b2elv/IIjSpjHj5ojSIrk7lc59ZRNL46bzypDQoma9od6AswSvC
3Nr9SRpOz1c4GQktwepp7lYNqzS8VjmYKLF3Cdd+lV1t4E2DdTy4Ux8toZTn
f4POF1JR7alaW75lGaaxv8S61qVAg7+KNXDnMnaW0+7nr0hBcth59TNkGfL2
Goovp5JxP+NxzLjxMtI15Cu7KpOh8XXQUdRjGbe/F/XZuSQjeWukiG3rMuwl
FObEvr6A1tC9TE4tCildU5DNTE7CTaXayis6FNKgoqKTHpKETCexvjoDCrHf
ey/E3zMJ65ZeiYXTKCT81u+FxxZJ+CPYeW+bHYXIfrcRDBL7N79X3dgklEJU
jthw3w9IBPXJzz8pYxRSk2O5wdI3AcXn3VOyJymkVVrOvdQ1AeY71pgWzlGI
m+wzKSW7BES0aORXs7IQH1pA8+5jCRCV8nUeF2Yh/Y2SygIiCRBM3TSpChay
dIdR+upFPDgYF0dKAlhIcBhv+vamOCQ8/RP+ic5COO0Ka65XxEH7kr9+fRgL
UZGrZSsviMM9ntxUZjwL2dmpYx8UG4elY+yXOfJZyMbTlzzq7eMw1xnXp9fD
QhplX+Z/44vDz9nurmZlVhLCL7wi41Qs3lwKeK+nxkomNu8peKEXi7utmkkl
e1iJrxnj7SvNWAjnRdqlHGIlrkMVZ4blY//l/5kFt7Os5Huttxr3XAyeT7WI
yfqwkklbUWZLRAx0J2qMHLtZiU3hQ8GgnmisOX9710AvKwk6kinUUhWNrjoF
ybPDrETdO9BNJS8a1zMf/Tg4zUpk1LMpqo+jEW1/2FFsJRthCUl3ObUvGjOj
jIBSNTaS0V4RsBQdhYThwkq+x2xE/gHHl1XOkbj27KiMbTAb8d1qc9rFKhLq
2j9cP4aykTMCnQMzJyJRGcmj6BbPRlJ+rIvfphyJiWOmAUP5bKTppvVXv58R
0MybOcn4wUYCFvkf9lyMQNv97Z03d7MTWkuVykGbcMQpf9zZrMlOgjY++Ewx
DcfVTpPHytrsRJav5HLN4XBQ1O9i4Ag7SYvJvRa2NRzyw7WxRlbsJLule9P8
+HNcP3bVelvAP72jovFVrs/BJ/VivLeXnfTdp/6Wig4DOXW/88fQP86tMPYm
KAyOAeeqmGPsRE3i0L2z3mFoYRF90TPHTqqWN+6ssQtDVL+PeQcvB6kd4pA4
sC8MSpm2NY2qHERrb/lnp65QGB5QSnvvyUF65oa23N8cijtuPGFlDznIi5W5
EUHrQpGZ2+9d+piDlMvs+vZyTSiENkVfKA7lIB3iLPdZlp7967vV4gUvOYhL
r5zYlsZnuNoy4ZPVxEEEVVunrro/g9/lXOsYWU4i5uRjeL47BMMk3WflFk6y
VBvL29MUAh3RxFTnbZxEh/3ri8uVIWCtoI8ZaHASRWqoemRuCG7KXnf+c5ST
GC8by3j6hcC6W8X7hCsncUl4GqW9NwT7jTMT2Rs4id5A4Klt8U8xQ9J6bdy5
yFOt7cIdj+h4l/Az/IYnF9mgFiWv6knHPW6Fk94PuUjym3dDQW508NW9LIsP
5iKjx6QuWtnRIX8uI6rrBRdRkZHWPHWUjlO3s0yM6rjIt9Ea7mtCdOS+zauG
NDd5SUeAanwwrqswXgt/4Cb2pVXa/9UHwVp1fUzgJ27ydKreIbsyCCZqbo94
a7nJsG3l/j8fgrBHQ/UCaxs3uU4ZyHr2JgisWgn8Y2PcZPMu30HhiCAEHPe0
/Si+giQqzJSK2AQh1UF7/XXHFSRvn0HTKFsQujMYj+qlecjY95a+84cDUTfK
PqKykYcsVHudHjkQiFKFgwZ0BR4i8EGKfkszEDGpH3lp6jxEdUSRxO0IxIWk
cv8OAx6SddS1V2pdIPojPwUM3OAhccUphWWTTzDqVx28WMNDhi4t84fGPsFf
26bwzbdWkkRNJembnE+wdT/XknUhLymc08ssWfaHTpz0pSwRPhK8ip6pyeKH
G1LnNnw/y0+Kh70ihvR9oTBivLLVcDWRpjJ6Jt76YA3/L27G/GoycOOmWrTk
A7CXhL+SiRAgjKsqVPGXXriiWti2Ql+QqISajVUreCLt8IWY4hlBghUJNd4f
7mH6p/jq/pA1ZEz3slqUuwdyT+qw0bWFyKvb48nZSnfhrusV/bpfiHQs7vgx
ynYH0p16X+O91hLlGTaXljpXaKh70sVUhMkxC7ktB/1u4uy6L39YGoWJvneF
RsajG5iu9Gc6eIgQLttJ4ZV3/4dQdvPrJ2RFCSwe5+3IdcKartw4VoYo8Ve6
1GXG7wiO2x5Gu/8TI7uOPdiYaOUASor5K6agOGlTFGnR7bOD4/NX/oLvxQnl
r6nrwpItirb6cAtckyDO298WbbOwgYCeo8I9PkmSc09F4DvVGh2KdY0330kS
P3fevq1MS2RG/XsdzaXI8OZzcQuz52H2Sk1AakmKkNnEyDuwwF2vWI+O1HXE
QFlMW0XEDOmDUuF8BlRSe4uy0mDHafhEell0HaESz3V8jYvyp2F1YlQu4ziV
LM4FFb0WPw3Jd+8yDWlUEnXq4OR21tPwDThT7neBSgy6FLMv15vCRi1sgucm
ldxoreWocTDFBk8hXa4kKkl+Sz1CyzHB0i63Va3JVDKQ9lYu9YUJ2kZ/NCSl
UUns+WPDLBEmeELLMTuU9c/vTtOOUk8TLG854eT1jkr2iA+G3Thlgo76gCi2
RiqhXA4idfM05HvPWjY2U4mhxCfp/8ZpoO85tzn+6z//tWHNwr006Ccqvdbq
opI5y9sZDjU0FLjUfPYYopKX9/+bNYuhIURxZ8DxESo5/z4Wck9p+I8ZYSQ9
/u++NcaGEw9p2GRwtbt0ikqs6oqynznRwM7SlPBk9t8+NGUuRxsaenL32FrM
U0ncxhjx42Y0vLP9VwOLVMJz6+pP1RM0PKOunF5eppKcqqkbUjo0/B8Pmlzu

      "]]}}},
  AspectRatio->NCache[GoldenRatio^(-1), 0.6180339887498948],
  Axes->{False, True},
  AxesLabel->{None, None},
  AxesOrigin->{0, 0},
  BaseStyle->{FontFamily -> "Times", FontSize -> 24},
  Frame->True,
  FrameLabel->{
    FormBox["\[Eta]", TraditionalForm], 
    FormBox[
    "\"\\!\\(\\*\\nStyleBox[\\\"\[CapitalTheta]\\\",\\nFontSize->24]\\)\\!\\(\
\\*\\nStyleBox[\\\"(\\\",\\nFontSize->24]\\)\\!\\(\\*\\nStyleBox[\\\"\[Eta]\\\
\",\\nFontFamily->\\\"Courier \
New\\\",\\nFontSize->24]\\)\\!\\(\\*\\nStyleBox[\\\")\\\",\\nFontSize->24]\\)\
\"", TraditionalForm]},
  Method->{},
  PlotRange->All,
  PlotRangeClipping->True,
  PlotRangePadding->{Automatic, Automatic}]], "Output",
 CellChangeTimes->{
  3.787057355223323*^9, 3.787057804539616*^9, 3.787057844623805*^9, 
   3.7870589930720787`*^9, 3.7870590721378345`*^9, 3.787059200515543*^9, 
   3.7870593256967993`*^9, 3.7870594240268583`*^9, 3.7870594837890964`*^9, 
   3.787059552881897*^9, 3.787059642783476*^9, 3.787059730458419*^9, 
   3.7870598236502943`*^9, 3.7870598865741167`*^9, {3.787132565714148*^9, 
   3.7871325937870774`*^9}, 3.787284988777542*^9, 3.787285084032848*^9, {
   3.7872851689198275`*^9, 3.7872852117119403`*^9}, {3.7872852963555965`*^9, 
   3.787285309237152*^9}, {3.7872853555074463`*^9, 3.787285373501321*^9}, 
   3.787285425411461*^9, 3.7872854898272085`*^9, 3.787285930434992*^9, 
   3.7946211484437475`*^9, 3.794621251290482*^9, 3.794621287961935*^9}]
}, Open  ]],

Cell[BoxData[
 RowBox[{"Show", "[", 
  RowBox[{"%114", ",", 
   RowBox[{"ImageSize", "\[Rule]", "Large"}]}], "]"}]], "Input",
 NumberMarks->False],

Cell[BoxData[
 GraphicsBox[{{{}, {}, 
    {RGBColor[1, 0, 0], Thickness[0.003], Dashing[{0.001}], 
     LineBox[CompressedData["
1:eJwVVGk41I0DdFREETbl3BR6k5C3lIr5oV6SenN0CXlDRK6opMNSKzlKSHJF
hA5H2NxFiVRinVksrXUfy+aIxN//wzzzYeZ5Zr7MKJx1N3Pg4+HhSVvC/9nY
YYBePkjVDSAn3Fxc5GCZgbRHl5Q9Qg3T7zqwOPj7SUx8npQ3kgIl/cYqOThU
25qbIHUb3HSJe07BHJywnymLkIqCrk2qwKwkB53qdwzCpFJxWOUn4aw1hqS1
/wYGS+Uj2sTdJDRsBNdqH1UeL86HUskFSwHvERyndvNtOk0DI/jy+yTLEaya
8vQriX+DgXmV9Wp/jcCnKcpnhFwEgw6ScnblMEwjGc5HlN9i6mVq/Db+YfgL
5m2+K1WJFVQ9G+2Hg1AxfBCU61GJerkn65xuDKKB6j7YXl2J0TRuBc1hEIr8
qi/VLn/EWFbi0UytQVT9SVVraqjCrLH59pWMAaz6Gb2THFqD7YH+9ubKA4jp
9DWgLXzDj5nv8jub+qAneyqVeawO1/Nj5+fe9WHIctdywcw61A2WmrW/7IP8
yFW7zG31qCeseoZu9cH9vJYST0c9NPRr5vV29kHcPjvj2e4GtJx59S4vvhcn
TyVnj080gWkRbPf5Bhucdguhp9LNMH7EkKh0ZSPQRtDB3KAZXT4FV+jWbOTZ
uUu/iWrGvmdH5pV12RBx06Fe29WCBf8x1+LFHnwMaLNccaMVMSW1w26BPdB8
JbZCVpCBGe5mIa9kFmrUPtrWajAQGUsJKYhkwfa1T8nNUwzUaijwrA5kIexN
l8ePFwx8MtbzHHJmYaA8sz3tcDuubVm2x3UnC4nNB19vj+xAvoF9L6X2B4QX
/a0M5buQYnWH59TKH4g5f8JG9Z8ubP86UVz/pxuKTaq2Ym5deDWs7nmc2w3d
56127WVdmKsuDQtp70bR82hagVo3WkMU8mKzujFqPlJ66Fs39DZ/O6h7ohvH
Mh598VrNggZ/gMxx+y7EWweYnFNgIcVj7hv1aBdY4q61J5d6zX9uo9bu64L7
Df06HWsWXPOWB6Wu7cJds9EGgUwW+D48euX6iYmyeX1GnEkPOmt3mplrMqFk
OjbwIYSNG++P7X0u2QlpP8M9jslsuNYd2aC5rBNrMpNChArYGK0t2tE40YE5
QXM1UxYbA4E9Tta1HagvL/Bi7u5FLO+i5z1qB3w1/Bd+9fYigddGwXCuHd9E
SSQ1oh/eSUKX9k4y8EHH1YF+rB+XvB2SwtgMFLpUvfF26Uf5zSyVySYGUqp9
TpVE9yPho83wHxoDPn6diUajS7rNpCjvVQY2ctK22MUOYDe/5FAmHwNXvmkj
ZnIQOVqBRQOb2iCiRuutERwCu7iPc2ldG1LDNEJ/yw4hPVdeWFy4DXSTzW02
B4aW8i4lX+Z+x9YvJC+l6CGMaZqqciq+o6uak5a7axjFPxx/hdp9h2HFM5Fa
36XdXqj4MpvTCuYGBdrCvRHskVPcjLRWeFPiT2ukjIBn9XeZB3GtSEZkRuSX
EXxiaoVZBrbidxlF31J2FFxxnUJ/q1ZkF5++3F82iguVQnniwq1Yly/G5OVd
+p23lfp1Hi2wCv1twV76EXxNHa4414Kn9r1fqlQ5MC0UFa6waoHq2qKikJMc
1EhwzrKNWqB/2fbh2hwOzhtNeJYptEAr/kRalPo4TI9S/37e3Iz/bNKsM5jj
+N1ZrjF6oBm3jWUePx4ch5eytr6JTjPStMKbgifHIR/kmkzb0YwREd9DrkIT
GL2VszJ9UzMuvzusrak1sZRL+8zH14zQDVOk0rAJDIs+iw0vb8IblsHXun1c
GCxM9Cfsb0KLkf9EmCEXr/621DbRacJ01ltJEzMuvuRG0Pi0mrDrmvZ/nxy5
qI2h/b6zuQmFEurT5RFcyDlqnuEKNaFov/SG3AEubt5+WLq3sRGlaeNeUVE/
Qb0w13f4fCPeOyfInBqZROvMtJvQ8wbkDbq42ExPIvZ4LOlzSgNSnfaU2PFM
waIi69q9xAZQz7VaupGmsFe83kMpqgFGZ8Vib+2bwt3C0K0hfg2oO0VdnxU6
hSP1lmnqJxrQYeS6ln/bNFw8Il+8WtmAKWUd0UzXGdz3jRCS8KVDl6VfHewz
A4uIA8yLl+gITDDyc7o1gx56lUeLBx2SJAvOpscz2D3qWJDhSIcWr0tdbOUM
VFRLxa4eo8OnPeZ+kMwvROSe//fDdjrm70+K2tf8wqBVFbVhpB58sy/XyCjN
QfdxeHuCSz20Fm3fmGfNgyH2TO+oYh2+3t7xrUplEe+D+0h3ntaCHD48+3yM
h7DyJ0mwpL9ieKaL2azBR/Dn3FpRVPIZqUMln0Xu8RPeSnfVXQxrICKXzmGz
lxFeQT29xcxqhJ6nnUtSXEEINsTJhjyowjTxku3kJ0CQfDZXzWz9CG/NynzJ
D4IEv8C2A92sD+jKqgyhKwgRWyTirFZR3+O3c1PcFl9hQrqeoWuiVYGtegIL
50pWEctNwkYdBMph+FTB8fU6EaKz2f9LwsMyXJE7s/GHlSgxdKnPce2ZEqiO
HBNuPbyGOOS6g/bYpAgSouOClXNriOyjlasoKgVY9i4ue1O8GHFY0F3f7iAN
LjtK2lYeEifIsqstQ87k4eXBs0lvp8WJOgvdny8SX2NqWHpNX7QE4axt9Prg
+hzQzA35o/aTiAA+PeYR+Uz4GVGf5PeRiLSLxfUOV15AodP4ewp1LZE+R5sM
Fs3Anl23o6Q0JYme8XH6tYxnsJKvm+VtlCQcO7J1SLEpmPocxvLwX0fQI3y5
+8KTEbPMxttMcT0RQCTFr8p4Agkm7Slf5XqCasC9fi80Hstv+Ftoe0oRXxm9
yheuPwbPc5tslrg00esqnLKtNxoXY7PDxN9LEw8KVeKcTkehbGuQoJibDPGz
j9WRIhcBMeOLqgEiskSs0jGB8T3h6NhW33i1VJa4uK6jtaU6FDmJUGTbyBE/
SnrDd+TehXW2lpjcghxxoF/Xp/VXICjUZP+OF/LEu0RJRUez28gckIsTMSET
9o7/So/LBCAogWrLPEImmLFuex6JB8DebFQpy5RMzNIbu/VXBkC2tDTn8Ikl
v2ZIYfq0P4Lvn64KPUsmfts+sEqn+8NJ6/GE0FUysSDmUH49yB8bb5OMBNKW
dCWS48VZChZ2X1/dmkEmuNXqwWnjFLSN9jSkvSQTZavKppj9FISfyLP+5zWZ
GDualGjVQsGiipkXtZRMGA8y+ELyKOig30/kbyQTFIkBz1w3CgoDZ+wam8mE
FmT2qpyjIGrvmS0p38mEbCpTLc2agkPP1PL1mWQiJ4J274UJBcU+tTX+g2TC
TUd5nq1CQfS2nfdNR8jE4KuTfTc2UuDJirdQ4JAJRabLiLQ0BX+ZXOgqnyQT
jPjB/f+tpGAZb1Nq+AyZuGufEynES0E3ba+z7RyZUKncMOY+4YdS5xR1jT9k
Qr/iIqOh2w+PyMJTi4tkQjWrYECn3g//AzFhI0w=
      "]]}, 
    {RGBColor[1, 0, 1], Thickness[0.003], Dashing[{0.001}], 
     LineBox[CompressedData["
1:eJwVk2k8FHoDhWnjKmuStUGUK9vtlq1b558WChVRWXMtKZKK29VmLBGilJFs
JdtVQmVLllQiMpYxk8Y2DErC2BXh7f1wfufL8+n5naPk7G3ptoSPj6/oV/7f
+90Gmiu/huwI7dU+t7jIw7Jdsmc5Mq6w2PbD6jCHhz8f3EvKl/HFklhbvYYK
Hkzprc+TZa7hDGe1mb4/D0ddZ8rvyNCQRZdaxV4YQaf29V1RMukw/jS1UU1g
BClrDoZGyBSAHdjnztk8hMv0uKojLwvAOLKf/63UEI6EdC9Zb1cI6ZA9Ee9n
v2HV1DlqaVIRaMsSW/TffoMfk+Y3RCnBwVR/tcfW32AR0+ZxYEMF3sVZXs0L
GESgYP7GcJkqpFmIXdk3MgB149thz89WIcFC5IsCcwCMEO+v7TVVCD69ZEry
5QBUlmpka114h4fXNhzyCB1A9Xy6FpNRja071nrkKA5g1cTdrZTIWhgfCZ49
a/cF9zov7SpcaIBKO92INdCPnfI26V3WjViwoZE8Rj8GbfWWC+Y0ouSO52Bm
WT/WDV10ydFsgtbz97kj0f3wPqWrytfRhJw92bPthv2QcM3LytBnQEFSTk2E
1odjNg/zRseYmNF8srfTthe8diuhVFkWFjRTO1z39SLUUdDt8C4W/lQ7GL1E
vxf5Lt6yRTQWzKlXBqhreiFyZnvIZb2PGDccvU5t5uJdENt2xdVWeOzuMrxi
zsXmJ+Ir5AXbUEOZSKmw6kGt1jsnuk4bKlmCzuw9PXB65lfqb9OGZ7sXdQT0
ehBVxDnb87gNN8KMkhNlejBQmdOead6OyCDXrRmcbtxn7Xv2R0wHip7J9m/0
7sbKxUB743UceE4Y6GfpcnDv1FFHjb0cvBjabPpBgQMVpoaT+BkO2ku/soWX
c7DjUatLezkH4Rt0mKMtXSh5dLewWKsb46e01dR9ujB8eKjMtKEbJoZe2vuL
O2GdFffBR5iLY4knM/dadyDJIcjshBIXe9UG9VaTDnAlvOjHtnIhzvBon1Xv
gPdVo8btDlzoP2hjyvJ3INxymCGQw4WPK+FLyG1H+U+jtkSzX97m8pQuirRD
1WJk4O2NPuzZbvehu5sNWaqxofvDPtwUyisypbMhlpNyQ6i4Dw0a13nNJWzM
Ch7WsuD2gRauU6wdw0ZTZbFPl34/+lbVZmgYs3FJJ3Dhe38/eBMJ1asKPqFB
VFJSi3yB5CW+Ot+UVrzd7uXWbP0Fn4YL/JdHt+KFZ3WRr+cXvGh12pZDbUVa
jZ9N6d0vCJ8+cGDn8Vb4UTvvmwx/gcqP6DN+lFYo8zJ/d0n4teuyxecC6R/x
b4MB7k1+hZnQp4i2MhZEtAr7awUHYbNBPOtnHgvpUTqRc/KDeHtZL1U7jYVm
s41sxz2DKFWeYdaEs7Dpg6SP6t1BXO5wb6w4ygKnhpf5XO8bhAMVjQqmmTB+
nSFCvzSEl0/cHTcRJroUlQoXbg7hFXe9PNnKhG9Akp1O2hAOiIkru6gz8RAx
WTEfhlBjMFbSIsnEXHmAka38MBr+K13hMNiCvJd2F76UD8NUAW8X41qwtkC8
i5+fh2Bzw1iBeQbsI+es+qR4SJqJeTQ3zkCqa/+Hag0e+NKCufMDDGisKSm5
cYwHj/BJLw0WA0YXnGLXPOWBV52Ypp3LgG7S0Uya9ijON65JL3Nm4G/HTIes
rlEUie4UcGc149p+ufj4r6OIyHvT+L2+GZm60cyIyVGMCK81u1vVjCGRS6Ze
QmO4Zh8kPZnfjAuvzA02647hffRFUYOYZkQqTkmWRY2BVmxvwD7cjCLurvrG
v8ZRG0VRmf/1848mgWNRxuMIMPY4vvxjE6ZzK6TMLMfRzbDjSjU2Qe+ywd/v
3cfxcwctxPp1E16s1p6uvPOLfyPxHJlNKNktq/h8YBwqBG6l55pQljnqQ6NN
4LpY5PCYSBM6VmnFWz6YwOMJrwjB35rw87xnhdjjCZhprK7asLQJ2/FZMOrV
BCxjgksmRhpR0dqeHDI4gcGlXQ/HKxvxSrCm5gKZhMfhS+8y3BvxxiNZzmZo
EotzyrE7XzUg/6unp+P0JAZ+m9/1sbAB6ScNS134pkC2z5X/86QBISdabc9I
TkFTjjQx4xtg4iyeEPzXFIwO3UkS/6cBjTYh0rmRU3CVXH/zX80GdJh4rVmq
OY0EqYNNoRl00Gu2uQnqTUP7TkuvdTIdFXuFCoV3TmNyxqBJM5aOB7v/s5K2
nsaB4quzM9focCY9MZpXp9HXmS446UrHgJ61xDH6NCR1T/b7b6BjasN20Ryv
GWRd6JUMyqvHDq5RTYTfDI4I1M8X/VeP0GQT6sngGXw2v2s7+aAeUpJWvPXx
Mwg+tXxzWHQ9dPk9GxOqZtBx9OETifP18Gu/dytM7js8fQ6WZujW4+etSVHX
2u/oUc7gHX/3AUt+ZIvJqc7Cdlet7O7pOsjRjSagPQvv2yckbo/WYctDNsvV
YBbFYitiuYN1cNsnkJhrPovnrDzpGE4d3sc7qxpdmMXpKBX132vrcMtQxvBU
zSxSH/grKSfXQf5KqEvxqTlIn1T8U9SkDrqLTkWHc3/Ci3HL2SCrFvXXtjRU
qy+i77aVqlPke1Civ/14NMJHzBST2nb41ODbDKeLpbOE2Lwx6HjnV430wdI6
kZtLiWbYMX9lr3cQUfiP19e3jKh4F/H7uVUh8lThiRSVFcS2JymB3+stpkl2
30mqAHkVv9zyqf0b+G6uKpB6K0gOuQTdb7d/DU5u1Y1mJSEyfLt86r5xJeY8
mIm/X1pJTJ07YhbOV2DTToGFE6WryOvX+UmXg8pgnKrk/mytCPHV+FdOz/cl
/lU4rtxjL0pcLTLYDnEvoDFkvbLVXIycU3IwWcYswmrRUcGqWTGynnV+vHih
AMteJeatTxIntLjwsGCHfHhuKWX/ZipB/tx948nOZ8+Qvc85pWJagvTety9m
qD7F1DdZsc93V5MKL4afWVwOCg8bL6XtliSX78i/6GQ/BtUk5EHBZ0kSd6h4
iO2XBaXO/Z/SQtYQ2l9Bv5WYZ8JQ7xpNZrMUkYm6dL1KMR326xp/8LdIkc6u
qwmiRqmYqoving1cS3IPzrumuqXg3jJHX0sVaaKm9vSBZnIyVncVpi6pkiYf
XT+qc14nYPnVQCuDczLkQrVGx+uROPA9cszjSsgSB9nsAqvwWJxPyIuSeCNL
tD93vSnWikH5pjBB8TNyJHU9h6olcxvi+89rBInIk1KjeJ2Q3Jvo0GxquVgm
T4TvVSpQd9zA0/tQ6XNUIFvshDYY24XBIU9XXGFBgaQtagv/QQ9BQMjDwI7H
64h6T7n7k4PByBlQSBQxo5CQp17RZwwDEZYc4tR1gEJe+vkqpPwRCFfLYdVc
CwoZrwzrZKkFQr6s7Kn5UQq5ua6YZ742EBG37KojnSmkOsxG/exkAE7qxo8J
XaSQynz505fzAqB8TdJEIJNCYuvn21PUArCgf0W4NYtCwgvX/W2tGAD2cC8j
M5tCHAVseoSlAxB9NN9h7zMKkf1mVB8hEIBFdUufkDIK2Wh7VP8knYqO5lv3
l7ZQSMyQ36FQUypehM64tLAoJCp7TNVrGxW0bcd/T/v0i1fwKrXbRIVphlaB
UReFHOMKyhxaScVLP3pt4FcKSQhz3Bn7wR93NbfeshiikMn93iUlpf44x02y
UuJRiE9Q28f+bH+omZ3mVE5SSLNu0KRVpD+W8TPTo2copCxCeSTuij+6C7d5
OM1SSCR/P5V72h9lHmnaOvMU8v2Uf+YWB3/EUVZOLS5SyPqX6Y43zf3xP/pb
mS0=
      "]]}, 
    {GrayLevel[0], Thickness[0.003], Dashing[{0.001}], LineBox[CompressedData["
1:eJwVk2k8lAsDRxE1SURT2ccUlbJVt4T0f2ihjLpIkZIsFW5FSlJjCyWUIpEl
WxJXUsieNMa+j6wRWcdo7KTive+H8zsfz6dDtb5qbMfHw8Pz6T/+76N2w40l
I377A16V2iwtccF/QNKpR8IWYqoGcjpdXOx6ERH9XuI6rBNjuem5XBjUtr6L
kfDF6HqyIOkaF6ds54qeSIRhjXbAmrzBH/iqeu9AsEQSdPznhQdbxxC37rj/
A4ksSH8wv7uzbRS3a58xTuZnwWNyS4pH3ihO+n3j22SRjVOeZOPx56MQmnH2
LIjOwSGhVY8OWI7CjRXmxqHkwezS8LaXg2wYhXY4HNtcjNC7PJY7FkfgTXq/
JUCCAUK2J9Jcbxjb9B7ff+fEwAU/ek7ztmE0+V0d6SxnQHyn2NbrwsOQX6aU
puJaBpPTb45v+TIE5p8kFVYTE047OhOMLg5BaCp8NyWoEuc3+4U8DBlExFf3
A9mLdbAuLr1w408/dKTNk7pN6+GxFOxrM9AP9ml1AVJ6PZK0JH2u1fZDlnPL
Jl25AUGbdrtPxvTjqv0eBZ6uBigeCZ6/QfRDzDYj5eXeJthVBIRcCvwOM/P4
jPEJFkRX1CmOq/eB23lCMEGyBVkM+5cCCn3wtyTZmRxogX/rYMousT68t7kq
mRPWgjPmqaw2Ti+Er2j73Vb/goGpifiDib0o82k/vZzeCq3aHwEB5F7s/Fd0
uTSpA89oxeqCpG+oVCmzqlXrQDd1o/MstwdWmW4FHuYdUM7M/8zX0IPgnB6n
3tQOhAfdexIZ0oPhkvTOZMNO7P8QcD5/bQ9iW45k7gjtgjMSKmOo3Vi15H1G
T7YHIcp2V2NPdyHC/pSl0uEeCOv4yM2gC/IsJSvRKz2wjHNpvKLQhf2vW206
i3pALRoMqhrvRN7r8OwPKt+wp1CKLRvQiTETTqFB3TcIbd5fvaGkA6Ypz6pd
VveBvuv4DvXD7Yg+60O7QO0Du6c9Lk61HX1il2vNdvdhe/svta0S7bhK163X
PtuHZYEZ1MecNgQYjzWtSO9Dv8CICTOsDUW/dTuiaN9BbN02EctuhYLRj+HP
gf0QzrWyEE/7AklPPc2L8f14fUjE0C78C9akxwUKfuhHauCJ1AbvL1ggmagY
9fUDQXQBPvMvaCj54NK9dwBq4qHtVaQvcFfzXpwfGMC+wVbHpsstqBMhk1WI
IWSYzMq+obHwWfuyXaPpEDQv8p+la7GQ68jMue44hEy1tbQL21hILHczLwgf
ws0tyPQlseDm+TVWf2wIAaHKtdyyZmzkJivaPB/GZdeR2+cPNeNmnQYipkfA
/qp4psa0CcIq2QOVJDYaHmtZ3dVvQlKwWtAvaTa6D/6tYajVhEbalnbLQ2xk
M91IEtQmbK8muyiEs7HS3+Paw7FG9JRzk9+pj+K8XHtgZ0Aj9D69FK515+An
Z/XEmfoGdMtRsxcfcqCTsklUh9GA617RFmqJHMSsPbp1d14D4hGaElrNATMs
bZCW2IBfRV66p6XHkLxP03SvWwMy8i1ch4rGsM3VpZkj34ANWaLdvLxcCOSf
q/cUq8eZoF8n+tdzMXFoeb3Df98l2A5UM5W4sJXiutxg10FpXV5eoBkXkotT
E8OlddB1tXq67i0X7AdBqQdu1GFP9KnkMNVxKMTQFON6anHeMvlsSvc4en18
Cj5V1sD3qFRk5Mg4COeI/KN5NUjeE8J6MD0O9y3eY2MpNeAIuxtcFpyAqkPK
MZ/7NXD9aKixc88E6sTvpHTr1yBIboZcGDwBn+Ktbw/UVSOn70BN/b5JRGk+
L8llV+GLvvdEsN4kUnOmBelfqzD7png9zXgS7IEjsicbqqB+W+N8xcVJmFUN
yB7OqULuWtXZkieT+Kw1uFLybhXyDkrKvRuexNO5RilXuSoUJo+7hIVNgWyv
NbzdvhJdQiqRxi+mkFstXGFoWYnf1xyL16ROoXxyVZaXSSW0MUgK/jiFwKRP
uhL7K1Hc2hnjx57C4tMIXTFyJT6SystdiWmYdWy/LfS5AqUOMVLmnGkYkcxo
V5Qq8H7E0dFydhoJF8osxeUrkHRJs8CGZwZtcxG+dVIV8LvQevoKeQa9ot+K
LVdVQN9a9PndfTNwUl3VJzRajnpzP/E3QTPYfD+k/tG/5ejSv7xumfIsrGg3
DbLUy1FbrmVHUp/F08MO3UVq5Sg+LJi9WmcW5BJFk0bFcrw4+OqEuOksbjzx
jF8nXQ5rojdUmT4LnT5JMTHecgyrm4qZ1c7C4MF8QE0NEzObtUXSL89h73w8
uduBif19uuUP3OawjC2E+7ZM+Mfoe166O4fl87HNWpZMrCef4G6KnEP4vOZM
sRETe3gd658z5nDxVNXuXRpMuHVGPLovNY+33tWtjJVM/H40LWJbOY/5wKJm
ycwyHDRYKNdhzYP8skWuKa0MQct5vCg985il6baEJJdBhr5qvGN6Hve5CRry
0WXY77CxwUjuJziv2Bbx98rgefDvENz8iR3y/snD58rA9zNtjZTCAvadcPag
rSuDVK3uFFQXoFe79IoqWoa/4ttbbDUWMFR5pOGXUBnsjqyIemO4gBD9gJli
/jJURFor6LouQGxgtbfnNAOPNCU07csXwP+KqdXLYkD6jr/NB/tf2PJzeHYw
goE9S1Y5Jm9+gyfU/e5GJQZohiU+h3J/I0d0oIRXkQGbKMpx9dLfEIv5VfVd
gYEQ9e4hyS+/Iet+cvtbCgMjVy0k+v78hm72or39Wgaiv5necTL8A4eU4Ytm
vz6Dt/SobjDnD0R+Uh4u1nxGje9fdcxtSyBFlu7WcP0MSsjoz9c/eIh9Hzcl
RFWXYnSup7tFjY94x+JmNu0uRRK7oEr44TJigL2ltv3JJwjLvOL29/MTLNMA
md2cEgTZZ1+Ik19OpI7HiLvpl2CWSOu/5LmCaHItL2iU/IjrOxlZ6z+TiL2e
Gdz09CL0vGEENlIFCTtqiYwNuRC/HFhRiu6rCGv5Zam2t/KxXWfF4oUCIcJt
lGa5fTYXegnUi5kbhAmhu/84Nhh/wE2Zcxt7z4gQ3Uq2Bsn12VDimK5qNVxD
hLX4dV6xyMJakXESY2EN8cyc2sZtegf+j1EZm6JFiY7NSXWJzplw/KugfaWB
GHHon5VLc3xvkXbEOq54VozgNM7MTpunY2ZUcs1g+Fri5SXyI4HFVGSb6C0L
O0gmrm+cf/zP0xR46vu9yBokE74qWaRj7smgfj3alui3jvDyOCY7FJgETXXf
MImd64njivzaqyMTcEa2/idv83riRK/BnCA7DjNVwX1O3hsIKQmeDBHXWETw
W143lhcnakRKEo49icLa7uwEPoY4sdk/v011LgICdO8TGs4SBPWdy+MN58PB
89oyo09MkmhhHmXeVg7DtecZwWKlkkTN2lD2cr4nKNp+nyR6RYowturcmEcO
gejRa0o+wtLEIc37xtuGgtCl3NB8q1CaeCX+0mZLdgDexkK+31KG8FtQKTDn
v4ezGXtEZRZlCD5xasKDeF94+cV7d6XKEk832aVN0HyQPiwTJUyjEK9+Bi4f
M/PC/Rg/q+5jFCL8pDvP67+9YGs8pvDGiEJwMrQ7Lul7Qbqw8K3hKQqRJ/h9
87S6Fx48smAGWVOIJ2+p83s3eOHSnsgJwVsUQiAtRXX6X09s9CXrr0imEJaD
dfGxGR5Y3HtndWsKhdA+LOVEivNA+9j3puQ0CsHLz468FeKBkFPvzx7OpBAh
gtVTzs4eWNpm7OJX+F+vd94hf5cHuhofxS5rphBb31GLXuXRkes/Z9PcQiHe
tv3b4pdKR5jWOcXENgohOikt4RhFh8FLlSzdbgpBe5FMNqDTke9WW+k9QiEs
wp0eWOnQEa68+5ERh0Ks26ecfHMnHc590SeoXAoRp/+V9XQTHVtp//SUTFOI
sV07zg0J0MHPy0oKmaMQl2j9WZJzd/AtW8vBaoFC/Nj/WtR0+A4KHRJV1f5Q
iDSxB9fC2+/gGWXVzNIShdjAfMzqrrqD/wGjMOOD
      "]]}}, {{}, {}, 
    {RGBColor[1, 0, 0], Thickness[0.003], Dashing[{0.01}], 
     LineBox[CompressedData["
1:eJwVlGk4FGoDhqU6OSVbUtaJSNYcinKq541EoULqZMvWRqKSpLIUkqWNZMsS
OSSULWtJQgrDGPs6xj4Msuvk6/vxXPe/+7ruP4+krbPxWU4ODo7k3/s/j5wd
qi8d9tu/0cLl9vIyG6u0RVy6he2hsspdZaCXDbW4iJhsYVd0L6W7T3xmQ7+m
OeuFsC/GCltknQPYOGU/V/JUOAx6PocL+Daw0bnjvnaIcBJ6ol6PlCmPI37j
Mf9A4RysW/fSo9OThVs1z8tPFuYgqPm/rWP2LJz06+Hcap4Llvb9YlF9Frhn
rngVxeThuaGqCn0TC+6NYe4sSgGu5fBZ5maNwii0zeHotg+IozZtXj8+Ah+u
bNkHwuUIyvjhruYxDHndJwFZLuXIz75bwWE7jAY/5+H2ynJ0a+THjh0ehvRK
xTRlty+IPX7HREZkGBX/JSk3NlTgyYH8cK7iIXD/CN9FCf6K5YmHxndWDyGi
00M791ctLA37XkpkDOCA2OmkLtM6ZJonrXoWOYARM43VXOl1uDPbbbfNbwAS
rJt26UpUcLpFhkZaDMD5oroMRwcVczIKPB+4ByBgn5nyancDxCl50Ywr/fjn
dELmxGQjeJtbFguPMsFuP7H2pQgd+kZvxtz3M+FvxXXWRJuOHR5n5o8oM5Ft
5yySF0bH3hX9M/I8TPBc3ud3S6MJFz1uLzbX9uHL3VazP+40g0sms7zepA+q
b/j/EONqQ9AOdc1kRwa+Kn+xrlFpg/iSaVGhJQPW79yLPE+3IbZT5H7PMQZC
8rpdel+34fZxobQzOxkYKk1vTzZsh1HM0V65X72IpR9+91doB7j3n1PrCOvF
umUfC12Jbtw8FHBQubYHERdPWSke6obkpdlJ77IeSDcqWvNf7kbJLSVmb14P
9qc227WXdOPWlK5xbVwPClLDc98r92Be7ZL7sas9GDNhFev/9jyJpx5gCvfA
NOX5t2vrGdDqDZT73t+FGMu7BuckGYjf/qm+rL4LDAGnmn92MXBhcfvP+pIu
ON/Rqtv3u2s86f6ZPeFdeGA81rAmnYHUvKsUOb0ulPzUaos26EO0XA7z6ttO
yBiND30OYkJTx2Nm6EkHRLx0Nc8nMKFwf577oFcH+NLjg9a+ZyLsNoX+/lIH
FrlMlI0YTDxb0zk5pNsBaun7a127+yHpuPjBabkdHio+v+b7+3Hpio5G/9V2
1PIKCiqTQVz2lB3PdGjD531OZ+tNB0HCRXX6zNqQ71iR5+o4iIgGhYsK+m1I
rHQ/XRQ+iPag4lcLCm1w9+qM1RsbBAfPLC1wvBVS7GQ5u6gh6I2mPjp/oxU3
avcgYnoYy+aUTMPnLeBRzu3/yjWCH/I1HNWBLUgKUQleEhvBbnZNgKlnC+oN
ZFutdEZgNhM2Gnm2BQrfBK/JhI/A36Wpjr6zBd2V7OQsjVEUmzsucjU1Q/fT
K54aDxban7tEtUg1o2uLZO6vhyxcva7qK7S5Ga7eMeYqiSwM1rUb2KxvRgJC
U0K/sbBGwHeX+HwTlkq8tczExrB4avyuYm0TMgvN3QZLxpBclqATdbsJm3L4
u1asYIPs3CZFGHRYBC+dYAqx0WJJva7WQsdL+/5vFYpsvKg676dWS4fixoKC
oH/YqDLeHXy6kA4tN+tnG9+ycZzxZvvfoXSox5xKDtsxgUsC2pcP6tJhY5Vs
mdI1gSzWM9+p943wPSIaGTk8gTjPajWzzEYkqz9uDJyeQEaqs8P35EaweDz0
ndZOYjLopBL1WSPcPhruUVWfhJKs9mET10YEb5kRLA6ZxKZsV1FNtUbkMbS/
1+2dgu3xZJst+TQ06flMhuhOYcn1U2znWxpmMz4IGRhPQZb33s7EVBo0bu2x
qTo/hfsHxNV1o2nI37BjtvTpFOINreUnPWkoOCiyJWtoCuGMKtonXRqKkyeu
hYX9wGuthxdWdDegzOGF6GnWNBgH9Yi/ZAOyhx0drWanURL3I85CrAFJFzSL
7DhmICRu066xqQF+55rNLgvOQJPnZuVP7gbo2fJH3ds7g2dPbiR9nK9H3Wm/
zRnBM2CoVvFura9Hh57TxpVKswiQir63w68eM9v28aY7zUFYv9lzap6K/Qyt
ykD3OVA5nT67TFPh/0LP68K9OWzNcm2bYlMhJHiCvTVyDtaO9vacg1Sor3Cs
iyqfg7ZEudxROhXu7RGPAkTn4RtCSXuaRcXPR9O89l/ncWyDLFei8+/fXEjj
E5VZRIPgKJ96fx3Ul63zTDJ+gkZPN8/QqsV33521FfLLGB+s+uhU/x2Ux6ML
qeMcxNDerSTD/BtG57q76CqchKfdqq+WuxpJI0XVPA9XEpmoj30XU6vAI/4v
m8lcReYSVKk2xysRfDH3XLz0H+T1yT3hbXwVmCVpzAtea8i2dG4bzoJyuKqW
5wh95iL8l/zdc259RndGeVC95FpSx7b4ECRXhiWHxmg5j3WkT6YoWLG/FAoH
1vw6V8RNOlr5XDd6foTuS8nz7zbxkMCZvcNrhUpwQ/yMVK8FL1Friy/rHiuE
Ist0XbMhH1E6cXZh/VA+NvBOcJUv8hGx4wWr9zbkYdXH6MytMfykeFqBeWIp
B447i1r/1Bcg38PkHxiJZiPtsG38h1kBwl+tuHrO9h1mRkX4BsI3kGS7k39q
VWYi10R3ZdhBQbK9bbWqV9kbeOn5xeUMCBJ/nbC7OdteQ7LzSEui30bSWn8m
wbvqX2hq+IYJqwqRlJ0fa9McXsFCom5hBU2IzD0Xb6HbJWKmOoTh4rOJ1Ixq
dv5lk4CIVVauxtKbyfSxxC0lpnHY0JX7krN8M7GXEp85fzAGq+/4nNhzRZgc
KL+uwdoXCY5Uq0yGgAipaRIQCMkIx9WozBCBMhFyXlZxu6ZiGEoUArj4L4uS
Oom4/bXTT8B/5KriXR4xIue2S0Nn02N0KFFpN4vFSMX1K746gcF4GwtpppU4
GR9Q13p6+wEsM9X5xX+JE5FXtL9XVvvD2y/Bp+O1BLlWK1jGIe+L9CHxaB4D
ClFtku4tnfdBwAs/666jFBJc1V9wh+0De+MxmQwjCplgfV2HAR+IFRe/NTxF
ISmhuzbU0XwQ+Mi8ItiWQgyVTD2kM31wQT1ycu1NCum+Xb3w8pwPpHwF9dYk
UwjNbsqmt8Ubv3bfXt+cQiFpfy38K0f1RutYX0NyGoVIvdsn71bpjcensi0P
vaMQM3O+DtE8byzLG1/zK6YQj58zpZGh3uiofxS7kkYhIXmlU5bHvJHvP2dH
o1NIdcSsxPAhb4T9fUYusYVC0pcXLrrv94b+K+UcrS4KWRMhbZqo5I1C95qv
PsMU8jbFwFCe2xvhSrseGbEo5NwnpX1NK71xhRFzQpJNIQu8VR7cc17YbnCp
u3SaQhrnSB2T7oVVKxqTHs9RSOrCFjHLL17oyf3bwXqRQjheGd/qzPFCsUPi
DpX/KEROSHv4bJIXnlPWzSwvU4hFgbXtbKgX/gcaCyKf
      "]]}, 
    {RGBColor[1, 0, 1], Thickness[0.003], Dashing[{0.01}], 
     LineBox[CompressedData["
1:eJwVknk41IkDxp015T5SrqaD0oWklGrf78pGjoq0Ra4c5VjHYluyOTajQ6LI
EZaQrSwK4wiVEjnGOc7RYMyUGMbRkCN+/f54n/f5PO9fn+d5Nzv5WLoKCQgI
lPzI/9vEdaTtzRfKT44xsj4rKzyIHFPyHVB0ge2VuOvdTB72pSelFikGIFj/
/eHuKh5Mad2FaYoRePC8esTsLx7OucxV3VeMxzkD+yDxxQl81LpxLFoxG/u0
VNRLV8aRse5U5G3FYviXJbUnqXERTEus+fVlMdQK1grJk7j4lTIotPUCFUvB
8oUvxsYgzv89tCK1BPRL+xbOFI0hkB4fyCWX4+i2xWUtwzFYxPV5nNz2Cg/r
ihfVfhtFOKlo+y3FGnSeWBUiTB/BTqN7Nwt9a1C9LmlvUPkI2ik+Xxh1NbCR
vqcqmz4CNeHduZpX3kOe6Tb9n8cIar9na9Lba8HLnBgOFx6B+EzCfvKdepyX
y9kScfgzkj5ePUZdbsbpahMb2jsOflaxzmaebQEzJkzGJo+DURs9UVJeC6Q4
OrMiiRxs5AY55+1phXnpvsJiDw583A+oC/S3QnRLP/tPOQ5kXQqePD7YDv8T
Ej95ebBx3vpRweQUHUuhUeYqe4bBY1itzVTqxCtOYIu78jAi7UmuZ451IqX0
aSttzTCKnH2USuI7MU3r+dTziQVJ76OUYL0u9G7K+PvbIxbe/91rs+paNy6y
ROnHVVjQ+U9mlQqpD6pJbka+m4ZQr/nekabdh8SAaHtbmSE4vgisCLHuQ5U4
peeC0BCiSwZ8h5714eKzbUnx7EGMvMlj5JgzcD1739vRp4P4p/PEi71x/TjN
fzC17uAgxFbCbY02DsDt7qxh6jsmktzP2e8+PoAChX2n/nzGhBp9t6OM9wCC
9ks4+91j4qen3c6MqgGUBL6T/ODARPnTBGqp5iCcD2tajH//iPEz3ErT5kHc
FnvQv4yPOPsksdFfgoVOMZNBoo+BVLu/zS5tZqFs3YflzhoGWLJetPP7WSD0
7jyLLGDA55pBy1E7FnKpO9T0KQzcshxvX53Hwiey4wpnLwNVSwZ9KWbDuHqJ
Vqsb2wd1i4mRd1FsZJ/6qNvm0AulUCP9y4/YyOwPSJEy64V0XkbU2lI2hOR0
aO4He7FAOqNpwWIjWVHuu69ML1rflPozD3Kwerw0oramB1e1w5e/cTgQt3fz
99buQbOUvLwm8RlBMiSvSqVuvDvq5dp29jNuu1fs0lrbjTLP2pIAz8/4zYBi
Vz7fhay6QOuKhM/oPs1OluvtQmDox3+Mx3+wCnuBkdSFLbycHc4PR1DTcFbo
kUoX/mw+hKSvX7A6UpCuodsJSU0qp540CoMrj2/ob+9EdrT2nUWVUZx54n3Z
7sev2sy299r/MoqqS3EWXQKd2NUo76+eMApzxWzH+810DNTxcgr1xpB26is2
edFhVP1YknaViwnKoZJlageYmzZTl+9ykTmgpy+e24GAsNQL2llcXN8oaaKR
0YFHiHsS18iF4LjN66jbHVisCjOwURmHSocw+7tDBwpeXrjyuWoc68vNroZI
dGB9sQxTUJCH98I9br5+7bC9s2jFVuDh7oz1Nle3dmS6cBprd/OgyuWYutm3
Y/e68vKo8zx4x10OSjZp/+Hp+GDdcx7MX4qLP97ajgOp53LitSbRcGt398me
Nly0z7F7wpxE2d5t9xxN2xBhopyc/GUS7U7rqxYM2pBzIJZ+++skZvZ8pWfo
t4EredXUa+0Uas+5h0rvbMOV1+aHdA5MQYy9933wmjbc2cSXr4yeQuDN3Bi/
hlaUsI41tRyZRqsvJ9ndqhVdxuFT0UbTcK6JtA4zb8Vs/isFM8tpxD+2i844
3gq94EMXP1yexnnPOYXvB1tRJqc1++b+NKTCJJTVN7ai3FBpU+HINExCJRjG
9BZU5kz6x8fPQOVTvZWATAv6xTWTLdNn4HeRXG4l2oIlP89X0s9mUGjBSC+b
b8ZRfCJFv56BiEdPbD6rGa+6GWmU0RmMHrM8eZrajNekurorxFcspdWI/2rX
jLceacrW3K/4Zi5YVldKQ9EXT0/72R97gljqzXwast30K5wF+Hje4xRi9ZgG
yqVuG295Pjy8wubF42gwdpJ5eP0IHwFqnyeWvWlosaZsyL/Dh8JiolGPBg39
xl7rhPfM4sYvW4Ims5pAqzvsStKbhdKRrptTKU14dXwtVeLnWbwoTX24GNeE
dMN/rTacnYWGz5rbOyOa4EQMxe25NotqrQ0i0y5NGNE7K3ueNouNr5NXlDSa
wN92VCrPaw6WCYupfxQ34ieWQd3twDlwrB+85PzXiMg041C363PoOn/Uz/5x
IxTkrXhbk+egGZbl657QiAOCni0Pa+ZQ1LiLPxzYiEBGUsxN5W+YaHKvtkMj
lmK+SrnUf4Oa8tb5720NEJrPlVZWX0B/QUaogFgDlGkGM9BagPrypmtRog3Q
fdTb6XJoAYk2DuuVBRrgemJ1Sr75Akz7i5eN+PX4kOykbnBlAca5zKzugXrE
6Cvqu9ctIM1AsKGWWg+VvyKdS90XcdnNRibXpR4HVhxLzuQvgWqRH8tp+oCm
CN3m2p0r2HYrjkqurgM5dmz+6YQAETf8h4NreS3G5gaYndpCRO1yFL26+T2y
RysaJO8KE0NCpkt3O2ogqfovj80WIfo2WO1RZbzDHXfqpQy1VUSrjvPkOO8t
ZolctlvoaqI8tq2Wz61GgE5NscI7EhHoKBeQ8O0NBvJroto2ryVGzIIlnT++
xqIHPWXHVTHCPCRh/nRnFXb9vHr5UoU48Xyx2q6XXwGjzM2XX6yXJIr1A68e
/VaOP1UdtgzZShETAX22NjvKsJt7VqzbXJogvmtXnfIrgZzUJKlmQZoguRxr
n35SDJHXKQVbU2WIaw7zyc9kiuCpW9G7xlSWcAp2D531foHcE04Zr2ZlCZtV
kwvp3QXgjylJf0qQI6q5npw57TxQzxgJxxvKE5d0eaZPw54h1JiSXvxJnrjx
qxXFf+cTbP5o0pNFWUdoPlqgFZFyoK8XEa+oo0Bwl4ZaS9hZsN3YMi/YoUCE
Gxb+ZyuRCX5DNMs3fD0hd/z5/Qm9DCSJ2AdYqm0g0vme+/XM0yDHpGYK1Wwg
jvinjdUFP4TotXCrQ78rElWCKtJihYkQeGpfwJJVIghJRyFDqwfwe1gQLftW
ich8KzrPEohD1a6bJBlvZWLNy3GTiKlYyJj47f5bUoVYwxARPex+F/17WjuC
KlWIV5E5/BdCUXj+D9TY9qpEa/x2Sa3tN2FXcEBGdVmVOBeYbURNpyCM8ii8
/9lG4i8c9vPRuI68EdUUSTMyUWQTe99gQzhuplEcmSfJRKLOhkO3pMLhYjmu
nm9BJtKdR0Xpq8KhUln53PwcmTAku4td4YfhdsyF2jtOZMLsXkv8WHsY3A4k
T60NIhMfhLcqp9wNw5YIeePVOWRiStlweIUUhuWDf0l0PyET+4ZeztUJhKF3
fLg9J5dM6EoNzm6fCkXsuSK74y/IhDurOM6nNRQrOy39KZVkwlfA9V/bmFD0
t8X8I9xBJjS4H0xyJUNRFjnn3NFJJkxOrmkoXQ5B/GGHHVk9ZKLJxW+6cSIE
po81iw2YZKLW695esZYQvAyk1Yd/IROrbohKcGJCkLBnf4wFl0yc1Y0M0gwL
we+sVKvNPDJxMng6INQ3BBpmvw28+UomjlRFiB20CIGIID07do5MLC1pZKT/
HIJB6mEPxwUykepALZHUCUGlR5aW9ncyMdE9ZkrZEoJEshh/ZYVMUANjbIXl
QvA/Z2yUoA==
      "]]}, 
    {GrayLevel[0], Thickness[0.003], Dashing[{0.01}], LineBox[CompressedData["
1:eJwVlmc81QsDx60bV+4xUkY4cWnYuSFFv3+SrZsiUVFGJVcUItm345GISlL2
SMZjj5KRcexkbzlmdsdeKU/Pi+/n9+b75vfuK2rpcM6GiYGBoeIX/19dm8nW
8inKidzK/Gvb23SwnBJ0pAlYI3Ays6uun46/YiOi8gScwXd/4GfpOzr0mrpz
owUeAslpqZKOdJhYr5U+EwiDDbOTCtvoN3yR+8+pYIEkBFQFW6S3zCFu99/+
gQL5+GITImnUMIMHTS+pFz7ko9Sfb+hY+gwuUIaY/rxUAI78+LdaQTPgWLnj
XRxVCJLPEWrbmRm4dYS5zZKL8HvEeFxa5zQMn/fdOrO/DOFlzwZVp6fgy5Z3
4JEAFaLj/P+2y0xCUutpQK4jFQ2uGVELXJNoozhM9ddS0TVpG6W0PAFxZul0
2XvVCLYzenqkeAI1P5JkO9pqYMAicfi77gQ4lsIVyUH1yFIsXQy88xURX9xP
Ffz8jNOKudwevWM4KWSaNGjcDBL1sgi5YgzTZsq/sWU0I6GdEjCaMgaR2ftW
GTIteLHe1NLsNgYHWyUJhoEW7BIJLj4sOAYe66yUN0fbUOtkPbRmOYqLpvFZ
8wsdmDp4Is5z5wjo/UbsCYKdkHM/nWO2Pgx/czab86c68fvKUsrZ8WHkWTkI
FoZ1IuX1p27/j8Mg3VajPFDugkZtFbuAyzCq/XrNdnh2433s5dHisSEo/Jd7
hxBbHy4zKqU6p9FQL1t9tUm+D4IDj5i3HtFwNcet2Mu0D9mug+czbWkILqQ5
Dqf14Qnbbfbnh2iYLM/oTzboh63pYU2T9EHEdOrkHH4+gH2mjy1iC79g57bv
ZS0RGmghAwwD0/2IsDUxl9akQcT4/ofZ5n6Id0hf5b5Nw32njz/2FfTjRGq3
VX8pDR4ca25L3v0oSg0veCc7hC7Sw5zjfP2YOz9bovd5CMudAYqK+n0wTnnZ
6PTHCG4q/f6y4HMPoq746V8XHUELU7PU1LsejPDYN11UHMEeZ/rF4/E9cPBU
b1a78suvaZw85tyDR+fm2lgzRiD0yICWsLcHpVvqfZH6o7iU+DVl1aEbEobf
Jqsej4HTjHAukumCoLfWsRvxY+BXWDjUz98Froy4x+zvxuCYqlG9l6ULm2zn
ZQ1HxhArpcO20deJlvJ3ToNHxzFx20WXHNgJd3nfn+vj40jVfZy1NteBz5y8
vLLEBB4mTc7UNbSjSs3eptV4Aq2ql3geFLXjvV1NobPdBIjcQUOtlHYk1rqZ
FodPoGU3xxMZ/3a4eX+J0Z6bQKpUm6jMqXaI0ZMPWb2exIk0Rpe+ija4flZB
xPIUSNmj68ytrSDJFozXs00jrMKTlF7ViqRg+aDvQtNwvsapaVPYilb9A73m
p6ch0vP0HU9UK6QaeZ0kwqexp/LOwpmbraDV0pNzlWfgfsqToszSCq2KN6Qm
91n8dGJqE9dpweA+0YKfT2bRpqM2z3iiBc4+UZfkE2chYk9o0RVaEI/nKc8b
Z8Fcd1hnU6gF30t91M2E5uAZpRAYM9qMrA+X7k2UzoHHgn6lWrUZfPncg4yM
dIQn77I4+dtnXA76bjS2h45AntoMmYUmJFiPN9ZI03GUXCd+7EsTpHcXFT2+
SIdiikxTbkET1O9dfbE7m44g8d5B4ZtNUIoySQ6Tm4c+k7RPbtsnXDNPvpIy
OA/3uX+OR5c24qHu3levpubB/qQuSCmjEclKoR2By/P4x3rBazqqEbMkdz17
9gXIa60nxHs04t5HAxUFpQV0nDzpp63WiKB9K7wlwQvIKqayXqhqQOHIqU/N
qovwFdNJshmuR5e270Kw1iLCD0Qc1Oyox2pm2R79c4tgcXP8dLy2HsoPVK7V
3ViEsWQi3SajHu93ya2WP1vEmrULX657PYo0BPflTi7ihsojEkmgHiXJ805h
YUsY0XTt+WFVhwEO2VfnYpdg9ia2/rRpHbbu2pVxpS3hgkTRH7Fn6qCGr2zB
H5fw18hBMkWlDmXd/dGU6SXITlGvCXHV4SNbbe09YhmvC2RyLMprUXkreq/p
7DIkee7S/aRrkTdlZ2e+ugy/b3LrJuK1SLp5rNiKYQWHXZk1VYRqQbnebXab
dwU2ZSTrfRy10Lbkfv2v6grKJWhhXrM1aDal8GcGreCf0FiHW1k1GNC2380s
s4qN06QZX7UaNNUet2FTXkXptRSuEqUalGmyF/xxchW2JE6CQb4GsRpvjfiN
VyG8+Mw9WawGlsTwcxnPX76F0subbDWYVDbmudi0iqnh424FndVY2a/GmWG/
BodwbdUdrtU4MaJeG+i2BsnMs9+mHKvhH63tffPfNdw0eCrXfasae3iN6H++
WsPLQ178n82rocRo1/yauoYhs+ZwKa1quPVHhATsXUefV5h0uEA1tkKWOa3r
15HOuT5cQKVCQ2+z9mTHOu6/eUBN+0hF0A4GHzJtHRZzXJJvP1Ah7Llzvm95
HaqdX9ULs6k4cUusxXDfBh61/cUpHU2Ft8bZULhuoMsqzdXWlQqmjXSuvRKb
mNC98K1Bnoq9TepLkNuEvfQ3swFpKo7E93Zaq2wi6Lpb9+JBKmx0WCMzDTah
tSjUIytKRd0rSwn1e5uwLGsYGuamIuSYwDHb2k3EBdz2l1qugpCHv9U72+9o
W62J3llSBaXtq4XnM7cQ3pRZLWRSBX2Dcr/T77eQvjS3pWJUBatI8t/KlVuI
WLVmNTOsQqjy4IRg1xZkXWMeJOhVYcrhksDIjy1k+PVLGhFViBoy9nA0+AE7
ky4uRckqMFbqqgfP/oCasaBW5XYlPj088rlGchuXJM3TW7MrQQ6d2Uj9xkD0
WbowCvFVYmaNNtgpz0T4iRVV54dWIGm6uIH0hJmItOvizf9RDpLwW/rYGAtR
EuIS2GNTjiDbgutx4juIGWHBF0wxH7FKpI/d9GYlwielTdtOlsFZgZq/p4qN
qEglaPPTJaBlUh+3irIT8h9U4zJvFOP7rY7IQ+47ifbswl7toSJInWT9eb2Y
g6AIO2lF27+HVoLojRw+EvHFO2+nY18hXIUtxIYvcxLpnLxrHdYFkJ413tlt
wEWcS97yebqVh12c82zUTS5ixbUpJtU7FywfI7P+jOImTjTU/M1wMAd2R4p7
f9fjIWarzs4oUbKQrmMZV7bKQ4S6+c8YTv0XKzOCXF/DdxH9Lr4VGa/TUHBe
izlMg5dIftJj034iBd7alNj8r7xEwA3eAAXZZIh+0e1JpOwmKI4vNr9qJ+GY
8sMwAYU9hEI1S3uFeQIuizRvMLbvITgWNH1HC+Ow0hA84ujLRxQSeqEXhGMQ
wWLufE6cn9CNPKKboxGJXYMFCUxUfoKPKjxyIC8Cv3n6GqncESCOonLy0P5w
MKSaZ43wCBJZpzMWNzee4+7rrGCeSkFi6Aqt/nHnU5RKBbBx395LBKS5ZToP
hIBb9660H0mIKK+PiZxJDMKATEv7/RIhouBl/3WRB4+QHQPxMXNhIludv6+x
1R9XspS4hX8KEy/0XM7fcHkIH0q870CaCPGf7Gtig/v9kDEpHEnSJxNKtO+n
qMo+CIimXB08QyYSonTfh8n5wPrcnESmIZkw6GNnsD3gA6GSkmwDEzIxlBbF
LMzng8CQSzVBlmTixfRzc5s5718d8WqB/T6ZuLZ7zW2/vTfEHvJqsyaTiX0p
UvWqd73w86jHH90pZMJNdOPJJ0sv9M6NtiWnkwmxEo1XVue9EGqSd0Uzh0yI
kHQc3h7xwrbkOSdKCZn4xjr4ibLmiYHWkBjmdjJxxI4r+7WXJ977r1m1d5IJ
BjuJC9EOngg7bnEosYdMEA3zXG+vekLvjWy++iCZ8Evvfd+s7okPbk31vlNk
IqPkjrcLqyfCZRRDDGd//RnPdste98CdkSgjUTqZiP8q5LA45YGD+v/QypfJ
RKJfndbjTx5gYexICl0jE2cZDouPlHpgqOD4raubZEJFkH8RWR4ouZUoJ/+D
TOS9CstMivPAS/LOle1tMsF1tOwC1zMP/A94mvES
      "]]}}, {{}, {}, 
    {RGBColor[1, 0, 0], Thickness[0.003], Dashing[{0.05}], 
     LineBox[CompressedData["
1:eJwVx3k81PkDx3GiHPm5mtS4vikqEbbkavP+hKJzN+w6wjIzIbZSJBQ1ZYpE
8psVOcqxygoVKiVUTDkjhA3jmpbJNsht47e/P16P5+OlxThhf2SJmJhY9L/9
371HhporhzmWTo90bywuiiBprRrAp7NgGJ+7+84nEbbeTkotogeBHqIb6tQg
wr6G9kdp9EhcehwtIZMighNr+kUCnYuexWPBwaYidBtesY6lZyO7Uu+no0Ff
cGflD5ev0othfPfrrfULI2BLF22Iplch05VLm9gvxCbbG1GPAqoQIBOxbdhE
iPecE8Mf31TBJkLO6+saIbQl9PMMgqsht6DJ2T05DN63bIPW9zyUhpZWCtKH
Ifc1cRt1rQaOGvtspiaHkNQdZl2y0IjFvIGTbY/+grNLRuHoWCvyX/xoGsoU
QPTRUTZTtQ2jgZeEcBDgsof0EQfrNji7pY/RrAUoYp5Qfcxtw1R5Pm94rQDy
x3dwzpp+QEB2ufqOgUFUX+x0XRbejs1/Eu3z3oPYcl9pmbr0n9hYnMxcfWYA
yxfZbraafPADh8KWlPch6aiTh/5uPhg5P8dbPuyDdqu+p9JxPpwOr/gvJ7sP
lrntzI8v+BjbM2BmHNOH0tzEkicGvSCOL8aVXfrwt8NI2b7GXoRssctqmOrF
T/du1gX+px/TP27pmjTvhc6hL0OvYwZR9tLuk+mzbqiet7XwyRiEpcGOlA9Z
3VDMvxMj+2QQyn/E1UfHdmNO2sHgUP8gyi/yHDZ7daOp8klgj5kA1MN91d4y
3QgzYi/MCATotKmau+HehUYFGs2A/IWaHVo11rSPONNojqSJYUQPdYZqPemA
vEGJoEZaiANdZ++fy+lAdqzRtXl1IeLrnr0X/NaB5v0bOj12CdHxxwivL6gD
enW0QJ1EIXbJVggjtnaA/0aU88j0M1aH2+hZF7XD9uXv8g1hI3AV77dML/uA
VcVKPeLiImh3S4lWTbTC7dq846CKCDqZu1ROClqRyRLU8fRFkH2jbt3+oRX6
K0tLY5xF6Dy4GFpb2gqrYM/fVj4QgbneamrvhVaYpDrlcA1H0fez3JpchVZ4
eeS43+sZhesAjx1p2oLH/db1774fB21VTZ1RbjM+2LHHYm3H4dRhszc7rRlT
BeUq++3HsdX7MVcroRmmZ8293vqMwzU+xsf8bDOerjCcqkwYx59LLnzrOtCM
UhvVNY+GxrF4Rrrh80QTynJGA7ncr+CsYA8P7WnCK780NZeRCQjlk+tl1BpR
NOzv7zE1gcjZ0og4mUZk+1o8Z4pNgmVrw10z0wCOd7vrcdokTkXGlf7a1gA7
htKtS99P4qDm9ttZ8Q1458JZXXBtEuUJGrFsmQZ02R1bKbF5Cg/KjnXmS9Zj
cv0Ohfxj04h48M/Wo5q1sOy3enM1ZBqtfOX7j+VrcTnN7rzvpWnMf1tXqrhY
AxWao2hd8r+/q8JLyK+Bibj/u1tV0zDdSlK3ZNYg5GPS9Si1GYzcNnOR063B
P9cnFFg1MzibphjExVssmc1TVNOZQ1d7r0JSLA9qDVZfYTgH//q8/Fg2D8YZ
nW0s8znIGpweiTnNw5E9UikFB+bQlOtjkOnOw9tkho5V8Bws4imRsQEP1y3o
FkffzOHl/Je2kaZqqJ+7zHxydB4qAWFmgerVMFn0fOxQ8A9WhbmYONe+Rn2k
cSNv0yIkWbah59gvQcV/ns39IkbeOo3bi5rK8Xma39NmtIS4Zh0+dS/sObKF
z2vl4yTI3ZSNjE6Pp5DXuCsaHJQkO9eLHe8pK8G1oyXed7SXkd2/3ROfTSzC
FMkb9D0vRSLGfviOF/0QQVuqilVeS5OKcPq21MJC8AuqYpq1ZInbUrphld99
zPu1puiGLSc2dnGchrhc6O2UWvB+Lkc2jT8UaOrehW2mls/DVfJkQzu/Iak5
G2c0flnb56ZAnn10eOXbkQn9kZ+Wtx9QJC0B06IMlQysUBiVrppTJHfoyTvS
nqZDsiKlcF2qErGf6Hf4rj4F/sbPO2X2KZNfbAvH+SNJyNvDuFM+pUz0aN6h
QZ6JmPysqvgpcQXROSsebGXGRYmDrQTXhkYY7r4bXOgJOG/HuV38iUbeSLnn
hhyMh1b33o4szkryocsy9ZB/LCxMI7n0LSrETLDUT83uKtw0382Kt6iQuHT+
DxWZVzBZG9sfwF5FLPUGopbKcZAk6RFkr72aMIxMrcJ7LmJFT0nmkqrVxOtL
3LzV6AUsDWc7mp+kk/jD73PXqkVALNejsF9ZlbySEPm4joXh1K3CWOVXqmRZ
alarsPsMXuhFSSsdVyPe6VWbD+udhtLeU/oX5dVJtdzByebhU+ja3NQSWqZO
5my/nSalAXiQDu1BDw3iWa00bl13DO6FJkoaCxrEJPjWzudcP1zgZLC7/tAk
7U8KpZPP+CB/SCNFfj9FMizWabv1shCVxvHsOUiR9FPC5SfaWGDZ/61TcIgi
22y4zCu1LKiXlT044EQRMc1w57fFLFy9fph3jUERKU035ZhoFnxNksdkQymi
6xN+U8mYhbWRNDupHIp4BY3lKMUysWB27j/t9yhSMXP7RcNFJjr/Hnifk0eR
ei/uZFwIE/FORe67H1LkQERFxRoWE4ub7AM5ZRQpNfUPY29noqv5erpEC0US
MiqDt31m4OnlaWZLG0VW3lTkWPUxwN3+i25WB0WcfbviHNsZ2Pe7QbFVD0Xy
S27GXHnNwLOQhhr2MEV2h2QPbUxlIHHztuuHRiiy81PLDfcEBk72pzpqiSjy
fd3MuptRDGzc/yu/coIitL3js6tPMyAp3podP02RH2eMzL38Gegt2e7nOUeR
W7vMnQu8GCjzyzI0+kaR2ZxXjmLODNyklk8uLlIkIIqj73SQgf8BWqIiOw==

      "]]}, 
    {RGBColor[1, 0, 1], Thickness[0.003], Dashing[{0.05}], 
     LineBox[CompressedData["
1:eJwVk2k8FPoChg2yluwimoRO+6IiLd5/WriSc5AkDKWypQUJ6di1UFQqawmJ
ypImZYuLpmQfW5bQEIapsZNtbvfD83u/PL/326N66oLpGX4+Pr6Pf/j/Gp4Z
qC9hh+herzseyONxIbhf6WKX4mmwF7Pe7+nhYtuT6Pg3ih7YrZDOiWJwcbi6
JSdBMRhKFo39D25zYXF6quieYhSUA+s8WpS5+Lb5+v7biik4f/m6x37yC4ly
f4feUqTDQZ3TqxDLwdXqR+XH8unoL00fCPHn4FhIN7+a1Vustk0fFXfgYPHE
Jb+C+FzkJCqW2G7nwKsxyotDzYOoXXuDWt0QTO63ORuv/oCtoTF5YouHECDy
5q+biuWY4bEtP0SxsU7/7o2ci+XYmhzQpuTLBjPkArv9Uzm0Z554R9qzoS6w
4eUmz49gVoxkMDTZYMynbGpkMsDsZm+0Zg5g8djDHdTwCnD37WuUkx9A9Def
/W8XalAm7j6plNWHfcqWKZ3mtTgYFjXkEtOHwRPai0QyatGXY05pCOrDCo63
fcbGOnz+vHhHz/E+XHDS0uDrqINj5b/GooJ9kD6dlfZsJxMuj0uULGk/cNzy
adbwSCMi50QWua3qBbf9qFiSUhMUTe+YJkr2IpQmcsZsfxO89ig/7lrowRv7
C0q5UU14kcT8FdneA4nze0Ouajcj+45bbuGDHnwMbD0hdK0FcmdXL1m/pAea
r6SElEXaMC3aoDclzII4L8Baf0UXvromXVixrhvRTha0DYe6wKdeG2it3A31
xg12Uue78O/ZPvfnEt3QTW+xby/qAjPAwu9TXxfy0h++fbepGy0jdBu2Txd+
mnEKD9d0Y8MXo23tzzthnvao0n0JC0bfUnyaZb4h3ibQ6KwqC/nyl0RtZjvA
knatPr6DBWaQmM8MqwMXrunV7rVhQU6s5IV3Tgdumv5kCmewUPJt70SoaQeK
5vTa4ox6EOvvyvjysB0aJr8GysJ68Vf0k3mHzW1Q8tPf5fC0F+NrFlQrFdog
mZEYJvauF0oPbLcd4mvDjIjZJhNWL1b6+hQE1beiruSde+fOH9ifHJaveLkV
PlsCFqZ//MCOudg78SVfUbNUVnYT6cfyqZTNVo4tKNvreqbevB/7VfeeumPW
gvcujFwPl36kyQg8bdZtQfInL8uCh/3Q//yd80yuBV5+3x4b/OyHxXOqw97y
Zqzipq61jx3A0dVsj70azbhSo4PocTZs95lkj040QmLT2x8VIoMwdpqit/Q2
IuX2lvBZ5UFsj/JqrWpoRL3RX620g4MweKl5oP91I9ZXyrprPBwE70jRaNv5
RnR94qbmaA9B90mhR/ZQA/T/+0yi2ocDoa89P18NM9G5UvXtwh0OdofpCnh/
Z8LDP95qSzLnz7/xaTMmE09xP+1+JQdyHhFMTToTs0X+eieUf+I3cfke68VE
Vr6VZ3/RT0i9FKUICjKhQJfqpFC4CA8ujelUr4d1+OzRXnkuKOlypjry9Ug6
/aOSsYELrRPhg0nC9dggl5cXdpwLmW76taTBOuh52j2Qy+aiykP5msnrOmjF
W6RGbR5GpGVv1Ml9dThJS7VJ6xxG5f6Ybx9bahBsuDwmhj2MUEaK3e+iGqRq
RTbeGh9G0OyB2UMpNeBI+Bx2FRvBJeM20S2XauBZfERHU2sEQsceRmktrkH4
ygnZwtsj2DH2fW7+UDVyWfuraveMIi2/MbikphLNBgEjt/VHwbjSOuz6vhKT
mR/kjUxHIRbg6LQ1qRLaV3VOfnYYhZCWksbM5Uq8l9k8WXJvFMWygcaRKyqR
d0BpZc7AKPyeXBgpcP+CwtRh96ioMTgdXannvbECpc4Jyy0546AfXPtCoY2B
N2wXF9rkOFY62rrXVDCQ4rirwJ5vAqNsbbGoPAZCzracOC87ARv/qw6HYxgw
OCUVG7RnAr6ekyZOlgzUWoYsywyfwImClYnmHR/RYeAqJ7BxEmdDQx9Hcsox
sXrv0gzXKbwamvqnaFsZdFl6n255TcHwuUN6qkYZQhMM/ByDpiD5+15qgkIZ
5GWPctViphD8MNqcPlsKLYpLbWz5FHZpiEwFlpfCqz064sbyaWQ/F5+PPl6K
uYjxpacrpnHRMZducOu/4P/9UnK5xgz4e27mDUiWYHm13hg2zyBjkqESIVSC
7U9bm07rzCB/i/PBa9PFOPMf4bjMIzPQZGs1XaotxueYUxp6njNoTPId1vy3
GBG7FHc5fZqBrw89fVHXByj7htq/c5oFqRU8cDmjCFo8u1yzzDmMye+xGvMu
gNGRksCD7+cg7KZWk+hUAPs46t/apXP494T/mJVlASK1O/uVmucQmnRr5ezO
ArAvWCmy5ufgcFn3fvt0PuK7zX0vHplHmHemn+LVfFBKDfVuc+bB92KL+tab
eagK3l7DWMfDifAy3raKd9i1tJL/7g4eqtyaGqvy3yEt5qS2FeGBhONvt1fv
EJR5J5FrzkO5mTiPFfHH/zrgtiyAhxARlTZLiz/++gQF5xYeKEJ31twbyIUe
OzBbSI+PtLScJ00yuaBGDv1O/8VHmpdJu0mG0fHhpF96zhgf6SvO3ajjTwdt
m4xlwTQfsTpZeNL5Mh3xzbveV/FTyOk7A1J9tnQsU7nlyZWnkOsCwRn7dtAh
/WLN2HZQyObWq6WB399gUfkZTnEEhThFfr41gTcYmurqbNrCT+6buxfwpHOQ
6xBRaqjFT3rFp3YbiubAv0U3tXg3P6ne6nwznvca8u8SXNMP8RPtyCvOxzmv
//RsNedrzU/sz0Wc2sB4jdjxZkX1G/xkq068pu7V1zAYqT7q1sVPJm/2mzUM
ZiNlsOCLxB0B4j7PbrIuzML5R3+rOd8XIKp7JBZevcqC9oGeqx+jBYjFySuF
IglZ+JIgttE3WYCsFtpWzbqWhZF/LCPY7wVIlV/9NJVkQffdpFl5jwApC2y7
TGdkojVo6zdvHUFCWbzObbo9AxIqz7m9vYJER/jG4DP1Vwh3ens2UV2ILM4R
M683Tsckednr6CdM1PQ6tIpepcJDs5wuXyZCZjOLXdaFp6ArszysXlWMrNvN
fzf/ehJmnRvj1vqIk8o30uKLKhKxfp/wwtmCxeREdnm9RPpj6CepOrxWkCBh
bYI+A/VxuKJiu+q79VLifOzyWnuXGGzgmIu3HJEkcV5rHFccfASZpcMi5TOS
pGLQ+Zyn2gMIFsdlqcVLESu5D1upJvfhsr2gVfSwNCkQ5W5PDriLl/85lfhh
Upp8WbazW7s0AhNDSpJ9D2VIHFXrrtR0ON6a6QtEHZAlu5W7r+ZsuQU/g5An
9D5Zoiu8bpVH7XWofjP8mhwiRyZdVp7rTA/BLu3gKEVNefLaMJy34noQrFfU
/qY0yJPW7Kdah+kBmPhym3UxQIGQbmtZ8So/RAvSPEzVl5FAuwUVhTxfyHS+
TeIvX0aeh5QOjkx5Y9G1gKM6lxRJT9OrgR5cAV86LYslrUSOH7nmxBvxgFts
1m3pUiVSZrTmJj3TDUXrb4hInV9OIuP+Cc3LuAgpQ7cNgRLKhGrcf630tys6
NtY1eBcqk+LrQY7HXjgj+zHUe2kqJPXKTsPE7w6wydKSUllQIUVaiVxl5zPw
D3ka0PFiBVn4iyYXQ7FHxoBKnIQRlSwqrJelzNvhRkKIXacxlQyXvJ/xHLfD
adOfGpkmVGLVven78JAdlAsLs49YUEla79L04TY73IqwYoSfopLo0LwJap4d
HLViRsS8qcTdSXPJHk87rAqWNRBOpRItE4pxUZ8tFnb6LmlJo5I3Nb51Sc22
aP3Zw0x9SSVx9woHIxi2iLR4Y3PoNZVUFaW3+qfagrfO1D2kkEqaD9jqF521
RUd9xGOBBiqRahZ9lDBAw/vQKfuGJiopTBmXm/1KQ9Ru27XJX6lEZiztt20F
DYefbaLrdVJJukMzCy9oyPeqrghgU4nKLptei3M0PNy4I8KEQyWXPqVsHbam
4RIr/qgql0pEzZO/RByhYY3Rua6ScSo5oGnS0LuJBkFKY0rkFJUMqVXsiaXS
0P12t7PdDJU4Wd78cUyShkLn5M1b5qmE1+P1RYlCwyOq+ASPRyWHf/kN/Bix
wf8AysQE3Q==
      "]]}, 
    {GrayLevel[0], Thickness[0.003], Dashing[{0.05}], LineBox[CompressedData["
1:eJwVVnc4Ff7/vbYkItm6yWghSZTKeSdFRpMuFSmSlPjQV4qSQhIJN5E9MyIj
EVl1o6xsyexmZyQzGb9+f53nPM/rOef1+uecl/QF+xMXWSkUijgLhfL/qHdx
sL50yEuzYOyB0/LyONgPiDt0i1nhxUPxrW3d49gRHRqRI3YdZ99ssmgoGYd+
TWt2pJgncmbXVW+4Ow6a1WxRkBgdJuw7nHaxjqNz24MD/mIJ2L3lR7AU7xhi
1h719hV7jeexvUor1EbgWvOMcargNeoTzUTDxUZwyquHVeZMLoQsAxd0F3+C
d/o/98KINxhptdOfY/yESxPdZYT6FpVCG2XjjH/iePA32yPyxYhOvyXG6zYM
D+6cjQ/FGDiaiGifjkFs0Qn0yXZgYGKvl7tB2SAavOyH2isY2OK8I0gxaRCy
bAppSs4fEfqU0XLIYRDliwlKTQ3l+KkjHt7AMQjeyZCdVL/P8LVWt9qpNoDQ
zlsHcpdq4X2F1dUirQ/7JU0Tuoy/IPnQybSg4D4Mn1bn4E7/Aq0VDM8u1z6s
G7lpma5YB3q6yOf3Bn2wv6wmR+mogwG9Oq9gvBeCVq+SE3c1QGM9t9dxjV6Y
mMa++jXRBKc9ZQ2235kYbzfiiRNvhrZyWAGllglvc+6LJw8045nkc73UAiZy
LO3F39CbYe49K7yLzgTftX1eruot+O0if2yvLhMf77Wd5rzdioWJlTMtOd+h
8lKAU5L7Gz6d493QEtqDz0ofLWqUvyFsq+GNogc9sMhyKbxj+g2LJs6qb5x7
4P+m2+F76jdcG6yOazfqwWBpenuSYTtSmlbdnBLoQVTz4aztwR3g0PISjl7X
jZXLHmd1/mHMl/xP1xU6EXqZZq5wqBu7DwQMT/F1QrZJwULgWjeO/HBMCZro
gGZKq2V7UTfK7Qf95PM68DYlJDdPqQeKe8abXx7owOjJkXf6tT24uG3FeokL
7TBOflbltIqJVNG+vWU5bYgwu2dgLc2EP/uv4ZKwNjAF7WpMdjLh9tH021f3
Ntjf1vqyz4wJEqIsamrQhocnRhu40pnobT1x/En/VxQtaH0LN/gBJUGl1Qzq
V8gdHxv88KgXgddmhEITWiDurqNxKbYXL2VKkksetWB1eswjnrxeyN5Vfs7q
1IJ57pNKx5m9uPM/JZlv+1tQV5rn1LWrDzZPq15V9zTjlrLH0lxfHwJz/tvw
QqYZtfxCQkpkAFczN4U4vmvEh312F+uNB8B6O9qwLqkR+VfK31y/MoD7LxmU
Q4GNiK9wMS0MGYBvUcuUi3UjXNw7o3RHBzAo12g0L9CIDeNJmy2fD2LVWXcD
Y7sG3KjdjdCpIag9/9T/QbUefEq5fZ+5h2Ew41ikIlOPBH9lv7+Sw2g5q9aT
I1CPeoONbeYHh5GX5lI2MlaHrVVCTnIhwygILJxXS61Dd8V4Urb6T1woUy2W
kq2DTlkiX82tEVwwq9p943AtutZL5y49HsGdW/liCVtqcf1uxBnl+BFUM/7o
TKysRSyCk4OrRqCzg843UluDv0V3tU5LjsLFM5hx7lQNXhWccR4oGoVeCYuG
7JVqiLwW6GJhGUc/bd5HL60SZ/3+GvUKj6PoXJUE2+NKxFn1VZUrjKPi26xM
p0MlFNa+ffvIZBxhzCbWabVKaDlbPF2bOY5L3qNcmYzPUIugJdG3/YJ7vssa
1f5POG+eZJbc9QvdpQl590gFPPUkwsKGfuH8lONG+Y0VSFJ70uQ79QvtR6U+
9q+qwAjfLX07ngksnNvKU9JeDucSw90qahPYbXTlwCeXcvitnxZ65z+BnzxR
1A35H/GGeaD6y97fkNcRcaTqM9Ci6zHhr/MbXZqbDYN3MjCTUSxscOI3Xu60
SqGuZ0Dddff5T5d+g6Yv5eox/QH5a7bNlAb9Rq0Me5x17Ae81RZfnz34GyxH
a3VjFt/jXdIvJzp9Ep88NLPWV5Shg1cp7ET0JHLizFWcXpdhwfFK8erUScj2
tgq1x5ZhH/q5/UsmkWrgEDPsVobi1vZIr+FJuOzPOsypWoYS7ooKZzIF4+qJ
UYmkUry3jZQwHZnC9Jwjv75KCXKGrlwxn5nCrfQVdZJCJUiw0Si0pEzjryiN
wj9TDC/r1tPXhKbxaK5ui1FBMXQvCDy/v3capyItV5hrF+OLqZdoht80xip0
rE+aF6FD124tm+IMdsZoVvQnF6KmYs9FbvUZ3C2V0PJ5XIjiQzy5q/bPYGl1
xb5D1wsRrf3CSNR4BhsE3PeLkEJcIN+DFW/PIN/a+RBPWwEG1Y0FTWpmwLNg
xiaxugDT8vv40+1mkWPY374hKB+aTK0KX5dZuHe6GCrezId3pK67zf1ZHBlk
22RskQ9hIaNxmbBZrKv9EbSglA81litfnjNm4aoUE59UkweX9tAAH4k59JoX
7ddfnYeFgCl+q89zqLbOH/6Tkgtt/fmK/U1z6D9u4uNEz4UfJ+UutXsOvskZ
SZzuuZC6vfLXt6l/vODvLxejXGjabqg7vv4P8g8aBPtScuGufewJbvyBBM+I
wmGz12D9k7ZaQm4eph0Xyx035UCiRmsS2+bRs58hIS2SA9XYtmar3fMw5xjO
YnLk4OJhrvAMw3lU34kyjP6RjU9hF+S0nOexQ66AdSE6GwEaYhqXK+bhtOj7
YrtkNiTdvC3zLv/FiWIhEfYNWdh5TOpQh9NfnD2b0DYpmIUjsq83sdz5i0Wt
titTbFlwr/4+qhf0F49LJd5s7M8EU3KfS1fBX7QxL/cbpWUipWjSj4N3AT0J
8msLdmVCbdnizcmMBdg5+QZfLc6AgWHpvYP5C5B347tZkpABy3DqUfX3C5hf
F+yn9CgDT9S7BsRbFnBY14hhYZKBIfszYszFBXjcNlQQnEpHRI+xm4PhIhp0
OkceK6eD5b2elv/IIjSpjHj5ojSIrk7lc59ZRNL46bzypDQoma9od6AswSvC
3Nr9SRpOz1c4GQktwepp7lYNqzS8VjmYKLF3Cdd+lV1t4E2DdTy4Ux8toZTn
f4POF1JR7alaW75lGaaxv8S61qVAg7+KNXDnMnaW0+7nr0hBcth59TNkGfL2
Goovp5JxP+NxzLjxMtI15Cu7KpOh8XXQUdRjGbe/F/XZuSQjeWukiG3rMuwl
FObEvr6A1tC9TE4tCildU5DNTE7CTaXayis6FNKgoqKTHpKETCexvjoDCrHf
ey/E3zMJ65ZeiYXTKCT81u+FxxZJ+CPYeW+bHYXIfrcRDBL7N79X3dgklEJU
jthw3w9IBPXJzz8pYxRSk2O5wdI3AcXn3VOyJymkVVrOvdQ1AeY71pgWzlGI
m+wzKSW7BES0aORXs7IQH1pA8+5jCRCV8nUeF2Yh/Y2SygIiCRBM3TSpChay
dIdR+upFPDgYF0dKAlhIcBhv+vamOCQ8/RP+ic5COO0Ka65XxEH7kr9+fRgL
UZGrZSsviMM9ntxUZjwL2dmpYx8UG4elY+yXOfJZyMbTlzzq7eMw1xnXp9fD
QhplX+Z/44vDz9nurmZlVhLCL7wi41Qs3lwKeK+nxkomNu8peKEXi7utmkkl
e1iJrxnj7SvNWAjnRdqlHGIlrkMVZ4blY//l/5kFt7Os5Huttxr3XAyeT7WI
yfqwkklbUWZLRAx0J2qMHLtZiU3hQ8GgnmisOX9710AvKwk6kinUUhWNrjoF
ybPDrETdO9BNJS8a1zMf/Tg4zUpk1LMpqo+jEW1/2FFsJRthCUl3ObUvGjOj
jIBSNTaS0V4RsBQdhYThwkq+x2xE/gHHl1XOkbj27KiMbTAb8d1qc9rFKhLq
2j9cP4aykTMCnQMzJyJRGcmj6BbPRlJ+rIvfphyJiWOmAUP5bKTppvVXv58R
0MybOcn4wUYCFvkf9lyMQNv97Z03d7MTWkuVykGbcMQpf9zZrMlOgjY++Ewx
DcfVTpPHytrsRJav5HLN4XBQ1O9i4Ag7SYvJvRa2NRzyw7WxRlbsJLule9P8
+HNcP3bVelvAP72jovFVrs/BJ/VivLeXnfTdp/6Wig4DOXW/88fQP86tMPYm
KAyOAeeqmGPsRE3i0L2z3mFoYRF90TPHTqqWN+6ssQtDVL+PeQcvB6kd4pA4
sC8MSpm2NY2qHERrb/lnp65QGB5QSnvvyUF65oa23N8cijtuPGFlDznIi5W5
EUHrQpGZ2+9d+piDlMvs+vZyTSiENkVfKA7lIB3iLPdZlp7967vV4gUvOYhL
r5zYlsZnuNoy4ZPVxEEEVVunrro/g9/lXOsYWU4i5uRjeL47BMMk3WflFk6y
VBvL29MUAh3RxFTnbZxEh/3ri8uVIWCtoI8ZaHASRWqoemRuCG7KXnf+c5ST
GC8by3j6hcC6W8X7hCsncUl4GqW9NwT7jTMT2Rs4id5A4Klt8U8xQ9J6bdy5
yFOt7cIdj+h4l/Az/IYnF9mgFiWv6knHPW6Fk94PuUjym3dDQW508NW9LIsP
5iKjx6QuWtnRIX8uI6rrBRdRkZHWPHWUjlO3s0yM6rjIt9Ea7mtCdOS+zauG
NDd5SUeAanwwrqswXgt/4Cb2pVXa/9UHwVp1fUzgJ27ydKreIbsyCCZqbo94
a7nJsG3l/j8fgrBHQ/UCaxs3uU4ZyHr2JgisWgn8Y2PcZPMu30HhiCAEHPe0
/Si+giQqzJSK2AQh1UF7/XXHFSRvn0HTKFsQujMYj+qlecjY95a+84cDUTfK
PqKykYcsVHudHjkQiFKFgwZ0BR4i8EGKfkszEDGpH3lp6jxEdUSRxO0IxIWk
cv8OAx6SddS1V2pdIPojPwUM3OAhccUphWWTTzDqVx28WMNDhi4t84fGPsFf
26bwzbdWkkRNJembnE+wdT/XknUhLymc08ssWfaHTpz0pSwRPhK8ip6pyeKH
G1LnNnw/y0+Kh70ihvR9oTBivLLVcDWRpjJ6Jt76YA3/L27G/GoycOOmWrTk
A7CXhL+SiRAgjKsqVPGXXriiWti2Ql+QqISajVUreCLt8IWY4hlBghUJNd4f
7mH6p/jq/pA1ZEz3slqUuwdyT+qw0bWFyKvb48nZSnfhrusV/bpfiHQs7vgx
ynYH0p16X+O91hLlGTaXljpXaKh70sVUhMkxC7ktB/1u4uy6L39YGoWJvneF
RsajG5iu9Gc6eIgQLttJ4ZV3/4dQdvPrJ2RFCSwe5+3IdcKartw4VoYo8Ve6
1GXG7wiO2x5Gu/8TI7uOPdiYaOUASor5K6agOGlTFGnR7bOD4/NX/oLvxQnl
r6nrwpItirb6cAtckyDO298WbbOwgYCeo8I9PkmSc09F4DvVGh2KdY0330kS
P3fevq1MS2RG/XsdzaXI8OZzcQuz52H2Sk1AakmKkNnEyDuwwF2vWI+O1HXE
QFlMW0XEDOmDUuF8BlRSe4uy0mDHafhEell0HaESz3V8jYvyp2F1YlQu4ziV
LM4FFb0WPw3Jd+8yDWlUEnXq4OR21tPwDThT7neBSgy6FLMv15vCRi1sgucm
ldxoreWocTDFBk8hXa4kKkl+Sz1CyzHB0i63Va3JVDKQ9lYu9YUJ2kZ/NCSl
UUns+WPDLBEmeELLMTuU9c/vTtOOUk8TLG854eT1jkr2iA+G3Thlgo76gCi2
RiqhXA4idfM05HvPWjY2U4mhxCfp/8ZpoO85tzn+6z//tWHNwr006Ccqvdbq
opI5y9sZDjU0FLjUfPYYopKX9/+bNYuhIURxZ8DxESo5/z4Wck9p+I8ZYSQ9
/u++NcaGEw9p2GRwtbt0ikqs6oqynznRwM7SlPBk9t8+NGUuRxsaenL32FrM
U0ncxhjx42Y0vLP9VwOLVMJz6+pP1RM0PKOunF5eppKcqqkbUjo0/B8Pmlzu

      "]]}}, InsetBox[
    StyleBox[Cell[TextData[{
      StyleBox["MWCNTs+F",
       FontFamily->"Times New Roman",
       FontSize->24,
       FontColor->RGBColor[1, 0, 1]],
      Cell[BoxData[
       FormBox[
        SubscriptBox["e", "3"], TraditionalForm]],
       FontSize->24,
       FontColor->RGBColor[1, 0, 1]],
      Cell[BoxData[
       FormBox[
        SubscriptBox["O", "4"], TraditionalForm]],
       FontSize->24,
       FontColor->RGBColor[1, 0, 1]],
      StyleBox["+",
       FontFamily->"Times New Roman",
       FontSize->24,
       FontColor->RGBColor[1, 0, 1]],
      Cell[BoxData[
       FormBox[
        SubscriptBox["H", "2"], TraditionalForm]],
       FontSize->24,
       FontColor->RGBColor[1, 0, 1]],
      StyleBox["O",
       FontFamily->"Times New Roman",
       FontSize->24,
       FontColor->RGBColor[1, 0, 1]],
      StyleBox[".",
       FontFamily->"Times New Roman",
       FontSize->24]
     }],
      GeneratedCell->False,
      CellAutoOverwrite->False,
      CellBaseline->Baseline,
      TextAlignment->Left],
     FontSize->10,
     Background->GrayLevel[1.]], {3.8043165076268277`, 0.9018161053234699}, {
    Left, Baseline},
    Alignment->{Left, Top}], InsetBox[
    StyleBox[Cell[TextData[{
      StyleBox["SWCNTs+F",
       FontFamily->"Times New Roman",
       FontSize->24,
       FontColor->RGBColor[0.5, 0, 0.5]],
      Cell[BoxData[
       FormBox[
        SubscriptBox["e", "3"], TraditionalForm]],
       FontSize->24,
       FontColor->RGBColor[0.5, 0, 0.5]],
      Cell[BoxData[
       FormBox[
        SubscriptBox["O", "4"], TraditionalForm]],
       FontSize->24,
       FontColor->RGBColor[0.5, 0, 0.5]],
      StyleBox["+",
       FontFamily->"Times New Roman",
       FontSize->24,
       FontColor->RGBColor[0.5, 0, 0.5]],
      Cell[BoxData[
       FormBox[
        SubscriptBox["H", "2"], TraditionalForm]],
       FontSize->24,
       FontColor->RGBColor[0.5, 0, 0.5]],
      StyleBox["O.",
       FontFamily->"Times New Roman",
       FontSize->24,
       FontColor->RGBColor[0.5, 0, 0.5]]
     }],
      GeneratedCell->False,
      CellAutoOverwrite->False,
      CellBaseline->Baseline,
      TextAlignment->Left],
     FontSize->10,
     Background->GrayLevel[1.]], {3.8288792890962684`, 0.7900896061217838}, {
    Left, Baseline},
    Alignment->{Left, Top}], InsetBox[
    StyleBox[Cell[TextData[{
      StyleBox["F",
       FontFamily->"Times New Roman",
       FontSize->24,
       FontColor->RGBColor[0, 0, 1]],
      Cell[BoxData[
       FormBox[
        SubscriptBox["e", "3"], TraditionalForm]],
       FontSize->24,
       FontColor->RGBColor[0, 0, 1]],
      Cell[BoxData[
       FormBox[
        SubscriptBox["O", "4"], TraditionalForm]],
       FontSize->24,
       FontColor->RGBColor[0, 0, 1]],
      StyleBox["+",
       FontFamily->"Times New Roman",
       FontSize->24,
       FontColor->RGBColor[0, 0, 1]],
      Cell[BoxData[
       FormBox[
        SubscriptBox["H", "2"], TraditionalForm]],
       FontSize->24,
       FontColor->RGBColor[0, 0, 1]],
      StyleBox["O.",
       FontFamily->"Times New Roman",
       FontSize->24,
       FontColor->RGBColor[0, 0, 1]]
     }],
      GeneratedCell->False,
      CellAutoOverwrite->False,
      CellBaseline->Baseline,
      TextAlignment->Left],
     FontSize->10,
     Background->GrayLevel[1.]], {4.54119995170991, 0.6749774537424036}, {
    Left, Baseline},
    Alignment->{Left, Top}], 
   {Thickness[0.003], Dashing[{0.001}], StrokeForm[RGBColor[1, 0, 0]], 
    EdgeForm[GrayLevel[0.]], EdgeForm[None], 
    LineBox[{{3.556174032259523, 0.9299031797657611}, {1.9938200633839274`, 
     0.9332197374130577}}]}, 
   {Thickness[0.003], Dashing[{0.01}], StrokeForm[RGBColor[1, 0, 1]], 
    EdgeForm[GrayLevel[0.]], EdgeForm[None], 
    LineBox[{{3.592248096058245, 0.8079851265884852}, {2.0662500059168547`, 
     0.8146182418830767}}]}, 
   {Thickness[0.003], Dashing[{0.05}], StrokeForm[RGBColor[1, 0, 1]], 
    EdgeForm[GrayLevel[0.]], EdgeForm[None], 
    LineBox[{{4.098432921235579, 0.695947652459825}, {2.127345519367264, 
     0.7058973254017121}}]}, InsetBox[
    StyleBox[Cell[TextData[StyleBox["Pr=6,12,18.",
      FontFamily->"Times New Roman",
      FontSize->24,
      FontColor->RGBColor[0, 0, 1]]],
      GeneratedCell->False,
      CellAutoOverwrite->False,
      CellBaseline->Baseline,
      TextAlignment->Left],
     FontSize->10,
     Background->GrayLevel[1.]], {3.460437567054728, 0.2517710111711513}, {
    Left, Baseline},
    Alignment->{Left, Top}], 
   {Thickness[0.003], Dashing[{0.001}], StrokeForm[RGBColor[1, 0, 0]], 
    EdgeForm[{RGBColor[1., 0., 0.], Opacity[1.], Thickness[0.003], 
    Dashing[{0.001}]}], 
    ArrowBox[{{3.3867492226464178`, 0.23653557923858637`}, {1.634604144493327,
      0.03001083526381576}}]}},
  AspectRatio->NCache[GoldenRatio^(-1), 0.6180339887498948],
  Axes->{False, True},
  AxesLabel->{None, None},
  AxesOrigin->{0, 0},
  BaseStyle->{FontFamily -> "Times", FontSize -> 24},
  Frame->True,
  FrameLabel->{
    FormBox["\[Eta]", TraditionalForm], 
    FormBox[
    "\"\\!\\(\\*\\nStyleBox[\\\"\[CapitalTheta]\\\",\\nFontSize->24]\\)\\!\\(\
\\*\\nStyleBox[\\\"(\\\",\\nFontSize->24]\\)\\!\\(\\*\\nStyleBox[\\\"\[Eta]\\\
\",\\nFontFamily->\\\"Courier \
New\\\",\\nFontSize->24]\\)\\!\\(\\*\\nStyleBox[\\\")\\\",\\nFontSize->24]\\)\
\"", TraditionalForm]},
  ImagePadding->{{66., 1.1}, {64., 3.713523}},
  ImageSize->Large,
  Method->{},
  PlotRange->{{-0.16666649659863947`, 
   8.166666496598639}, {-0.031713045261536246`, 1.0331336025689268`}},
  PlotRangeClipping->True,
  PlotRangePadding->Automatic]], "Input",
 CellChangeTimes->{{3.794621314367129*^9, 3.7946214821781597`*^9}, {
  3.794621520857136*^9, 3.794621536495735*^9}}],

Cell[BoxData[
 RowBox[{"Show", "[", 
  RowBox[{"%17", ",", 
   RowBox[{"ImageSize", "\[Rule]", "Large"}]}], "]"}]], "Input",
 NumberMarks->False],

Cell[BoxData[
 GraphicsBox[{{{}, {}, 
    {RGBColor[1, 0, 0], Thickness[0.003], Dashing[{0.001}], 
     LineBox[CompressedData["
1:eJwVlHk81HkDx9Ess9L8ytEuOVJoi7AlpPL5RqUD5UgS1mbSlg0d24O2lZbS
xlI7G886k5lG7js5snKEGAaLccyY3AmthIin54/P6/3P+9/3R/O0r/0ZKQkJ
ibuf938ePjPSUjH6k7npIDNoeXkSNEsVP6GyI5plNh1PFE9ie2JMXJ4yEy6L
mX8GVE/iSGNHbrzyFUzNTcoJ7k7iBHO27L5yCH7cMtxntG4SvQa3LSOUWXik
vK8223ICSUpHb/2mnIL0LOmYK0XjuNYYXeX0LAXOZqqPlZLG4RQqktp4ig0N
9cHXvWHjkJu5GFQSx4FZv+Z2scs4/NtY/uMaqXiYVsbNlBiH3R+C87Y6mTiW
dj9WwuENgul5m+4o5+OQlddGrdVj2GJ1LyzXLx/y0psLXBZGwQ/1He2uzUff
1ed5uUOj0Fqhl6Z/tQDJESxuddkoaj6l6LfxC8Gg3/jd58Io5KYf7NAIL0Z6
bB3tDn8EMb2BlgVL5WDkRy8v5Axjr+rJlL7jzxHO0HvATxrGmIvJF/SM53g3
balaGTkM9fEAz4ytFdA9dkfjzYVh+J4z1pboqQDH0cjyO91hyDOzuGzTShic
MpZPeTIE55MPs6beVSFSZ3bBrXgQk92Osskq1Uh5KzIeTRvELXf6GQfLapjd
6NgXmjCIPE9flUJWNe4sF3pM/joIhs+e0GsmNeDK3HcOOzqI6ptdLtLXazEv
Tt2VPzqAbelrpFXp9Vhs9d21c/MA6vSrPRoN62G329YhVW0AHjn+Jb+crAct
UvGDjvwAIgqFfv1P6rHetu7m4YXXGKnI6ObYNECFjB0zbHqNhPZDOd/+8QqJ
KtUazKuvsXI52NVKnYeobUdeiHhixJw74a53gAfFQetbcjViaLXpeazx4UG6
w3zKolQM89QOz+4yHvr6Y/x5XDGKUx8UFOk3Y9inIPHMTTHeOoyXHmlqRmfR
Rr6/iRjHudENl1fx0VMS83U7tx9xbjetvTT52D2wUGOa1A+x/IVG5x182J/+
3o4d3Q/f6xa8PW58zOx+Whtzqx937N/yZTL44G+26Rtm9qNs0UIQa92KyuR6
FdWN/dC2mxh5cbcNVvN/eIezRVAJsjI7+7ANi+aV7sfiRVidkXRXtqgNV9u9
5NX+FOEj3UHfTtyGIT7ndnOICM0VRZf7TNtB5x6wSmCKEGgYvDQ32I4WxW/t
6rVFaKIUFfVJBxajYwO1XYX4T9NOxLzvAv39PdOt3F4w9AsG6+gCzNXp7UFc
L1IiDMMXVAUITAuaPxXVixbrTV3u+wWQjf3Rs8C/F7oNipe1Hwhwabr89tCh
XghrJzm5Jt2QZupmGU/0wOpvNqMxsAeEvsHOxLwHX+Wv6ZOUFOJ9zl/7zeYF
cA1fcBxYK4TfHkta04QAyczBhho9IRjVJnTvAQH0lIqL7zp/9ofjsyt4Alhc
9fhTKVsIQ6Vru7o4AhjHneCwDETwmBZvL3AS4Ht3jhu3TwTHKcXphtIuFIot
X/F2iyF6ycTepE78czD4XYSVGF4XGNc/RnfiQ2b5Wmt7McJ1bPc/i+yEybWd
3788K8Z4R6CTTVAnnioYfKi4L4Z7ok1KhXsniveprM8dEeMHGtOpXb0TpZyp
yyzWa5wunD8X8qgDlefj150cH0DCAc2Em2X/YEZnD5XxuTudsTl5Sct2SM2n
rV6nPYaDBi8+yQ20wnjZo9AhcxzBE33ewbV8vAoxaqrZ8vnXfFv9pJpboBH1
Zj51YgrdO9IVjITNeDMr7Gs3/BdbVjKzdyg0I2WspJ7x+zR8fvp6p2lUExhq
jycHBt6DxaHS5tQbEX6uwCtJ6wNo6W+USE8DPpC0gR+CZjFylZn47l49rmyr
yl/7Yg6ruze0el+ogzCz6m6L5keMXKm9Z4uXWDjfFrs5cAGO2w8tTW6she5e
mSWvkkWM/BRXul2nBlbJmmdzvloC6XVxylarxn/UvtvQ77oMn6M3NswZVEFv
/PjKDhsJUuFMm1Y6+gIK1BS96qMEMbLwaWj3rATteWzWxjhJkn527tCWqL/h
bVTS9eURKSI8HdWwMq8CaYdOJ5V/kCLH/Gx3mVc9x8wbldVDD1aQqfVh6cXW
5ShwsFrB2kcj6/uNtdKqShF0MDQxf4hG6s+HfeIwS6DZe7jzUegXZPo986HX
189gZhLCUt4mTTgfB2/Plj2FqzpvXrJVmggmDj/Ku12EmfoIsV+wDMn08X9u
uL8QMTT3K/ZadFKYtE5UrlUAhb6CZKkqOnkS5y6MVsrHF9eDHXde/JKQK0En
DRZzIZHqniWWlyW0S86tupK5uPRXVoR8pSx55ek2FPApG2W6YfQ1PitJe03k
L/Gy2Vhz+JLeTYYc6S/fsGntmUz0bG1uDSiVI/uPe79I5qQjOwFaA+6riOvO
ePW3ymlwyzJeo7a0ivgFT8L4cSpuhD4M7nnCIAk9vIQn33CRMaIWy7CmSHq1
2djP7RyExYd69NlSZJ+yhvdTHgdM+7famXYUYchY7Jip40C1tDTb5gRFzlkw
Uy6Vc/Bb5Kma8NMUOZW5NPzzYw5+MP7vO9kAisjdKmxtCuBgQ4jiQRkORb60
kSny0uBgyfTnVR1ciugr5EzXK3PQ9fY1n5NGkQOByZcMFTmIOpHndiCHIqX/
XjdepnOwvMX+cmgpRRZZtOa0f9noaYlMWNFKEafUv5X31rDx9NasZ2s7Rdae
EXkUV7DB2vXd5kedFFn/FW9oWwkbR9j6+RZ9FElqNc/cnM3GM//GuuBRipz9
9aS2zl9sPNi6I9JunCIqeaOuXBYbF8VxjpqTFFnNiGzRjWTjG+sfhRXvKTK8
dvdF4xA2aJJtKVGzFEk2ao8t+4UNUcGu8x4fKeLixpE6EMBG6flHBoafKHL0
mD+bd5mNaI2VM8vLFHnJUwhx8WHjf3kHRss=
      "]]}, 
    {RGBColor[1, 0, 1], Thickness[0.003], Dashing[{0.001}], 
     LineBox[CompressedData["
1:eJwVk2s41AkDxYVlEv4NIpJWpYv7tkX383cpimoRpZBrhUgRgyKLti1SraSS
iplZkksMyf2uyH1cYhjGEBlJG0Lx9n44z/nwe86X3/McVefzlm7CQkJCcT/z
/z7oNtJSNnpp7wvHUZ/FxQmIGin5cBWPouBxia4ldwK/P4lPyFF0hSLDwnu0
ZAJmDZ3ZjxX9oPVu26WBkAkcc50pvqsYgQbxmODeJRPo1fnLKFoxFmN5gv+M
ZT/h6Yoj124o0qE205yW5SBAcMP9KpsCOpokyC9i+wSwiewXXneSgcFbzjU3
NASQnLoQWpjAxKXeTKri7Bho7FiaYE0qllop/mUYNwaLf7o9Dm/IwPTKNabO
XR8RRsnZ+LciC+WEyr0ftFGom9y5nu3DQulk+GUf51G0Rp4f7allQaTg1Oel
5qNYL6KZpu2fC87Xss8Za0ZR84OuzW7Nw2a5DY15b0Yg+V/ctjVRr7Gn9oqN
t+oI4nuDjHIXSnAwKTAKY8MwULal91mXgizRCuZ0DePjCf1fKOmlCBJpFNyr
GYaKINAlXasMX780nLBPGsZ5dz01IU4Zbji1PdI/OQwZ18wUxvYKGJg2fR1q
GcJx22eZnyerEJRo5JbZwsdEz1GJJKVqyKifW3Whko9rDhQ3K6NqxKTP8/fl
8pHjcl4pL7YaQQzN9Zse8CHtvScyWL8Gp7LZ4fVOfFT/+f6E2JVa7P6H5u0z
PYgtL6hiypQ6fOnlPDiuOYi32tWODbp1+Lr9O3Xvr4NwfEkrDLGtw1WfuzVb
5AYRncf1GXheBwOnlMsHvvMwUpbewzxUjzBsPby5gYfE9gMvf/vnHTZ5hLYk
XOBh2WKYnYlKEw5XSP2bVTWAePdjDpr7m/Bd+YlWeMEA1rM1HaneTVipVhjv
lDWAvamdLj3FTXBP/dBikDCA16lxua+0mxFknt8Q7TeAcStBkVljM/4yN7cw
3jgA65T79b5SrXBb69GYG9uPBPs/zU+rtsJVRtt+8GY/eDJeDce3tWKCY1as
FN6P81cMm/bYtyJphdUr5oV+/G053iqe3oqH1ZVCW470o/i7Yfcj8zZonlTJ
XirZDzWLTyOVN9mgTV6cKV/JhVKoyc4zz9iI4ueFERQulqc/vSnxig2/9iZz
n5k+zFGstC14PzktQMezow/NZa98+7a3Q2Uu5ZvhvT4E6YYtfBtqh9CBN71O
8n1oJOTktMlOXJ+qu/9MrReVe7zcWqw74VC74ZuqQi/yPWvy/Dw7YaMbaJZN
6UVyLc22MK4T/k5hXsICDmihvYmm452QtytSdMjhYO0Ec7PLwy6cFWk5N2HM
QUDjDsR/fY+SU0QG/2IPpLVzh95SuiFmJaZIPdMDerRu1LxyN+JY9asPnOxB
i/nG9w77usEzTXnVY9QDjXo5X7W4btjE7Lj294oecGsnmNn6PWBNmaTMFXTD
pJwh3RDEAbte17VZqhsKLGrfkiVcFJGLnwKau2AXNX+UL8+F5GTf3uM1XUhy
Haqv0eTC9Eihj2FRFzRXvH598zgXdt5G+7amdMHQ3/HeiiwujMWlDKOudkEv
4RgzVqcfWbc//CH8execHJj2KX392CTZO5GV2Ik8ntG7pt08ZP8Qrkm+1YEO
07DJaBMeru52k62+1oHpjBJ5c0se9NjcXeMhHdAP3uH05gwPIdSseYvzHciX
1Zkuu8vDykh303N/dOC1sdKv2SM82JhK1nNkO1DE/OwbGzuIW9bTtEtP2lHh
8XiVrYCPkP0Bd0Zq2cgZ9fR0mObDr/lb4WQ5G/SzOwtdhIawM3Cf6WIhG5Gn
O094yw3h41TExY1ZbJg6Ux+G7x4C5fT7iLR4NppsI1dmRA1BnpbvHeLBBsfU
a4WI1jBeCKjz2lQ2pjbsIdK9PqBi3ZFVde5tEJ5NW75K7SNKsiKiXdRbobfo
mGeVIcB+RuIVCY0WvIvY2lijPoH+ColQ2yPNWHN7bDb102f4BZTuap1uxNgM
t69d9ws0d3za1XOnAfSPhXXSt/7DOYXphmSdd5Be/e8En/8VZ8fnG4U+1SHK
Pff00/XTeJH3gpbGfotpMo1/NnQGb3Tqa6isN/DbUsWSr/z28x+Szok5teBm
VN1sUZ1Dx5uXTszUGsx7sB9tDprH9dvCrNmMamgYiC+cLvyOuyVEmHtDFUyS
VM+8VFjAdc/AG3IDlQhYfWrtgN0iQk7O+iQsq4SmwHpZ5yEhUl5oXXkuWQFZ
4jOlak6I3BHxkOrrWQ7R0keZ6xKWkBuGipdlPS+D59bC90vNhEmK2czlgbJS
pB1wfloyLUzu/rBv73KDEkyNKS0fjhMhPZCp0jBchFwrE5FYY1GS17VabDa4
EKGmkU9Yw6Jk0BVhvuy2Aqj2HuxKjvyFVD6VbHNvMR879SNiFbeIkdM3toeP
Fr6CnUrT7JI2MVLCxZGh9yAPU3XRPJ8wcTLrYX7Mbo9cxIs6+Fmup5Al/p4t
sSdYkO3LTRKuopAK2TtLkk7k4JcrYUd3XFhKHv+mn+P1RzaEUh0yeTISZG5K
fkCw80tcfJgZLVMhQf4wNrFr88xCscZ1CtV7Gbm3sXnMZ2kmqAcvav4pLUlm
8IW2hXulg6PV3BZYJEkOByV+NKhMQ1Yi1vMdpEial5LUqMlz2GfqUVcvSJGP
tmhcHOen4GrkszDOc2mSdWf7XhX/f5E+svqRtDlBnimQtqPpMnH9caRj32GC
VD6hPjiuzoSr5bhahgVBztHln7iqMaFcVJR16BhB9icnsqyVmLgRc7Imypkg
aySULPaLMnFW78GkRCBBkuUaak5dDKyNkDMVZxLk1UPKQ8FhDCxsvyzVmUKQ
KTfFUxQuM/B+fLCVmUaQ3o4ZD1j+DNw+lmO//yVBmmuco3zxZGBR3dI3sogg
f+u3lg62YYDTEpMo0kaQ+52P3KnWYCD/2oxLWztBtgarbfbbwEDsrlObk7sI
Mq70hWCdKgNmDG2WYR9BxupJTl+TZ6CA1vA2bJQg04liyZNLGIjT2hZjIfi5
Z9R9l/lOxwVewlHVCYL0txJVeDdNxybzc9yyrwR58NKOtwYCOkSXsOm3Zwjy
4/M2x4VhOvpzd3k4zhE//XeqFg3QUeSRrKP7gyAdTeQkgzl03F+zbGpxkSA3
+dqu2dVJx/8AN/iZlg==
      "]]}, 
    {GrayLevel[0], Thickness[0.003], Dashing[{0.001}], LineBox[CompressedData["
1:eJwVlnk4lAsDxSVpirxIXKGIcosoN1I3zhuFQt3QopCQLClFklRkqVBUkqJF
vSZyUVnKVpLlZgljmGaMGcY2tqiUpfD5/jjPeX7/nvM85zlqLidtjoqKiIjQ
Z/V/33lU2Fjad8ZYk+vjMjMzDDHTpb58RTsk/bVPch53GH89SkzOUXQDz3rU
zP7NMCzrWK8eKPrD5dH5NuGpYex3Gyu5pRiOVd0Gf0QKv6BN94rpdcV4GNrd
UWULhvB4ye7IKEUKCcZJ7wbnDeJ83d3yfYUUzFpdjcb7BrAvol1U/VAqsmb4
aRs/DUDyx6lLRcl05LONRnbfHUAgMz5wcHk6/Cf9j7ZoDWDPbY7XrlVZSIzM
GP3g2I9QWo7mNcVcbP7cLM7qEGKN+c2rr3xzcayNZxr5UQhGxMm+1qpcaE3N
aB95KYTGXO0MnYA8LHEYMkwMFaJyitJhMvJhpFq7aEZdCMnvCfrLYwpQ+219
mq1vLxLbgkzzpt8iIu6QYphGD7Yq21O8ve8w4aPr3CPdg/6DG+fRMt9hweID
JZ5T3Vg2eM41c20pyu/IJtS3dOOkp8FKEW4pjp44PUpEd0PWLTst1bAMB/Q9
WJoTXThgn5I98rUcLvJxn0T6OzHcarfwydIKBLuPzYxzOhHpRDtqa1qBHs7y
CPHaTuS4nlyaH1+BIMsnvc5ZnZA6YRRxfmMl5BwVsqX8O1FxmX1Q/EIVAkzN
U7TndkLvXxlxZVo1+nt3jJ/VFeCjToVz3bpq3NF/3sBYIYDzy8Cii/bVmNgj
fddYXoDr+XzfjufVOOh/JcBiqgPC0sxWunUNBowvWq6o7cDD5h0v19+uxeuC
TWHNxzsgMRPqYL6sHvNtGqJCCtqR6LnfSdusHq12X5kTWe3QYGo7y5yoxzq/
jVtDqHYYp7NcW0vq0edroJUb246C9IS81zoNWLCm6FeeezuGbAeLLT81YG2H
fwOh0I69aXdr/BYxUCtzlrZ2Dh/Jjpet3NUYkA4t7VEa5kEg61N3QJ8B2ezj
NqptPJy8YFJv5MhAFLfV2rOAh2s2Q4z5mQyUlvmbjZ/moeS3CSfJqgnaml23
vvS1YeWeL8IP0Uz8M1Ki4N3DxdJL5puPpTChYdm3/WIzF9KZj6MXvmZifKbR
n17OxSTNVmePgAnSMmW3/lMuGkpf+/EMm6FMlbvsOMJF0LrQ6fHuZrh46Cjq
drTiEyEnp0OyIGs7masyzMEHI5+jjXtneWrJSHw7B2+8K/P9vVnw2LPJT4XB
wdOqQPuihFn2jhYeyeMg8FLbQ4shFgxlwwrzgjlYMUxf7Xr/MwaNTw2dluLg
7KdNSBxlw7cmRj3ZiA0pnbzujzQOJLn8UcF6Nqjr62J+KXNQWKJgYrCKjUYr
TbbTdg7yf3ZKiBJsaNXI+a1M4GCLVm64dsdn8KuG6a82tsLmilvK2yufYf4+
VaouiAvfWJz1bGOBp6qWN32Di1JV+WTVJhb8Q5IPrZvNYdXQn5aC/1hIwe20
2zVcpJVMExG5LPwqCTE5qNyGy1miL81iWMguPBTQW9KGbW8Mg7KMWFDIleHN
me31ar1rYt6zFjjE/LLrkp/tmQo6J3jQgidu3TWV2nyEs43ZivEt0F5SUBB9
gI/iUSH7WUgLTAKc7yx5wceuiYcWONgCg+T99HjddojqDPrsJlpwxInumMZr
x4hm6uCdkGaE71S6d6+vHaW3g8vHzjaDbhDHjBqdZU2Gj8vJZgxKBVn6LOyA
dg1dzMapGQHvrDfpGXQgzq9xNHFLM2JUf8gVX+/AtE9hetEkE/kC09r6LQJc
1UuxEr/ARItF6Nfr5gLckihOjz3DxM+st/JWNgIwQ0/pqZ5gYuP5TUf+OyYA
zbL78b7DTLxZrPuz9JYADV4RgwomTBRsW6r6SiiAVUwuumhMFNNH/OLjO1E2
+u2Ke1ITyrweKNkPdsHXrC58F4OBnD5vb6efXehvt9WrrGWA8thc5CrSjW15
1i4mVQxEuLMOnpDrRlqQ1gaLYgYsXGTuh23pRkK5uMQ1OgP19hF/ZMV0YzLS
aoxzngGuhc+SuWt70JATnZO8moEfq4yITJ9eHHBMVb8d1whjgUlVVGAvxJTX
SD6NbkTkA4tLHmG9kOfE9OZHNkJezm5Y/V4vrOYsdu0PboTBHO/6++W9MHR4
1nnJsxGBrYmxV5WEMOynM51NG/E7dpRwm91p3x4Tac5EA0QnMqSVVvbDQM9M
pdC3AQYzzvm2WYOQflO8TFOlHrXhGz5VrhlGl3b40iMP6rA8bmAi/csItMNW
/bNFtxYDY3xe87pv+H1ITsFyqhpUf1G11I3vcC5ociHqP0JK5dlwV9codDYI
v9FK/kOMZ577Y42fOPDep1W+rgo/yYwuj0tjeC5c/2V9SyX89cpz5T+MQzB/
bKRhogL8rPLoRrVJvFFOXj+9uAK/vJhJq4N+oXioyHPu5nJobZ0/7V70G8bz
w7Y/8v8A8ydqx14qTIM5cfdtIFWGsyqHV3Q4zODGsdPvyN730B7cK8GyFiG9
nm2N3av3HouJEVr5pAhpWFm5X9qvFGLvkrLVk+eQhhXiSd5R7+C9oYi9wFKU
tGmoc8lQeouMHS6P3/4UJZWdjLYKSorxY2CpdE/CXLLdsSWuPaQIebbmc+O3
iZFpDWJCs78Kccki4lFujxj5Z1xwdci8Aqi17fz8NGIeueVjh0R5z2ts3hge
r6gnTlooRV9sLciHw7L6iTlN4qQh68yzgud5+FF9XeAbOp/MrRw/bBGbi0Qx
J38bDRpZZlVU5hWXg8W8vCei5TQyrEr+QeajV5h3IdRu06kFpH/wiOS/1EuI
pDtlC2QXkq78P5RrPrzA6fvZ12XLFpLOVi6UfW42SrSu0mROSJANUpc59KlM
yOw8rX1ZSpIMWsg3GTnzL7hrG5rOFUuSUY8bZTr4z/HiITS6nBaRt1Lu/uo6
kw7HbAMZlelF5NtOd4pakYaQiJRQ7nMpstYspe3mBzoyhSpJUlYEqZ4tqPOL
TsXVBxHOvF0E+f2+/iH1yFS42QytzNpDkF0mAzRmSCqUi4tfWO8nyP3z2OWG
AamIij1UGeNCkHrH9AuJI6nwMLj3deE5gjz1+3HAd4NUrAiXs5hPJ8hx6/WL
b3ZSmDYMXsRKI0gNMScHNx4F9lAng55BkPFmhaWGbApx+3MczV4SJNf1IKfr
E4WZNTZ+EcUEeVTrmdXO2Z/EbYx9OLeJIDcrtdF23qTwJnLMtamZIK/c8vqq
E0Mh/u/Dq59+JsgFHlHf5K5QsEzVyTXhEeS1e2yjrmAKhYF1H0P7CPJbkupo
rMfsD1urH7tnkCBjEjOSL7hSOCVItlMbJsi2xHMOx50o/Gl1nF86SpAvmgzU
rO0oiM1hUnFjBKmjxliJ3RTa8/72cp4kSJ9E2la9nRSKvZ7qrpuaZeMXp1dt
p3B3ucSPmRmCjJZ/VKhEUvgfscAprw==
      "]]}}, {{}, {}, 
    {RGBColor[1, 0, 0], Thickness[0.003], Dashing[{0.01}], 
     LineBox[CompressedData["
1:eJwVkmk81IkDh90mYcgRRZboZNJFOnx/SesaKYkUUlSi0Crp+os1qCjKyiI5
ZiZHzlCOSi0qZ8Y9jhnDhJy1DCVs/xffz/N53j0vvpqnfGxPiwgJCUX/2v9p
eXqoqWL4svGx3CU3FxcnILZvhS9H1Q5pr4ValHgT2PokLvG5qjvW/a1s5FE5
Aav69oLHqpcgbvvtw6vbE3Bwn3n1QDUEc3vVHZWWT6BnU9i+SNUYBHyr4zbu
Gkeykk3oHVU6wpODZUUzRnG9/lGlfSkdUyknk02jR2FP44qsPs6A7JEz53Ku
jkJ6+mJgWSITso6i3FnLUQS0xASMamQg3cKR5jwxgkMP2Z4H1uRg+9G3hdIY
QRDp+drbqoVIOSzpf3dmGBvMosMLfAthHFcSEsAbBovmM9z1vhC828zWsPph
aIvqZlH8i8Aqt+YvpQ+jep5OaWEVg/LS6K9k22FI/xu7XSOiBFl/bBkvLhpC
XM+1fUULr1GZcTWMHj2IvWqO9N4jb2CSoyxnfmsQX44ZipOy32Dlga3q4j6D
WDV61S1brwLiWpsHa6iD8DlnoCPUXQH1hzYHA5cMYpl7bjpjxzvEb140dQn7
jKOOKbmTXyvxwVIuI+MhHxNddlKpK6rwyIqlrBjKR6gL6fThfVWY3eVfdD+A
j+duPiuKY6rw+eAHUqkzH7Lee2jXDauhYxyX176Oj6rgzmMSN99DiswyVX83
gC3P5CXUSDVYjNJ5Ky80gI+UKtd6/RpM+YZbeE31wzU/oOx/jjXQ8vROYw31
I7KY49uXWYPfsqp9apr6MVSR3cW0roXdcZVvx+n9SGq1yN/8sA7u+kk3/rXq
x9LFICezVY04sP/F+tN0HuLOObjo/t6ItPoLHsHxPGi36LrKezei7EpTUGYU
D8YZ7W5drxqhyn4ksvImDyUZsUUvKJ9wJnrN5ev2PIwdHi23aviEn/sf2+gu
5eFI+qNaPxkWHrxwu8e/3odE52DqGU0WTgUIfAm/PvCWXag/up0FgkNzoHv2
weemSeMeZxa8/Lp+hjr24bbtGEsym4WUa277ig378OqnCTuB2gz7atWB/Gku
dA6ND/1ztwW//a6lUHuFixWBZjvPprTArvCZ1R0fLuSyk+9KvWjBQX3KOduz
XPwgHaYc4rXANu7Cqnl7Lj5VvPDr3dEKBZkUiTIDLq7pBy3M8lthvp8akjDB
QQNZUZFCtGODp6ylYLEXVxqMEDfVCf+2kV1bqT2QpRTxP5LYqAngJ1gQPaBH
6kfMqbFxx86/w3NbD5qoaztd9rOhFmuTV6/Wg421in46sWz8oGi4KIx3g/N+
gllg2IUQ7znywwfdMHvLkK2/1g1612C1VH8XlhfK9woLc6C2POXWgSdsOEXM
2Q0ocyBtnF8zHsNGqju/tlqXgziLJL+4O2zoKpWU3D3KweSOl/mS/myY+Lv+
pZTHQSrpQZSdNRsGiQ7MmE1cRLTKpDye78RJF6Zzei8XFZvNW5PcO1HM21fX
uJuHNduUaRqWHWgzD/oaacbDzxMRNcN7OyDIea1MteVB6mn501KjDhheNzr5
4SwPLgWZS3zXd+ClwiZBxQMe9EPKo9Yt6UCJ6YrfCoZ4IK6MCT5+bEc5c9Iv
JqYfiYtj8fE27Xjn+Xil4+gAXL/q2gm82vB82MvLRTAAwcodcmmn20D32Fnm
JsRHZmnpMrsTbaCdaT/mrciHLjo63tm2wfyUfPyfu/l4GXbnC8uoDY2ONJWc
CD42dN40LiG1odv8gpKo3mdQJpNibmW0YnrNHnL2hUGsm29JURW0QOR7ltxK
nS/Ql1FpO5DYDINF1+LDOaMoNr1cdzuEhbqQbQ3VGyaQaXN5ODa6CRpRI98z
xieRmcf5dovxCSMznN5W/W9wn95436msEfQvZTWy9/5FMpURmq7XAFn1pxMD
A1NQybaO0q+sQ8S5ojPJ2gJM1Zek7gyvhYDIGvAInIFWSL9fmWkNLm2pLFT+
Zxbm8esrVNZ8BCen8m6T5g/E0qKHuPPvMefZkrD+2hzSxc9z2garsXGv5MKZ
sp+gbsooyB+vglmq5tn85QsY7VEUq/pSiSvqJ7T6nBbBIwn9WBCqhO7okaXt
1kLEvTCpjtzV/0CBPEmq/CFEeDM9TojsfgexNwm5qxOFCepUUamH11t4bSvr
XGIlQnzyiphwjK5AlsWp5NcCEcJpsTHQJfQNpkdWyH2OFSXMc0zyYhVeo+iw
mWiMqRhxNOjPpyZR5Qg0pz0p/CxGFDQrD1tvK4Nmj2VHGk2csFXVMykdKcFO
w5AY1S0SxDGpsY0zMS/htKrxu3CzBBFRMB7APvkC0zWRPN8gSeJS1tmEG1rF
iBNzuWSrTSKknGv5r8SKoNBblCpSSSLWUrWNSbPPIX4zyM7o4hJiQaNLR66v
AEIZLrm8ZVKEbqBFg/ZQPv6Iz41c9k6K2PpkAbc/5+HVxnCSvPdSIi81S0dt
JBfyln/oBstKEwvH3nRvNs5Bt96n5qvl0sQNleQ9M8HPkJcE7QEXGYLQI+rE
v2fCOddAXn1BhvgmCGc3hmfgFi0lqDtTlpjhXY2slE5H9pB6giyVTPAvSr8p
L2Mi/DHNtfcAmcjPeHpJuJgJd9sxnZxDZMJ/wcDXLI8JtfLyPGsHMuG532FH
O52JO/ePV0ecIhP3E9MkJO4x4WHw91epq2Sic3WiV7Ir89dvFM0lmWRCRmu2
o1qCiYUdN2Ta08mEi6xF/1ZhJjrH+lnMLDLhNV+mmzrHQJTDc+ff88lE+EbK
jeBJBhY32PrRysnEg90HJW3ZDHQ33U8SbSYTr6mCJN0cBl6Gzrg1t/7qCx4K
yk5nIGbXifVpHWTCqT82eVMaA1YMSqFJL5lQErWJMoxjoDSg/mPQMJmgWOzZ
ah/MQKze9vuHRslEhL3mOPcGAxd5iXaaE788jNx//goD66jnORVTZKIycPO1
8PMMiAm30KNmyMQ8b3alylkGuEW7PF1/kAlOyldB+kkGyj3TNunPk4nmKL7U
LicGHmksnV5cJBPvQ5McGuwZ+A88cnHw
      "]]}, 
    {RGBColor[1, 0, 1], Thickness[0.003], Dashing[{0.01}], 
     LineBox[CompressedData["
1:eJwVk3k4lAsDxS2DCXkj1WeJtElJqputOO/VYokWdKUkQutNC19ptdy4RS7F
lZtJ1MyEspStLJkYZGuYGdnGzJjGTupaUiqf74/znOf8eZ7n9zM4csbFX05G
RiZtNv9vR//+ZtbAf214TSkBMzOjoGzVPivSckOxzNIrDcJRbHyYRMvT8sMd
B8MHorJR7GxsffFAKwjOz37X5l8dhbvfl7K7WjeQ9sZnUeePj+ha9+fWGK0E
XMhaUZSs8hGpC3ZHRmnR8Q4Fxow9w7jSeI/9WzEd8iuDk1LMhvFbhFhu2UEG
VCtUE6p1h6E6cS6khMaEYfotw9SBIQTzE4KH9TOQbbW/+FTEEPbGd5zctTIb
ZzkWv02zBxFGzTO8pZWPAXn7DA2fAay2u3Pzxdl8UNz4mjaOA+BGnBnorMlH
7SsPQdzGASyXN35qcqEAymqc/kzFAVT/oJvwuYWg6SuvY2b3Q3UscZP+7VdQ
zLVsPabQj6Suy1sLfr7GhytPbjXU9+JXXQ+6cF85rJrGueavejF4wFyBmlWO
jWpqpixmL/SGL/lmrWVhal+kgWF4L86cMFshI2CBH6f87w6rXmj45aQzLCog
ZI3v/ienB/s90nI+fWZj3HjNMYUsKUY73ZQfaVfh5Xy++ZMUKSK9qP6uW6vw
6dbSi55xUuT5ntEuTKiC0zPrXJkgKdQCrCOumFfD0Zy10niLFFXh7QcUr9WA
vld38WfOB2x4pq6oS62Dxd7BZlfKB9SaVHk3mtZBcfuAx7IpCbyfB5dc96gD
VajkKzcsQUyh6Gx3Zh1CixtiPvIk6GdldTKd60Fj/jh6lS5BSovD8/XxDfDz
7Zpwt5dAZSbM006Pg0yu6cbj97uRdMLdy3gHBy8nVGjGcd1Yzjf2Vg/gwO2v
Nzo/Irphk9Hq21nGgXJ6wPyKc914lZFYUGTSBKun1u/bHbox4jpcuvNdE0I/
f3lp+l2Mfen36gPnckE7bpQjf0IM2qFwp6MGXKiVu+Wu8hZDonG6cf8mLnLN
izPc3cU4c82WY32IC0FUoQNvuxi3XEa4SllcBE+so2OZGGXfbTuSnXjwbOxK
YJWLsGLvx/7KaD5ULWyLqsqF0A6xszqWxod4zI1QzhFiXlZqtHIRH6G2m0d9
UoT4RnU12Svhg/5E/d3Oa0I0sYoChRYtKL3uX0vZIsRl07CfUz0t+ORbfunf
0i68IzQ1TchW0MZ49B/1AlRan/Zv3tcK42mL1KtlArw8VV0YdKoVFL10tkqO
AI9rgj1KElvhuWOP0YG7AgSHdKXYj7TCzZTDyfcQYOko08j3fhv8CkW3nIc6
cfGdJZLG29FQde1GkFYn1EwKemqpHYg7cdmYMbcT9BjT29O6HVhSueRut2wn
mp0M2722dyDJxnj/tcEOrKnXDFyR2AHdhKElKO2AqGaU+cK8E36keZjQpwN2
bxhqjZcF8L4TNW9VQTuESwwKfv4lAGW7o1x+ZjuCQmkHTR8LQI24NeSQ2o40
xKfHz/5scHE+Fx/djumyUNsDul0ItojvSz7Sjpzigxf6yrqQH+yReVGjHYvy
1YWysiJYyPvfU7rUBs/b027ShbM79Yn2eEAbHvn11FcbiyDNq0wa9GuD8YJX
r6L3izBlE7x7Yk8bbC94/70gV4Q2S8X1oUZtMKO5MxPWifF2J3nAW9AKHy/m
oXShGOKjljJj9q0olGxt4GyRYP9KPaHE6j3e24d9jrGTgL0wq0Rz43tMZr9e
6OQigWqHTpjzmvcwv2Lp8/aYBALRo1SezvtZL9dNsu5KkB7vQa7/0YJX27SX
vOiXINQt5/7qN7McMD8FJiR8wLPYil6BcwsqTj7Q8RiWgvrn1x5aMB95A6dO
eU1KoZ05wyg6P8vRcasSX5keTDXPNLz/nY+Io60HAjR7QMsd2bzUhw/7I+r3
/9jSg7bWLo0RBz44HhH/yb7dA8rkAb9dunwI7E8vkF/bi375h3V6bB4mVloT
Waf7UCz7kimnz4ONxLYmKrgPlM0eChlaPEQ+sA85/kcf9LZFO7lq8rBQ0210
2T996IifDMubw4OZ7CnOfXYfmCbxSo/GZ73pTIq9qdOPXc4jkRvrufgeO074
1fYjnBHOmXOFC7mvT+fprBhEgGWLbpq0GWYz3oWu2cMIdeVTRgaa0HDjl3fV
q0exh1pjmK7RBP24oa8ZHz9h6vXk9IPIdxj6IhK2mP6LNpNedqVRI+iDJXVq
f42B4qWfz+HUQ23xk1GpdBylsifvlP1dh9snCo6mLp9E/sO2XdPhtZgkn0qP
h3yBTInemMyJtwjawM5fWDmFq6nn19kF1ECUzY5uNvgG/rxiFZWT1Zg+yU82
ujwNzePFLjFBVVjzq9LPoyXfsYtJ5QbeY8PukcGx54t+wpZVvPbvnEpcXHx4
abfnDPiR5w6NdVXAeHifSquzDGl1V+5C5MIKzCc+UdnfZMgAfxWTsm1vQClP
zllGkyWdWFH2k5EsnPqlpH3OTjkybjT5q09IOZ46HEl9PSlHRh72TxqhvMbE
kPa83kR5crAwPHF7TikKXO3kE7ZRSNvyOX7KDiUIsY94mN9LIR3DvWsXKRbD
oMux7XGEArkkcPnbNfyXsDK/kaC1QZFUPL2hUT2hCJ56nK+yPEVSrYzz6ExQ
ISbqYiRnw5TIuqhyvRv2BUiieAW5LKeS1/tsra9uzsd8YcEjOTaVTNmkQB20
zoPCtTA3y3NzyMoi/c/zzV5AJsMrR6KhTG7OpwlXOz7H+fs5MRoVyuR5Rvvy
qH25KFtzk6oeoEL2+xBDEeJsqDueNw5XUyVt1lveKLHLgmBtE+9SqSrpskOv
Jjn1KXJTsFzqNZcUR/9hOGaYiUM5ZuqLf84lO8K/+R6tSUdoRFqYIFONlLHc
cFrh4BNk9S9OVnMiyGmdfR/+u4iJmw8ivIW7CPJcd6DnuDoTfi4jK7L3EuTY
HlOlIFUmdEtLc53dCbLXiP3pgiwTUbEHq28fIUj16yuI6CEGjpv981n5EkGS
O612D5czsPSGpr0SkyAPBw7F3jnBwE+Lq3Nb0wmygJ0h3uTHQPvIBy7zKUGK
IzUPdXoxEOeed2jHc4Lk6axvM3JjYGa1S2BEKUFaPHfh8m0YEDTHpsjzCFLb
LenZEU0GXkZ+8eW1EGR9RnOaFsFAwubDRo/bCPKyx+vy5jkM7GSY5NsKCdIx
ZCxo+wwdxcGNtWEDBOk9llRuNUhH4tpNsXuHCfK2oeXENykd5yQ0N4NRgqSv
mudSKqJjldPvItY4Qe5wpofattBBkeXT474Q5ILdci5KTXSICzaf9P5GkD4d
bQ6NdXSUnny8zvQHQbZ7TR1LqKLjnr7KxMwMQe53Wv/Mk0XH/wBTB+3Y
      "]]}, 
    {GrayLevel[0], Thickness[0.003], Dashing[{0.01}], LineBox[CompressedData["
1:eJwVVHk01I0CHRJCBmkhQvGVrKmQ0v2FENq0iCRFsiRKXwl9UlmyxKtJFBLD
sy/ZihHJki1MGBkGg4ytSYnCx/P+uOf+c8+5955zz1W46GF5iZdEImUt4/9s
donTVjn6937zHzvtl5a44DOU9uyTOgmmgeHm+0wudr6MiSuQckTXHx0eqxIu
zJsZr+OlbiCef8RtzIMLK8fZ8sdSD4ADqR2JQ9/QqxFsGCFFQbDzPxGXmZNI
XHs0KFSKirV9I2Ymv8fh2/ys+nQpFUoZj6J+M8dxOrCfd8vZFPBrFLxjVYxD
5Nc1/7K4VOyZJXuYhIzDu53iPSGXjkIVK+7tjeM4/qTb9chfOaAa582Omo0h
QLBg60OpQmgWhvTENnCw3eQ/Ia89C0Ejc6krXnNAD/QYZdYVonhUZDA2lgPF
FaqZ6jeLYHr+2MQhFw5q/6Wqt9OLQQru/pgpxIHIz+jdcuFv4TxJVG44NYKY
Xh/DosV34DvSETa98isOyFhTWacqoPmD/nTrj2GM2eisFMyugOknjoEvaxib
Jm47ZKtVgvOQefZ+yTA8XLSVSD2VoDyqeSLqNgwJx9y0FN0qbDs2ZtPOGMIZ
61e536eqIU82VrpQOwgu86RQknQNupkdZ/RKBhFkJ3jphGENJhifdJXTBlHg
4CFdTKlBnkCBlUnoIESv6gf66tTCVZMTd/foIGrufbHhv1MHPYrTr+peNrSy
xPllBBvgKZ7LfirIRr16jX2zZgM2S5m5MucHYJ/vXfaPdQO+HX+1WYs7gIji
Ps+BjAZw6umZEp0D4FRmM1MPN2Jsis2Mow4goeNQ/o4nTbCLlvGgGQ1AeCnA
1mRTC0j2GfvcovoR42Jlp2rcgibZjJbOwH4otqvai19twTQ1v+iobz/2pzMc
mOXL+psHFV2c+vE2PbqoRL0VMjUndXT1+zF5YoJm/qkVqnopRq7dfTiV9qzR
azUdRjtZLw2zWIg7d8/CSYGOu8JOfQrPWWBLuDef2U3HPvne2bUhLHjcMWjR
P0cHxWiLGhxZeGg5SRfIpiOx//eqx7IslC8YdL+w+AySaMgFWUovlI5/43wI
a8fHQZj+iuyBtL+J3uVX7RDzPxa89E8PxLITw4RK2mGrKC0id7UHc4In1I+z
25G1yfR8vEUPWitLvFi6HXAeDAl8ItQDH82Axd/DHYi5p+VxKJSJT2RJSXWC
AZE7sUt8Md34oO9+qe0UA35VB/p9HnbjjVtt8Q03BvZtuaPP69uN5Dpv67Jo
Bj4OdfMetOuGt39vgukkA3kOsl3PlLqxmZuq7PC8C3zNz2Bb8gW3Pu1BzPQX
aBaRm4u+dkFUvWi4XrAbjjbkchKzC9QIzfB5mW7QdjSan2npQpvF1i92B7ux
YUSQpPamCyqNkl5K0d0w/VMy6Brahb46buprHSaOSXj9UN7RBZP3KaLNPj1Q
NVGzORjMAEteoWjxUQ/C98Ob7w4DN+7GndVM7oFtksfeT9cZeIUnaU8ae1CZ
bOwdYMfAfPldAxuZXsjnWxlc0mYgt/TszZHyXjywK5RYx+nE+kJxFg9PHxy5
23IqLTthGz5/cmhdHzx5E1z/mHYiyXG4sVa1D9s2jZbvQydU1759G3amDwtG
upNslU4Y3LR/ujavDxvcfNoyV3ZCO84qlaLRD1LV9TVbyjpwwS71XBqrH2Jx
21VM1DrwwGxjbOxoP2x9He+UKHYgVTuqPXS6H3EXfr7WlOnAhKiPubvQAGKK
Vz/TF+7AzYrDe7S0ByCSZvK9YrQd4fK/JGkRAxB8pxpum9aOYrZhU8s+Nvw2
/KWTqtKOTtOAqQgTNkKam7OWx4+ZnHfrLCzZEFvta9Mv0w4d3z0XPl5mw3b1
Cx0d0Xa8WaMxU/mYDfnkGe6eqc94ayQt/5rDRvWOa/vD3nwGLfW7F4UyCJrc
My255d1WucZvtJ4YQqFM7S3DQDoKRt3c7GaGsE+3bm+TPx1UZ70yB9IwdEeN
gq196Ah0YthclRzGhs0rXgZ40GF6Ufz5/X3D+L51x14BGzparAM35IQPgyOh
GzqoQUePqfvaFWpfQV3/klTOasOvv/TJ2e4jOMP/InPcpA372QZ1od4jIArc
50UN2xAUb+rvfH8E+0JJhPb+NqyTPMndEjuC8OFTT6J2tUGbx63lefUIJBdr
GF4KbfBmxkSGbOQgvKH16ff5VixETpMd6znI+7d5W1JBK3j/ZIptVBpD1qXH
Dj9VW7Gx2eAnNMbgSHH03qXcil2vvnQ47hlDBjVe3FupFZcOCbzIOTwGTeHo
Gv5NrfgYe1HJ4OYYBOuT2QfIrYjUk9JzqRtDFLt89MxQC2T8ghxKXMbhd9qT
4u/VAu0l++ITORMIr3bySUz4hKYHuz7VbudC8N6OputbmyEXNf4n/dt3UGXU
JfSqGjE+28fq0PwBwjlxbntMA6hjZQ2ij37iikfswMy1eojK/pc7NDSNK6eD
Hptd/ohwlyKnRMUZ3L02O1e2/MszROaQs/8shqasrxtH1OKGVnXhug+/UZha
lvB3cQ36cqrD2hTmIBLHVt/dWY151/YXyj7zCGoQrDXkqYbKAYFFp7IF2Mk6
T+0mPsAkSeFy/vpFPE+yt7p0owq3ZM9vHrBdQgPfYOVI6XuoTpwSZhwmEV/j
5tacW/Uea8jfBavnSMQNxZyFW4crwVfxIndLHA9B2VCRJXCwAm67yr6sMucl
/ATkJMV6ypF56GLiuxleIq9iLs/vPg2/xqXFvkavIKIqqvymzcpQdMJkBcWI
j1D/N1KezlMKf9PAl4Vf+YghzYz0AcYbKPSadSUHriSmmzYeiaeVQE/nAUVK
i58obrl1VfVJMWw3tfzh+cxPRNXlNfEFF+FXQwTbM0CAkHZdnxR2tRAxfHY3
LBUFiYlrpRS96wVYwypK4q0WJCTkvrY13n+NlXcCTu65tooIOupIWx+WD1K6
XS5bQogwG+V+08zKw/XnuRESVULEFSuXNese5qJcJURQ/KowIanglcftyIa4
2XXVe6Iiy30LVA4ez0KPWuvn2zQRYtuNuGPEuwzkJUBxyG414TdWe6//dDrO
5WqLyy6uJqpEr0wurEzD3cBXAT0ZooRQ5JiFcXoqsjmyL0QtyIRYbbyAhlcK
QuID7VlHyISWFGE04p4CR8tJpZzjZMIzWTkh0TkFMjRa3mErMuEouiN9nV0K
QiPP1oZfJBPR5/+7XuxQCpy1Y6eEbpOJpOtdWrpyKdj8QNJUIJVM5FezjG2b
qFjU9VvNSFv28xVi6dRR8WVykJ6aSSYsxdwjJKuoiLIqOGecTyZkRHbtaiuh
Ymm7pVcgjUx0KZ2Kt0qmoqctMmHFZzLhc1avNMaHijdBsw6fO8jElrbS94F/
U0HZe145uYtMxLYMs7w8qTBPUS80YJGJu/PPrE84UVHq3VwfMLqcN37aXM6S
imi13ZHHJ8hE2O9jC5KHqbjGjjupwCUTtHqx98KmVGyzuNJXOU0mGqXXBy/o
U8HH006NmiUT28uEQ2Z0qegv2utqP0cmhiUq46Z2UkFzTdbQ/JdMDKoK10yq
U/FMTvjX0hKZ4IhXk8aVqfgfEco5Iw==
      "]]}}, {{}, {}, 
    {RGBColor[1, 0, 0], Thickness[0.003], Dashing[{0.05}], 
     LineBox[CompressedData["
1:eJwVknk41HkAh8eYpskxP2Rrh2RJtlV06+7zrelZrdLuoNKlyLWWpGy0bYk1
UojdLDPjyFlrySRjOliJGR1bKaYcOWoiE6bJ5spitv3j87zP+8f738fKO8TV
l06j0Tw/7X86+6qeVr/9cT17OECs1WrA4Jod7uS4Y2PFF1d/U2uw9KIgo4zj
A8OB17wNLzTY8qjpWiYnDN0TilGNVIOdPiN//caJgTZ1VWNciAbtC89wEzkp
eJciJ/u73yH7s29jz3HyoXENTyh8pcaJR2myHbfyYXP6tR+nQY0d/Jf0OXsK
sDw62DKjRg2DodDIioxLmD8o9mnJUyNCkRLRb1kIpaEvw8FfDd6F1sBttiVg
mTC/+3ygH1Gssi/PciSIu9t6pNWoH3ZOv8ZdO/zJ133nupjejwZ+yNsXdyVw
rCjMFnzog43ugiKHY+WgRdcOpD3vQ91EvoOiQYpR2417tmf2weBD6nLLhJs4
NedgWbF9HwTtP3HLJ6vQnST9fMCjFx67csTvB2QYbTCg5ihU0Lxw18s1k+Pk
g/OuofdViPVk+bpx5aiedfbbe1UqlB0MMZOmyMGFZH1yoQrsQ+v4J1bU4bjX
zPDYSBXk0S27mSfvIlB09A3NXoUlxcbMWawHuLxgg6Q5sQf62qi9TrProZhm
tvKOzxvM5b1T1cYrYJt5L9vHuwvhj1dBMNgChj//5K4YJWZKjDt0dDoxTt8q
Mqe9glTJfVi/VomstlMzqsw6UROYab6rvwuxZnoBa35vw5DtOupKcA8SQqx2
7o5oBf1jkZH53F68rNc5HezXDEftAalbST+kzHGnEwXP8TBm2eM6u0+/CFLI
q0yewTK572Phu/dg35aPZUU3om+ks+PZon8Q9OSg9ej8BuT3Vjxgn/+AO6Ze
+nufPwHb4rKmq2sQNEP332dsqkfC9+V+2TbDCKvomZ246BGGSVFXQOQIiF5m
6nTzvxG2RCaZUTsK26SeC4Mu99FZIot/ajUGXaYXs/PUXfwbqEj/6qd/ITft
aTZqlWP+hqmTfhXjUFQvX7sqWAanXCv/0pmTWB00mHtsogbhFvutX+3Vgt1k
6ri46g4W9G/Xb3KhkWGb2RbGompMp96zZGM0MrbQuDmtuwqM2+niORk6ZF5O
Pt2hqxI/LKtombaFToQzPDLr2m+h6Bvv7KphOtnaHPvwDOMmhvrMjN6k6pKO
eI8QacB1lLs56aZsYpBdUV5+5vfKEbmZf1HyhkEItaLi0D4JrNqdm/P4U4iP
QUHcQ6MyrF4Rk8JZwiS8lV8XyG+XYu/s+o86jUyyyVtfhyu6iqEHicrDUVNJ
xPQPylJlCQQMzzBXGxbp6D1mGN5ejOkd5bl0GYtsrvGpHacXYcrJKPdVodNI
ldIi6HvrQtAKPcVKEz2yPi0k9F7kZRwRiRNNavQI8/Hbm9HNBfhrfhzL+JA+
8bRbnX5xez6MnY8siGYbENXPXN8MRh7a7J80Hq80IMnLnM+fFufgahZsujwN
SbBbeaxXbDb2iR2NLSYNyTEv2dLUviyc5udEtf3JJjz/b5rW1mbgisoinb2V
IhM8a8peKUJcJv9AxzaK7Ha+PmjUKoKPq3puCY8iNSlB3JGnIsyqrLzqspMi
2jFvzt93RDiXtKcuwZsibKn0QlKOCAGOwgG94xS54e1rE+8lgnWM6eaplygy
LUBP4fRaiMmVPxs2/UGRpWy36PAXQrSoXzdcKvrUe4X/UtgoRPLOsn1fl1Kk
bqbghKlMCK2d61F+JUXSt81bxCwQou1pUpZuI0Xaqi+aePgLcSN25GDjM4pw
vG0yi/cLkbJm/1d5zRTp1YpDdD2E2FLgINnYQZG4Ifve65uFuBXx6H7UW4oE
zDOwXmsnRKr98iReP0XKitmtudZChCoz3K00FOl+Uq3QNxdi3tagzupBiqTR
E5K69IVg6Cjyk0coUvorb5s7Q4iX5WsCD4xR5FatpUvduACVgXkLF01QZHK7
S/zqIQHSLPWHtFqKhK1YzCpVC/AfT8jIzQ==
      "]]}, 
    {RGBColor[1, 0, 1], Thickness[0.003], Dashing[{0.05}], 
     LineBox[CompressedData["
1:eJwVz3k81PkDx3HHFLm+RmV/40ylX+WIkmpb3p9dlbZkH474IZQ0m7GNDh30
K0eODpXKNmMRSo51TLZBaeRo1Ca3sQhDQzGMo5DSZn77++P1eP79MgkIcT2k
pKCgEPJP/3fXoeGWKulJ+yDRkXS5fAI0B72jfQx3rE+MYoxLJ7AhnZv6kBGI
4OKjrsqiCexu6PgjjREKY+5QfXruBDwDZytuMmKwPNrR+qbbBHrXxTtcZSRB
sTi+Y5I3joylP8VdZmSBxc5llkaM4WwDR+hRngX60qzqO0fG4BHbr7TC5z7K
8Jtyps8YNGaORTxJzcYra339D5vGcEaUdEZmnIfeJubM0/cyuNx6zXJeVYTm
ikCtuiAZolQf/vsSg4/z7jYbtFmjWOt44+IfR/kQTF8qCPUaRWtsiLT7BR/x
kQbfTewcxUpl83zLUyXYGsysNl09iudfsyxFraV4fsriys2hEWhM3d5onPAY
RtWhvfasEXB7wx1K5p/Cm/MpMuucFN8beGWJ91Yi+rS8gh0ixYj3pgWqhZXg
n+FH/HhACiNZ2MFCiyrUXUylWW2XIiTI1lShpwpM7x17KzSl0Ank5d7fXIPO
sBunBZnD+I9XJm/yvRD9bgE5Z0VDmOh2V7urVwt2266E0T+HEOenesjNoRYu
7rnZzIohPDwYoleaVIubvqcszmcPQYttF3t203MkZB9mWYUNoTa6y3vhuRew
CmOH3Vg2hPUF9IUGqnVYRkxFDafeQV0etc/RqAl94tLGUbu34AZ5+pnvaMI7
jwRZh81brBSZ76ezm+CyPnPHK7O3sM/rONhd0YT66Zy4F4y3eJx3u6TMshm6
WqkGSz8OYsxNJtjd2Izu/QG6f/MGsTeX8+qEZitch4deP1o9CFOX8eFnV0Q4
sMH2son5APQiHL/9OVMEvflOj+kVA9AuzLiiViZC8bkyhwb9Acypulm6SERg
l0l9b6gPoLmq7IR4czto4/UlB0YlCLeKmv/0th2RXvetDQokaKSWLLEkHVBb
xltTay3B6cYt4E53wfbl5K1TTm/wDZ8uVlTsw8iGRDeHO30olTjUN30nAXnG
MHRv7UENK03fSzaI+NpX/eXBrzGzyo4qPDKE4VC9ZnN2J5Q+52vrm44gebJ5
Bz3iL9jK95e6FckgW+DywUMsQn2MTePztRN4YZQ0spPVBuPE0c9545OoizN7
qjzXgtHZPnG71Qds9ZXHX6hsRtbIkzqta1Pwb9dNMNNsgpZhzsTg4DS2pV2o
WNxVj4SgEmbGyo+glvY1bJyqw0eSP3g4YhahsmvV1eovEbpeyNd99gkLMmwz
jjJfoK9IeKXFZA6Va0RVdpW1+MISpawJ/4JHk+KIC/ZCmH2vMs988jdCP6Wb
1UzWwPGuyc/F38zjL11h+L8yqnHa0H/5m31yjDsbRv16tgrmsr3qHXsUyLWf
jHzYfU+xmJpUFc4pkLSWmZ7gagFolSm8FamKpFvHtFAgLUewzZOuRbuVCNtg
3y9fNB4j/8eAjKcflQhj3aLVu7zKMDOqp/3utjKJ9vmwqrq3BCVujspJ22jk
3WbHaqYvHxE7Y9P572gk3mhVzHGthzDp3dV5L3YBSVw8OSJ7XYxvN8UkMdYv
JP0uOqDde4B9Rk2fFdsWku2awa3Wq3iYqbsqORqlQq4V7DELlxeAS/MLdV2p
SkyCLqjtMc7HYnHJXSWhKmny1rUJYOZhwbko9y3HFpEBf38jn5wcKOT58SQ6
aqQmq/trokk2jv/Gu6pTo0Zy8/zu0jlZqDC7qEpnqxNzZ4HzMst7oO86bh6t
pUE8avV4wVOZ6LFobgsTaJAf1t0a4PIz8OAOVg76aZKpxdo62+3S4cuzpRvO
axKV8wzTZvs0RMZmRvX8rkWcqEfbrbekoHDYMEXLiSL2BgnjX08m42Ja7H6x
M0VCC05LDrCTEeg6ZlrkQpFrrCM6fzKTYSAQPNjjSZHsyTcrUjyTcfm6z/OE
AIq00gfmfLYk47Bt8nu1MIqU90dKHb9ysTxmyU6VbIrMWvDchXFczG/+r2ZH
LkUYjOkEdgQXXWMDrdn5FLFY+l6md4aLRM+HvjuKKVJk/qtJeBAX8rWuJ2IF
FDH2MXRydeKip+X6HeU2ipzsidAP0uHiUdzswbZ2iji7i2M2qnORtNV/zb1O
ioi30TVoNC5237fk/yCmiF5/1LGcGQ7KzzS8jJJSpFT1ZLxKFwe3LTZed5FR
RHuJb+NgCwfHJKnuJhMU6Xy52VJYx8Fqp1/6qqb/+TPxs70k4ICmKMpKnKWI
/+/HetklHPSXbGXtn6PI6zyNFI8iDgSse+usvlJEEp3EJjkccIzVZ+RyinCF
bE/zDA7+B0vfVCI=
      "]]}, 
    {GrayLevel[0], Thickness[0.003], Dashing[{0.05}], LineBox[CompressedData["
1:eJwVy3s41PkCx3Ekd34pyyHqEdouWMep2FSfrywqqQfJ0RbWpaTc1RZtNTJF
cUTOzCQ0MURyiZkUKrmWXDOS2zDShEZTIZfC2fPH+3n99db3Dnb2k5GSkjr1
d/93j99Ie9XoqR0vSsISFxclkLXRCRnQPgAzv6Ho3SIJ/nWblVaq7YsXofPO
dU0SODR3laRrR+Cg+Rx7f6oEbr7TT5K1Y2AX6Jp4y0KC/l+u2CRop0CheXdQ
dOQnsH/af/mqNgeCuG5SozeOqGZm7cFyDubzfHUNFcdxkD4oY/B7Nszm6z9k
T4qhMhV6oSItB/7Bl9uVmsQ4w085I16dh54kf9H+c2I43egJ2Le2EMnHa5qi
hj6CplD6c5w2FxHChAnbmjFssE+KLQnhYjK/Ru5R8Rhe04NHexu44Nsmdtlm
jMFwiXG+6WkeIg4oJpWeHUP9PMeU//ohkuv/UdH6zzGoTDA2r45/jEcel+Xb
c0bB6o+04S08RVvG1lG3zBFY67pzBK7PwOqyUnqRPIKxQxZLFQqewYAoZ+69
NIJV4rM+BSZV0GqbO5/sO4Lg41uMpPqq8NZPRVVl3QiW+xblZltW4wvbmiSV
fMC/3e8Uff5Si0Z+Gfh8ESS9B5QydepwuE+u3u+FCJc9FPxcbOowdK1hXrZS
hFKfYJ2HKXUQRlnqnswSQS1oOz3Koh75Hx8f6QkToS66+5DcXw344XZcZY2G
COb31eV0FRqR6qI4We35HsqLtMP2q1ohLnXx09QaBuu4m4exXSvCf8gps1WH
Ycg39lIPakXkqxAHc9lh7Mjr8ul90orcDEP/kC/v8DiPwSszbcMxZeQ5Nb3D
uIu40qGlDXRjG5/0S+/gmst8Fa76Gl/MYtPkZ4Zg5PRppOYaH2kvs8IFU0Lo
XLDfeuwOH33CfapJ40IsK2BfUyrjo3HW9eme90LMKbiYOg3xIWS93d7BF6Kt
qixcYNmJxLiSVAuuEJFmtIWZ951gWXo72EYI0UJpaJiSLuy6R7PZNDuIP1t+
BWuyGwEbD9+7oTEINVPe+5cKPUABTddKbRCcBLP477o9iD5PmxbJD6J978/d
HrY9KJHk5jC/DWDjK41wI0YPwjRmjG7UDmCgQZJTYtELjcf0bH3vAdg/z1Zr
juzDxZ0+g+5ZAmhx1QXS0gPo+iM2bP+2fjwcsmlq3TaE/jyuwVhcD6oD0le6
i4cRG5LgvnXnW0yt3U4VBH6AXeSK3Ys+byAzm79spdEYPNXZqjwmH1sWvR66
FIqxamlOmrlWB5piNrXUb5DgULsL1fG8Hauvf5zN+/QZcfuSaP6hbfg4PSDo
NPuKVfzNvXo5LeCMVTSq/WcCu2gnpG8HNkFN765keHgSiSal75cFNSL+OO8o
2/AbcoLenBPwXuAbyR/2vzANTstFcfCPekSY13I1a2YgKqbfF5+vw0Bh7bV2
/TmcdrSPSluswfcA/q31kd9xv+nN2m+Z1dhoLb9wtOIHNM2UVjpEPId9pv6x
B1oLOPX8hnP5zir8qee5Rnh4EakJDqyJ0KcwFrsqdzlKETNXqXPlVyuxgvqs
UDsnRWzDe4RIL4fss1tFBmnSJCkm281B8ggnNlV0KzrIkN/WeFmZbStD/m5v
9tNvMmSYfu2SSiEPUx91lokYS8j6jfGCV85c8Fzsl6T8JktCPhvrlnwtwYVd
9NtckSxpNfnJ8fSzB9Dv3/M2i76UVOhYOapmF2OrRUyKtrkcGX1T+YCuUoTD
q1pnpTvkiPzBZ5n9WgWYakwYCqHJkwzb3PCduvlgyXpEOBsqEK8PifIGf+Rh
hYCXKVOrQFwmGjgNL+9i6V+0A7+GKhKZfnbbXuMcSOV5FA0tVyIosb/qXsNB
WGpRwvJqJWJH77jKds3Ck42xCupByuR76A6ZO3KZUN8TZhytpkLqVb/ObB1i
o8+kreNspQoRuzwK9Q6/jeIMGA57qJLlNJ5mQ2A6jhRtUddbUCXpqUGaSsm3
cJF+h9Z3T43Ylq3lGhXdRMGI3i21vRSJEU01tyiyEJtO9xLso0i8mmVbiQwL
vs7jRoVOFPEmQULWdyZ0KyuLHd0oYi3yMj0xzsTVxN/r470pkhRIea9rZ8J/
y80vSmcpUu6RVih7k4k1MRq75HMoMjjh0kk2MLFgeU61K5cicwb/ZfoZMNE9
/u51Tj5FHF8GHIzXZeK6W+kRuwcUSbVObhhQY2Jxg3M4vZIiuceW+2dMMNDX
npixpIMimjOehpFPGHh0edqno5MiF+1YJ58+ZCDFynN91luKdMaF5coWM+CQ
bcrdKaAIp7FzhpHJQPmZ5pe0UYooj/aLX19hgGGyOdFJTJGAqPzqtTQGQofS
DuhLKFJbXXzlXCQD6/aeHKiapMgya7N+k0AGZKX5nOvTFFGpSToZd5SBQZ5V
gNccRSYSZ0dEngxUBmT9Yjb/91/U62TnzgBztfLU4iJFKp3u59x1ZuB/f4aS
oA==
      "]]}}, InsetBox[
    StyleBox[Cell[TextData[{
      StyleBox["MWCNTs+F",
       FontFamily->"Times New Roman",
       FontSize->24,
       FontColor->RGBColor[1, 0, 1]],
      Cell[BoxData[
       FormBox[
        SubscriptBox["e", "3"], TraditionalForm]],
       FontSize->24,
       FontColor->RGBColor[1, 0, 1]],
      Cell[BoxData[
       FormBox[
        SubscriptBox["O", "4"], TraditionalForm]],
       FontSize->24,
       FontColor->RGBColor[1, 0, 1]],
      StyleBox["+",
       FontFamily->"Times New Roman",
       FontSize->24,
       FontColor->RGBColor[1, 0, 1]],
      Cell[BoxData[
       FormBox[
        SubscriptBox["H", "2"], TraditionalForm]],
       FontSize->24,
       FontColor->RGBColor[1, 0, 1]],
      StyleBox["O",
       FontFamily->"Times New Roman",
       FontSize->24,
       FontColor->RGBColor[1, 0, 1]],
      StyleBox[".",
       FontFamily->"Times New Roman",
       FontSize->24]
     }],
      GeneratedCell->False,
      CellAutoOverwrite->False,
      CellBaseline->Baseline,
      TextAlignment->Left],
     FontSize->10,
     Background->GrayLevel[1.]], {2.000409379691157, 0.9270357317595002}, {
    Left, Baseline},
    Alignment->{Left, Top}], InsetBox[
    StyleBox[Cell[TextData[{
      StyleBox["SWCNTs+F",
       FontFamily->"Times New Roman",
       FontSize->24,
       FontColor->RGBColor[0.5, 0, 0.5]],
      Cell[BoxData[
       FormBox[
        SubscriptBox["e", "3"], TraditionalForm]],
       FontSize->24,
       FontColor->RGBColor[0.5, 0, 0.5]],
      Cell[BoxData[
       FormBox[
        SubscriptBox["O", "4"], TraditionalForm]],
       FontSize->24,
       FontColor->RGBColor[0.5, 0, 0.5]],
      StyleBox["+",
       FontFamily->"Times New Roman",
       FontSize->24,
       FontColor->RGBColor[0.5, 0, 0.5]],
      Cell[BoxData[
       FormBox[
        SubscriptBox["H", "2"], TraditionalForm]],
       FontSize->24,
       FontColor->RGBColor[0.5, 0, 0.5]],
      StyleBox["O.",
       FontFamily->"Times New Roman",
       FontSize->24,
       FontColor->RGBColor[0.5, 0, 0.5]]
     }],
      GeneratedCell->False,
      CellAutoOverwrite->False,
      CellBaseline->Baseline,
      TextAlignment->Left],
     FontSize->10,
     Background->GrayLevel[1.]], {2.0372535518953123`, 0.7545747347653841}, {
    Left, Baseline},
    Alignment->{Left, Top}], InsetBox[
    StyleBox[Cell[TextData[{
      StyleBox["F",
       FontFamily->"Times New Roman",
       FontSize->24,
       FontColor->RGBColor[0, 0, 1]],
      Cell[BoxData[
       FormBox[
        SubscriptBox["e", "3"], TraditionalForm]],
       FontSize->24,
       FontColor->RGBColor[0, 0, 1]],
      Cell[BoxData[
       FormBox[
        SubscriptBox["O", "4"], TraditionalForm]],
       FontSize->24,
       FontColor->RGBColor[0, 0, 1]],
      StyleBox["+",
       FontFamily->"Times New Roman",
       FontSize->24,
       FontColor->RGBColor[0, 0, 1]],
      Cell[BoxData[
       FormBox[
        SubscriptBox["H", "2"], TraditionalForm]],
       FontSize->24,
       FontColor->RGBColor[0, 0, 1]],
      StyleBox["O.",
       FontFamily->"Times New Roman",
       FontSize->24,
       FontColor->RGBColor[0, 0, 1]]
     }],
      GeneratedCell->False,
      CellAutoOverwrite->False,
      CellBaseline->Baseline,
      TextAlignment->Left],
     FontSize->10,
     Background->GrayLevel[1.]], {2.0495349426300287`, 0.6119627559316798}, {
    Left, Baseline},
    Alignment->{Left, Top}], 
   {Thickness[0.003], Dashing[{0.001}], StrokeForm[RGBColor[1, 0, 0]], 
    EdgeForm[GrayLevel[0.]], EdgeForm[None], 
    LineBox[{{1.9390024260175678`, 0.9519099147794652}, {0.9564911672401332, 
     0.9552264724267618}}]}, 
   {Thickness[0.003], Dashing[{0.01}], StrokeForm[RGBColor[1, 0, 1]], 
    EdgeForm[GrayLevel[0.]], EdgeForm[None], 
    LineBox[{{1.9676590043985758`, 0.791056868885634}, {1.0260857147368678`, 
     0.7976899841802255}}]}, 
   {Thickness[0.003], Dashing[{0.05}], StrokeForm[RGBColor[1, 0, 1]], 
    EdgeForm[GrayLevel[0.]], EdgeForm[None], 
    LineBox[{{1.9963155827795847`, 0.643470053580988}, {0.9319283857706969, 
     0.653419726522875}}]}, InsetBox[
    StyleBox[Cell[TextData[StyleBox["Pr=6,12,18.",
      FontFamily->"Times New Roman",
      FontSize->24,
      FontColor->RGBColor[0, 0, 1]]],
      GeneratedCell->False,
      CellAutoOverwrite->False,
      CellBaseline->Baseline,
      TextAlignment->Left],
     FontSize->10,
     Background->GrayLevel[1.]], {1.214400372669209, 0.3864368359155883}, {
    Left, Baseline},
    Alignment->{Left, Top}], 
   {Thickness[0.003], Dashing[{0.001}], StrokeForm[RGBColor[1, 0, 0]], 
    EdgeForm[{RGBColor[1., 0., 0.], Opacity[1.], Thickness[0.003], 
    Dashing[{0.001}]}], EdgeForm[None], 
    ArrowBox[{{1.1857437942882008`, 0.368195768855463}, {0.6781129772531928, 
     0.17251886766503033`}}]}},
  AspectRatio->NCache[GoldenRatio^(-1), 0.6180339887498948],
  Axes->{False, True},
  AxesLabel->{None, None},
  AxesOrigin->{0, 0},
  BaseStyle->{FontFamily -> "Times", FontSize -> 24},
  Frame->True,
  FrameLabel->{
    FormBox["\[Eta]", TraditionalForm], 
    FormBox[
    "\"\\!\\(\\*\\nStyleBox[\\\"\[CapitalTheta]\\\",\\nFontSize->24]\\)\\!\\(\
\\*\\nStyleBox[\\\"(\\\",\\nFontSize->24]\\)\\!\\(\\*\\nStyleBox[\\\"\[Eta]\\\
\",\\nFontFamily->\\\"Courier \
New\\\",\\nFontSize->24]\\)\\!\\(\\*\\nStyleBox[\\\")\\\",\\nFontSize->24]\\)\
\"", TraditionalForm]},
  ImagePadding->{{66., 1.1}, {64., 3.713507}},
  ImageSize->Large,
  Method->{},
  PlotRange->{{-0.08333324829931973, 
   4.083333248299319}, {-0.010657940603813344`, 1.0324574688646024`}},
  PlotRangeClipping->True,
  PlotRangePadding->Automatic]], "Input",
 CellChangeTimes->{{3.7872859633290854`*^9, 3.7872860400847807`*^9}, {
  3.7872860717541294`*^9, 3.7872861193677726`*^9}}],

Cell[BoxData[
 RowBox[{"Show", "[", 
  RowBox[{"%8", ",", 
   RowBox[{"ImageSize", "\[Rule]", "Large"}]}], "]"}]], "Input",
 NumberMarks->False],

Cell[BoxData[
 GraphicsBox[{{{}, {}, 
    {RGBColor[1, 0, 0], Thickness[0.003], Dashing[{0.001}], 
     LineBox[CompressedData["
1:eJwVlHk81HkDx9Ess9L8ytEuOVJoi7AlpPL5RqUD5UgS1mbSlg0d24O2lZbS
xlI7G886k5lG7js5snKEGAaLccyY3AmthIin54/P6/3P+9/3R/O0r/0ZKQkJ
ibuf938ePjPSUjH6k7npIDNoeXkSNEsVP6GyI5plNh1PFE9ie2JMXJ4yEy6L
mX8GVE/iSGNHbrzyFUzNTcoJ7k7iBHO27L5yCH7cMtxntG4SvQa3LSOUWXik
vK8223ICSUpHb/2mnIL0LOmYK0XjuNYYXeX0LAXOZqqPlZLG4RQqktp4ig0N
9cHXvWHjkJu5GFQSx4FZv+Z2scs4/NtY/uMaqXiYVsbNlBiH3R+C87Y6mTiW
dj9WwuENgul5m+4o5+OQlddGrdVj2GJ1LyzXLx/y0psLXBZGwQ/1He2uzUff
1ed5uUOj0Fqhl6Z/tQDJESxuddkoaj6l6LfxC8Gg3/jd58Io5KYf7NAIL0Z6
bB3tDn8EMb2BlgVL5WDkRy8v5Axjr+rJlL7jzxHO0HvATxrGmIvJF/SM53g3
balaGTkM9fEAz4ytFdA9dkfjzYVh+J4z1pboqQDH0cjyO91hyDOzuGzTShic
MpZPeTIE55MPs6beVSFSZ3bBrXgQk92Osskq1Uh5KzIeTRvELXf6GQfLapjd
6NgXmjCIPE9flUJWNe4sF3pM/joIhs+e0GsmNeDK3HcOOzqI6ptdLtLXazEv
Tt2VPzqAbelrpFXp9Vhs9d21c/MA6vSrPRoN62G329YhVW0AHjn+Jb+crAct
UvGDjvwAIgqFfv1P6rHetu7m4YXXGKnI6ObYNECFjB0zbHqNhPZDOd/+8QqJ
KtUazKuvsXI52NVKnYeobUdeiHhixJw74a53gAfFQetbcjViaLXpeazx4UG6
w3zKolQM89QOz+4yHvr6Y/x5XDGKUx8UFOk3Y9inIPHMTTHeOoyXHmlqRmfR
Rr6/iRjHudENl1fx0VMS83U7tx9xbjetvTT52D2wUGOa1A+x/IVG5x182J/+
3o4d3Q/f6xa8PW58zOx+Whtzqx937N/yZTL44G+26Rtm9qNs0UIQa92KyuR6
FdWN/dC2mxh5cbcNVvN/eIezRVAJsjI7+7ANi+aV7sfiRVidkXRXtqgNV9u9
5NX+FOEj3UHfTtyGIT7ndnOICM0VRZf7TNtB5x6wSmCKEGgYvDQ32I4WxW/t
6rVFaKIUFfVJBxajYwO1XYX4T9NOxLzvAv39PdOt3F4w9AsG6+gCzNXp7UFc
L1IiDMMXVAUITAuaPxXVixbrTV3u+wWQjf3Rs8C/F7oNipe1Hwhwabr89tCh
XghrJzm5Jt2QZupmGU/0wOpvNqMxsAeEvsHOxLwHX+Wv6ZOUFOJ9zl/7zeYF
cA1fcBxYK4TfHkta04QAyczBhho9IRjVJnTvAQH0lIqL7zp/9ofjsyt4Alhc
9fhTKVsIQ6Vru7o4AhjHneCwDETwmBZvL3AS4Ht3jhu3TwTHKcXphtIuFIot
X/F2iyF6ycTepE78czD4XYSVGF4XGNc/RnfiQ2b5Wmt7McJ1bPc/i+yEybWd
3788K8Z4R6CTTVAnnioYfKi4L4Z7ok1KhXsniveprM8dEeMHGtOpXb0TpZyp
yyzWa5wunD8X8qgDlefj150cH0DCAc2Em2X/YEZnD5XxuTudsTl5Sct2SM2n
rV6nPYaDBi8+yQ20wnjZo9AhcxzBE33ewbV8vAoxaqrZ8vnXfFv9pJpboBH1
Zj51YgrdO9IVjITNeDMr7Gs3/BdbVjKzdyg0I2WspJ7x+zR8fvp6p2lUExhq
jycHBt6DxaHS5tQbEX6uwCtJ6wNo6W+USE8DPpC0gR+CZjFylZn47l49rmyr
yl/7Yg6ruze0el+ogzCz6m6L5keMXKm9Z4uXWDjfFrs5cAGO2w8tTW6she5e
mSWvkkWM/BRXul2nBlbJmmdzvloC6XVxylarxn/UvtvQ77oMn6M3NswZVEFv
/PjKDhsJUuFMm1Y6+gIK1BS96qMEMbLwaWj3rATteWzWxjhJkn527tCWqL/h
bVTS9eURKSI8HdWwMq8CaYdOJ5V/kCLH/Gx3mVc9x8wbldVDD1aQqfVh6cXW
5ShwsFrB2kcj6/uNtdKqShF0MDQxf4hG6s+HfeIwS6DZe7jzUegXZPo986HX
189gZhLCUt4mTTgfB2/Plj2FqzpvXrJVmggmDj/Ku12EmfoIsV+wDMn08X9u
uL8QMTT3K/ZadFKYtE5UrlUAhb6CZKkqOnkS5y6MVsrHF9eDHXde/JKQK0En
DRZzIZHqniWWlyW0S86tupK5uPRXVoR8pSx55ek2FPApG2W6YfQ1PitJe03k
L/Gy2Vhz+JLeTYYc6S/fsGntmUz0bG1uDSiVI/uPe79I5qQjOwFaA+6riOvO
ePW3ymlwyzJeo7a0ivgFT8L4cSpuhD4M7nnCIAk9vIQn33CRMaIWy7CmSHq1
2djP7RyExYd69NlSZJ+yhvdTHgdM+7famXYUYchY7Jip40C1tDTb5gRFzlkw
Uy6Vc/Bb5Kma8NMUOZW5NPzzYw5+MP7vO9kAisjdKmxtCuBgQ4jiQRkORb60
kSny0uBgyfTnVR1ciugr5EzXK3PQ9fY1n5NGkQOByZcMFTmIOpHndiCHIqX/
XjdepnOwvMX+cmgpRRZZtOa0f9noaYlMWNFKEafUv5X31rDx9NasZ2s7Rdae
EXkUV7DB2vXd5kedFFn/FW9oWwkbR9j6+RZ9FElqNc/cnM3GM//GuuBRipz9
9aS2zl9sPNi6I9JunCIqeaOuXBYbF8VxjpqTFFnNiGzRjWTjG+sfhRXvKTK8
dvdF4xA2aJJtKVGzFEk2ao8t+4UNUcGu8x4fKeLixpE6EMBG6flHBoafKHL0
mD+bd5mNaI2VM8vLFHnJUwhx8WHjf3kHRss=
      "]]}, 
    {RGBColor[1, 0, 1], Thickness[0.003], Dashing[{0.001}], 
     LineBox[CompressedData["
1:eJwVk2s41AkDxYVlEv4NIpJWpYv7tkX383cpimoRpZBrhUgRgyKLti1SraSS
iplZkksMyf2uyH1cYhjGEBlJG0Lx9n44z/nwe86X3/McVefzlm7CQkJCcT/z
/z7oNtJSNnpp7wvHUZ/FxQmIGin5cBWPouBxia4ldwK/P4lPyFF0hSLDwnu0
ZAJmDZ3ZjxX9oPVu26WBkAkcc50pvqsYgQbxmODeJRPo1fnLKFoxFmN5gv+M
ZT/h6Yoj124o0qE205yW5SBAcMP9KpsCOpokyC9i+wSwiewXXneSgcFbzjU3
NASQnLoQWpjAxKXeTKri7Bho7FiaYE0qllop/mUYNwaLf7o9Dm/IwPTKNabO
XR8RRsnZ+LciC+WEyr0ftFGom9y5nu3DQulk+GUf51G0Rp4f7allQaTg1Oel
5qNYL6KZpu2fC87Xss8Za0ZR84OuzW7Nw2a5DY15b0Yg+V/ctjVRr7Gn9oqN
t+oI4nuDjHIXSnAwKTAKY8MwULal91mXgizRCuZ0DePjCf1fKOmlCBJpFNyr
GYaKINAlXasMX780nLBPGsZ5dz01IU4Zbji1PdI/OQwZ18wUxvYKGJg2fR1q
GcJx22eZnyerEJRo5JbZwsdEz1GJJKVqyKifW3Whko9rDhQ3K6NqxKTP8/fl
8pHjcl4pL7YaQQzN9Zse8CHtvScyWL8Gp7LZ4fVOfFT/+f6E2JVa7P6H5u0z
PYgtL6hiypQ6fOnlPDiuOYi32tWODbp1+Lr9O3Xvr4NwfEkrDLGtw1WfuzVb
5AYRncf1GXheBwOnlMsHvvMwUpbewzxUjzBsPby5gYfE9gMvf/vnHTZ5hLYk
XOBh2WKYnYlKEw5XSP2bVTWAePdjDpr7m/Bd+YlWeMEA1rM1HaneTVipVhjv
lDWAvamdLj3FTXBP/dBikDCA16lxua+0mxFknt8Q7TeAcStBkVljM/4yN7cw
3jgA65T79b5SrXBb69GYG9uPBPs/zU+rtsJVRtt+8GY/eDJeDce3tWKCY1as
FN6P81cMm/bYtyJphdUr5oV+/G053iqe3oqH1ZVCW470o/i7Yfcj8zZonlTJ
XirZDzWLTyOVN9mgTV6cKV/JhVKoyc4zz9iI4ueFERQulqc/vSnxig2/9iZz
n5k+zFGstC14PzktQMezow/NZa98+7a3Q2Uu5ZvhvT4E6YYtfBtqh9CBN71O
8n1oJOTktMlOXJ+qu/9MrReVe7zcWqw74VC74ZuqQi/yPWvy/Dw7YaMbaJZN
6UVyLc22MK4T/k5hXsICDmihvYmm452QtytSdMjhYO0Ec7PLwy6cFWk5N2HM
QUDjDsR/fY+SU0QG/2IPpLVzh95SuiFmJaZIPdMDerRu1LxyN+JY9asPnOxB
i/nG9w77usEzTXnVY9QDjXo5X7W4btjE7Lj294oecGsnmNn6PWBNmaTMFXTD
pJwh3RDEAbte17VZqhsKLGrfkiVcFJGLnwKau2AXNX+UL8+F5GTf3uM1XUhy
Haqv0eTC9Eihj2FRFzRXvH598zgXdt5G+7amdMHQ3/HeiiwujMWlDKOudkEv
4RgzVqcfWbc//CH8execHJj2KX392CTZO5GV2Ik8ntG7pt08ZP8Qrkm+1YEO
07DJaBMeru52k62+1oHpjBJ5c0se9NjcXeMhHdAP3uH05gwPIdSseYvzHciX
1Zkuu8vDykh303N/dOC1sdKv2SM82JhK1nNkO1DE/OwbGzuIW9bTtEtP2lHh
8XiVrYCPkP0Bd0Zq2cgZ9fR0mObDr/lb4WQ5G/SzOwtdhIawM3Cf6WIhG5Gn
O094yw3h41TExY1ZbJg6Ux+G7x4C5fT7iLR4NppsI1dmRA1BnpbvHeLBBsfU
a4WI1jBeCKjz2lQ2pjbsIdK9PqBi3ZFVde5tEJ5NW75K7SNKsiKiXdRbobfo
mGeVIcB+RuIVCY0WvIvY2lijPoH+ColQ2yPNWHN7bDb102f4BZTuap1uxNgM
t69d9ws0d3za1XOnAfSPhXXSt/7DOYXphmSdd5Be/e8En/8VZ8fnG4U+1SHK
Pff00/XTeJH3gpbGfotpMo1/NnQGb3Tqa6isN/DbUsWSr/z28x+Szok5teBm
VN1sUZ1Dx5uXTszUGsx7sB9tDprH9dvCrNmMamgYiC+cLvyOuyVEmHtDFUyS
VM+8VFjAdc/AG3IDlQhYfWrtgN0iQk7O+iQsq4SmwHpZ5yEhUl5oXXkuWQFZ
4jOlak6I3BHxkOrrWQ7R0keZ6xKWkBuGipdlPS+D59bC90vNhEmK2czlgbJS
pB1wfloyLUzu/rBv73KDEkyNKS0fjhMhPZCp0jBchFwrE5FYY1GS17VabDa4
EKGmkU9Yw6Jk0BVhvuy2Aqj2HuxKjvyFVD6VbHNvMR879SNiFbeIkdM3toeP
Fr6CnUrT7JI2MVLCxZGh9yAPU3XRPJ8wcTLrYX7Mbo9cxIs6+Fmup5Al/p4t
sSdYkO3LTRKuopAK2TtLkk7k4JcrYUd3XFhKHv+mn+P1RzaEUh0yeTISZG5K
fkCw80tcfJgZLVMhQf4wNrFr88xCscZ1CtV7Gbm3sXnMZ2kmqAcvav4pLUlm
8IW2hXulg6PV3BZYJEkOByV+NKhMQ1Yi1vMdpEial5LUqMlz2GfqUVcvSJGP
tmhcHOen4GrkszDOc2mSdWf7XhX/f5E+svqRtDlBnimQtqPpMnH9caRj32GC
VD6hPjiuzoSr5bhahgVBztHln7iqMaFcVJR16BhB9icnsqyVmLgRc7Imypkg
aySULPaLMnFW78GkRCBBkuUaak5dDKyNkDMVZxLk1UPKQ8FhDCxsvyzVmUKQ
KTfFUxQuM/B+fLCVmUaQ3o4ZD1j+DNw+lmO//yVBmmuco3zxZGBR3dI3sogg
f+u3lg62YYDTEpMo0kaQ+52P3KnWYCD/2oxLWztBtgarbfbbwEDsrlObk7sI
Mq70hWCdKgNmDG2WYR9BxupJTl+TZ6CA1vA2bJQg04liyZNLGIjT2hZjIfi5
Z9R9l/lOxwVewlHVCYL0txJVeDdNxybzc9yyrwR58NKOtwYCOkSXsOm3Zwjy
4/M2x4VhOvpzd3k4zhE//XeqFg3QUeSRrKP7gyAdTeQkgzl03F+zbGpxkSA3
+dqu2dVJx/8AN/iZlg==
      "]]}, 
    {GrayLevel[0], Thickness[0.003], Dashing[{0.001}], LineBox[CompressedData["
1:eJwVlnk4lAsDxSVpirxIXKGIcosoN1I3zhuFQt3QopCQLClFklRkqVBUkqJF
vSZyUVnKVpLlZgljmGaMGcY2tqiUpfD5/jjPeX7/nvM85zlqLidtjoqKiIjQ
Z/V/33lU2Fjad8ZYk+vjMjMzDDHTpb58RTsk/bVPch53GH89SkzOUXQDz3rU
zP7NMCzrWK8eKPrD5dH5NuGpYex3Gyu5pRiOVd0Gf0QKv6BN94rpdcV4GNrd
UWULhvB4ye7IKEUKCcZJ7wbnDeJ83d3yfYUUzFpdjcb7BrAvol1U/VAqsmb4
aRs/DUDyx6lLRcl05LONRnbfHUAgMz5wcHk6/Cf9j7ZoDWDPbY7XrlVZSIzM
GP3g2I9QWo7mNcVcbP7cLM7qEGKN+c2rr3xzcayNZxr5UQhGxMm+1qpcaE3N
aB95KYTGXO0MnYA8LHEYMkwMFaJyitJhMvJhpFq7aEZdCMnvCfrLYwpQ+219
mq1vLxLbgkzzpt8iIu6QYphGD7Yq21O8ve8w4aPr3CPdg/6DG+fRMt9hweID
JZ5T3Vg2eM41c20pyu/IJtS3dOOkp8FKEW4pjp44PUpEd0PWLTst1bAMB/Q9
WJoTXThgn5I98rUcLvJxn0T6OzHcarfwydIKBLuPzYxzOhHpRDtqa1qBHs7y
CPHaTuS4nlyaH1+BIMsnvc5ZnZA6YRRxfmMl5BwVsqX8O1FxmX1Q/EIVAkzN
U7TndkLvXxlxZVo1+nt3jJ/VFeCjToVz3bpq3NF/3sBYIYDzy8Cii/bVmNgj
fddYXoDr+XzfjufVOOh/JcBiqgPC0sxWunUNBowvWq6o7cDD5h0v19+uxeuC
TWHNxzsgMRPqYL6sHvNtGqJCCtqR6LnfSdusHq12X5kTWe3QYGo7y5yoxzq/
jVtDqHYYp7NcW0vq0edroJUb246C9IS81zoNWLCm6FeeezuGbAeLLT81YG2H
fwOh0I69aXdr/BYxUCtzlrZ2Dh/Jjpet3NUYkA4t7VEa5kEg61N3QJ8B2ezj
NqptPJy8YFJv5MhAFLfV2rOAh2s2Q4z5mQyUlvmbjZ/moeS3CSfJqgnaml23
vvS1YeWeL8IP0Uz8M1Ki4N3DxdJL5puPpTChYdm3/WIzF9KZj6MXvmZifKbR
n17OxSTNVmePgAnSMmW3/lMuGkpf+/EMm6FMlbvsOMJF0LrQ6fHuZrh46Cjq
drTiEyEnp0OyIGs7masyzMEHI5+jjXtneWrJSHw7B2+8K/P9vVnw2LPJT4XB
wdOqQPuihFn2jhYeyeMg8FLbQ4shFgxlwwrzgjlYMUxf7Xr/MwaNTw2dluLg
7KdNSBxlw7cmRj3ZiA0pnbzujzQOJLn8UcF6Nqjr62J+KXNQWKJgYrCKjUYr
TbbTdg7yf3ZKiBJsaNXI+a1M4GCLVm64dsdn8KuG6a82tsLmilvK2yufYf4+
VaouiAvfWJz1bGOBp6qWN32Di1JV+WTVJhb8Q5IPrZvNYdXQn5aC/1hIwe20
2zVcpJVMExG5LPwqCTE5qNyGy1miL81iWMguPBTQW9KGbW8Mg7KMWFDIleHN
me31ar1rYt6zFjjE/LLrkp/tmQo6J3jQgidu3TWV2nyEs43ZivEt0F5SUBB9
gI/iUSH7WUgLTAKc7yx5wceuiYcWONgCg+T99HjddojqDPrsJlpwxInumMZr
x4hm6uCdkGaE71S6d6+vHaW3g8vHzjaDbhDHjBqdZU2Gj8vJZgxKBVn6LOyA
dg1dzMapGQHvrDfpGXQgzq9xNHFLM2JUf8gVX+/AtE9hetEkE/kC09r6LQJc
1UuxEr/ARItF6Nfr5gLckihOjz3DxM+st/JWNgIwQ0/pqZ5gYuP5TUf+OyYA
zbL78b7DTLxZrPuz9JYADV4RgwomTBRsW6r6SiiAVUwuumhMFNNH/OLjO1E2
+u2Ke1ITyrweKNkPdsHXrC58F4OBnD5vb6efXehvt9WrrGWA8thc5CrSjW15
1i4mVQxEuLMOnpDrRlqQ1gaLYgYsXGTuh23pRkK5uMQ1OgP19hF/ZMV0YzLS
aoxzngGuhc+SuWt70JATnZO8moEfq4yITJ9eHHBMVb8d1whjgUlVVGAvxJTX
SD6NbkTkA4tLHmG9kOfE9OZHNkJezm5Y/V4vrOYsdu0PboTBHO/6++W9MHR4
1nnJsxGBrYmxV5WEMOynM51NG/E7dpRwm91p3x4Tac5EA0QnMqSVVvbDQM9M
pdC3AQYzzvm2WYOQflO8TFOlHrXhGz5VrhlGl3b40iMP6rA8bmAi/csItMNW
/bNFtxYDY3xe87pv+H1ITsFyqhpUf1G11I3vcC5ociHqP0JK5dlwV9codDYI
v9FK/kOMZ577Y42fOPDep1W+rgo/yYwuj0tjeC5c/2V9SyX89cpz5T+MQzB/
bKRhogL8rPLoRrVJvFFOXj+9uAK/vJhJq4N+oXioyHPu5nJobZ0/7V70G8bz
w7Y/8v8A8ydqx14qTIM5cfdtIFWGsyqHV3Q4zODGsdPvyN730B7cK8GyFiG9
nm2N3av3HouJEVr5pAhpWFm5X9qvFGLvkrLVk+eQhhXiSd5R7+C9oYi9wFKU
tGmoc8lQeouMHS6P3/4UJZWdjLYKSorxY2CpdE/CXLLdsSWuPaQIebbmc+O3
iZFpDWJCs78Kccki4lFujxj5Z1xwdci8Aqi17fz8NGIeueVjh0R5z2ts3hge
r6gnTlooRV9sLciHw7L6iTlN4qQh68yzgud5+FF9XeAbOp/MrRw/bBGbi0Qx
J38bDRpZZlVU5hWXg8W8vCei5TQyrEr+QeajV5h3IdRu06kFpH/wiOS/1EuI
pDtlC2QXkq78P5RrPrzA6fvZ12XLFpLOVi6UfW42SrSu0mROSJANUpc59KlM
yOw8rX1ZSpIMWsg3GTnzL7hrG5rOFUuSUY8bZTr4z/HiITS6nBaRt1Lu/uo6
kw7HbAMZlelF5NtOd4pakYaQiJRQ7nMpstYspe3mBzoyhSpJUlYEqZ4tqPOL
TsXVBxHOvF0E+f2+/iH1yFS42QytzNpDkF0mAzRmSCqUi4tfWO8nyP3z2OWG
AamIij1UGeNCkHrH9AuJI6nwMLj3deE5gjz1+3HAd4NUrAiXs5hPJ8hx6/WL
b3ZSmDYMXsRKI0gNMScHNx4F9lAng55BkPFmhaWGbApx+3MczV4SJNf1IKfr
E4WZNTZ+EcUEeVTrmdXO2Z/EbYx9OLeJIDcrtdF23qTwJnLMtamZIK/c8vqq
E0Mh/u/Dq59+JsgFHlHf5K5QsEzVyTXhEeS1e2yjrmAKhYF1H0P7CPJbkupo
rMfsD1urH7tnkCBjEjOSL7hSOCVItlMbJsi2xHMOx50o/Gl1nF86SpAvmgzU
rO0oiM1hUnFjBKmjxliJ3RTa8/72cp4kSJ9E2la9nRSKvZ7qrpuaZeMXp1dt
p3B3ucSPmRmCjJZ/VKhEUvgfscAprw==
      "]]}}, {{}, {}, 
    {RGBColor[1, 0, 0], Thickness[0.003], Dashing[{0.01}], 
     LineBox[CompressedData["
1:eJwVkmk81IkDh90mYcgRRZboZNJFOnx/SesaKYkUUlSi0Crp+os1qCjKyiI5
ZiZHzlCOSi0qZ8Y9jhnDhJy1DCVs/xffz/N53j0vvpqnfGxPiwgJCUX/2v9p
eXqoqWL4svGx3CU3FxcnILZvhS9H1Q5pr4ValHgT2PokLvG5qjvW/a1s5FE5
Aav69oLHqpcgbvvtw6vbE3Bwn3n1QDUEc3vVHZWWT6BnU9i+SNUYBHyr4zbu
Gkeykk3oHVU6wpODZUUzRnG9/lGlfSkdUyknk02jR2FP44qsPs6A7JEz53Ku
jkJ6+mJgWSITso6i3FnLUQS0xASMamQg3cKR5jwxgkMP2Z4H1uRg+9G3hdIY
QRDp+drbqoVIOSzpf3dmGBvMosMLfAthHFcSEsAbBovmM9z1vhC828zWsPph
aIvqZlH8i8Aqt+YvpQ+jep5OaWEVg/LS6K9k22FI/xu7XSOiBFl/bBkvLhpC
XM+1fUULr1GZcTWMHj2IvWqO9N4jb2CSoyxnfmsQX44ZipOy32Dlga3q4j6D
WDV61S1brwLiWpsHa6iD8DlnoCPUXQH1hzYHA5cMYpl7bjpjxzvEb140dQn7
jKOOKbmTXyvxwVIuI+MhHxNddlKpK6rwyIqlrBjKR6gL6fThfVWY3eVfdD+A
j+duPiuKY6rw+eAHUqkzH7Lee2jXDauhYxyX176Oj6rgzmMSN99DiswyVX83
gC3P5CXUSDVYjNJ5Ky80gI+UKtd6/RpM+YZbeE31wzU/oOx/jjXQ8vROYw31
I7KY49uXWYPfsqp9apr6MVSR3cW0roXdcZVvx+n9SGq1yN/8sA7u+kk3/rXq
x9LFICezVY04sP/F+tN0HuLOObjo/t6ItPoLHsHxPGi36LrKezei7EpTUGYU
D8YZ7W5drxqhyn4ksvImDyUZsUUvKJ9wJnrN5ev2PIwdHi23aviEn/sf2+gu
5eFI+qNaPxkWHrxwu8e/3odE52DqGU0WTgUIfAm/PvCWXag/up0FgkNzoHv2
weemSeMeZxa8/Lp+hjr24bbtGEsym4WUa277ig378OqnCTuB2gz7atWB/Gku
dA6ND/1ztwW//a6lUHuFixWBZjvPprTArvCZ1R0fLuSyk+9KvWjBQX3KOduz
XPwgHaYc4rXANu7Cqnl7Lj5VvPDr3dEKBZkUiTIDLq7pBy3M8lthvp8akjDB
QQNZUZFCtGODp6ylYLEXVxqMEDfVCf+2kV1bqT2QpRTxP5LYqAngJ1gQPaBH
6kfMqbFxx86/w3NbD5qoaztd9rOhFmuTV6/Wg421in46sWz8oGi4KIx3g/N+
gllg2IUQ7znywwfdMHvLkK2/1g1612C1VH8XlhfK9woLc6C2POXWgSdsOEXM
2Q0ocyBtnF8zHsNGqju/tlqXgziLJL+4O2zoKpWU3D3KweSOl/mS/myY+Lv+
pZTHQSrpQZSdNRsGiQ7MmE1cRLTKpDye78RJF6Zzei8XFZvNW5PcO1HM21fX
uJuHNduUaRqWHWgzD/oaacbDzxMRNcN7OyDIea1MteVB6mn501KjDhheNzr5
4SwPLgWZS3zXd+ClwiZBxQMe9EPKo9Yt6UCJ6YrfCoZ4IK6MCT5+bEc5c9Iv
JqYfiYtj8fE27Xjn+Xil4+gAXL/q2gm82vB82MvLRTAAwcodcmmn20D32Fnm
JsRHZmnpMrsTbaCdaT/mrciHLjo63tm2wfyUfPyfu/l4GXbnC8uoDY2ONJWc
CD42dN40LiG1odv8gpKo3mdQJpNibmW0YnrNHnL2hUGsm29JURW0QOR7ltxK
nS/Ql1FpO5DYDINF1+LDOaMoNr1cdzuEhbqQbQ3VGyaQaXN5ODa6CRpRI98z
xieRmcf5dovxCSMznN5W/W9wn95436msEfQvZTWy9/5FMpURmq7XAFn1pxMD
A1NQybaO0q+sQ8S5ojPJ2gJM1Zek7gyvhYDIGvAInIFWSL9fmWkNLm2pLFT+
Zxbm8esrVNZ8BCen8m6T5g/E0qKHuPPvMefZkrD+2hzSxc9z2garsXGv5MKZ
sp+gbsooyB+vglmq5tn85QsY7VEUq/pSiSvqJ7T6nBbBIwn9WBCqhO7okaXt
1kLEvTCpjtzV/0CBPEmq/CFEeDM9TojsfgexNwm5qxOFCepUUamH11t4bSvr
XGIlQnzyiphwjK5AlsWp5NcCEcJpsTHQJfQNpkdWyH2OFSXMc0zyYhVeo+iw
mWiMqRhxNOjPpyZR5Qg0pz0p/CxGFDQrD1tvK4Nmj2VHGk2csFXVMykdKcFO
w5AY1S0SxDGpsY0zMS/htKrxu3CzBBFRMB7APvkC0zWRPN8gSeJS1tmEG1rF
iBNzuWSrTSKknGv5r8SKoNBblCpSSSLWUrWNSbPPIX4zyM7o4hJiQaNLR66v
AEIZLrm8ZVKEbqBFg/ZQPv6Iz41c9k6K2PpkAbc/5+HVxnCSvPdSIi81S0dt
JBfyln/oBstKEwvH3nRvNs5Bt96n5qvl0sQNleQ9M8HPkJcE7QEXGYLQI+rE
v2fCOddAXn1BhvgmCGc3hmfgFi0lqDtTlpjhXY2slE5H9pB6giyVTPAvSr8p
L2Mi/DHNtfcAmcjPeHpJuJgJd9sxnZxDZMJ/wcDXLI8JtfLyPGsHMuG532FH
O52JO/ePV0ecIhP3E9MkJO4x4WHw91epq2Sic3WiV7Ir89dvFM0lmWRCRmu2
o1qCiYUdN2Ta08mEi6xF/1ZhJjrH+lnMLDLhNV+mmzrHQJTDc+ff88lE+EbK
jeBJBhY32PrRysnEg90HJW3ZDHQ33U8SbSYTr6mCJN0cBl6Gzrg1t/7qCx4K
yk5nIGbXifVpHWTCqT82eVMaA1YMSqFJL5lQErWJMoxjoDSg/mPQMJmgWOzZ
ah/MQKze9vuHRslEhL3mOPcGAxd5iXaaE788jNx//goD66jnORVTZKIycPO1
8PMMiAm30KNmyMQ8b3alylkGuEW7PF1/kAlOyldB+kkGyj3TNunPk4nmKL7U
LicGHmksnV5cJBPvQ5McGuwZ+A88cnHw
      "]]}, 
    {RGBColor[1, 0, 1], Thickness[0.003], Dashing[{0.01}], 
     LineBox[CompressedData["
1:eJwVk3k4lAsDxS2DCXkj1WeJtElJqputOO/VYokWdKUkQutNC19ptdy4RS7F
lZtJ1MyEspStLJkYZGuYGdnGzJjGTupaUiqf74/znOf8eZ7n9zM4csbFX05G
RiZtNv9vR//+ZtbAf214TSkBMzOjoGzVPivSckOxzNIrDcJRbHyYRMvT8sMd
B8MHorJR7GxsffFAKwjOz37X5l8dhbvfl7K7WjeQ9sZnUeePj+ha9+fWGK0E
XMhaUZSs8hGpC3ZHRmnR8Q4Fxow9w7jSeI/9WzEd8iuDk1LMhvFbhFhu2UEG
VCtUE6p1h6E6cS6khMaEYfotw9SBIQTzE4KH9TOQbbW/+FTEEPbGd5zctTIb
ZzkWv02zBxFGzTO8pZWPAXn7DA2fAay2u3Pzxdl8UNz4mjaOA+BGnBnorMlH
7SsPQdzGASyXN35qcqEAymqc/kzFAVT/oJvwuYWg6SuvY2b3Q3UscZP+7VdQ
zLVsPabQj6Suy1sLfr7GhytPbjXU9+JXXQ+6cF85rJrGueavejF4wFyBmlWO
jWpqpixmL/SGL/lmrWVhal+kgWF4L86cMFshI2CBH6f87w6rXmj45aQzLCog
ZI3v/ienB/s90nI+fWZj3HjNMYUsKUY73ZQfaVfh5Xy++ZMUKSK9qP6uW6vw
6dbSi55xUuT5ntEuTKiC0zPrXJkgKdQCrCOumFfD0Zy10niLFFXh7QcUr9WA
vld38WfOB2x4pq6oS62Dxd7BZlfKB9SaVHk3mtZBcfuAx7IpCbyfB5dc96gD
VajkKzcsQUyh6Gx3Zh1CixtiPvIk6GdldTKd60Fj/jh6lS5BSovD8/XxDfDz
7Zpwt5dAZSbM006Pg0yu6cbj97uRdMLdy3gHBy8nVGjGcd1Yzjf2Vg/gwO2v
Nzo/Irphk9Hq21nGgXJ6wPyKc914lZFYUGTSBKun1u/bHbox4jpcuvNdE0I/
f3lp+l2Mfen36gPnckE7bpQjf0IM2qFwp6MGXKiVu+Wu8hZDonG6cf8mLnLN
izPc3cU4c82WY32IC0FUoQNvuxi3XEa4SllcBE+so2OZGGXfbTuSnXjwbOxK
YJWLsGLvx/7KaD5ULWyLqsqF0A6xszqWxod4zI1QzhFiXlZqtHIRH6G2m0d9
UoT4RnU12Svhg/5E/d3Oa0I0sYoChRYtKL3uX0vZIsRl07CfUz0t+ORbfunf
0i68IzQ1TchW0MZ49B/1AlRan/Zv3tcK42mL1KtlArw8VV0YdKoVFL10tkqO
AI9rgj1KElvhuWOP0YG7AgSHdKXYj7TCzZTDyfcQYOko08j3fhv8CkW3nIc6
cfGdJZLG29FQde1GkFYn1EwKemqpHYg7cdmYMbcT9BjT29O6HVhSueRut2wn
mp0M2722dyDJxnj/tcEOrKnXDFyR2AHdhKElKO2AqGaU+cK8E36keZjQpwN2
bxhqjZcF8L4TNW9VQTuESwwKfv4lAGW7o1x+ZjuCQmkHTR8LQI24NeSQ2o40
xKfHz/5scHE+Fx/djumyUNsDul0ItojvSz7Sjpzigxf6yrqQH+yReVGjHYvy
1YWysiJYyPvfU7rUBs/b027ShbM79Yn2eEAbHvn11FcbiyDNq0wa9GuD8YJX
r6L3izBlE7x7Yk8bbC94/70gV4Q2S8X1oUZtMKO5MxPWifF2J3nAW9AKHy/m
oXShGOKjljJj9q0olGxt4GyRYP9KPaHE6j3e24d9jrGTgL0wq0Rz43tMZr9e
6OQigWqHTpjzmvcwv2Lp8/aYBALRo1SezvtZL9dNsu5KkB7vQa7/0YJX27SX
vOiXINQt5/7qN7McMD8FJiR8wLPYil6BcwsqTj7Q8RiWgvrn1x5aMB95A6dO
eU1KoZ05wyg6P8vRcasSX5keTDXPNLz/nY+Io60HAjR7QMsd2bzUhw/7I+r3
/9jSg7bWLo0RBz44HhH/yb7dA8rkAb9dunwI7E8vkF/bi375h3V6bB4mVloT
Waf7UCz7kimnz4ONxLYmKrgPlM0eChlaPEQ+sA85/kcf9LZFO7lq8rBQ0210
2T996IifDMubw4OZ7CnOfXYfmCbxSo/GZ73pTIq9qdOPXc4jkRvrufgeO074
1fYjnBHOmXOFC7mvT+fprBhEgGWLbpq0GWYz3oWu2cMIdeVTRgaa0HDjl3fV
q0exh1pjmK7RBP24oa8ZHz9h6vXk9IPIdxj6IhK2mP6LNpNedqVRI+iDJXVq
f42B4qWfz+HUQ23xk1GpdBylsifvlP1dh9snCo6mLp9E/sO2XdPhtZgkn0qP
h3yBTInemMyJtwjawM5fWDmFq6nn19kF1ECUzY5uNvgG/rxiFZWT1Zg+yU82
ujwNzePFLjFBVVjzq9LPoyXfsYtJ5QbeY8PukcGx54t+wpZVvPbvnEpcXHx4
abfnDPiR5w6NdVXAeHifSquzDGl1V+5C5MIKzCc+UdnfZMgAfxWTsm1vQClP
zllGkyWdWFH2k5EsnPqlpH3OTjkybjT5q09IOZ46HEl9PSlHRh72TxqhvMbE
kPa83kR5crAwPHF7TikKXO3kE7ZRSNvyOX7KDiUIsY94mN9LIR3DvWsXKRbD
oMux7XGEArkkcPnbNfyXsDK/kaC1QZFUPL2hUT2hCJ56nK+yPEVSrYzz6ExQ
ISbqYiRnw5TIuqhyvRv2BUiieAW5LKeS1/tsra9uzsd8YcEjOTaVTNmkQB20
zoPCtTA3y3NzyMoi/c/zzV5AJsMrR6KhTG7OpwlXOz7H+fs5MRoVyuR5Rvvy
qH25KFtzk6oeoEL2+xBDEeJsqDueNw5XUyVt1lveKLHLgmBtE+9SqSrpskOv
Jjn1KXJTsFzqNZcUR/9hOGaYiUM5ZuqLf84lO8K/+R6tSUdoRFqYIFONlLHc
cFrh4BNk9S9OVnMiyGmdfR/+u4iJmw8ivIW7CPJcd6DnuDoTfi4jK7L3EuTY
HlOlIFUmdEtLc53dCbLXiP3pgiwTUbEHq28fIUj16yuI6CEGjpv981n5EkGS
O612D5czsPSGpr0SkyAPBw7F3jnBwE+Lq3Nb0wmygJ0h3uTHQPvIBy7zKUGK
IzUPdXoxEOeed2jHc4Lk6axvM3JjYGa1S2BEKUFaPHfh8m0YEDTHpsjzCFLb
LenZEU0GXkZ+8eW1EGR9RnOaFsFAwubDRo/bCPKyx+vy5jkM7GSY5NsKCdIx
ZCxo+wwdxcGNtWEDBOk9llRuNUhH4tpNsXuHCfK2oeXENykd5yQ0N4NRgqSv
mudSKqJjldPvItY4Qe5wpofattBBkeXT474Q5ILdci5KTXSICzaf9P5GkD4d
bQ6NdXSUnny8zvQHQbZ7TR1LqKLjnr7KxMwMQe53Wv/Mk0XH/wBTB+3Y
      "]]}, 
    {GrayLevel[0], Thickness[0.003], Dashing[{0.01}], LineBox[CompressedData["
1:eJwVVHk01I0CHRJCBmkhQvGVrKmQ0v2FENq0iCRFsiRKXwl9UlmyxKtJFBLD
sy/ZihHJki1MGBkGg4ytSYnCx/P+uOf+c8+5955zz1W46GF5iZdEImUt4/9s
donTVjn6937zHzvtl5a44DOU9uyTOgmmgeHm+0wudr6MiSuQckTXHx0eqxIu
zJsZr+OlbiCef8RtzIMLK8fZ8sdSD4ADqR2JQ9/QqxFsGCFFQbDzPxGXmZNI
XHs0KFSKirV9I2Ymv8fh2/ys+nQpFUoZj6J+M8dxOrCfd8vZFPBrFLxjVYxD
5Nc1/7K4VOyZJXuYhIzDu53iPSGXjkIVK+7tjeM4/qTb9chfOaAa582Omo0h
QLBg60OpQmgWhvTENnCw3eQ/Ia89C0Ejc6krXnNAD/QYZdYVonhUZDA2lgPF
FaqZ6jeLYHr+2MQhFw5q/6Wqt9OLQQru/pgpxIHIz+jdcuFv4TxJVG44NYKY
Xh/DosV34DvSETa98isOyFhTWacqoPmD/nTrj2GM2eisFMyugOknjoEvaxib
Jm47ZKtVgvOQefZ+yTA8XLSVSD2VoDyqeSLqNgwJx9y0FN0qbDs2ZtPOGMIZ
61e536eqIU82VrpQOwgu86RQknQNupkdZ/RKBhFkJ3jphGENJhifdJXTBlHg
4CFdTKlBnkCBlUnoIESv6gf66tTCVZMTd/foIGrufbHhv1MHPYrTr+peNrSy
xPllBBvgKZ7LfirIRr16jX2zZgM2S5m5MucHYJ/vXfaPdQO+HX+1WYs7gIji
Ps+BjAZw6umZEp0D4FRmM1MPN2Jsis2Mow4goeNQ/o4nTbCLlvGgGQ1AeCnA
1mRTC0j2GfvcovoR42Jlp2rcgibZjJbOwH4otqvai19twTQ1v+iobz/2pzMc
mOXL+psHFV2c+vE2PbqoRL0VMjUndXT1+zF5YoJm/qkVqnopRq7dfTiV9qzR
azUdRjtZLw2zWIg7d8/CSYGOu8JOfQrPWWBLuDef2U3HPvne2bUhLHjcMWjR
P0cHxWiLGhxZeGg5SRfIpiOx//eqx7IslC8YdL+w+AySaMgFWUovlI5/43wI
a8fHQZj+iuyBtL+J3uVX7RDzPxa89E8PxLITw4RK2mGrKC0id7UHc4In1I+z
25G1yfR8vEUPWitLvFi6HXAeDAl8ItQDH82Axd/DHYi5p+VxKJSJT2RJSXWC
AZE7sUt8Md34oO9+qe0UA35VB/p9HnbjjVtt8Q03BvZtuaPP69uN5Dpv67Jo
Bj4OdfMetOuGt39vgukkA3kOsl3PlLqxmZuq7PC8C3zNz2Bb8gW3Pu1BzPQX
aBaRm4u+dkFUvWi4XrAbjjbkchKzC9QIzfB5mW7QdjSan2npQpvF1i92B7ux
YUSQpPamCyqNkl5K0d0w/VMy6Brahb46buprHSaOSXj9UN7RBZP3KaLNPj1Q
NVGzORjMAEteoWjxUQ/C98Ob7w4DN+7GndVM7oFtksfeT9cZeIUnaU8ae1CZ
bOwdYMfAfPldAxuZXsjnWxlc0mYgt/TszZHyXjywK5RYx+nE+kJxFg9PHxy5
23IqLTthGz5/cmhdHzx5E1z/mHYiyXG4sVa1D9s2jZbvQydU1759G3amDwtG
upNslU4Y3LR/ujavDxvcfNoyV3ZCO84qlaLRD1LV9TVbyjpwwS71XBqrH2Jx
21VM1DrwwGxjbOxoP2x9He+UKHYgVTuqPXS6H3EXfr7WlOnAhKiPubvQAGKK
Vz/TF+7AzYrDe7S0ByCSZvK9YrQd4fK/JGkRAxB8pxpum9aOYrZhU8s+Nvw2
/KWTqtKOTtOAqQgTNkKam7OWx4+ZnHfrLCzZEFvta9Mv0w4d3z0XPl5mw3b1
Cx0d0Xa8WaMxU/mYDfnkGe6eqc94ayQt/5rDRvWOa/vD3nwGLfW7F4UyCJrc
My255d1WucZvtJ4YQqFM7S3DQDoKRt3c7GaGsE+3bm+TPx1UZ70yB9IwdEeN
gq196Ah0YthclRzGhs0rXgZ40GF6Ufz5/X3D+L51x14BGzparAM35IQPgyOh
GzqoQUePqfvaFWpfQV3/klTOasOvv/TJ2e4jOMP/InPcpA372QZ1od4jIArc
50UN2xAUb+rvfH8E+0JJhPb+NqyTPMndEjuC8OFTT6J2tUGbx63lefUIJBdr
GF4KbfBmxkSGbOQgvKH16ff5VixETpMd6znI+7d5W1JBK3j/ZIptVBpD1qXH
Dj9VW7Gx2eAnNMbgSHH03qXcil2vvnQ47hlDBjVe3FupFZcOCbzIOTwGTeHo
Gv5NrfgYe1HJ4OYYBOuT2QfIrYjUk9JzqRtDFLt89MxQC2T8ghxKXMbhd9qT
4u/VAu0l++ITORMIr3bySUz4hKYHuz7VbudC8N6OputbmyEXNf4n/dt3UGXU
JfSqGjE+28fq0PwBwjlxbntMA6hjZQ2ij37iikfswMy1eojK/pc7NDSNK6eD
Hptd/ohwlyKnRMUZ3L02O1e2/MszROaQs/8shqasrxtH1OKGVnXhug+/UZha
lvB3cQ36cqrD2hTmIBLHVt/dWY151/YXyj7zCGoQrDXkqYbKAYFFp7IF2Mk6
T+0mPsAkSeFy/vpFPE+yt7p0owq3ZM9vHrBdQgPfYOVI6XuoTpwSZhwmEV/j
5tacW/Uea8jfBavnSMQNxZyFW4crwVfxIndLHA9B2VCRJXCwAm67yr6sMucl
/ATkJMV6ypF56GLiuxleIq9iLs/vPg2/xqXFvkavIKIqqvymzcpQdMJkBcWI
j1D/N1KezlMKf9PAl4Vf+YghzYz0AcYbKPSadSUHriSmmzYeiaeVQE/nAUVK
i58obrl1VfVJMWw3tfzh+cxPRNXlNfEFF+FXQwTbM0CAkHZdnxR2tRAxfHY3
LBUFiYlrpRS96wVYwypK4q0WJCTkvrY13n+NlXcCTu65tooIOupIWx+WD1K6
XS5bQogwG+V+08zKw/XnuRESVULEFSuXNese5qJcJURQ/KowIanglcftyIa4
2XXVe6Iiy30LVA4ez0KPWuvn2zQRYtuNuGPEuwzkJUBxyG414TdWe6//dDrO
5WqLyy6uJqpEr0wurEzD3cBXAT0ZooRQ5JiFcXoqsjmyL0QtyIRYbbyAhlcK
QuID7VlHyISWFGE04p4CR8tJpZzjZMIzWTkh0TkFMjRa3mErMuEouiN9nV0K
QiPP1oZfJBPR5/+7XuxQCpy1Y6eEbpOJpOtdWrpyKdj8QNJUIJVM5FezjG2b
qFjU9VvNSFv28xVi6dRR8WVykJ6aSSYsxdwjJKuoiLIqOGecTyZkRHbtaiuh
Ymm7pVcgjUx0KZ2Kt0qmoqctMmHFZzLhc1avNMaHijdBsw6fO8jElrbS94F/
U0HZe145uYtMxLYMs7w8qTBPUS80YJGJu/PPrE84UVHq3VwfMLqcN37aXM6S
imi13ZHHJ8hE2O9jC5KHqbjGjjupwCUTtHqx98KmVGyzuNJXOU0mGqXXBy/o
U8HH006NmiUT28uEQ2Z0qegv2utqP0cmhiUq46Z2UkFzTdbQ/JdMDKoK10yq
U/FMTvjX0hKZ4IhXk8aVqfgfEco5Iw==
      "]]}}, {{}, {}, 
    {RGBColor[1, 0, 0], Thickness[0.003], Dashing[{0.05}], 
     LineBox[CompressedData["
1:eJwVknk41HkAh8eYpskxP2Rrh2RJtlV06+7zrelZrdLuoNKlyLWWpGy0bYk1
UojdLDPjyFlrySRjOliJGR1bKaYcOWoiE6bJ5spitv3j87zP+8f738fKO8TV
l06j0Tw/7X86+6qeVr/9cT17OECs1WrA4Jod7uS4Y2PFF1d/U2uw9KIgo4zj
A8OB17wNLzTY8qjpWiYnDN0TilGNVIOdPiN//caJgTZ1VWNciAbtC89wEzkp
eJciJ/u73yH7s29jz3HyoXENTyh8pcaJR2myHbfyYXP6tR+nQY0d/Jf0OXsK
sDw62DKjRg2DodDIioxLmD8o9mnJUyNCkRLRb1kIpaEvw8FfDd6F1sBttiVg
mTC/+3ygH1Gssi/PciSIu9t6pNWoH3ZOv8ZdO/zJ133nupjejwZ+yNsXdyVw
rCjMFnzog43ugiKHY+WgRdcOpD3vQ91EvoOiQYpR2417tmf2weBD6nLLhJs4
NedgWbF9HwTtP3HLJ6vQnST9fMCjFx67csTvB2QYbTCg5ihU0Lxw18s1k+Pk
g/OuofdViPVk+bpx5aiedfbbe1UqlB0MMZOmyMGFZH1yoQrsQ+v4J1bU4bjX
zPDYSBXk0S27mSfvIlB09A3NXoUlxcbMWawHuLxgg6Q5sQf62qi9TrProZhm
tvKOzxvM5b1T1cYrYJt5L9vHuwvhj1dBMNgChj//5K4YJWZKjDt0dDoxTt8q
Mqe9glTJfVi/VomstlMzqsw6UROYab6rvwuxZnoBa35vw5DtOupKcA8SQqx2
7o5oBf1jkZH53F68rNc5HezXDEftAalbST+kzHGnEwXP8TBm2eM6u0+/CFLI
q0yewTK572Phu/dg35aPZUU3om+ks+PZon8Q9OSg9ej8BuT3Vjxgn/+AO6Ze
+nufPwHb4rKmq2sQNEP332dsqkfC9+V+2TbDCKvomZ246BGGSVFXQOQIiF5m
6nTzvxG2RCaZUTsK26SeC4Mu99FZIot/ajUGXaYXs/PUXfwbqEj/6qd/ITft
aTZqlWP+hqmTfhXjUFQvX7sqWAanXCv/0pmTWB00mHtsogbhFvutX+3Vgt1k
6ri46g4W9G/Xb3KhkWGb2RbGompMp96zZGM0MrbQuDmtuwqM2+niORk6ZF5O
Pt2hqxI/LKtombaFToQzPDLr2m+h6Bvv7KphOtnaHPvwDOMmhvrMjN6k6pKO
eI8QacB1lLs56aZsYpBdUV5+5vfKEbmZf1HyhkEItaLi0D4JrNqdm/P4U4iP
QUHcQ6MyrF4Rk8JZwiS8lV8XyG+XYu/s+o86jUyyyVtfhyu6iqEHicrDUVNJ
xPQPylJlCQQMzzBXGxbp6D1mGN5ejOkd5bl0GYtsrvGpHacXYcrJKPdVodNI
ldIi6HvrQtAKPcVKEz2yPi0k9F7kZRwRiRNNavQI8/Hbm9HNBfhrfhzL+JA+
8bRbnX5xez6MnY8siGYbENXPXN8MRh7a7J80Hq80IMnLnM+fFufgahZsujwN
SbBbeaxXbDb2iR2NLSYNyTEv2dLUviyc5udEtf3JJjz/b5rW1mbgisoinb2V
IhM8a8peKUJcJv9AxzaK7Ha+PmjUKoKPq3puCY8iNSlB3JGnIsyqrLzqspMi
2jFvzt93RDiXtKcuwZsibKn0QlKOCAGOwgG94xS54e1rE+8lgnWM6eaplygy
LUBP4fRaiMmVPxs2/UGRpWy36PAXQrSoXzdcKvrUe4X/UtgoRPLOsn1fl1Kk
bqbghKlMCK2d61F+JUXSt81bxCwQou1pUpZuI0Xaqi+aePgLcSN25GDjM4pw
vG0yi/cLkbJm/1d5zRTp1YpDdD2E2FLgINnYQZG4Ifve65uFuBXx6H7UW4oE
zDOwXmsnRKr98iReP0XKitmtudZChCoz3K00FOl+Uq3QNxdi3tagzupBiqTR
E5K69IVg6Cjyk0coUvorb5s7Q4iX5WsCD4xR5FatpUvduACVgXkLF01QZHK7
S/zqIQHSLPWHtFqKhK1YzCpVC/AfT8jIzQ==
      "]]}, 
    {RGBColor[1, 0, 1], Thickness[0.003], Dashing[{0.05}], 
     LineBox[CompressedData["
1:eJwVz3k81PkDx3HHFLm+RmV/40ylX+WIkmpb3p9dlbZkH474IZQ0m7GNDh30
K0eODpXKNmMRSo51TLZBaeRo1Ca3sQhDQzGMo5DSZn77++P1eP79MgkIcT2k
pKCgEPJP/3fXoeGWKulJ+yDRkXS5fAI0B72jfQx3rE+MYoxLJ7AhnZv6kBGI
4OKjrsqiCexu6PgjjREKY+5QfXruBDwDZytuMmKwPNrR+qbbBHrXxTtcZSRB
sTi+Y5I3joylP8VdZmSBxc5llkaM4WwDR+hRngX60qzqO0fG4BHbr7TC5z7K
8Jtyps8YNGaORTxJzcYra339D5vGcEaUdEZmnIfeJubM0/cyuNx6zXJeVYTm
ikCtuiAZolQf/vsSg4/z7jYbtFmjWOt44+IfR/kQTF8qCPUaRWtsiLT7BR/x
kQbfTewcxUpl83zLUyXYGsysNl09iudfsyxFraV4fsriys2hEWhM3d5onPAY
RtWhvfasEXB7wx1K5p/Cm/MpMuucFN8beGWJ91Yi+rS8gh0ixYj3pgWqhZXg
n+FH/HhACiNZ2MFCiyrUXUylWW2XIiTI1lShpwpM7x17KzSl0Ank5d7fXIPO
sBunBZnD+I9XJm/yvRD9bgE5Z0VDmOh2V7urVwt2266E0T+HEOenesjNoRYu
7rnZzIohPDwYoleaVIubvqcszmcPQYttF3t203MkZB9mWYUNoTa6y3vhuRew
CmOH3Vg2hPUF9IUGqnVYRkxFDafeQV0etc/RqAl94tLGUbu34AZ5+pnvaMI7
jwRZh81brBSZ76ezm+CyPnPHK7O3sM/rONhd0YT66Zy4F4y3eJx3u6TMshm6
WqkGSz8OYsxNJtjd2Izu/QG6f/MGsTeX8+qEZitch4deP1o9CFOX8eFnV0Q4
sMH2son5APQiHL/9OVMEvflOj+kVA9AuzLiiViZC8bkyhwb9Acypulm6SERg
l0l9b6gPoLmq7IR4czto4/UlB0YlCLeKmv/0th2RXvetDQokaKSWLLEkHVBb
xltTay3B6cYt4E53wfbl5K1TTm/wDZ8uVlTsw8iGRDeHO30olTjUN30nAXnG
MHRv7UENK03fSzaI+NpX/eXBrzGzyo4qPDKE4VC9ZnN2J5Q+52vrm44gebJ5
Bz3iL9jK95e6FckgW+DywUMsQn2MTePztRN4YZQ0spPVBuPE0c9545OoizN7
qjzXgtHZPnG71Qds9ZXHX6hsRtbIkzqta1Pwb9dNMNNsgpZhzsTg4DS2pV2o
WNxVj4SgEmbGyo+glvY1bJyqw0eSP3g4YhahsmvV1eovEbpeyNd99gkLMmwz
jjJfoK9IeKXFZA6Va0RVdpW1+MISpawJ/4JHk+KIC/ZCmH2vMs988jdCP6Wb
1UzWwPGuyc/F38zjL11h+L8yqnHa0H/5m31yjDsbRv16tgrmsr3qHXsUyLWf
jHzYfU+xmJpUFc4pkLSWmZ7gagFolSm8FamKpFvHtFAgLUewzZOuRbuVCNtg
3y9fNB4j/8eAjKcflQhj3aLVu7zKMDOqp/3utjKJ9vmwqrq3BCVujspJ22jk
3WbHaqYvHxE7Y9P572gk3mhVzHGthzDp3dV5L3YBSVw8OSJ7XYxvN8UkMdYv
JP0uOqDde4B9Rk2fFdsWku2awa3Wq3iYqbsqORqlQq4V7DELlxeAS/MLdV2p
SkyCLqjtMc7HYnHJXSWhKmny1rUJYOZhwbko9y3HFpEBf38jn5wcKOT58SQ6
aqQmq/trokk2jv/Gu6pTo0Zy8/zu0jlZqDC7qEpnqxNzZ4HzMst7oO86bh6t
pUE8avV4wVOZ6LFobgsTaJAf1t0a4PIz8OAOVg76aZKpxdo62+3S4cuzpRvO
axKV8wzTZvs0RMZmRvX8rkWcqEfbrbekoHDYMEXLiSL2BgnjX08m42Ja7H6x
M0VCC05LDrCTEeg6ZlrkQpFrrCM6fzKTYSAQPNjjSZHsyTcrUjyTcfm6z/OE
AIq00gfmfLYk47Bt8nu1MIqU90dKHb9ysTxmyU6VbIrMWvDchXFczG/+r2ZH
LkUYjOkEdgQXXWMDrdn5FLFY+l6md4aLRM+HvjuKKVJk/qtJeBAX8rWuJ2IF
FDH2MXRydeKip+X6HeU2ipzsidAP0uHiUdzswbZ2iji7i2M2qnORtNV/zb1O
ioi30TVoNC5237fk/yCmiF5/1LGcGQ7KzzS8jJJSpFT1ZLxKFwe3LTZed5FR
RHuJb+NgCwfHJKnuJhMU6Xy52VJYx8Fqp1/6qqb/+TPxs70k4ICmKMpKnKWI
/+/HetklHPSXbGXtn6PI6zyNFI8iDgSse+usvlJEEp3EJjkccIzVZ+RyinCF
bE/zDA7+B0vfVCI=
      "]]}, 
    {GrayLevel[0], Thickness[0.003], Dashing[{0.05}], LineBox[CompressedData["
1:eJwVy3s41PkCx3Ekd34pyyHqEdouWMep2FSfrywqqQfJ0RbWpaTc1RZtNTJF
cUTOzCQ0MURyiZkUKrmWXDOS2zDShEZTIZfC2fPH+3n99db3Dnb2k5GSkjr1
d/93j99Ie9XoqR0vSsISFxclkLXRCRnQPgAzv6Ho3SIJ/nWblVaq7YsXofPO
dU0SODR3laRrR+Cg+Rx7f6oEbr7TT5K1Y2AX6Jp4y0KC/l+u2CRop0CheXdQ
dOQnsH/af/mqNgeCuG5SozeOqGZm7cFyDubzfHUNFcdxkD4oY/B7Nszm6z9k
T4qhMhV6oSItB/7Bl9uVmsQ4w085I16dh54kf9H+c2I43egJ2Le2EMnHa5qi
hj6CplD6c5w2FxHChAnbmjFssE+KLQnhYjK/Ru5R8Rhe04NHexu44Nsmdtlm
jMFwiXG+6WkeIg4oJpWeHUP9PMeU//ohkuv/UdH6zzGoTDA2r45/jEcel+Xb
c0bB6o+04S08RVvG1lG3zBFY67pzBK7PwOqyUnqRPIKxQxZLFQqewYAoZ+69
NIJV4rM+BSZV0GqbO5/sO4Lg41uMpPqq8NZPRVVl3QiW+xblZltW4wvbmiSV
fMC/3e8Uff5Si0Z+Gfh8ESS9B5QydepwuE+u3u+FCJc9FPxcbOowdK1hXrZS
hFKfYJ2HKXUQRlnqnswSQS1oOz3Koh75Hx8f6QkToS66+5DcXw344XZcZY2G
COb31eV0FRqR6qI4We35HsqLtMP2q1ohLnXx09QaBuu4m4exXSvCf8gps1WH
Ycg39lIPakXkqxAHc9lh7Mjr8ul90orcDEP/kC/v8DiPwSszbcMxZeQ5Nb3D
uIu40qGlDXRjG5/0S+/gmst8Fa76Gl/MYtPkZ4Zg5PRppOYaH2kvs8IFU0Lo
XLDfeuwOH33CfapJ40IsK2BfUyrjo3HW9eme90LMKbiYOg3xIWS93d7BF6Kt
qixcYNmJxLiSVAuuEJFmtIWZ951gWXo72EYI0UJpaJiSLuy6R7PZNDuIP1t+
BWuyGwEbD9+7oTEINVPe+5cKPUABTddKbRCcBLP477o9iD5PmxbJD6J978/d
HrY9KJHk5jC/DWDjK41wI0YPwjRmjG7UDmCgQZJTYtELjcf0bH3vAdg/z1Zr
juzDxZ0+g+5ZAmhx1QXS0gPo+iM2bP+2fjwcsmlq3TaE/jyuwVhcD6oD0le6
i4cRG5LgvnXnW0yt3U4VBH6AXeSK3Ys+byAzm79spdEYPNXZqjwmH1sWvR66
FIqxamlOmrlWB5piNrXUb5DgULsL1fG8Hauvf5zN+/QZcfuSaP6hbfg4PSDo
NPuKVfzNvXo5LeCMVTSq/WcCu2gnpG8HNkFN765keHgSiSal75cFNSL+OO8o
2/AbcoLenBPwXuAbyR/2vzANTstFcfCPekSY13I1a2YgKqbfF5+vw0Bh7bV2
/TmcdrSPSluswfcA/q31kd9xv+nN2m+Z1dhoLb9wtOIHNM2UVjpEPId9pv6x
B1oLOPX8hnP5zir8qee5Rnh4EakJDqyJ0KcwFrsqdzlKETNXqXPlVyuxgvqs
UDsnRWzDe4RIL4fss1tFBmnSJCkm281B8ggnNlV0KzrIkN/WeFmZbStD/m5v
9tNvMmSYfu2SSiEPUx91lokYS8j6jfGCV85c8Fzsl6T8JktCPhvrlnwtwYVd
9NtckSxpNfnJ8fSzB9Dv3/M2i76UVOhYOapmF2OrRUyKtrkcGX1T+YCuUoTD
q1pnpTvkiPzBZ5n9WgWYakwYCqHJkwzb3PCduvlgyXpEOBsqEK8PifIGf+Rh
hYCXKVOrQFwmGjgNL+9i6V+0A7+GKhKZfnbbXuMcSOV5FA0tVyIosb/qXsNB
WGpRwvJqJWJH77jKds3Ck42xCupByuR76A6ZO3KZUN8TZhytpkLqVb/ObB1i
o8+kreNspQoRuzwK9Q6/jeIMGA57qJLlNJ5mQ2A6jhRtUddbUCXpqUGaSsm3
cJF+h9Z3T43Ylq3lGhXdRMGI3i21vRSJEU01tyiyEJtO9xLso0i8mmVbiQwL
vs7jRoVOFPEmQULWdyZ0KyuLHd0oYi3yMj0xzsTVxN/r470pkhRIea9rZ8J/
y80vSmcpUu6RVih7k4k1MRq75HMoMjjh0kk2MLFgeU61K5cicwb/ZfoZMNE9
/u51Tj5FHF8GHIzXZeK6W+kRuwcUSbVObhhQY2Jxg3M4vZIiuceW+2dMMNDX
npixpIMimjOehpFPGHh0edqno5MiF+1YJ58+ZCDFynN91luKdMaF5coWM+CQ
bcrdKaAIp7FzhpHJQPmZ5pe0UYooj/aLX19hgGGyOdFJTJGAqPzqtTQGQofS
DuhLKFJbXXzlXCQD6/aeHKiapMgya7N+k0AGZKX5nOvTFFGpSToZd5SBQZ5V
gNccRSYSZ0dEngxUBmT9Yjb/91/U62TnzgBztfLU4iJFKp3u59x1ZuB/f4aS
oA==
      "]]}}, InsetBox[
    StyleBox[Cell[TextData[{
      StyleBox["MWCNTs+F",
       FontFamily->"Times New Roman",
       FontSize->24,
       FontColor->RGBColor[1, 0, 1]],
      Cell[BoxData[
       FormBox[
        SubscriptBox["e", "3"], TraditionalForm]],
       FontSize->24,
       FontColor->RGBColor[1, 0, 1]],
      Cell[BoxData[
       FormBox[
        SubscriptBox["O", "4"], TraditionalForm]],
       FontSize->24,
       FontColor->RGBColor[1, 0, 1]],
      StyleBox["+",
       FontFamily->"Times New Roman",
       FontSize->24,
       FontColor->RGBColor[1, 0, 1]],
      Cell[BoxData[
       FormBox[
        SubscriptBox["H", "2"], TraditionalForm]],
       FontSize->24,
       FontColor->RGBColor[1, 0, 1]],
      StyleBox["O",
       FontFamily->"Times New Roman",
       FontSize->24,
       FontColor->RGBColor[1, 0, 1]],
      StyleBox[".",
       FontFamily->"Times New Roman",
       FontSize->24]
     }],
      GeneratedCell->False,
      CellAutoOverwrite->False,
      CellBaseline->Baseline,
      TextAlignment->Left],
     FontSize->10,
     Background->GrayLevel[1.]], {2.0249721611605933`, 0.9303522894067953}, {
    Left, Baseline},
    Alignment->{Left, Top}], 
   {Thickness[0.003], Dashing[{0.01}], StrokeForm[RGBColor[1, 0, 1]], 
    EdgeForm[GrayLevel[0]], EdgeForm[None], 
    LineBox[{{1.8653140816092597`, 0.8192476088876461}, {0.9237407919475514, 
     0.8258807241822377}}]}, InsetBox[
    StyleBox[Cell[TextData[{
      StyleBox["SWCNTs+F",
       FontFamily->"Times New Roman",
       FontSize->24,
       FontColor->RGBColor[0.5, 0, 0.5]],
      Cell[BoxData[
       FormBox[
        SubscriptBox["e", "3"], TraditionalForm]],
       FontSize->24,
       FontColor->RGBColor[0.5, 0, 0.5]],
      Cell[BoxData[
       FormBox[
        SubscriptBox["O", "4"], TraditionalForm]],
       FontSize->24,
       FontColor->RGBColor[0.5, 0, 0.5]],
      StyleBox["+",
       FontFamily->"Times New Roman",
       FontSize->24,
       FontColor->RGBColor[0.5, 0, 0.5]],
      Cell[BoxData[
       FormBox[
        SubscriptBox["H", "2"], TraditionalForm]],
       FontSize->24,
       FontColor->RGBColor[0.5, 0, 0.5]],
      StyleBox["O.",
       FontFamily->"Times New Roman",
       FontSize->24,
       FontColor->RGBColor[0.5, 0, 0.5]]
     }],
      GeneratedCell->False,
      CellAutoOverwrite->False,
      CellBaseline->Baseline,
      TextAlignment->Left],
     FontSize->10,
     Background->GrayLevel[1.]], {2.029065958072166, 0.7943734265329296}, {
    Left, Baseline},
    Alignment->{Left, Top}], 
   {Thickness[0.003], Dashing[{0.05}], StrokeForm[RGBColor[1, 0, 1]], 
    EdgeForm[GrayLevel[0]], EdgeForm[None], 
    LineBox[{{1.889876863078696, 0.7164343218214876}, {0.8254896660698081, 
     0.7263839947633747}}]}, InsetBox[
    StyleBox[Cell[TextData[{
      StyleBox["F",
       FontFamily->"Times New Roman",
       FontSize->24,
       FontColor->RGBColor[0, 0, 1]],
      Cell[BoxData[
       FormBox[
        SubscriptBox["e", "3"], TraditionalForm]],
       FontSize->24,
       FontColor->RGBColor[0, 0, 1]],
      Cell[BoxData[
       FormBox[
        SubscriptBox["O", "4"], TraditionalForm]],
       FontSize->24,
       FontColor->RGBColor[0, 0, 1]],
      StyleBox["+",
       FontFamily->"Times New Roman",
       FontSize->24,
       FontColor->RGBColor[0, 0, 1]],
      Cell[BoxData[
       FormBox[
        SubscriptBox["H", "2"], TraditionalForm]],
       FontSize->24,
       FontColor->RGBColor[0, 0, 1]],
      StyleBox["O.",
       FontFamily->"Times New Roman",
       FontSize->24,
       FontColor->RGBColor[0, 0, 1]]
     }],
      GeneratedCell->False,
      CellAutoOverwrite->False,
      CellBaseline->Baseline,
      TextAlignment->Left],
     FontSize->10,
     Background->GrayLevel[1.]], {2.065910130276319, 0.6948766971140662}, {
    Left, Baseline},
    Alignment->{Left, Top}], 
   {Thickness[0.003], Dashing[{0.001}], StrokeForm[RGBColor[1, 0, 0]], 
    EdgeForm[GrayLevel[0]], EdgeForm[None], 
    LineBox[{{1.8980644569018412`, 0.9320105688956923}, {0.9155531981244065, 
     0.935327126542989}}]}},
  AspectRatio->NCache[GoldenRatio^(-1), 0.6180339887498948],
  Axes->{False, True},
  AxesLabel->{None, None},
  AxesOrigin->{0, 0},
  BaseStyle->{FontFamily -> "Times", FontSize -> 24},
  Frame->True,
  FrameLabel->{
    FormBox["\[Eta]", TraditionalForm], 
    FormBox[
    "\"\\!\\(\\*\\nStyleBox[\\\"\[CapitalPhi]\\\",\\nFontSize->24]\\)\\!\\(\\*\
\\nStyleBox[\\\"(\\\",\\nFontSize->24]\\)\\!\\(\\*\\nStyleBox[\\\"\[Eta]\\\",\
\\nFontFamily->\\\"Courier New\\\",\\nFontSize->24]\\)\\!\\(\\*\\nStyleBox[\\\
\")\\\",\\nFontSize->24]\\)\"", TraditionalForm]},
  ImagePadding->{{66., 1.1}, {64., 3.713507}},
  ImageSize->Large,
  Method->{},
  PlotRange->{{-0.08333324829931973, 
   4.083333248299319}, {-0.010657940603813344`, 1.0324574688646024`}},
  PlotRangeClipping->True,
  PlotRangePadding->Automatic]], "Input",
 CellChangeTimes->{{3.78728554219623*^9, 3.7872855565517807`*^9}, {
  3.787285607667096*^9, 3.7872856267431154`*^9}, {3.787285721852755*^9, 
  3.787285784028533*^9}, {3.7872858202825866`*^9, 3.7872858893209743`*^9}}],

Cell[BoxData[
 RowBox[{"Show", "[", 
  RowBox[{"%16", ",", 
   RowBox[{"ImageSize", "\[Rule]", "Large"}]}], "]"}]], "Input",
 NumberMarks->False],

Cell[BoxData[
 GraphicsBox[{{{}, {}, 
    {RGBColor[1, 0, 0], Thickness[0.003], Dashing[{0.001}], 
     LineBox[CompressedData["
1:eJwVlnk01Psbx2e+Y4v4qrSYLFlvXE2uUImeT6m4SmUnaxE3kfZUN9GltEiD
pIwlIfuWJUuZGGMZjCyRnSaRpcnSyDJ+8/vjc57zOp9zPuf5vJ/3eZ9H6ZSf
5WmMQCDUC87/q9np0Y/0sSt7uy5rnMMIXBAyJp8fkLWG+1k2b+ofcWFHQgzt
jawH+O86yOtf/xMON3UWxMleBqzsos0F+Wmw8+C9i5ANBnclNWVH4VlgGJNL
qml3IdXacqnq2ixoqxjlzSreh8IXlnlW32ZBbPhOkq36Y0g4v8nG9P0c9G2/
ZxwmGwWclubUMnMeRCVsoqs5PgXLqxpuWZk8MMMzDN/TomG24/LMKdF5KJ5q
1Puh+BxquGSC69t5eJy9dquFejwE6jH8dLEFOCifnDzmlQDHAk1PzBxbgADm
C+kP1okg3VfsPRa7ALr6WmEO0S9hPq+rK4OyCInrj919IJsM9DtxNuVoCW42
PWPYliWD2NC0mF/QEtiGDGIqjikQrILH5dKXYPXchdvltFTQ+nSdsWiwDP7t
Uf4TiumAyd+IylHkg9WjvuK39HTI72LgZTZ8oBxQnws+mQE+oQbiUQ/4wHlT
ckH+VSZ0R+NJbC4fLCK7vY+q58C3aO8qhbwV0Dqskk6uzYHT0cG7HfpWQIzk
823EKxem/OF1gxABuZby8yut8+DF3Mk9UdsJaL3GE4p9dD5wdbIiUm8TEBZS
aP5+JB+ezZlKR0UQEHewy0d1ZwE8+K4QvSGFgFgxSpnczgI4d5v65EsdAQWJ
vfnjvmwhkLd19nZKEJGmCTW04HwhFP+ntua3HBG1hviN9dQWwqFX8o2524hI
laSVSblaBCwJvW8j5kTEXE6mtLcWg4zNRFXJfSLyM/wvfFmjBNSOuRR9eEZE
m26e5KoHlUBufy3rQgoRnZmXL7i+/S0EhTfnsiqJaPVMtJ7io1I4uqehMZpL
REV/XYk2/VIKLUVf87ElInI5b8W7YFAGdStjW5VFMZQ7iZcyRstgsX6oIkgO
Q5ajoYbeByugmjUpOW6MoUV1r7hIWgX08wIdNptjKPn0QX7FTAVwDDv+ErfF
0NwwkY4nvYMcx8yzW70wFNN3w7iI/x5mDtJe37uLoX1yDsn9NpVgqqW3oykM
Q99P7BQWy64E4z5X5+4oDClMXHfP3kaHW7pZtGNJGLooMbZuvwMd/n1JyixN
wxBT057xKZgOhLoMsx85GPI7o69G6KVDZaz5LL0MQ4zQlI4o0Q/wq+95owsd
Q5vSZO5q7PgAjFGFNlYNhugj0yOWDz4Aexv944YWDK31yE1L2VUFzwLdve4N
Y8jzPwUHA48qOEavSykawVB5UtgqdngVuBQk+ZZ+x5DH0Fnv+ZEq0O8+fv3A
NIbeEnrIYWurQSU6TqVpDkOrt5ixlPZWg0RFoCrlN4aKXLZqHX5aDZahU+yb
KxgSD3jWO0CvhoA2PuMMRkIucSJhlyeq4UhTT4qOMAmJ9HIm44wZEHGnkmYn
TkInFq3idfwYUJ+wilO4moRyydVHa18wgGDUdP2HFAnZO7zM5f5kgLirbRt/
LQn96LEWTyLXQO+YErVYhoTuuoidtjKuAasCvVmLDSQkN1ReKeRTA5fbbLw/
biShN+5+5OKoGpjh27nqyZKQ2YjyFa93NXDOiWIUQCahwX8+sTeN1ECHwvTZ
rM0kdG38vmaDFBPYHyct6HIkJHXOKOTmTiaUnHxtVSZPQilc7oCWGxPaBsba
XiiQkOGlZIP+UCakCbN3nFIkobY5u6fh+UyI9a9rld5CQt7+ElzUzQS5ljSp
1wImLr43m8ZqIccty1hNiYRibl1MefVnLZxsDGp8KGAKQZ1gY10L+k6WWI+A
a+58PiFyqxaclRsM1ymTkJNwWFFJSi2IjSq26gp4+h6SPtNcCydG5TYiAd8X
n/Um82pBykHVVU/AW8Je17AU6+BxtcGSjIBLcMctt0zrIJkiCQOC949GSN2k
XKgDt83zV6ME/FWmqmPgeR0E20hN6wr432dXtKlVdVAXo7hMF/S/jqzxcP94
HYRKVn7ZJeAMWu/XmXX1IE37m0sT/B8pPkEphvUwsmni7KRAn86XxrG2p+vB
93B6vKaAz6ny5kQf18NwsyvbWqCn0OuM46XF9XCDzTb2Eeitk7VGRE6sATAz
z1UegvnUU2rcmrQbILMwdfCAYH5u+f7lAQ4NILx6QFRmEwmFFQ+cH8pogE/B
CiYB60lIdXckK6KtAY5qKvXJCvxRVn5I/cBSA/Bd5CqTBf4ZpWf3pJqzIFr/
lv19nIRuG5/Ut7/Kgu1lDne/SJLQBqYMdVUCC8jH1Ca3CfxozLp5yIfLgjNp
DNMoMRKK7/g7/6/IRpBMo0M2gYT07JclvpQ3wnVbzv5wPoYau/M8oziNYMqQ
0nZfwtDvgY1yPL0mwJXUI4Z4GLL+/vVuRVcTPO0LbTGawpDESpCTiQIb3jiN
s2ldgjw5Y+eidYgNOuMnXKs6MKTaruW25hwboL1Xsa8VQ3vTO9173rHh1FUT
1nQjhkrTo4tKKC2QuzXpY5IgDyatJioON7eANTdip24qhmzSnrEuSbZCzmlb
5wVvDNGc7xzxVGqFBL30RBFBfg2v9W2y12uFLa/aeBLugry5tZ9t5NwKoSvk
g5gjhu5bTraKZrdCc9YeLNEMQ++W9nfHHmkDXNnDpHArhtQspkarH7aD7yO1
X22DRES+bWLg9bIdMpZZN+p6iEg6O/GheEk7DHaOjZZ8IqIFMSuKxXA7bBj6
t/NeIxG10Esu9e/qAJ5muOlUCRHd0A7iz3/tgKMmD3kjYUTUjMvIUFAn+O3t
khfdSUTXmndDzOxnYBxMdrIPIqCNhWv6icQBeDulxOk+wIfiYeNGtuEwWD7a
W2hvswhV3nGbHSY4EHuSPur4fB7m1I3wbN9v0LVU2ju3+xdgvzOlN6t9B6aF
cXdW3wzor7gVW+VMgLUBZz+n9yc0Bus2MzV/QODe/Xk0GS4oPhn/nT7FBebK
UEdH1gSM8wb6O7Sn4cADCkP6wxgkfy9vkHo8A6pVoz7C4yMgJf/6B4czC6lH
yHZlfhx4dKbIM1H1F7y4lMqIch6GXyiT889tHsiFLjGTHQfhsg6jcEP1PJTz
feWZLn0wkMN4+FFpAaT1XkGlcjcserfHatxYBG3Zgmqp453w5z5Rvmf5EjSJ
H8rJmmsHkyQlr/yNgj3hH5Xvx3Ja4Zq8q/KQ0wpk1Mew1te1gNaEjUSnOQHR
M7Tyw3c1wzqcK8ZYIKDl5rPz4gsNIFQZm6tCI6L8UpEWzoE6OKtb/nnVYQz9
mVDvRE6pgcy/TyW+/4UhzunNxhSHapgbJ0uPRJOQJ+taZoPvByiyMiFFHRBC
U9vtMjO3VMJt05CEwhEhFDB6zeMEVgFKfWZdr0KE0UQ7vZq9rxQMdgZHyeqI
oKkInY7nkcXgpMD+TWwTQSLJGG+HTSHMNYQNnw8SRSve/ho56gUQI+Ry2VJV
DGkn2V1WssqDdf1FSRhDDGEsFrbHJxuEbwVZ776wCkmlWVu7mGQAId0ld3it
OLp057D3SvJruPgiN2xtlTiqqAhM/GN9Crz7M1RszTkJpDu4XLqjIwnWmF3U
uiO1GhF+tjEtphOhd1tL2/WK1ahLzbe7b2c85MWDKsdFEpmrr77opRILzrn6
a+T5kqjrl3v8du8YCAx5GdSbIYW0y935MlVPIXtUPlbqCI72Sd+cXLwXCaFx
IW79R3HUd5G/EBYQCR6Wk2o5FjgKbYtwV70SCXIVFXnmdjh6EMMzcjkVCQ/C
HZmPTuFoRF91UNgoEv7Rf/5T/DqOCnpStqjMRIBysIypaCqOdrzs/nXvVATw
d/0r2ZkmuHdXpL10iIDPk19aUzNx9PmLv0vl8Qh4YvfG+VA+jgz3jeiIQgSs
aFpeCqkQ9KeJRmo3R0Dvx/B4UhuOKLuvfJL4RIW3d3nubR04ugbOvp5NVIja
46rxqgtHrJYcUg2DCodTKIX7+3GU83bfH4/fUKHMv6k+aAxHDqN7Nh6nUiF6
m164xQSO5uJvX20IpcKFYZq10g8cPV6bzjQNpMLWIz4D9Fkcye26qWPhRwUh
YnvyEx6O3mJhZj2eVBgs2uPttoAjXpntkTMuVKjwfrVdexlHAQRcf9GGCs8U
JeZWVnAUf2hSmGpOhf8BM0vb3g==
      "]]}, 
    {RGBColor[1, 0, 1], Thickness[0.003], Dashing[{0.001}], 
     LineBox[CompressedData["
1:eJwVlWk4lev3x5FMyUbKEFHJiRypaHDU9ykqh3QyZaikREhR2Kb8HEIoQ5kP
SoYiyTxFEhuZIhQhMo+hkGnvZ//3/8V9retz3S/Wuj/XutfaftVB34qDjY2t
jnX+P2pbjX+qnHA55iHc8i872xw4NSQc+8UNMWUqz3HKeA4HnsYm5ItfQ9XZ
6m9Jr+ag09yZlyjujDt+9S+b9H7C+NrS28fifkji0a//+/4v0DQkiqsTAkBV
tMh81PoLyjuP5ixIB6HdnnleR2wePIO+yeflQnFzLaZTLWUe3/be1wgRj0TT
eA0Pb/oCIp+KVe66EAWah7js95EFaFNeqlckRCPy7T0hhx2LKJppUp2VjoOf
ZoFDW8wiQrOEd+vJPQGv8O79Ls6/kbT5n4Bg8VRQlVdeFK4uwbM5hnb+TSqY
X18zd/6xjPP+3zl2XkjDOZW55Uz9ZfAv3vYuS3iOgtXS/K0vluHWEek2LZ2B
qdF7sUsnV2Dw8FtRSWUG1GSWj+beWIGSptyi35WX6Kc9VHkRvoLh/OLbUimZ
IGgTF4y7VqAX0W13Vu41KJLWB5Uur0JRZ2eGRN1reNzVeq/svQqedfZjo9ez
EVmg1/jgySoul5K57wxz8Fxxoce4ZxWb5cOVTKJzIdiurBOvuwYO/wLditFc
xCa7vSm0WcPc9y572UN5KPJS/4h7a2iM3Z4515mHX2NCh7KK1uDDk/9HkHgB
PCpDt+4XpUPh9KPAPMcCNGbtpC3upaPN32Gip64AKmIBwXJadMiuU8xUohai
oMj7SjeVjlpGqlJHWxFoUdDsaKbDQf1eGEO+GHYpZ65qD9Ih5nllTs6nGMGz
yhPHf9NhuyyV5763BG5BXpoVkgzwz0erSj8shWLM0cnd1xgo3OcSrTVUigAd
LtsxZwbMHQ2Wbqu9gUnPO5XD/gxk/6CU0sbfwCZ9RDs2lQH98UB1u5PloGt8
uejfx8Ca3PXEiIRynHFR9eSdZiDV6iRZPl8Obc0IEaUVBhYH2SspyW8heYlf
5rIwidhvHhqFZAWCzfiSHxAkjkuapvYZvcPFbYl9x3RITJodWs+T9Q6vNLWi
nhiR2Dbtbpn1ZyWcu44P2tiSuLNhYtMJ00pcLFOQ+XKHRK2CCe2LXyVKJov+
WPQk4WB7cBdbbyVGl67E64aQoAWmfY7kfo/nAv2eQVEkxNJFAuQPvMcROR7K
3UQSlaO/RvWD32OU/9hi0CsSwtey09MOV8Fm4dYOmzoS1ve2mapdq8Lk+vkd
7s0kypJDeFvCqmAs/ynu73YS1wZu2C2PVuGlv8m0Yh+JErYeiRDhapRLEm+P
D5Hgl9Fu3H6sGh+dVWbFx0kUmu9W1Imqhlln516xnyT4/hfT219ZDVpsgSCx
SMI8kSvEeboaTR3yS0orJPLKXY7yitGAG1JVI3QSXL3DPxI1aHDtDT5jxcaE
2ZrBk/0ONGT+FXfz9TomsiWqz9b9R4NZaM7yey4mTEyfZc/9pKFa6kKgDj8T
sz2GfMkSNYhKvNj1nwATAeY8VgYaNeir4fijQpAJyYGyd5z2NVDvuCJcJMxE
vqWDRFFkDULF+A/eE2FCe3SHy/W3NfiauG2P3BYmvtt8aREbrcGJAN3Ap6JM
uE4FKTQI1EJfYm5gVowJgVtH/T0P1SIsnL9BVIKJtLm5fkWLWvQ8tGwV3cqE
ulOqWl9gLRzNPH3nWNy+aBwVlluLQ0MvbyRLMmHntmGO6K6FmZXsZiUpJtjX
KrR/cdRhapy5PpLFsV530lL21OFf15PVHSxWYpNjMzKsg4DYUssci2t8v5px
edWhPkwia5zFF9eHFBan1SFhouprOYt/3ScEbT/WYX2dePtNFgfxLdhJLNWh
y91GhM7KLxPyoqZR+gNkJ2VEbVhcTLkg46X1AS5ao/p5rHrPPhbwVLr9ARdD
o472sN43IlL1uT/uA2gfdXWGxJm4G+Oi/KjqAxaN3GYaWD42Scg/ODH1AYMJ
rTGPWb5eJvSOzG+qR5WAfZEayychHU6kqdfjVMr74mqW785nGvHnrepRpJvL
rbSJiVuyS4vcofWo1Xgg6CHEBOeLl+dKi+pRISH6VzqFif2vhLgkeRowc2wg
/NUGJuqVaiyalRsQ53084B4vExa5bmX/M23A85LUfce4mQgp6ncceNmAxx0S
ey04mJA9EtH4uL0BPakixAcmiTdlp+Q06Q1wspzy28wgMV6Z1fNctxEqnrfE
ryyR8Na4ctCE2gjlR4FSFgskttSKPOJ92gibvdYVJ1n9rdHoecp+rhHaKTn7
aidJPPn8d+6+iCZYealvTesloWrC2DBU1oSDfD3ag10kmrpzrCOHm1BwNi2b
5zOJlX5RySXVZnxaGPpHmPX/DCdHAsq7mjHudPjA9nISG5g+F09va0HS1uOh
9tGs+WJrbK54qgX1o1vWuT8iIduhaCF0qwUJAZc+Oj0kcSyj07LnbQvCVH2M
VH1JlGZEFxYrtcJgKsR9xp7ED4Ppcp2PrZhYLLC0BQmj9JhGp41t4ExcOT34
lYGES75nrLe3gcdC4I10OwODwjebTVTbMB43lK3XxICD14mWo5fasHvzobqI
CgaC9H+0cWe1gWqt8yMymYG39BPd8WfaoZJpPZZpw8AuvZnx6gcdIB/Fh0rN
0CHhfVrt+rMOXLh8qsNvhA7BrKQHfMUd8D7X+2iol45VHgMlvcEOXLvqxRHY
SEdrZbFT3+HPOJcw5+OYToeHsg+5PPIZXNa7Jnst6PhIERFRIjohH8iwWWpa
g+vHI4hd+IocX+9d9TGrEC0Q6mNn78f9+w0RYyeWUTSo0dSiPognWzY9iaUt
osoucavp9DCICG1NL6d5LModpWTdHINivOV08J2f4FjJFNy6axK/B7ZJlU7P
4CDTosjg9TQclslGv8dTaPJT+VirMAt7H3WL2f/GIR0+tZIxM4d9umYb40pG
MLXU3/dZ+RfGu+X0F/SGkDpZ1iAQOo/1zkUKJuwDEJB6MTs8vIBXYaXUB4xv
eGhbaJ0k+xunE+7WmWZ04zeROWzjvYRah/QXQy6dcN5PK9hSvYzHVrVOX1o7
0P+a9uDT9lW8mYlo2KLVhjW7jnh5jzUwXH02HhFtxZ7j3KR1GR0mp0aSVMKb
cDp5+/VcUVaf+d7vHBOth6vU5R0DF5mwTFKyX1arheK00YZOXTZCJXwizLO8
Gpsoczy0VTbiy7enTFXj9+B8F5+9M4GdCI5zlP9WWoEbKmVfeXU4CAnFpdy7
s2+Q+ffVpIrfHERe0KTg+fRiLE5JCI5GryNUAqsP7JkvQKHB6XWRmpxEQqHt
sRrTPHhr+T8tGOUkFJgidQ4qOdj+TbsrxX89wbihOyCX+Qpqh/wixfdzEUnl
FVZU4QzWHm1ZYW/nIu4fvGSiJPEciw0hg44+3ET3WOamQ8dTEMtp7qwvy0ME
zW7J7RhLwqa+wmQOGg9RonI9waIkEeu9fAyP3OYl0nM2tVEb48CWYZ49KMxH
DP+Mcu0Ojcad/7JDhKv4CC7qq8OG1Ai83RPII3RrA/HvZgeN7IZwCGnfUfQV
4CfuLshFnt0bgt4/W9vdy/mJ9LXXjVmrgch5Atlh843EKwXfnTP+/riUfVBI
itxIyJx3WG4M8MW//s98el8KEA/59pF2ht5gDe14gTMUIjb/2XJIigcCE/0t
+s5SCGKj4cbpMA9c0/+x67UehTi30HLA6K4HJMvLc3SNKcRhf9WnWkYeCA67
UPvwKoVozWj7J5/bAzYH437yuVOIVKusHRG33LHDT0SL+zmFUKlpdjXSdAN5
+O7GznQKIWNu9J1vvxu+/hhqe55JIe7Wp6Q3SLsh3Dj/0qlcClFuIahhu+YK
poK+k385haAHy/DuyHdF76ewJ+vaKYRgOm2/l6wrSgKWLNs/s+qtaRL9IuyK
yL8uy6d0UYjIf6q5j7C7QidNqeBEHyufY8q8ZB8Vb9ya630mWGzcbXsxloro
P1XD9KYpxHLhD5H196m4PZhguH2WQjxMu/es2IWK3Wfs+ysXKISzXL62mgEV
nOwdqeFLFKJyv9AlvhNUfC/8y85ilUKI0DzUh5WpKLdL2avMYPmJ6hqqk6Yi
RnrDIpPJul/efLZQgIr/A5WIKtE=
      "]]}, 
    {GrayLevel[0], Thickness[0.003], Dashing[{0.001}], LineBox[CompressedData["
1:eJwV1XdcTu0fB/CWJOku5ZFImkjKk/WI+pwGDfRokoxUpHhaRoMUGkapSKKB
9tDUkIa7vZWGQnuplG6tu/s+1O/8/jiv83q/ru91rnN9v9eQsnI0Os/FwcFR
TT3/f+ufH/1EH7umvie7Uo6TgwEeLXGn3nUmMOG8IpKpycDOl+GRb9fZIL+m
e9tyHwYON3ZkR627iq5uT/VGrl84bsMsfrzOBwH5gqn+v36hQks8vzzSD2WO
Y+66CtPYIaOWOSt5Hzuf+ruOn5sG38CdGDP5R9DrmMkZb5xGt7K/VuC6UDwM
JaO9ns8g9KUYXc7iKRQOZUb+rJ2BPi3lQElkGKbPTk9dYs0g72fD7inJ56jG
onG86Swepa3eYigfja77xdxh3HN4teZfvwfr4nCIGbhJbt88bjQ+qzB7Hwdv
y2vnHpyah5lvH5eMRTwW7ri8gdc8BOacvQojE1BlZ+acWDYPt7ZQtwnJZMSo
t/SUaTBhHNCd946eDPc16koclkwoacvP+ZxLgQrPkcJ4TyaG3uY7S8Sm4vDf
Wyx25TNh+OSrvYF8OpQmcsYSZRageFgmWbw6HRyrnVsd1RbAx335+4htBpyn
dWg5Zgs4W7CY9cEkEwP2At7v/RewZmuw0omwLHzWrEskBxfA5ZtztGQkC/Nv
TvcPsBbA6Ou8LLs3G4IM9QPHaSzUh0ulMjqyYXwxZ/znPyzc5nu7+f66HLCE
1gmv8mdBQSfkXrZTDgib5hDxCBZafB3HvlXnIGnj/HBWOguy3IqpStdzwZPd
puLXxkLVnziltpY8RE1s2vBbnA3HA3eD/mzNx7YpIb2gbWyI3TjHkL+dj2N8
Lv6F+9mwW5DIdld+B3qWgvjISTYEZsJ2SwYUwOjIUFNWKBu5f18L0x0sQJ7K
FPeBGDbOOBkznVXfw6Azf9vlDDYyJmkFFaPvcZzYp1RRw4bR6L0D9geLsGj9
2sCDyQYpbxv1JLIImptLEyy4SMSdP7hYNFMEb4FX45MCJOYGOOm0mGI4kLK7
FKRIhHd7aOUuliC4VvO6zCESGhvM43pMPyC6nMWRbkBi/OTeZXxpHyDITOme
NiOxccLdOm07HR8SYjszLpBwWTkmomlOh8OtA0IKDiSqFE5UfPahwy/2TYPV
NRKOdnvkOLooS4i1iNwlUXEvvj10eSkYlm8EH90nIZYk6rd1Zym0l93Krwsi
QR+ZHjF6UIpNZUs8QREkRHmtnn3PLYV1TJuH2GsSdnKfdG72l+IUcXbJNoHE
apuMpPh/yvBVaiLlVCaJC3c3mqvalEE7O+Audy6JwpjAFU1BZVCP1/t4pYCE
Tf8l+4WRMtSl0ObelpJ4x/FNPHB1OTqXPp33rSQhsEm/Xkq9HHFr9Fxkaknk
ntmiePhpOaYjPlnVNJHgv/Wsq5deDk6XNaXNLSTORPEGXp0oR/h8aEZSO4ns
omtqK8Qq0FeePHiskwRv19BklFYF1mtk0eq+kjhJGkerOFbgIzYMinaTyBAv
N6h+UQGXvbf4VXpJ8KiqLFlUVUBlY6SydD+JE+avMxi/KvByxIM1PEBi6psJ
f4x4JZTNH5+wGSLhd4bvvLFWJejHfDcWD5PY0F/4gedyJSJaBRoZIyTeWjuK
54VWomhwenDpOwn9EelrtsWV6Ile3z8+SqLv4ucmsZFKyGx/RGSPkXD9cV+h
TrAKgh6eN83GSQg6qPne2FuFg8XHVnVSjmcwehUtq/CsJdVu7w8SB67Eqfbc
q0KClSvvNcqtc8efBmVVwbJn1CyEsr3bSgbxlfLRBw0BlDnJEv1prmoIMDQ6
bCmHe7rEx26rxq4C82Fpykoc8hymJtUYifCzLqHGq7zz5SSvZzUM3k4VqVI+
tSwwNz++GoYauy3Cqf+d9ieE7D5W4/I914QOaj73+WftxZnVsPE6vYxFzXdT
YGJlvWQNKi3Xd/+m8pFPs9jkqVuDv9a6hwxS+TJ4LHhDybkGs76dPmlUPodF
y9p7n9fALXu/mMUgiZvPru0IKauBSa1+6gRVDxHxrQ81f9Tg67KTkVZ9JFIi
u4ZnRGoR7u6oW9xDouO1VoTZ+VqYGllC+hsJB1nm3PJHtZi3nlHb/oWqb2LK
sYK8WtRU8p7d2EFC5Y0w7wa+OhzjrLHKodZTrVKlZeOOOoj3h06ZN5OwzHIr
vGVeh1s8CjMjjSQC83qd+lPqoC/hkvCuhsQoPe1bwtF6PPcWdtUqJuGldW7P
iev10PuScWP7exJ/VYmGrHhJtS/+sOfMJ6FVf+PQZUY9At2qlC9S+yW6XS/r
7ycNqGs5uW1fDIndJ/6sHCxswMjl/TYe0SQavmZeCB1qQMgml6LEFyRYvWs3
MHc3gjmm3Fb9mITJ+LBfUWcjSnb9zpa9Q2Ll0u1TOhubUKUzKeF/mqqv3fEz
ioeaYC1cbEo/QUK2TdFS2KEJTvL8a8aNSagnd1h/K27C4IdT8zR9EgXJYbn5
Ss2gHb6Vn7KbxKTxRNHhj80Y4GOOHOQnYZr0rP7KqhZEbpa5q53CRuTpO0cu
SLXAb2eGwPdYNgZW/9d4YncLNq8ZcfOKos5jT80mtdMtcPAM9X0czMZ9o8mW
5Wkt2KVerHzwOhvFvzW/RhxphU3a1fsssCFn+HO0/GEb9v1lK+3SyIK4l46q
7es2xFlHOv9XyYJQ2quH/PltUI3J23+umOrBZ6xkONCGkFTuEpU0Fprp+Vd6
/mnHwGxCm3cACx47bi8uDLfDli08O6DHwkeaqKgS0QGWxUr3G/QFuH7ch/DZ
L7i8O0ud/ZqJtTnCPZycvbiq/IKM8phD3oBWQ9OBAWwqOOlTqjSDMvuo9eYT
Q5i5U/yNX/AX5uTVaGn/fUeF70fFB04/wcVKFVovNw7fur7a8OZx7FmyzDNO
n4BvT+qT9+Xf0eCz62OVwhS0UlztVokMQzL4Byv5JwPHm59C320AP5i9Pe07
pqGw9pFK5L99iBsvrBN8NINZl0vqVh5dEJRInBoamsXYk42DQ8OdCLDLvfBK
dh6DP8ZGe6fbMU+kDl30YkJ3i0Z6/aZWXFWpyPmrfAGFphrzsU3N6E2vePhJ
io17PXoebtQ6Iu3bIrZ6UPeO5qV3cpdqsU1j+eKFwt9gO+01UPu3CjoxUrZZ
axchZ0G2wbwcrhJnpftPLeHzF5Fohwk6FCdMV3Yc5SDudq5d2p5YDBEag6+C
zUFMhiQeFkoqAM+HiAyZSE5iR855R2+rPFzaVfhlxWEuInDs57H+Q2+Rqmf1
qmSei9C2X1h/PioTcz/EhUbCuIlD8qbL3/a+Qa6xDneoNg9x5lnyTqGiJHjp
+r7MGeEhHmik7X1+Mh5S3fqdsb7LiIAZw2gNpxio7vUJXafCS+gmufapmb3E
qY1NLM5WXiLYh3bxyacXmKsLHHC6vZwIfmGrLP0wDOE8Z64ayfIRVs+WaFNC
TyDSkxvDVcFHjKqu0O0TDcYyz9sm+5xXECaGRgoX/R6AI/lMxsBqfkI2xSLI
fNYXLi8yAleX8RN01x3tgcm3UbztHp+ww0riYu6vW+nCNyGs76J4R1CA6OON
ps/uvY6u7c2t7kUCxJbEbscndCdkRkN26Mwqgt69XiO/5CJOZ+wRllhcRRBK
hdp7zM/B2/f17a4UQcL7RUHszG8TpI1KRAgeoRHesuL1W6CNe1G+lj0GNILO
x/j5ZVgLNkaTcumGlLeatNYHaGFDUVHm0eM0guN7qY7zN008CLKoCrCiEQSf
T23JDQ1c3PP8F7879b1S5Yf+wWqQ9hHVXZ5A9a+8WjohuROL/9xc1ZFExbud
bGLcVMGXycGWhFQqvkdT/7+vfyP4+NvTh7Ko9tJWh49hO7CkYHTFt4gaTz4x
xlhBEV2fgqK5W6l4vZJ2oWPSeOfHtG5tp7xqynNYTAqh+89uje2k4p116dqV
kjgcr5Sj2UPZJd4u/pc43rs11t4eo7xUVPznrDDCtu8OMpyg7CZnLM4hCOeB
SBOpKcpfr2jWaq3AliOXe+mzlJ2GFKJTl9R5ONvigpmUxWzjtXTn1fty99tb
simHD9n/6hhTL7KPVd7xhzJ96FNtboP6M8mVc0tLlAmRVLL7c8n/AAI4PzY=

      "]]}}, {{}, {}, 
    {RGBColor[1, 0, 0], Thickness[0.003], Dashing[{0.01}], 
     LineBox[CompressedData["
1:eJwV1Xk4lF0bAPB5HkLECL2yRkI0SUIldZ+SiOqzJYSEiMqWNUVESTG20JvI
miUka2ObGGPfSUWUvRBZGkv45v3jXOf6/XXOvZz7SFo7G1zDCQRCI3P9t+tc
m+yk/vA4sbVCRgMnzAGrhrDLkJARzNs484g8mINDSfEJhUK2MH42qrcf/w26
rX3vXgq5A9/i4721y7/hki2jMkooCEJe2R36SV0AmoZwaW3CQ5jaMmvETVoE
Ranjbxd3PQbWoEmT+JhF4BgOTDGWCQeTCderypZL8PXAI40woRiYG7ug7t/7
B2KSdlKlLz+DVoOQfcP7GaBDzFavSoiFd56xVoeDGFDyq0VldtdziBH/yD0v
vwzhuXx79WUSoZAUoCFuvQKaYmlpP+yT4Gq28MGwnBXwo//L+8HoFSRIQ7PR
wgooq5LCTGOTYcHdVVLIbxVe7fjfw1ChNNAxszCKCFgD39Y4mjElDdi5GTe+
V62BcfA3XOpyOthpbn39aXUNti25+pcnZIBATVboF6e/4N0T4z29KwvCLH7M
s2qvg+HTryVl1Cw4sXOM09p3HRROyywFXc0Goi8RT85dh9HCUlex1BywjJLQ
HuTZAP3oL44XZPLg1sno6U3aBpB0pbKE6/MgW/QfWcG5DeBguTkxbp8Pv1Jc
BEF4E6683yioNnoLk2RPz94bm7BDLkLBJLYAAkUn7+njBIQHF52vGi+Aca6p
7zYCBDT37dPNPYffgaL4qMZ2GQJqjpfMmet7BykL2/ZrahNQAEeh7GOhIhA5
SO3RCiEgea3IkHcuRXD6/t207HgC6gp2/tFfXwSXQ6YjMjMJaA8LKUfBsxjY
jXVJfvUERF9PU+jpKoHw2Iu6DQQMOas/IK/LlYL//ICuOg+GdvpenZMJKIUO
0ZohMxEMOSyLvfM5UAZlNLeIRGUMbVuIVdn19D1MGMZY3rLBUPFBj1jtkfcQ
8kYk1sYJQ5YuhgxXNQqoVnHO8vpgKH+G+J42SQF5re/PYsMwZDAZou6oWQHR
QWO9boUYWpOxfxmdUAGDcUe8tCowlHZNc6NioQL6Sk+EfKVhaGkYoxJTKuGC
iFyUQS+G4r/e0SjeqALDjEiC/wKGToqapg1erAbKWOs2v1UM/TQ7vIUjtxoK
9Ub5tTAciU/72OTup0LG9ecTajw4cuP6wX/KlAprfy9G2gvgiC5vQvsYRIXa
F7fnrgrjyNlBVZowQIU35Iv6tdI4ooWk98awf4Cb7DYcpH042pkp8FDu0AcI
9E4fuqaII+r4/LhB6Aewtbguq6eGIz7b/Mz0IzUg6nG2XOAcjuweiJuq2dZA
6zedQ6J6OCpPCdvaTq4B2YylzlVDHNl+v+G4PF4DbvaVx9FlHJUR+oXD+GpB
fNj8SqYljrZJ6DRLnqgFftc+vZ9XcVRsuZek+6wWfm4dkt2wxxGnX9zAELUW
Dgc2aXU64sjyJVuY+3QtbA/0eHP/Fo7YBkZnXmrQQOZHeZynG47M1gwTlZxp
oDzBdbLKHUf5wrUX6v+lgVLZa/dRTxyZmCbnz/2mAStDOaXtDo5m+404U4Tr
IP9V3kvPuzh6aMlxzVCjDp62HT7G4ocj0e/l1aw366BkI3TE3R9HhTbOwiUx
dXBwOnK9+T6OdMZ3e9hX1sF8kvMvjkAcfbv+sX3neB3AiVAh0gMceU09lm/i
ocOVqJhvKkE44nE6Hux7mA67L8elygTjKH1ubohkRQcN01XqBtPqt9PUBkPo
ELU77FnVQxx1L116Ri6gwwyFfNfuEY4cvbnm0Bc6sC1R2v8wja1V6czj9RCf
oD3hHIKj+Htu6an76kHm5ppQF9MKBBnCRaN6SGuTqRR7jKO6wM9mbPfqQdal
ZI8h0+ZbwopL0+vB86VKqhvT848Qr0NbPTh4fHx8l+nHnIuOwox60J323uvK
tETY67rmXQ3ASClo1WO6lHhZ4p52A7BGd9BFmL4QxeOr4NoAGZETV/47f0yg
pnfoeQMEZHWMuDN9N85DMbKmAdTOKyewMM0vLPfk1FQDzNqQO/2Y8WQnDIwt
8DeCp+LR5nFm/GhXBEpXbwRXAYf2Y0z3JWu8ML7WCKcV1aX8mPly2sNYYg9v
hI5vFM48Zn5ZX2frvS9pBC/RwYZmZv6V3mxnE+VoAoZxQ3tnAI4aFeqsWhWb
QJ5m/ZzCrJ9VgXe5n2kTRHsbHIti1jesZMjle3YTUA0lNnnu4WjP0ejmqO4m
8JoT+7fIF0eU8jMyp/82QXJV2eZZZv9MUnP7M843g+CjHfyaXjjy17iqauLZ
DKdYu5VyPHD0D10gcmtSM2TMkDCc2Y8azb5nbs41g+yGe1CgC44Se88WHIxu
Aeflzws913GkYrLONVLeAooWw+Z0Oxy1fHlrFzPaAtZ33+7ItsXRypCgKEOl
FU76cx09a4Ujo59jDys+tQIWxek6ZYwjrs0Acy3xdlByonePn2T2g8MlS9KZ
dnj1I2ReApjx9JCstju1w6FtrU/01HF0IqvPpr+yHRiDq9URqjh6nxVbXKrQ
AedLsvmey+NoxnC6QretAxQyyH/HeXF0MTOu+TZ3F3TpmbRd6MNQgkXgOTvJ
LgialKZ4dmNomO9Wq4lKF8zOdI7EtTPn771T7cctuqAhXFOfXo+hxwYzXey5
XbCD/EL2YymGKv+e+vLiXDeoXc651RuLIWn9X5O1T3rAyZhLZVgPQ8L+Wmr2
yT3gQbUUXdHFEG/uqyecpT2QWdrBwaWFoVUOQwX94R6wflR7WuI4hjqopbcH
j/SChtjpID45DN1RDNhYHusF/a/BJFnmf9BGFBBQQH2QQpgPDcshIK+2oxC/
+BkUuqTUJJY2QbBo+yCGDYHhND1R/Ow6lAxrtLSrD4OC13JS6M1VqHF8KWI6
PQq5asa2p2oYsCRznJh7awLeNzfevuG2BPhKDq+I9E+QumFSNCm9AKqbViWG
edNgZVYs2qP0G1qClNvo8rNAqW5/JPrrF+yKmFrJ+jUHUXXavCOhUzDFGBrs
VZyHTJYRg89Fk5D2s7yJJ3wBxCR7S6MXx4BH7PXs6Ogi7D/KqFp5OgJPHYrt
Xu35A4SfX/a2PPkOf1DO6HV/Bsg9lxwrVBkCdyVa0T+1y5AQ6GjmttoPQ3m0
J52SqyDOm/g8rf8TrDn2vJC7swbTgSIthlIfYd9J9g278r/gPBR8JHWoG7RS
JO0LBDdg7ej0yGJeJ3iJXdn93XwTkq7yzPqUtQNp+iJX33kCUrcq7lELagF+
4hwHbZWALAI/ePzj0Ais1S/ypRIwxCle1W/eRYcbyuWft+oy57hX1bl5PRrk
nLV+VfWH+S48PBdvSNTA0pQw73gsCzKpWJeLP0eFYkMtlpjTrOhMMYVxhbsS
/LWDk4rGWVHUmwCBcEEKSH7V+ZQavAXJG3mOlfiWgtrhoBghJTbkKLLFR22+
CMzF21ewbjaUlanB5dD9DpaawoZdAtgRd+Cf87dobyGe1dLdYA8HGvwfvvlX
MA/4B4tTcBoHMmdTbhYk5sCWewFGR123IgW+92XmIplAyLLMH+bjRMpxxgvq
qeng9m9+GF8NJ+rrSq4NP54KlftCOLY7cSGXekE8WSoZtuu4kQJ5tqGM1fUD
ozWJMLC/o9unYhvSoSTpeV16AW8TYc+oJTdS1327/6BvPFjkq24X2+BGpjYZ
uqOLz+B+cHLAQDYPksprEKD4R0PupNgLnnNElHlflt/ZNRJCXgZbDV4govKM
J+sV1yPB1mBGOk+fiIQWfxOIVpEgWlHx9vwlIrrLuk+3+kIkhJIv059aE1Hl
gk6ZHikSrqs+/83pQ0Q+fzn1VCYjYHeQgDZ7BhHVmHzxWbaOgI0jd7n7MolI
US56vM4sAj7PjHRl5BBRA0n+YJxBBERcKrQ4U0BEJWP1JpqnImBT3uB2cAUR
VbTRqtslI2Cgk5zI0k1EO88qVKvWkqHsIcOmu5eIBrjasnQLyRBz7Ipc6ici
YrOOEbyeSgbddIWiU4NEJCqU5VT6gAwU79bGgB9EtHf3QFb+aTLE7lch608T
0Rnv8HMEFTK4DicYSc4SkZkWxdhEmgx7z90coi4SUbwfPVqcjQysWE9aBIOI
qFh79dM/4fCt+Jij1SoRdSkla+IT4VDhmHpAcZ15P4leSf++cIjbxbW0uUlE
R1xY9VkawuH/xinM+A==
      "]]}, 
    {RGBColor[1, 0, 1], Thickness[0.003], Dashing[{0.01}], 
     LineBox[CompressedData["
1:eJwVlnk01dv7x02ZcyJXuIRruCWhgRT1/kSGkOoYU4kyRAPH0E0avlyKK7NQ
JIpMV+YpQuaZDFdFSJFETiLTOR+/8/tjr71e61nP2vv9THvLnXenOnGwsbE1
s9b/78ZOU29qv/ocoso5X2Jno4NLT9JjVMIC+vZ7brpT6djzJCGpSMIRJaWn
+7c8o8Okc7DwsYQ3+DUGqPr4AWvHpVfREoGoF9QyJBzn0aAnWVafdBeB/mH6
+VnzUJc/mL8gE4IgjhTl3Nl58I4HPLVSCoe0pfW4B+0nPqjd0wuTiIWx/3Ag
j+sCYp+I1yqefoAea7YTLc8WYEzJ1qlOisOFbSuvLT8soPR7h8aczEPMPFsT
njddRHiuyLaTSsl4rsNInNj6Cym/Hb/7j0QaZAin3K7oJfh1xjdYvUzDdLHP
912vlmAVNMYhfzodCnYSuZWTSxBcpN2pTHqO0ttiEhb7lnG9P/b6jEwWvA77
pQl2L8P8/ofS8tosiDrvey7+cxmqR5QWAx2ycaJSU/+S2Ao+F5XRpJ/lQCGQ
Gjpvu4KTMe/dzJReYFgjvPzL0ApUTOSzJJtfYO9Hk857qyvg5bz8ZdIlD2Ih
/GXB4qs4V0EW1FjkQ7YlpqCcuorftkeq2sQVoLby4RaZ2lVwBBUfq54sgMby
JhXR96ugj729rLCvENkDQiV3fq6iPUEuhz5YCLP3R3vqFdbgz1v0Z4hEMcrn
iz4R/mtQNowKLvQohoeihwwzYQ29Qe5fh5qLEV4ZTtmZvwYFTpUc1WslOCW/
ZjE/vIYmZppqf28p5NUMt1urM+Cu83cEc3sZeiNVVX/pMSDu50BX8i8DJ6cW
m5Q1A67L0oW+auX4PVX/EddNBgR/xmnI3K/Ajh3CiwG1DJTs8okz+lSBtJqb
AtE9DNh5mC/RDryE4kDrx31jDOTNUioapl5Cx3uMYUYyQJ0K1nHTr0J0T7Ts
kAYTa0ouj2OSqnBiwaagR5eJNCd9supnFXY+GXJ3O87E4jh7LeXpK3SIFYVE
ujCR8OGGXglZDUGGF39PDBOHpU6ljVjWoNVqRGpTMhPTtvs28ObWQJYR93o9
g4mtM74XcnfW4m2Wwdz8SyY8Bb5u1j3F4rJpcrmeiSZlm4b/Amsx7nD3RVEH
E+6umopsw7XIrPlRZvKBiYbg9IFYntc4UOlycccEE+KZone373kN7+MXnRtm
mKidnJ+k/vMaNya8K5XWmBBxzMtM16oDt3FQRZsoCee/t5464FgH0zpyJlqS
ROXTML7uiDpoRextl5Il4fjxktvyZB0WODac8VUmUc42JBkmUo86zYbZY2ok
BGWN2+UO1UN15uXUlz0kSuy2qZg8qEfS6dvZ7jok+G/HD4/W1mM90F7tHEHC
7jF3mPdMPWwW3jzccoREYZXPQT7xBmTxoeahIQnu4c+zj/UacDncgTZpTMJ2
zTx5t3sD2BQtb5PHSORJ1ps1P2pAlWpO/vgJEjanUvPoPxrwNjUwWcSKxNyQ
Bf9TyUYUi1+zOmBD4q4dr5O5XiP+jJjx3GdLQupjZQ3X5UZ4j98P5T9DouiC
u2RpbCNS9ZI0is+SMJ78w8flFcufR5BL4xyJsYv/dYtPsnhP0L0wexJ/fQtR
bhNqwrVaL7NqBxJCVw8G+e1rQm6S8ETzeRLpdPqoin0TKJdpA9kXSOh4pR0Y
CW5CKU9Ihosjib5F6wcRBU2wrtH+SLLY7boAnXjfhDw7R26aEwn2tWrjeY5m
LC6NJFSzOOGWZ/qzHc2Y8o4Wn2KxKpsSm6VFM2bmfDm/s7gx4J0t961m1A3m
DvSw+MyGsJKy9GYUfLjMF8Xi+XvEJteuZjjnK2xRY3EI/4Kb5FIzQoNu+OSw
zpcNy2hsl2lBNs38ITeLyyinZW8ZtWA8cniRYN3fLFrIT5XWAhWOGIYtS9+E
aN3A6MMW/Co2kbZk6b8Z76MeVdcCcX7tJjVWfDZLbg/V/daCFFPGhW92JLKT
hid+bm6FMpngEMyKLyETSaTrtOIAI2IbDyv+g6l6iVZOrZi/NSx7kZWfqwpL
izzhrTD8xsjPYeWPKyP7REVpKyTCVw72svK7+19hbineNrxQ8x9qpZJoVW20
71Rvw34P3rxEVj3YF1yvvH2qDUb9HhuoZiTCSkc9Pma34Q+plYIrR0ko7I9p
j+5rg0O5XW2fAYmXlQZKRxgsO1WnToZVj1O1uUPPj7XDmHcD56VDJO7oOWja
XGvHcU5Nups2CbEm0Si+J+2I1PLZSdUiodfuZ3CZ3o4u/RdfBneRSB44WrAr
pgMajtVGrfIkNGyYAp8qOxBQeO5fQVY/dbzPd4793AERTfvx/VIkVka3SC1p
dIIs/XueyupHi+mJu1VvO6E9yJ9xj5OEwLr/GcOt3Tj0Ze6i1ghrvrha26kY
dEOniHLH/B0TCv0q9sJXu2EgY21/tp+JQ1mDF4ZedbPq2NHtUBsTFVlxJWWq
PRjmmq7WLmFi1nymyqSrB9wnxvSowUxYZsa3e23shfJuPgF9BSaSzgaYOsv1
oiWuvjBJmolxkSudNhq9mHU5rPhVjDV/bul2HzzbixsV8dwOfEyEUGd7eXJ7
MbZCTvTMMvCKofs+0bQPR7rF+N4UM6B48vtUfWg/RDi6kg/qMCB5x/CAS2o/
AqxiV1v2MLApNyWUv6wfUmPf2Ux3MLDKa656crwfU7uexu+XZKCntsxrRGsA
9tKrj0uX1nBD3Z9cnhjA5xgNM4uCNXRRREVViUFovda0nJVZw19d+5Gw8A6/
PkRJCdJXsKVYeISdfRTi+fMGCelLKB3X6+jWGce16VrlrN2LqHN7/Pupmc+4
sdX13zMz81hUOkjJvfIF1DBrFfZFOjhWcjb9rjiN8AW+iX0bvkNz3b7U/MUM
frkq3RevmkZH4N6uJuU51C0n5/zZ/wUykd9Wsr7TYX/XPTmBfQLflkZHBtTn
IR6591hi5jjSpivbhMJ/wlG+O6PQaQxC0hlznz8vIPxwk6rw6DDuu5Y4pyj8
wrKH2FeDFJYOIufzxTtL+BFcFKwX8B+8dzcUi9UvY2bV72j+XB9GXzSEvpFb
Zf1zeja6+L7Bmlt/4vYba1C87xB2sbALOw7zkM6VDHw06CgeUm+H4VM5l4It
JKKj1ct0Bprxl/S5Pz6eWccFXfWk5U2NUJmxFBg8xkbErXOWD2bWYTOFztuw
ykacoFucpbPeJa6axDz5JHaiNcO5tW2iCpf2Vr7jM+EgfqRdyeg9XIGco+dT
qn9xEDsFl5jHpUux+E1y02QcJ7GLvvnT96AilJgbcsYe4SJsJaRXj/EX4I5R
0JPiSS4i1WrquhwzF3IfjN8+C9pA8BvM+7VfycaBfYGxEru5Cdm5ZpFAzgyc
2dq9wt7HTWiLRIXK70nDYlvYuIc/D9H427YHGwJSkcBl501V4CUeHSS12h4k
Y/NIyVOOBl5i7zTtS3TVI2y45W+xn8ZHBC9XPSrbGA+2LLu8cRF+wiaT2+ga
dyw8H+WFidTxEzce2D9QlY/Cqx3BvMJXBYh8qoWO5PEwCBt7qgQICRIK6p4C
j7VDMLyzp8+3SpBYPlf66OapIOQnQ+Gz3UYiPz5zJGdHAM7maQpLkxuJFqnf
lVLe3cb/glL9h7OFCHXX/GCBVF/kTkknCplSiMuRTh51dj4IfhxkP2JGITYF
X61cNfWBI3VW8cVJCmERc552UNsHUlVV+cesKQQhz8s7vsUH/0Scbrp/nkJc
DOk0yHjjjYuaD3/w+1KIqSuphtKG3vgjUNSI5zmFUM+x74va7wVS6+bGwUwK
UW7Qw71xuxfezX7qfZ5DITKNbFejxL0QaV101qCAQpyol9hYseSJdWWqV1AV
hajidTjpV+qJ4TcRyZx9FOJ+W+hIu4Ynyu8uXegboBBG//uaO6boiVjtc9uf
vaUQwypcM+RvnjBJVy3WHaEQgvBOsf5Fw8vrna3+XymEyvevdr5lNMTt1Ig4
OcPimWbxdxk00MaTLOTmKESSSq6EbgIN20wvj9YusPz5Pg2r+dLAxd6fFrlE
IfrrHB8Uu9IwVqLtZr9KIbYtH/fXtaWhyu2ZmjqTQowF1Se+M6YhXkZgcX2d
Qni0j436atPwfxIhHvY=
      "]]}, 
    {GrayLevel[0], Thickness[0.003], Dashing[{0.01}], LineBox[CompressedData["
1:eJwV1Xk4VHsYB/Aha0TJLaYwslTSXLlpUfpOFGW7WSokS5SShFIKtw1JiVvS
gpKlLBeRNcuIYbI11qjEDUllmTDGzCndc/84z3k+z3ue95z3/b2/31E/dNL2
sCiFQmkmr//v5odH2qq/BG6r8FJdKkLhQsyE6tevbI/u6/1TLuDij0f3Ep8r
e6K0/DLnfCgXFi3dBUnKpyGtv0BfeoaL/Z78ylvKYXDYwf1k9PY7WCbUktrE
CLw8MnTbXH4SehpGz6bVrsGDMhiye8ckpAYup+zTvonHartK12dP4sPvV02i
lePg5+O/c/+JKcQ9UqrWOnAHXvtzjkcnTMFcPmtrVWI8WFUTR/pfTaF4vNlg
Qu0+xJcR1C+0adzMUVhlo/0Q5pZGT2XZ00j+7c+IKOU0rD966rz4BA/BLXdZ
+16k4aYGW2xw4Qz2hf8rqnEgHVfMXzsr689Alud/oTzxCXpzT6YnBswgqDMu
aFQtEyFvXPjWozOwu/GhuLQ6E6ZwebNDmg/6Dm1emHsWGtM9VbO0+Bh6XuKv
kpqNaPE/JFqc+bC5/c7bWjsX3h9VBkpYfOhaaGRS2bngelqsOPGBD6l5Pp+H
vfIw163zKI3Hh2vZXD7T/hlerXOrT9GcxW+rY+kO8fmQKdx2SzF0FqLhhVZV
w/nYsNSzS/HWLLj/9vhobizAXP7fWk+fzKLpnno2t7sAUXOuCtdez+KS1POV
15QLoWoZpB6gLICO2d+RBX6FGFBW4P2jK0B7+Mkv79mFoI4qBJyBAJrzdLPp
Z4oQu9uPVukhQP3PNHpnezGqSmOUrJ4KcHLrlZifq0tQ8KPPel2JAErB7lzt
SyWgRnUlFNQLcGxWpeDc76XYZSlOuT0kgOxUvIHajTKEc342zSwTomhdYPyu
wTLIfkxvnVglhIufHd/f8AX6zsRp3zIQIm9Mvow18gJOZRvse6yEsB2J3Oq9
swL3nTjLYs8LQWh7Jd1OrEBA/oCxIEyItMM75yqmKuAQ7bxmSYwQvAGRavmU
Suwr5Yv6pQhx78N5k6K5KqgujBmqrRNi+3LHtL69TPSnBzt8axHiq9NGcakc
JsJeSIRzuoRQHT3nkbO2GrZPrVe0DwkRIPNlsbFjNRLenoyb/CZEvY4D601Y
NXLc6TUdk0KcPLZBi9JbjZDocvXeX0KwItO74iRfokbUc524BAGlDMWI1X+8
hP1kdOmkDIHq4clh26iXWDXMLlddSkBR4tDdz0UvQVPX47ksJ3BMq80s5ONL
BLTyaF7qBBQ88zLSN9WAZspObtchcOSKqqOhZw0+rfeI2/g7gfKUaGlOTA0y
lqaVef1BwPPjce/Z4RrsC1Er0N1CoJTynhqtUEvO5x3p2m0EZGnmTerbanHe
0yJhpTGBIpdVuhZ3ajHXMWbrsovA/L/u9vZX1+IfJ/7gOgsCLkkS0adHaxEr
9SD8jRWBgopAI2klFgKossOWewhI9A6NJZmwsEIh79kdWwJOhN1D/ZMs0O1U
b+bbE8ij1lqzH7Dg7WGk+XgfATFD/V8H6lngtu9cctiBgIPj4zzudxaoLZ1i
c44EJt7bz0+h1mFb0fnYvQcIRLhIHbYzqcPyjK1pkc4Eln8sZ4r51GH23WjF
3YMEnnucpBbH1cFE7ureKy4EzIdXBHpV1sFNZfNnC1cC/x59w1EarsNLl+Nf
vpM+++2aTqNcPShdr9oC3QjI+RqFB2+sh+E6M8Ue0ulcbr+uWz3eZtA1lN0J
bD2VZtgXWY/xR+onN5Pu4O2/E5Nfj7JVml7/2ztIhst4Vw8tp9Sg/58XIarM
J0XZ0A0NkX9H5rsXGpCeuoaNoMVi8cGk6RRtyl57NhaVyAbOkd9Td/mtk0Qo
G6FdY4s9SDuLRxeVpLMxuSOqJ5OsZ/IqY+Gx12xkluxb2UHWe23+tDeVz4a0
jJtHP9kPWvTTuia1V2AF2oy/JvtVIn+AFrrrFb7FnV+V4kTA+pZcMN3/FdY6
dPk5kv0NuRuo93fNK9DfhT4OJNdjMXX1deNvr7Cp2HT7e3K9shJ7P00tboBT
oLGLth2B7scmCfsON6Dwu7a/758EfDX5PMmbDdh/tlzRh5wHsadZe8qKG/Au
fih2Dzkv+v8sklgu1YjSuBvuHFMCDfQ6txa9Rqi4RDl57yDglh9U/pdjI9qm
NALHthOILu73+5jViHsHN1vmbCUwUp3z/olVExo/rZhato7ABRP3DQ5nmiAj
1+lPoRNYUq/4t/SjJvhzSvw55H4waQo29eE24cYKGwW6JoGHXbvz191uhmMJ
3Y/3GwEDh58yg+XNsG2OumegQKD53bMjcUPNsHZaf/iQHAFB/9LlfIMWuCcl
j14m96v9108RFT0t8D9NiRnmCSHz65KzmSoH89LnB/q0kefJsf0uuqYczKS6
j2Q3C6HZqeu2yJeDej9bs162ENsyuz3eV3Kw/L7HzYVVQpRlxheV0FsRmb4w
ujlTiDG70QqL160IOnSu48VfQuzNuNt0akE7DJZ8/Oe+mhCJBy9bHlFvh96D
QxctlYUYUDjR4mDQjvGpTYE8BfK8CTXmGB1sh25plIWOhBDXbMfaJXPaoR+s
YKsxKkDlD+N3CZYdsN/gy/EtFkDLZnyk9nonOvPiNQ13CkC9YGbo9bgTrt6W
AisjARbmJF+fX9IJ3hbaWScDAYRSdnSbgU6YX0sZOaglQGt1yam+TV0IzJ8Y
WSQuwHm9S3Ozn7qwUutNgFntLF7LKyrSGd0wzRueTt4yi7OvN+Pe9FukycwJ
x2l8LC1c1Cci0o9EsRfZ20V4KB4waeZsHcBsPq9hvHISNd5JyxxHhxCmaPvg
eDoXPG0j+ZwTn/F63bvW7zljEBVkL1ym9RWUDyN9YipfseGXW7Fd7ij5P925
zUrlM5rD1r+u15lAz19yBwqChqAW+02QOc7F4y/VtBVfP+Ibv7+vS28SxG0P
yQX3+pH2tbxR7uYUJBQlyk9HvoecytOJoaFpyJVnHdsk2YMbx4qOJGvO4FiP
akubZhdmGNlDRy/wwfFcIOHl0Y7T+qzCJWTdvYNUkwRaK/pzWdfb1IUYkdzb
sGy6CYR3Z8Lq8wRyy+4MFpq8wprtknNHyn9AfKrFd/m2OpilqHvlL52D3tPp
nSdcanBWxXXFR+dfEJPuNm4Wq4bu6F6ZbisK47TT4tF8YTkWy3OlWEIKY+Cs
trGbainEmAl5GokijE10jW8VM4U4vr78rbSFKOOqdrrcz9l8ZO8+lFw1I8o4
1Pts/WBnLnjfqAuH4+cx9DI0QmkZWSiyM5sXt0OMsUmX/76h4Aku7Ap/VDgs
xmiuVBWqnUuF+gfzntRwccbItQsRPQXJMNwYFqesL8EoVPi5O04jEc6qHIFI
hwTjx5H0E1O9d8FrjB7wuyTJUJqe3HO68zbuibmcttWUYmTI6MxdjInF4r6i
FFGWFMPh4O5i56vXIR56yX6zvzSDdZYhcmZHBCiZLnkDCvMZIxSfTBvxywh4
kBetUEM6yzo3jBqCyjWRUot8ZRhKZbw5C99ALDIP0L0sJ8uIldnN61X0Q+/a
1o5zFbIMP2eqyZ9bjuDZQ2gOuSxg0Lab6odnOeNg3oZFKnMLGBf1+mnsD9a4
GP74Um+WHIMi2rbA0kwHC85KmrvnkGb+tnnPj1V4cPSEwnAe6ZAJrn7BSjy3
2Jw6UUjaIUnvFk0Lw4vaWKJM0lZrNbMlabB4SJFa3UGaljsWRkhiSYnrzUCC
tK2ia8QglZkzopIgZynPuChl7tc2tYkZmRTu1mdN2n5pu3fMZqan7ZhWro08
gxLo2xKlY8hcXlHxzGo/af19+a6uW5hRMQfqbxwi3ZAkfbjWiHl0w/3v88/J
M6qNI9bcNNzOXBGmuEvyiTzDTZutFle9kzm3KWRBdwaZPzi7V07SlPl2bLD9
STbprQkmNlamzNj9zw+a5sszGMq749e+NWX+0rE9FV5Bes8Vgdm4GbO3Lebh
vA4yXyO1lSZnziyN4Ht0dJHve5bG0bIxZ8ZtcV2d2kPGz926Pn3bnGmRTi80
7pNn0NILXkwoWTBfBLU0XPpC5ktlX3SjWTLj1xrE2IyScZ388WJ3S6b/QKK9
+gQZ3+y6rCfFkrnK0qe/epqsj/FZL1jTiikm0pkWy/+//jDHn55WzH+Ltni7
CUlXHa82T7diVnin/q73U56R7GEX7vHJinlXTYb36xcZX9nPNtOyZv4Hquwr
bA==
      "]]}}, {{}, {}, 
    {RGBColor[1, 0, 0], Thickness[0.003], Dashing[{0.05}], 
     LineBox[CompressedData["
1:eJwVlXk41O33x2c+HyFkiKeYyBKelKSEsp37QRvqm6UsSSpSKiLiIUKIJJ7G
lq0wErJvaVRjG8uQncoyiEkikj3Lb35/3Ne5Xv/c1znv9/s+t8xlF1MHjEAg
NHLO/1dDh/F2+ncP3dPy9xIwwgxw6ZNvs8TNYfJcu2dV7AyoPo9PKha3B7Xs
u5M3FX+BUUtvUbK4OzQ1sofE9WfBwn7x3VPxIBhO8DK0N5qDWn1yeU1SCARM
++rtq5sDlV06BXNSYeAfZGvdrzUPvCOBaecUnoBTjsh+E+kFGNj/UD9CPBo6
BHhOkRsWIfq5GF3+fAw0q4N16t4lMCRla79PigW5kR073j9egrKfzWrTUs9A
U3PkBeHEMjzJ3brbRCEFJGSrHH2oK3BUkkr97vgcFnYLSj5cWAE/RoJQlfkL
KGOsVGce+wOH1JUirGJTQVmmt9tm+A+8+Ot/IY/EqYClBPFPE9fApyWu9txb
Ksxd2zawfnQNzgUPYbvOZ0AqVX5vYOgaCMy73qclvQSD4e2y/JvXwasr2mtS
KgvYp4tf711eB7PHA2Vv6Fmw85CnBOvABigbKMwHXcqGhcs67aeub8Bocbmr
ZHoOLKPZAp+uDTChfHE6rZAHXsj2lutpAlIy2pVFrs+Dufrh75JXCYgXv/mN
7ZgPoyG5zfq+BHSxYr3wg3kBhG6a/sCTTUB/KUYpW8YWQsdcoduHNQLCgktO
vWcXgrW92lCIMBHNDH26KadRBKcij4QNyBERM14mZ6a3CMh+PiQ9QyIK4C3+
O0y8BPgCH7AVoohoz/H/Qotul0DQ3UIqdxoRdQS7fO+rL4EJseAHd4uJSA5X
ylG+Wwo5u2MshLqJiLFGVe7qKAN+1ezImyIYctF+ELmmWA6MsjoBQVkMiflc
mlEIKAfF+TNOJioYur4kWfTv/jcgalcTXmeEIYHfsWpSjysgBq9aifXDUOkB
j9gTXytg9z32bZ9HGLK9bbboqvkWLDysSUKxGMqfIlXUjr+FUc0U4TOvMWQ6
HqrtdLQS4qS3iZ/txtAfBcdkSlIlJAky+cYGMUR1OLpe+bsSXokV1KmMY2h+
hEgnpb2D2cLPdMIKhuIHvPVL198D15CCXgYZR/9IWFEHz36AOuN7+9RlcTRh
rbGJN/cDtA1KuD9WxNHOyX+v5O6jg014hVWEBo7c+L+L6FnRwWXRX0BTF0eM
PZa1PUF00OEP0iswwJHLdXV5Qj8dRPvipdbO4Kg2NKM7mqcKVlefvu4+hyOx
V6IhiqpVsNTyLdTHBkd09izb9FEVENPFqg864mirff6rjMPVYPHx7m5Hbxxd
fbDTStO+GqhFDceq/XBES4vY3BpZDTtL1C/+CsSR/fANpyV2Ndifofl/fISj
N4Q+csTWGuA6LkT0e4IjAWlDpoxuDUxkHXTieoqjUtvdSkYxNfBZb5QWH48j
Pr+4fha9BiRebVrPTMSRbTJ3hPtkDeirHO+PSsERd//oVLJ+Ldhwj6/8SseR
9R+zlIMutTDBFvG+8RJH+eSa0/UJtfAckxWpeoUjS6vU/JlftSD+LO8nlouj
6T5zvjRyHSz4DBS05eEoxJbXwUy/DpLUdKQDCnAkMUz7wHWzDs7s0s0XLcJR
8RUXcll0HWBOxz6GF+PIkC3r4fiuDhJS3v1gl+Bo6FpPqxi7Dk7uFHNXKMOR
54+wPU2CDBjfPtJuWI4jQWedYB8NBlgaNt0yf4OjjJkZlpIdA5q8XufpV+BI
+w5VczCUAdnxictib3HUOW8RE1nIAIO3Pwq7OOzkxT+DvjBga77WEU8ajoh/
3hvOYvXw1tlvmlCJo3hft4z0vfWgrcul6sZhZYIC4ax5PVCfPbBjcrgu8LM1
t289mH6V6RR4hyObTRGl5Rn1kPvZZ1Sdw7MPkdD1j/Ww2p07eZLDYXxzTuTF
emjtOq93jMPSEZl1TKkG4DWq0FTicDnpvLTviQbwrY9SXOXcf/qpoI+yawOY
2RtdKuPwmGh1N+tZA7TxLB08z+F7cR4q/1U3QKOn6c8JTv8iZMVwvR8NkAZN
ww4czk7qH/st0ghlTmHWzZx5kVQUytBuhDxRH+pODvem6ieec2iEpDYTvgsc
vZzlFud5njTC/LeI7occPbkys89UlDWCyJ0Hp59z9D74WphbgrcJ9PsOOMSU
4qhRuc6uRaUJCHUTEe4cv+wKvWh+Vk2wx/ma9z8cPyPKWLeHs5sApQ68yuD4
L3eEwnza2QRuJWdv6eTj6C3tmILBahNsZSSv1HDyM07P7Xt5igkLI7nXU7Jx
dF//krrlXSbYDoszZjl528YQ/W/zcyZo8WQOqWfiSJ/pc+zmDBOkHhhqRXLy
mtJ9svAApRnmY7NqQjj5VrNc4/9Kawa/W+HmF5/hqPlLwdXo0WYYmX10RTEO
R8us7RKLai0QmGLb/JTzXswnxkIqP7XA6xtXTemhOOLfCLA5vrMVXt/rkS5w
4+ThuoWt0rFWQI89HzFcOPN0KdkJO7eCYM2NrvabONLN6r3S964VFEaMM+qv
4qgiK7a0XLkNjJudLh2yxtGU2WSl0cc2mGNxdx4AHJ19Fce8s6UDEuKqrFIx
HCVdCDS+KtMBb9Ckbew6hka23mqxVOuAD6yQo0Gcfebiq9eqc6EDQvnPSxrN
YijMdKqDJ7cD9rh+K3w4jKF3q3pfEo07Ycq1R7/9PYbkTX6O14R3AeG8zgFd
DwyR7x/XdEztAoP/jv4RuY0hodwX4XzlXfDUIyhs1AlDK7xmyiYjXdCc8dPw
rh2G2ujldwYPdwPVfppmy9nn3ioB60tj3fClIcr4rDSGPpJERZVRL6gLZcnZ
1BOR58cjED/3GQ5ZTQxpbyGi7SXCg0QiC0h/+6uqGG1A2Yh+c6v2CHhkzv8d
c2IVqp2Sd1hNjoLEsJ+zg/cyzCvokHJvfQP3/h0BPXyLgC3nCO2QnwAF1U86
oilzoL5hV2aWNwlEhobX7yez0Bx06CNjzzRYSY/9RamYAamoH8tZP2eg6LBw
0q3+KfixyBrsVpkF6YsWzbOfJ4A6QWsSfPIbjlr1NO+f+gaCkpnTo6NzIFJr
0mZ3YQweXy+9+kJuAWiWLbqUI19hAeWMXru/CLH/G/Nflh8G94O1JdtqloCv
t9uMr3sQWHm14e0yKyD4cPFilncf/HHqSlT0/gNidNV+yuNPsPcfnvWrtFUg
6zeSk8k9cDxNxrFw+zqEMJfmsmmd4Cl5UXbYZgNa/b/d2VXVDkqTZ/l7TxHQ
KVb83gmsDURIM7y1KwSURMvGnNKagetDYv6uJCJKJNX1+bY0wo1DtM+bOb6o
uvdoT2+ph5yTl1+8X8DQM2LcwpmMWpj/QRZix3L+GVKFjXpqNZSaHcejDbhQ
4bLtRa4cOtw/Efy8hM2FlIwbxSS2vAeZAcNP6cGbUNNhj1y2PA00NYKixQ9y
o+l76dd+nXkDNjtbl4md3Mhdr/fLvl+lMN8UMXI7gActkGPKT6YWQzyXrbup
HC+65J/TjBUWgshgaRpWy4u8ew0aWL/zYZNvgPkR182Ijde49SS8BkKWbf7I
Vj6km5Z3JYKZBW4J+RFbq/lQbLjvSLdgJrzbG8or7MyPFKRUWbYvqSBs6KYU
KCiAvhy98TT5RRr072vr/LdSAAmyHW2sM19AQQrIjdpuQXIeHVs01pPhQr66
sOT6FuQ/INz0RDAR/INTA/qzBdFGmvWD3/vjIXdcMlHQmIQ0iRb3fjNiIDQ5
2G7wNAkFKV8wq6yMAXvTKfk8ExIab01nhhXFgERlZcEpCxJ6+XdC3MGUGHgU
eZ7x+DIJFbQvXKZ5xMA19We/+P4lIW/nyaVM+RiQDRI9wfOShJL8+FmDodGw
fvjelt5XJITJao1p3I+Gz1NfO17mkFCKUolRjEc0RFkUXzhWSELxl1MPXLgc
DRt7TO8EV5LQqtadPTLa0dDfHpmCd5KQc7v2Dq8ZCrwJWbzS2U1CZ+X8tLZ9
o0C01kXF9E8kVHN5MunNAAWMMpRL9AZJqC80cwcfkwJvvVoaA76TkBVTpZOV
QYHYfWqRJpMk5JZ2o/55EgVcR5LMZaZJaI79bOoKhQK7jW+y6HMk5OVj0LDk
TwEuYhc1apGjT/eqV6MnBYZKtZzsVkjIpEDaPMWZApVO6ftV1kjIUqPNwtOB
AnFS/PMbGyQ04KoUaG5Dgf8DpmLebg==
      "]]}, 
    {RGBColor[1, 0, 1], Thickness[0.003], Dashing[{0.05}], 
     LineBox[CompressedData["
1:eJwVlXk41dvbxrd5Kluo2EehDJGkAQ3q/pYmUp1QkkKhIic0HITQQcaUqRKS
kOGHzBnKtNnGyCxCkiRTZd72/r77/WNd6/pca63rWff9POtZ8pcdDG24KRQK
gzP+f9a3Gf1Y/uPO/hOU15FclGnw6tIcB6SNcV7i6imm2TR2vHgakyttjUNx
tZHf86dxvKkrJ1b6Nm6aP1NtsfoFE+v5d2HSPpiXS679O/U36Lq0wqoYP3y2
bZEynPsNjY373szIBmCykpGUduAPBIfuJ5xVeohLcZvmg9r+4PPWB7oh0hE4
KBleo/htBhEvpMoVzSKRLFXCWlSchT41Ted9TBRkAwannGxmUTDZqDkl+wxj
vb+z/xmcxcMM8U2nleIQ/mRL2HXGHOJXn/ILlE5E2i/LC14WC3BrekI/W5yI
4N3/dYyHLOCs7yD3RrMk6Dxa3XqlZAErZp08S2KSIfhl/YsnEotwaY9wGZdN
ReLhv6dvFi3CKPhzwdvyVBi6By60Di5C/ZDSrM+lNGh8eZ9tI7CE4dxCp3Wv
0iG/Uypwh+ESTod/sjuplAlf5uMTn/uXoHZ8YyqNkQn+e7EbCQoTgjz230eu
ZkGgx7PojxwTFkXs7DLjNziv8N3hvCUTq1UeqZ+LysZJ6zsx97qY4PbNO/F+
JBsJA/cSyv8wMT3Yba+gnYMJOxfWdeoyGp7Kp0935SBoq+MrocPL8BbMVQ6Q
zkOXFaU2NXUZqkcf++c45sFduczErWoZrb4OP3oZeTCRyBzP7VuGAo9auvq/
+Zia6s6xWclCDStRvb21AGsCRUulrrHgoPNfKEulEDti3PgcPViQcrs0reRd
iNkn7W91w1iwXViX47r1LehWWj9si1lY8SdKUza4CAIsnSO/eNnI33Yn6tjX
InTY2MjYr2HD3NFo3mlPMTo3ycrcUWYja4JaRB8thkecfOjuY2wYjvrr2B0u
hVVa/MsKHzaYSldjw2NKoTI5fftrGBuJNofZpX9KUd8jcyIhno3ZIa5yasI7
TE4eKmMVs/H0813dfPZ7xMyOJp/7ycYBGdPE/jNlqArXHgidY2PsvDafYEYZ
zP6uSHLkIrF+3NUqY0s5Xmb7Be1cQ+KmyA+Jg6blKLmU40CTI1Gjeo7e6VOO
Ne/P2GepkHCw1VKk9JVDbBYTP/eSoPsndUQIVMB16hQl6hAJqRRJP5UdFRBI
KdGbMSBRPvJ7xDCwAv5dFedaL5AQt85KSdpViRvKXmKariSu/LfedI91JYyy
NqS/9CRRkhAi1Bxaid0xedENviSsv1y3WxipRIHduwSzxyTeUnppIeJVEKjh
o1dFkVghp98gv78KvsI0g4nnJPLNN6kdj6yC0LWhG/5JJITvPekbKK/CwI3Q
CWYqCfNY/pDb41V4m7bl+c5MEjmld/YJSdFRNsNvsSOHBH/f8ESsLh07wvRk
FvNJnGcaxW13oCMgWDbHr4hEFq3qJCOajmHbamZfKYlzpi+zpn/RoWhpxPu9
ksRUr7FwAq0aKbFc4o7VJPzMBW2MdKvhXZ9W1MAgIfOlpIzXvhoMY6kXS3Uk
cq0caAUR1TBoumXFaiChP7LhztV31eAzNk5qbyIxeK2zWWqkGmXZDRTvZhLO
PwNU60VrkCx7i8rzkYTojX2+bto1sKlwvmbWSiJpenpAzbIGRR+T4wPbSOjc
StzT718DwtdV/3E7ibZZk8jQ7BocSJSbc+ggYeciMk18qgHPYOg25U4SXMz3
+r+5GZgc9Pcv5PBTj5tJrzYzMCaZ7CPfRUKdokQ5Y8xA416bDBsOV9/vOc/v
wYBY/jZ/Hw5f4AvJL0xi4NLjG0/vcfj3A0LM9gMDM1e8LIw5HCA8Y0eb55yf
6LzAz2G5kNfVDbK1KLg8tzKSE6+QaibncawWOblekxQOnwwTdVN3qkWK834X
fc59v0lWdgw8q4V0tvLGmxw97k/uaDyurEWghb2NC0evBE0l6ODPWrT0u+de
5PiRFtP37Y9EHY6sFffawPGLkH1EJOnUIeWepg6D42fXS93nZ23qoDd+zMTg
A4kbCvOzAg/rEECIIqeRBO/rtL+LCurg/iXTYrGexPb/reKXEayHGp/pjBon
n3Xq1ZZNGvWQWbm8i8bJt2W2S8k903qY65WYjHHqIaRgwPFLWj3abfzydr4n
obA7vCGsrR624Z6FWSUkikuOKB1arsenw+7rqZz6Gi3P6E0+0YA1LnvD3XNJ
eOpe0jr3bwPOhAubBb0hsaZG8rHQiwa0ruZmemaQ0G1wO2I/3YB9gddUZF6T
iOvQy94W3ojNsKlWeUZC8xxL5GtJI2K3NvY5RpJo/PTmSsRwIzZIrHWN57yn
xYG1MvOaTTBMG/IqDiBhPPbNr7S7CR+7Zc4MuZAQIb0vHF3fDB2D2IUDRpx6
sDUxVzvSDDUBPdOTJzl62tUsV91ohmu38oNjeiT2p3ZZ9b5rBkl5tV8AJIpS
o/IL1VtwWa8gLo/TPyaMxkuPf2jB9YvGLZRlNs6kPGm4tbIVGtam/9ZFshFz
8b7BFflW3K3QjFx4yMaQ+D9N5zRbMUBs6/3Lnw0Hj4PN+y62Ym7e0Bt32Qgw
nGgVyGhFD1MglrzIxrvlg5+eG7QhN3oDw2cjG4qnJ0ergtpBLFRbRb9mgeZ5
dM/Vl+2o3xz/7HscC2IZ8UHChe0wYXcub45iYUnQSP30UDt6VNr6on1YaCkv
vNW/qwNkwV/fJC+xcFfDm73wrQMtkUMNT6RY+ECVlFQnupAZoB2Vc38Zzh92
4+lMD4JuL3XMH2Nibd6qfi6uAYQxrAiLsQUUDOk2NusMgV9jIbPScg6VdrF/
mY4PI+92k4UX7wxmlfZRM/75jvosgYjbi7/AvZgu9pfiGLaXSwTlfZuCFmlZ
YJQ5DjnnUKqW6zgafXZ+qFGdgqJvTkeP4w/IPvq5mDo5DZ42JeFnHiP4OT/Q
36HxG84z/lfPCg4jcaykXvThH4hkdMesSf0C0XWvp4aHZ7BL/5+1YdsHEGyb
fyVeYQ4TbkKdUYxezBHpw9c852GvmLl82qMbt7fT89ZULeD4/ERwAr0DA5n0
oI/yS7hl8nzX4U1tYNq1P1e5y8Rdh9UX3nxrweYDAuwrJcsIiVtNjxP9gKMJ
8lez17Lxb2OFJMO5Hs7rLDZ84fwLP9/xuT/wYkBt/IxI1wkKUenb6qk0RocE
dVqQvkQhiquPiEzaV4K37HnWxhguYtMgM5DbvBzXd5b0CB3nJhr9HKPP1JYi
Xe9y/Ps5biJYRNWpw6wIsz9pYiNRPITqYLeHi18B8o2O8kQc4iUW+BtufmzM
hecx3xd5I7zEnMHu6KygbMh/1u9+5ctH2G837VRWzsIebZ8I6e38xGx1f1eb
WTourG9e5GrjJ7aUaF0a1U7BbH3IkKO3AJGc9LLz0I4kPOU1v22oIEhMl9DC
D+YlQKI/P4GbLkhE/6DlOfvFg8/D23i3kxARlj2dGN0bA0qqedaQuDARrDSV
QrV+hpvRWSHilcJEt1v/lnixKLzb7C+46oYIEe9U+oK+NRyr9G+q3RddQWgp
uHeNfniEvi0tba6lK4g+A0EJ95UheBMHhWHzlURl5X5KrV4ALmZprVrHXkkI
a6vb8/L4wcv3pXdfmijBjuT3edN/Hxmj656LGlAJOVtTTa9jXvCP9bXsP0kl
iv0+6Sbv84K14YRi5mkqYXn3tHbrdi/IlJa+OWFCJVLKVCv2rvNCYKhZTfBl
KuHieJSWNuyJa1rPfgm7Ugn3vryBvXs9scFH8phAMpUQC/o6OzrtAfYu95Vd
KVRCaqrtV0KfB3omvrYmp1MJg/tjrKu1HnhkknvxSDaV0IgT15CI9wCpanjL
t5RKeDGTLSZOeaDvY2gcTxuHySbq/7Ld8dZv3qqtg0r4vx11koxzR8ReC5VX
3VRCgfkw6EGgO44nqecd7OfEW/u2OcTKHcUuTXXeP6iEo1A6D22NO6K2aIae
HuesczpoF7c7nIZijOWnqIRM9OrYF1Nu2GRgP1A+QyWGr6oYnqpzAy9Xe+Kj
eSrBO5z7Q6vADYP5e+0sl6jEcuSGhU2v3FBq92qrBouzP3uji+IjNzyRFZkl
SSqRt/qatZqHG/4PAbNBjA==
      "]]}, 
    {GrayLevel[0], Thickness[0.003], Dashing[{0.05}], LineBox[CompressedData["
1:eJwVlHk01esXxpE4iENokCGRUpKKdEXPNxppcsyzynBJhkq4Jam4xugmmUKm
isxTxmTMlFmUIcJ1M2Z2zjf9zu+Pd73rs/a79t7P8+61Ja840azZWFhYPjDP
/29N6/G2iv9cj+WUlx9iZZkFu4aI8+BWXTRtetHae3IWh+IiYnK3WuGEY8iP
kwGz0Gr+nPNi6y2Eefq/pfP9hIHVctk/Wx/BfN9gbAFlDtUaIoVVMb5IDRM2
5T0xBwUptawFCX8cdLtlqnRvDpThBwn6Mo9xyvl4m+DMHPr3/60RvDUMyia/
Yoqr5hEWt6Vip8kzxG94TZ5bmocmNVW1PCYcTV0GqkO7FlAw3aQ0IxEJGUcO
f2m/BTxO37hbWyYW5z1TkxPUFhEvfNE3YGsSvG7nxNy6v4Q7zc+r9YuT0Gqc
vWKcvAR9n29sUibJyGvUsvWvX8KGRRevkpgUmKjomzdRl+HeGeY+KfEGR2z7
lE+HLUMnqL/gXcUbTNm8uNiYuwz5EzKLjy6nQvP7O5ns9mWM5Ba6iCWm4cn2
bd7pfCvQfvrF/oJMBnrPJqvne61ATkvqjUhdBl45HlMIi1oBZZ3Dv2O2mXCS
fCv8I28FFkVr2e91s1BaGH2GfXwFwrKh8obh2aCXG08fOLMKb0ruLv+teQgI
Nr97em4Ve04/8ctxzoMhLeaxIicd7T5O/32ty0Nkhijfq210SK+TS5O/nQ+Z
z5++S2vQUfsrSb6zvQAnuB6iLIgOJ9WHIb9kCyE+cc2eGkvHljuXZ2W8CxE/
s7C8lEGH3YpYjsf+dwhsu+AQ3ELHhvlwJYmgIpSJxLJRNjCQf8A1/Mz3IuhQ
aO1KIgyYO+ssu6gUIypgxp1jNwOZU9Si6vFiWC6GXglXZ4A27qdqf7IUl3YF
xkXeZIAhY/viaUwpzNQNDDm9GEiyPrlWOl8Kt4BnelIBDCwOs1ZQE8qQ2lN5
8VocAxH9f2nkr5VjwCBRw7yWgeOiRkkDeu9Ba/568XILAz+MlddT0t8jb9LE
RrSHAfFJj6vp+yrASlHf/X6cgRs8/wmqG1Wg9EIA65tZBmr3GFZ3P6rAAFXs
+MUVBpzsDu9k6atAJS1lcxcHiWq/5K4wzg9YZRnNK+AlseW1kK/soQ+IED5c
YyhEomJsbowW8AH5ompbh7eT2GiV+Tr5SCXuku5hUsokbB6KG6lYVaJ7/6bZ
HaokShKCuVpCKmF9pHz9D4KE1dA1+5WxSogqGxS2nyXxjuWrSPDGKoiIKy4t
niexYbtmo+SxKnxs36Y0ok0i33y3nNazKmh+02iXNiLBfe9532BFFfyNigrd
TUmYv+AIvjVZhQ56XVqUBYmcUlc1ri3VmKmatwu8QoKjb2TqhUY14i4npmpZ
kzBm6MQedKrGvbcKUn22JDJFqi7URVWDt3zFR82ehKHRy8zZn9WI999W4+pI
YuarLneCSA2UnVP5FJxJ+JpTrHU0ahAo8CS8yoWE6FDJe3aHGhTlNAwr3CSR
e9VJpCCsBs8lL7q53yKhObbD1basBtM00e4oVxLf/uxu2TJWA4V6eEXcJuE2
4b+nga8WCtWDsy5uJPgc1XzuKNeiVfXEq13uJJJnZwflLGsh93ZQtJjJqjeT
VAb8aiH80qBB1oNEx6LBs5DsWgRIB8u4MdnenWeW+FKLL9NJKQlMZmWUa86x
1aH1OrX8LZMjPG8kJ+6tw43Y0IFnTJZnkWHR062DXvFpd3Mm1zzoNebwrMNy
UcEqB5NN1wfnFybXoSK9viWEWX/ub4Lf7lMdNk33W68y+/XnXrAXWa5DrlT9
zhNM3h78qqZR4iPGZL+5OTP1FVJNtnue+Yju+l+V95j6L/zDd0fe5SPaaf4O
Tkx/RoUquwYjPyKc17NHnenf3eeuCk8qP6IryMFulemvoIhsoPrERyj0Bdx/
yvQ/NaZvdF6wHn7BWZ4CTiQ+v9SI1reuR5BDR0LxNRKO0suLnI/robhp7uGY
HQn2V6mXigrqEWdkU7bM/O+DbwU4RCkNaI/78KLxKol6+RrLZoUGBPL3zj++
TMIy273knlEDPLSzWf5gzlNwwaDzUGoD7tBFQtWNSYxXpH9NOd8Ii9c7vRUv
kvDSuHzY8HYjijZ1hx4+R2JTrdATrrhGJIn590sy51uj8c4ph9lGWDG4zfLV
ScR2nc0+8LQJJ7s7OXoUSSgZ/uL5XtKECL29W+QOkGj6kmUTNtIERV3vtGv7
SKwObhZdVmrGSB23XcZOEro/Rn1Le5rx6Byfz1lhEjy/vU1Pi7dgLMivgPcn
c1/YGZjLnWoBVzwRfmmSAelOOUsBR2Y8xen+w38ZOPbm89WvZS2w6BA7VdzP
QNGb8PxC+Vao8s0puNQzMKUzWar1qRX+VWlm+2MZ0Hv9vPEmbzssj7rPyxxj
IMbswTkbyXYUD43N1igzMLzxerOhUjs8WW08jA8w94mneouaWTui3aNKrKQZ
8KdNtXOmtyPbz3aAlZuBMlL9S/S5Dphw/ZK+20HHTu3p8arAToSud5TXtKRD
xOu0iu3LTpTpN/gqG9LBnx4fyF3YiSm2GX6xS3TQKTry2sOdkFWmHW0DHa0V
hTcHjnSB8+RvwyFxOv5S8F5bGe1ClSanQMnXVXyiCgnJE59xytdlVVh7FW6f
/kDEQi+E67oi/favYHOewAAr6yBc/y1I2cW6hIJhjaYW1WFcN6q2KHg7j0r7
F9uMJkcwPG54/8LDn1iUUaOmX/8X8tx1oVu0ZsC2msa/becPHDZOjvSNmsDh
35YFOhmT+CKnH0LeG0fTI8VPtXtmMK/iUvOpYhQSoROrb6ZnMSQunWSz5Tsm
lgcHuhTm4C7tsfnH929I+lHSwPd4HrdfPztEC+wHn9irmZGRBdjxHTdzGOpF
kF2+Tbz0EvimJHIWv3ZjiUgb+dNrGfrGucl2yx24dbA6b1PVCp7d7TUxDm/D
YEZ1YJskHQ087XwiiZ/AsO+Mlv2LgetXFQ7wljZg73HONZsSEnsW3ulc/bsO
pxMkbbM3r0G/MqU52r0abmIWO4ZMf2Pi3JH9DksfIDepx/P5PAux4c77Ur2w
9xCkzlKq6SzEkeUHMaccS8D+PjpTKoaVeGrlxtjO+Q7XFEt6ubTYCM3vT7YP
1ech7eyV+PIlNsKjIVpphTUHixMi/GPh64g+Xn01s1uZyNc5vS7sBDsxvTtw
Qkw0DV5nfOLyxtiJSzsommeCX0GyX7Mn0Wc9wW+6Kl3gkQQV5UdhWw9yEA/G
Nu9VCnwJU/GWVdYODkJoSbHXTjMWiw3Bw87enETewh3ewNJIRLCb36JJUwjx
0sFzdezhEBzIT2CrphDTr603tLX+g/We3rp/uHARoYUiL9Ueh4DljXnm8EZu
oucPCvkyOgA3ojKDN1ZyE00RkfVnZn1QttePIuDIQyTtoJ7SWfGGgOYNuQd8
GwiFkUSfqPue6NvX2uFRuoFYGSl8VHPDDVmxkB4x5yUoEulcZMgNmGUeFhBb
4yVauTppF1occN/npXdfKh/B35CruUaxRvq4WDTfOSpx3/Ls1elYM/i98LEc
uEAlFC6qCP91zQxWtKmdGdpUgniZ82D3ETOIlpZmnTegEqHT5PGpNlMEhJjU
Bl2hEhWxUQpCnKb483DkT24PZj62XaO1bsbY8UjoDGcKlZiVve2lcsMAa0fu
8n5+TSVYEtbfX1E3QO/U9/aUNGZ+o/r+bkEDhBrkmp3KphKWz6psF/L18XsP
7aZPKZW4FO1dmMXQQ19bSOy6DioRL7XqKh6si3e+y1c7uqhE1iGuxl4LXYQd
tZBN7GHmC+IxyzuoC61k+Tz1AWY9L5mftT06KHZvrvf+j0rwLz2YtJDRQfg+
pRDtSWb/yllHBek0uAzH6ErOMPVNahwdbaZh9zmHwYoFJgvycIy60sDO2pkU
ukwlWlmCMjZq0vAt/6i9JZ1KfNPiqzQXp6HUPnG/wi/m+7GL++vntPFcgmfx
928qsf335lHtOm38D4IC6rU=
      "]]}}, InsetBox[
    StyleBox[Cell[TextData[{
      StyleBox["MWCNTs+F",
       FontFamily->"Times New Roman",
       FontSize->24,
       FontColor->RGBColor[1, 0, 1]],
      Cell[BoxData[
       FormBox[
        SubscriptBox["e", "3"], TraditionalForm]],
       FontSize->24,
       FontColor->RGBColor[1, 0, 1]],
      Cell[BoxData[
       FormBox[
        SubscriptBox["O", "4"], TraditionalForm]],
       FontSize->24,
       FontColor->RGBColor[1, 0, 1]],
      StyleBox["+",
       FontFamily->"Times New Roman",
       FontSize->24,
       FontColor->RGBColor[1, 0, 1]],
      Cell[BoxData[
       FormBox[
        SubscriptBox["H", "2"], TraditionalForm]],
       FontSize->24,
       FontColor->RGBColor[1, 0, 1]],
      StyleBox["O",
       FontFamily->"Times New Roman",
       FontSize->24,
       FontColor->RGBColor[1, 0, 1]],
      StyleBox[".",
       FontFamily->"Times New Roman",
       FontSize->24]
     }],
      GeneratedCell->False,
      CellAutoOverwrite->False,
      CellBaseline->Baseline,
      TextAlignment->Left],
     FontSize->10,
     Background->GrayLevel[1.]], {2.024972161160593, 2.2656721507585296`}, {
    Left, Baseline},
    Alignment->{Left, Top}], 
   {Thickness[0.0026302679918953813`], StrokeForm[Hue[0.67, 0.6, 0.6]], 
    EdgeForm[RGBColor[0., 0., 0.]], EdgeForm[None], 
    LineBox[{{1.9961707702288631`, 2.2942114699486327`}, {1.4891949606996988`,
      2.29282411585986}}]}, InsetBox[
    StyleBox[Cell[TextData[{
      StyleBox["SWCNTs+F",
       FontFamily->"Times New Roman",
       FontSize->24,
       FontColor->RGBColor[0.5, 0, 0.5]],
      Cell[BoxData[
       FormBox[
        SubscriptBox["e", "3"], TraditionalForm]],
       FontSize->24,
       FontColor->RGBColor[0.5, 0, 0.5]],
      Cell[BoxData[
       FormBox[
        SubscriptBox["O", "4"], TraditionalForm]],
       FontSize->24,
       FontColor->RGBColor[0.5, 0, 0.5]],
      StyleBox["+",
       FontFamily->"Times New Roman",
       FontSize->24,
       FontColor->RGBColor[0.5, 0, 0.5]],
      Cell[BoxData[
       FormBox[
        SubscriptBox["H", "2"], TraditionalForm]],
       FontSize->24,
       FontColor->RGBColor[0.5, 0, 0.5]],
      StyleBox["O.",
       FontFamily->"Times New Roman",
       FontSize->24,
       FontColor->RGBColor[0.5, 0, 0.5]]
     }],
      GeneratedCell->False,
      CellAutoOverwrite->False,
      CellBaseline->Baseline,
      TextAlignment->Left],
     FontSize->10,
     Background->GrayLevel[1.]], {2.070003927187892, 1.9309180793760141`}, {
    Left, Baseline},
    Alignment->{Left, Top}], 
   PointBox[{2.0126907704258747`, 1.9769467640484453`}], 
   PointBox[{1.9144396445481315`, 1.9769467640484453`}], 
   PointBox[{1.791625737200952, 1.9769467640484453`}], 
   PointBox[{1.6851870175000632`, 1.9769467640484453`}], InsetBox[
    StyleBox[Cell[TextData[{
      StyleBox["F",
       FontFamily->"Times New Roman",
       FontSize->24,
       FontColor->RGBColor[0, 0, 1]],
      Cell[BoxData[
       FormBox[
        SubscriptBox["e", "3"], TraditionalForm]],
       FontSize->24,
       FontColor->RGBColor[0, 0, 1]],
      Cell[BoxData[
       FormBox[
        SubscriptBox["O", "4"], TraditionalForm]],
       FontSize->24,
       FontColor->RGBColor[0, 0, 1]],
      StyleBox["+",
       FontFamily->"Times New Roman",
       FontSize->24,
       FontColor->RGBColor[0, 0, 1]],
      Cell[BoxData[
       FormBox[
        SubscriptBox["H", "2"], TraditionalForm]],
       FontSize->24,
       FontColor->RGBColor[0, 0, 1]],
      StyleBox["O.",
       FontFamily->"Times New Roman",
       FontSize->24,
       FontColor->RGBColor[0, 0, 1]]
     }],
      GeneratedCell->False,
      CellAutoOverwrite->False,
      CellBaseline->Baseline,
      TextAlignment->Left],
     FontSize->10,
     Background->GrayLevel[1.]], {2.0986605055689003`, 1.6296394160655512`}, {
    Left, Baseline},
    Alignment->{Left, Top}], 
   {Thickness[0.003], Dashing[{0.05}], StrokeForm[RGBColor[1, 0, 0]], 
    EdgeForm[RGBColor[0., 0., 0.]], EdgeForm[None], 
    LineBox[{{2.045441145718456, 1.7091435077724781`}, {1.963565207487003, 
     1.7091435077724786`}}]}, 
   {Thickness[0.003], Dashing[{0.05}], StrokeForm[RGBColor[1, 0, 0]], 
    EdgeForm[RGBColor[0., 0., 0.]], EdgeForm[None], 
    LineBox[{{1.8898768630786953`, 1.7091435077724781`}, {1.767062955731516, 
     1.7091435077724786`}}]}, 
   {Thickness[0.003], Dashing[{0.05}], StrokeForm[RGBColor[1, 0, 0]], 
    EdgeForm[RGBColor[0., 0., 0.]], EdgeForm[None], 
    LineBox[{{1.6606242360306274`, 1.7091435077724781`}, {1.5214351410371576`,
      1.7091435077724786`}}]}, 
   PointBox[{1.570560703976029, 1.9769467640484453`}], 
   PointBox[{1.4723095780982858`, 1.9685779122898213`}], InsetBox[
    StyleBox[Cell[TextData[StyleBox["k=0.10,0.12,0.13.",
      FontFamily->"Times New Roman",
      FontSize->24,
      FontColor->RGBColor[0, 0, 1]]],
      GeneratedCell->False,
      CellAutoOverwrite->False,
      CellBaseline->Baseline,
      TextAlignment->Left],
     FontSize->10,
     Background->GrayLevel[1.]], {1.7547815649967982`, 0.5333198356858104}, {
    Left, Baseline},
    Alignment->{Left, Top}], 
   {Thickness[0.003], Dashing[{0.05}], EdgeForm[{GrayLevel[0.], Opacity[1.], 
    Thickness[0.003], Dashing[{0.05}]}], EdgeForm[None], 
    ArrowBox[{{1.701562205146354, 0.4538157439788819}, {1.5132475472140123`, 
     0.13579937715117119`}}]}},
  AspectRatio->NCache[GoldenRatio^(-1), 0.6180339887498948],
  Axes->{False, True},
  AxesLabel->{None, None},
  AxesOrigin->{0, 0},
  BaseStyle->{FontFamily -> "Times", FontSize -> 24},
  Frame->True,
  FrameLabel->{
    FormBox["\[Eta]", TraditionalForm], 
    FormBox[
    "\"\\!\\(\\*\\nStyleBox[\\\"f\\\",\\nFontSize->24,\\nFontSlant->\\\"\
Italic\\\"]\\)\\!\\(\\*\\nStyleBox[\\\"'\\\",\\nFontSize->24,\\nFontSlant->\\\
\"Italic\\\"]\\)\\!\\(\\*\\nStyleBox[\\\"(\\\",\\nFontSize->24]\\)\\!\\(\\*\\\
nStyleBox[\\\"\[Eta]\\\",\\nFontFamily->\\\"Courier \
New\\\",\\nFontSize->24]\\)\\!\\(\\*\\nStyleBox[\\\")\\\",\\nFontSize->24]\\)\
\"", TraditionalForm]},
  ImagePadding->{{66., 1.1}, {64., 7.605733}},
  ImageSize->Large,
  Method->{},
  PlotRange->{{-0.08333324829931973, 
   4.083333248299319}, {-0.08282206112766656, 2.549328245711193}},
  PlotRangeClipping->True,
  PlotRangePadding->Automatic]], "Input",
 CellChangeTimes->{{3.7871326300651045`*^9, 3.7871328695095143`*^9}, {
  3.7871329332041893`*^9, 3.7871329947206907`*^9}, {3.787284721384568*^9, 
  3.787284744870803*^9}}],

Cell[BoxData[
 RowBox[{"Show", "[", 
  RowBox[{"%193", ",", 
   RowBox[{"ImageSize", "\[Rule]", "Large"}]}], "]"}]], "Input",
 NumberMarks->False]
},
WindowSize->{1350, 631},
WindowMargins->{{0, Automatic}, {Automatic, 0}},
FrontEndVersion->"9.0 for Microsoft Windows (64-bit) (January 25, 2013)",
StyleDefinitions->"Default.nb"
]
(* End of Notebook Content *)

(* Internal cache information *)
(*CellTagsOutline
CellTagsIndex->{}
*)
(*CellTagsIndex
CellTagsIndex->{}
*)
(*NotebookFileOutline
Notebook[{
Cell[CellGroupData[{
Cell[580, 22, 109723, 2183, 7470, "Input"],
Cell[110306, 2207, 1128, 19, 21, "Message"],
Cell[111437, 2228, 38294, 648, 268, "Output"]
}, Open  ]],
Cell[149746, 2879, 146, 4, 31, "Input"],
Cell[149895, 2885, 42586, 785, 397, "Input"],
Cell[192484, 3672, 145, 4, 31, "Input"],
Cell[192632, 3678, 33472, 634, 397, "Input"],
Cell[226107, 4314, 144, 4, 31, "Input"],
Cell[226254, 4320, 32846, 617, 397, "Input"],
Cell[259103, 4939, 145, 4, 31, "Input"],
Cell[259251, 4945, 45137, 826, 401, "Input"],
Cell[304391, 5773, 146, 4, 31, "Input"]
}
]
*)

(* End of internal cache information *)
