# Supplementary material for: Darcy-Forchheimer hybrid nanofluid flow over a stretching curved surface with heat and mass transfer
Source: PLoS One. 2021 May 7;16(5):e0249434. doi: 10.1371/journal.pone.0249434 (PMC8104385; doi:10.1371/journal.pone.0249434)
Supplement: S1 Data — (ZIP) [file pone.0249434.s001.zip › Sh+Sc-K.nb]

(* Content-type: application/vnd.wolfram.mathematica *)

(*** Wolfram Notebook File ***)
(* http://www.wolfram.com/nb *)

(* CreatedBy='Mathematica 10.0' *)

(*CacheID: 234*)
(* Internal cache information:
NotebookFileLineBreakTest
NotebookFileLineBreakTest
NotebookDataPosition[       158,          7]
NotebookDataLength[     81732,       1622]
NotebookOptionsPosition[     81191,       1601]
NotebookOutlinePosition[     81534,       1616]
CellTagsIndexPosition[     81491,       1613]
WindowFrame->Normal*)

(* Beginning of Notebook Content *)
Notebook[{

Cell[CellGroupData[{
Cell[BoxData[
 RowBox[{"\[IndentingNewLine]", 
  RowBox[{
   RowBox[{
    RowBox[{
     RowBox[{"u1", "[", 
      RowBox[{
      "\[CapitalGamma]_", ",", "\[Phi]1_", ",", "\[Phi]2_", ",", "Sc_"}], 
      "]"}], "=", 
     RowBox[{"0.975`6.", "+", 
      RowBox[{
      "0.01666666666666666666666666666666666667`6.", " ", "Sc", " ", 
       "\[CapitalGamma]"}], "+", 
      RowBox[{"0.025`6.", " ", "\[Phi]1"}], "+", 
      RowBox[{"0.025`6.", " ", "\[Phi]2"}], "-", 
      RowBox[{"0.025`6.", " ", "\[Phi]1", " ", "\[Phi]2"}]}]}], ";"}], 
   "\[IndentingNewLine]", 
   RowBox[{
    RowBox[{
     RowBox[{"u2", "[", 
      RowBox[{
      "\[CapitalGamma]_", ",", "\[Phi]1_", ",", "\[Phi]2_", ",", "Sc_"}], 
      "]"}], "=", 
     RowBox[{"0.975`6.", "+", 
      RowBox[{
      "0.01666666666666666666666666666666666667`6.", " ", "Sc", " ", 
       "\[CapitalGamma]"}], "+", 
      RowBox[{"0.025`6.", " ", "\[Phi]1"}], "+", 
      RowBox[{"0.025`6.", " ", "\[Phi]2"}], "-", 
      RowBox[{"0.025`6.", " ", "\[Phi]1", " ", "\[Phi]2"}]}]}], ";"}], 
   "\[IndentingNewLine]", 
   RowBox[{
    RowBox[{
     RowBox[{"u3", "[", 
      RowBox[{
      "\[CapitalGamma]_", ",", "\[Phi]1_", ",", "\[Phi]2_", ",", "Sc_"}], 
      "]"}], "=", 
     RowBox[{"0.975`6.", "+", 
      RowBox[{
      "0.01666666666666666666666666666666666667`6.", " ", "Sc", " ", 
       "\[CapitalGamma]"}], "+", 
      RowBox[{"0.025`6.", " ", "\[Phi]2"}]}]}], ";"}], "\[IndentingNewLine]", 
   RowBox[{"<<", "\"\<PlotLegends`\>\""}], "\n", 
   RowBox[{
    RowBox[{"w1", "=", 
     RowBox[{"Plot", "[", 
      RowBox[{
       RowBox[{"{", 
        RowBox[{
         RowBox[{"u1", "[", 
          RowBox[{"\[CapitalGamma]", ",", "0.1", ",", ".1", ",", "0.2"}], 
          "]"}], ",", 
         RowBox[{"u1", "[", 
          RowBox[{"\[CapitalGamma]", ",", "0.1", ",", ".1", ",", "0.4"}], 
          "]"}], ",", 
         RowBox[{"u1", "[", 
          RowBox[{"\[CapitalGamma]", ",", "0.1", ",", ".1", ",", "0.6"}], 
          "]"}]}], "}"}], ",", 
       RowBox[{"{", 
        RowBox[{"\[CapitalGamma]", ",", "1", ",", "4"}], "}"}], ",", 
       RowBox[{"PlotRange", "\[Rule]", "All"}], ",", 
       RowBox[{"BaseStyle", "\[Rule]", 
        RowBox[{"{", 
         RowBox[{
          RowBox[{"FontFamily", "\[Rule]", "\"\<Times\>\""}], ",", 
          RowBox[{"FontSize", "\[Rule]", "24"}]}], "}"}]}], ",", 
       RowBox[{"AxesOrigin", "\[Rule]", 
        RowBox[{"{", 
         RowBox[{"0", ",", "0"}], "}"}]}], ",", "\[IndentingNewLine]", 
       RowBox[{"PlotStyle", "\[Rule]", 
        RowBox[{"{", 
         RowBox[{
          RowBox[{"{", 
           RowBox[{
            RowBox[{"Thickness", "[", "0.003", "]"}], ",", 
            RowBox[{"Dashing", "[", 
             RowBox[{"{", "0.001", "}"}], "]"}], ",", "Red"}], "}"}], ",", 
          RowBox[{"{", 
           RowBox[{
            RowBox[{"Thickness", "[", "0.003", "]"}], ",", 
            RowBox[{"Dashing", "[", 
             RowBox[{"{", "0.001", "}"}], "]"}], ",", "Magenta"}], "}"}], ",", 
          RowBox[{"{", 
           RowBox[{
            RowBox[{"Thickness", "[", "0.003", "]"}], ",", 
            RowBox[{"Dashing", "[", 
             RowBox[{"{", "0.001", "}"}], "]"}], ",", "Black"}], "}"}]}], 
         "}"}]}]}], "]"}]}], ";"}], "\[IndentingNewLine]", 
   RowBox[{
    RowBox[{"w2", "=", 
     RowBox[{"Plot", "[", 
      RowBox[{
       RowBox[{"{", 
        RowBox[{
         RowBox[{"u2", "[", 
          RowBox[{"\[CapitalGamma]", ",", "0.11", ",", ".1", ",", "0.2"}], 
          "]"}], ",", 
         RowBox[{"u2", "[", 
          RowBox[{"\[CapitalGamma]", ",", "0.11", ",", ".1", ",", "0.4"}], 
          "]"}], ",", 
         RowBox[{"u2", "[", 
          RowBox[{"\[CapitalGamma]", ",", "0.11", ",", ".1", ",", "0.6"}], 
          "]"}]}], "}"}], ",", 
       RowBox[{"{", 
        RowBox[{"\[CapitalGamma]", ",", "1", ",", "4"}], "}"}], ",", 
       RowBox[{"PlotRange", "\[Rule]", "All"}], ",", 
       RowBox[{"BaseStyle", "\[Rule]", 
        RowBox[{"{", 
         RowBox[{
          RowBox[{"FontFamily", "\[Rule]", "\"\<Times\>\""}], ",", 
          RowBox[{"FontSize", "\[Rule]", "24"}]}], "}"}]}], ",", 
       RowBox[{"AxesOrigin", "\[Rule]", 
        RowBox[{"{", 
         RowBox[{"0", ",", "0"}], "}"}]}], ",", "\[IndentingNewLine]", 
       RowBox[{"PlotStyle", "\[Rule]", 
        RowBox[{"{", 
         RowBox[{
          RowBox[{"{", 
           RowBox[{
            RowBox[{"Thickness", "[", "0.003", "]"}], ",", 
            RowBox[{"Dashing", "[", 
             RowBox[{"{", "0.01", "}"}], "]"}], ",", "Red"}], "}"}], ",", 
          RowBox[{"{", 
           RowBox[{
            RowBox[{"Thickness", "[", "0.003", "]"}], ",", 
            RowBox[{"Dashing", "[", 
             RowBox[{"{", "0.01", "}"}], "]"}], ",", "Magenta"}], "}"}], ",", 
          RowBox[{"{", 
           RowBox[{
            RowBox[{"Thickness", "[", "0.003", "]"}], ",", 
            RowBox[{"Dashing", "[", 
             RowBox[{"{", "0.01", "}"}], "]"}], ",", "Black"}], "}"}]}], 
         "}"}]}]}], "]"}]}], ";"}], "\[IndentingNewLine]", 
   RowBox[{
    RowBox[{"w3", "=", 
     RowBox[{"Plot", "[", 
      RowBox[{
       RowBox[{"{", 
        RowBox[{
         RowBox[{"u3", "[", 
          RowBox[{"\[CapitalGamma]", ",", "0.1", ",", ".1", ",", "0.2"}], 
          "]"}], ",", 
         RowBox[{"u3", "[", 
          RowBox[{"\[CapitalGamma]", ",", "0.1", ",", ".1", ",", "0.4"}], 
          "]"}], ",", 
         RowBox[{"u3", "[", 
          RowBox[{"\[CapitalGamma]", ",", "0.1", ",", ".1", ",", "0.6"}], 
          "]"}]}], "}"}], ",", 
       RowBox[{"{", 
        RowBox[{"\[CapitalGamma]", ",", "1", ",", "4"}], "}"}], ",", 
       RowBox[{"PlotRange", "\[Rule]", "All"}], ",", 
       RowBox[{"BaseStyle", "\[Rule]", 
        RowBox[{"{", 
         RowBox[{
          RowBox[{"FontFamily", "\[Rule]", "\"\<Times\>\""}], ",", 
          RowBox[{"FontSize", "\[Rule]", "24"}]}], "}"}]}], ",", 
       RowBox[{"AxesOrigin", "\[Rule]", 
        RowBox[{"{", 
         RowBox[{"0", ",", "0"}], "}"}]}], ",", "\[IndentingNewLine]", 
       RowBox[{"PlotStyle", "\[Rule]", 
        RowBox[{"{", 
         RowBox[{
          RowBox[{"{", 
           RowBox[{
            RowBox[{"Thickness", "[", "0.003", "]"}], ",", 
            RowBox[{"Dashing", "[", 
             RowBox[{"{", "0.05", "}"}], "]"}], ",", "Red"}], "}"}], ",", 
          RowBox[{"{", 
           RowBox[{
            RowBox[{"Thickness", "[", "0.003", "]"}], ",", 
            RowBox[{"Dashing", "[", 
             RowBox[{"{", "0.05", "}"}], "]"}], ",", "Magenta"}], "}"}], ",", 
          RowBox[{"{", 
           RowBox[{
            RowBox[{"Thickness", "[", "0.003", "]"}], ",", 
            RowBox[{"Dashing", "[", 
             RowBox[{"{", "0.05", "}"}], "]"}], ",", "Black"}], "}"}]}], 
         "}"}]}]}], "]"}]}], ";"}], "\[IndentingNewLine]", 
   RowBox[{"Show", "[", 
    RowBox[{
     RowBox[{"{", 
      RowBox[{"w1", ",", "w2", ",", "w3"}], "}"}], ",", 
     RowBox[{"PlotRange", "\[Rule]", "All"}], ",", 
     RowBox[{"Frame", "\[Rule]", "True"}], ",", 
     RowBox[{"FrameLabel", "\[Rule]", 
      RowBox[{"{", 
       RowBox[{
        StyleBox["K",
         FontFamily->"Courier New",
         FontSize->24], ",", "\"\<\!\(\*
StyleBox[\"(\",
FontFamily->\"Courier New\",
FontSize->24]\)\!\(\*
StyleBox[FractionBox[\"Re\", \"2\"],
FontFamily->\"Courier New\",
FontSize->24]\)\!\(\*
StyleBox[SuperscriptBox[\")\", FractionBox[
RowBox[{\"-\", \"1\"}], \"2\"]],
FontFamily->\"Courier New\",
FontSize->24]\)\!\(\*
StyleBox[\"Sh\",
FontFamily->\"Courier New\",
FontSize->24]\)\>\""}], "}"}]}], ",", 
     RowBox[{"Axes", "\[Rule]", 
      RowBox[{"{", 
       RowBox[{"False", ",", "True"}], "}"}]}]}], "]"}], 
   "\[IndentingNewLine]", 
   RowBox[{
   "\[Lambda]_", ",", "\[Phi]1_", ",", "\[Phi]2_", ",", "Pr_", ",", "A_", ",",
     "\[CapitalGamma]_", ",", "Sc_"}]}]}]], "Input",
 CellChangeTimes->{{3.7215660274516416`*^9, 3.721566040349787*^9}, {
   3.7215660977220354`*^9, 3.721566411299962*^9}, {3.7217140979679117`*^9, 
   3.7217141382352147`*^9}, {3.7217141744782877`*^9, 
   3.7217142351327567`*^9}, {3.7217142913909745`*^9, 
   3.7217143138822613`*^9}, {3.7217143443090014`*^9, 3.721714401441269*^9}, {
   3.721714490604369*^9, 3.721714498725834*^9}, {3.721714559828328*^9, 
   3.721714715861253*^9}, {3.72171481546695*^9, 3.721714827912662*^9}, {
   3.7217148741303053`*^9, 3.7217148859049788`*^9}, {3.721714920730971*^9, 
   3.7217150028106656`*^9}, {3.721715043835012*^9, 3.7217150602969537`*^9}, {
   3.721992236288072*^9, 3.721992356155928*^9}, {3.721992401347513*^9, 
   3.721992440421748*^9}, {3.7219924727905993`*^9, 3.7219926492456923`*^9}, {
   3.7333638987053666`*^9, 3.7333639503733215`*^9}, {3.7333639856553397`*^9, 
   3.733364003580365*^9}, {3.734701545392618*^9, 3.73470155958343*^9}, {
   3.7374696280768843`*^9, 3.7374696866802363`*^9}, {3.737469717001971*^9, 
   3.7374697817396736`*^9}, {3.737469814314537*^9, 3.7374698243581114`*^9}, {
   3.737469868886658*^9, 3.737469883880516*^9}, {3.73747010178998*^9, 
   3.73747011683784*^9}, {3.742801109877433*^9, 3.7428011239772387`*^9}, {
   3.7428012368116927`*^9, 3.742801403158207*^9}, {3.7428018436164*^9, 
   3.742801847479621*^9}, {3.742801906820015*^9, 3.7428019442901583`*^9}, {
   3.7428244706367598`*^9, 3.7428244874497213`*^9}, {3.7428249772087336`*^9, 
   3.74282505110196*^9}, 3.7428253443807344`*^9, 3.7428253814418545`*^9, {
   3.7428254676347847`*^9, 3.742825659545761*^9}, {3.742825710108653*^9, 
   3.742825726630598*^9}, {3.7428258252772408`*^9, 3.7428258845406303`*^9}, {
   3.7428259192486153`*^9, 3.742825920430683*^9}, 3.742826032039067*^9, {
   3.7428261450865326`*^9, 3.7428261588573203`*^9}, {3.742826616365488*^9, 
   3.7428266672003956`*^9}, {3.742826789868412*^9, 3.7428268217072334`*^9}, {
   3.7428268520229673`*^9, 3.742826956383936*^9}, {3.742826993364051*^9, 
   3.7428270220736933`*^9}, {3.742827256343093*^9, 3.7428272743101206`*^9}, {
   3.7428276868707175`*^9, 3.7428277375626173`*^9}, 3.7428278598406105`*^9, 
   3.7428281046706142`*^9, {3.7428281953728027`*^9, 3.742828216035984*^9}, {
   3.7428282572883434`*^9, 3.742828413748293*^9}, {3.742828569184183*^9, 
   3.742828636926058*^9}, {3.7428286858188543`*^9, 3.7428287005486965`*^9}, 
   3.742828792473954*^9, {3.742828855752574*^9, 3.742828858575735*^9}, {
   3.7428291281791553`*^9, 3.7428291440190616`*^9}, {3.7428292728974333`*^9, 
   3.7428292821899643`*^9}, {3.7428294123974123`*^9, 
   3.7428294408540397`*^9}, {3.7428295540865164`*^9, 
   3.7428295572576976`*^9}, {3.742829658933513*^9, 3.7428296693781104`*^9}, {
   3.74282978877594*^9, 3.742829821891834*^9}, {3.742829932568164*^9, 
   3.7428299767876935`*^9}, {3.742830164575434*^9, 3.7428301777041855`*^9}, {
   3.742830278165931*^9, 3.7428302857083626`*^9}, {3.7428304974704747`*^9, 
   3.7428305596040287`*^9}, 3.748051130767848*^9, {3.7480511899702344`*^9, 
   3.7480512061381593`*^9}, {3.7480512629834104`*^9, 3.748051355405697*^9}, {
   3.7480514237086034`*^9, 3.748051453946333*^9}, {3.7480515607504416`*^9, 
   3.7480515616344924`*^9}, {3.7480518074465523`*^9, 
   3.7480519287534904`*^9}, {3.748052158770646*^9, 3.7480521838410807`*^9}, 
   3.748052308774226*^9, 3.748052381271373*^9, {3.748052503644372*^9, 
   3.748052518889244*^9}, {3.748065138439912*^9, 3.7480651581030364`*^9}, {
   3.748065235732476*^9, 3.748065243327911*^9}, {3.7480653731173344`*^9, 
   3.7480653871651382`*^9}, {3.7480659361405373`*^9, 3.748065938995701*^9}, {
   3.7480661033671026`*^9, 3.7480661068853035`*^9}, {3.7480661877969313`*^9, 
   3.7480661892130127`*^9}, {3.7480665406911163`*^9, 
   3.7480665416531706`*^9}, {3.7480671771705203`*^9, 
   3.7480672099003925`*^9}, {3.748067752477426*^9, 3.748067763467055*^9}, {
   3.7480726954473696`*^9, 3.748072700449656*^9}, {3.7480728219126034`*^9, 
   3.74807287413559*^9}, {3.7480729828968105`*^9, 3.748073000777834*^9}, {
   3.7480734464583254`*^9, 3.748073502612537*^9}, {3.7480736250795417`*^9, 
   3.748073653764182*^9}, 3.7480737234921703`*^9, {3.748074182934449*^9, 
   3.748074186656662*^9}, {3.748074216851389*^9, 3.748074224108804*^9}, {
   3.7480816160218344`*^9, 3.7480817872786293`*^9}, {3.748081862726945*^9, 
   3.7480818968438964`*^9}, {3.7480822503831177`*^9, 3.748082251056156*^9}, {
   3.7480824334795904`*^9, 3.748082435095683*^9}, {3.748082536290471*^9, 
   3.748082552138377*^9}, {3.748083141474085*^9, 3.74808318422453*^9}, {
   3.7480832526094418`*^9, 3.7480832724005737`*^9}, {3.7480834329637575`*^9, 
   3.7480834502667475`*^9}, {3.7480835494324193`*^9, 3.748083580062171*^9}, {
   3.748084011439844*^9, 3.748084024459589*^9}, {3.748084113092659*^9, 
   3.748084113773698*^9}, {3.7480846985491447`*^9, 3.7480846996632085`*^9}, {
   3.760952638865754*^9, 3.760952660211975*^9}, {3.7609527862581844`*^9, 
   3.7609527986878953`*^9}, {3.7650756433394585`*^9, 3.765075647413692*^9}, {
   3.784427959367544*^9, 3.7844279794833884`*^9}, 3.7844280885889034`*^9, 
   3.7844281650989532`*^9, {3.784428197223035*^9, 3.7844282480899916`*^9}, {
   3.784428337219865*^9, 3.7844283670817432`*^9}, {3.784428416298113*^9, 
   3.7844284774638896`*^9}, 3.7844285082834625`*^9, {3.784428565341859*^9, 
   3.7844285882276125`*^9}, {3.7844286212213697`*^9, 
   3.7844286394047747`*^9}, {3.784428682752837*^9, 3.784428720438013*^9}, {
   3.784428858615838*^9, 3.7844288923785396`*^9}, 3.7844289500293903`*^9, {
   3.784428980314351*^9, 3.7844289842448373`*^9}, 3.784429068497503*^9, {
   3.784429177601116*^9, 3.7844291814379563`*^9}, {3.7844294358384094`*^9, 
   3.784429469270957*^9}, {3.784429517446143*^9, 3.7844295384599085`*^9}, {
   3.784429575312346*^9, 3.784429598360799*^9}, {3.7844296334797735`*^9, 
   3.7844296773644037`*^9}, {3.7844297227889147`*^9, 
   3.7844297329497375`*^9}, {3.784430412969553*^9, 3.784430438920147*^9}, {
   3.7844304800371776`*^9, 3.7844305697313037`*^9}, {3.784431000372513*^9, 
   3.7844310723230786`*^9}, {3.7844311354233303`*^9, 
   3.7844311785818853`*^9}, {3.7844312302277565`*^9, 
   3.7844312477578716`*^9}, {3.7844312846511993`*^9, 
   3.7844312929340467`*^9}, {3.784431379017812*^9, 3.7844314025468826`*^9}, {
   3.784431488471075*^9, 3.7844315295342503`*^9}, {3.7844315930733128`*^9, 
   3.7844316545728292`*^9}, {3.7844316952430553`*^9, 3.784431739961455*^9}, {
   3.784431789948762*^9, 3.784431805388467*^9}, {3.7844318354730053`*^9, 
   3.7844318472903996`*^9}, {3.784431888130172*^9, 3.7844319047277813`*^9}, {
   3.784539142941744*^9, 3.784539177495408*^9}, {3.784539250690137*^9, 
   3.7845392583351507`*^9}, {3.784539363003765*^9, 3.7845393724749823`*^9}, {
   3.7845394611309423`*^9, 3.784539473846965*^9}, {3.7845395477069173`*^9, 
   3.7845395637155457`*^9}, {3.78453975824312*^9, 3.784539794755189*^9}, {
   3.784540587333302*^9, 3.784540615231173*^9}, {3.7867754337635465`*^9, 
   3.7867754449945135`*^9}, {3.7867755042381315`*^9, 
   3.7867755284453993`*^9}, {3.786775585187665*^9, 3.786775593898365*^9}, {
   3.7867756305633173`*^9, 3.7867756845778894`*^9}, {3.7867757148907943`*^9, 
   3.78677573587173*^9}, {3.7867757823823547`*^9, 3.786775829773588*^9}, {
   3.7867758816508646`*^9, 3.786775894746847*^9}, {3.786775948323613*^9, 
   3.7867761224951057`*^9}, 3.786776161605545*^9, {3.786776195433083*^9, 
   3.7867762164738235`*^9}, {3.7867771405214033`*^9, 
   3.7867772343135996`*^9}, {3.78677731281467*^9, 3.7867773681616693`*^9}, {
   3.7867774410420866`*^9, 3.78677766306841*^9}, {3.7867777490824265`*^9, 
   3.7867777559400654`*^9}, {3.786777808897441*^9, 3.7867778252457247`*^9}, 
   3.786777856988841*^9, {3.786777892329338*^9, 3.7867779115349813`*^9}, 
   3.7867812627580423`*^9, {3.7867813034412117`*^9, 3.7867813151349416`*^9}, {
   3.786781345793957*^9, 3.7867813714214277`*^9}, {3.786781402534272*^9, 
   3.786781403765974*^9}, {3.7867814613829255`*^9, 3.7867815454530554`*^9}, {
   3.7867815792696643`*^9, 3.7867816298026576`*^9}, {3.786782446922641*^9, 
   3.786782463616991*^9}, {3.786782547514642*^9, 3.786782775413373*^9}, {
   3.7870444847223263`*^9, 3.787044496700266*^9}, 3.7870446311160135`*^9, 
   3.787044689823988*^9, {3.7870448823960123`*^9, 3.7870448845263405`*^9}, {
   3.787044980526638*^9, 3.7870450567767324`*^9}, 3.78704511815435*^9, {
   3.7870451701493196`*^9, 3.787045280864441*^9}, {3.7870453355342507`*^9, 
   3.7870453488087673`*^9}, {3.7870453887639236`*^9, 
   3.7870454106314487`*^9}, {3.7870454525792933`*^9, 3.787045460852171*^9}, {
   3.7870455229102097`*^9, 3.7870455378921466`*^9}, {3.787057147691985*^9, 
   3.7870571819194126`*^9}, {3.7870572826031494`*^9, 
   3.7870572842627287`*^9}, {3.7870573372922726`*^9, 3.787057345632969*^9}, {
   3.7870577565275803`*^9, 3.787057791881941*^9}, {3.787057826525236*^9, 
   3.7870578351731105`*^9}, {3.787058516113628*^9, 3.787058527348586*^9}, {
   3.7870589385166955`*^9, 3.78705896933325*^9}, {3.78705900985034*^9, 
   3.787059041621475*^9}, {3.7870591157003794`*^9, 3.7870591774621935`*^9}, {
   3.7870592231680183`*^9, 3.787059309915137*^9}, 3.7870593420102153`*^9, {
   3.7870593833616357`*^9, 3.787059408383724*^9}, {3.787059448525387*^9, 
   3.7870594545483227`*^9}, {3.7870595098254795`*^9, 
   3.7870595374800653`*^9}, {3.7870595779328575`*^9, 3.787059628838767*^9}, {
   3.787059666252754*^9, 3.7870597161886444`*^9}, {3.787059761502231*^9, 
   3.787059810060588*^9}, {3.787059843418431*^9, 3.787059871734793*^9}, {
   3.7871324410445223`*^9, 3.787132546112564*^9}, {3.7946191855782833`*^9, 
   3.7946192068367915`*^9}, 3.7946193426565905`*^9, 3.794619465038813*^9, 
   3.7946195548718815`*^9, {3.7946196481076665`*^9, 3.79461979174689*^9}, {
   3.794619856811922*^9, 3.7946198935912113`*^9}, {3.7946199360352087`*^9, 
   3.7946200662687445`*^9}, {3.794620202113227*^9, 3.7946202515373907`*^9}, {
   3.7946203020974607`*^9, 3.7946203667889533`*^9}, {3.7961064702703085`*^9, 
   3.796106545575986*^9}, 3.7961065855431967`*^9, {3.7961066337818055`*^9, 
   3.7961066500537524`*^9}, {3.796106690111359*^9, 3.7961066921674633`*^9}, {
   3.796106779412501*^9, 3.7961068357984605`*^9}, {3.7961068759615088`*^9, 
   3.796106915766261*^9}, {3.7961069674593983`*^9, 3.7961069870684137`*^9}, {
   3.7961070254863253`*^9, 3.796107064779668*^9}, {3.796107100467703*^9, 
   3.796107344447253*^9}, 3.796107620692012*^9, {3.79610778555476*^9, 
   3.796107922211293*^9}, {3.7961081559543858`*^9, 3.796108190916872*^9}, {
   3.7961083861124277`*^9, 3.796108401865014*^9}, {3.7961085796403055`*^9, 
   3.796108598635385*^9}, {3.796108651105534*^9, 3.7961086665339375`*^9}, {
   3.7961281489523163`*^9, 3.7961281756813316`*^9}, 3.7961282117100115`*^9, {
   3.796128258326832*^9, 3.7961282832362385`*^9}, {3.7961283178108044`*^9, 
   3.7961285329051723`*^9}, {3.7961285661812134`*^9, 
   3.7961285926843576`*^9}, {3.79612895941194*^9, 3.7961290467380733`*^9}, {
   3.7961291208738775`*^9, 3.7961291335529804`*^9}, {3.7961291871926255`*^9, 
   3.796129196656279*^9}, {3.7961292463215275`*^9, 3.796129247812516*^9}},
 EmphasizeSyntaxErrors->True],

Cell[BoxData[
 RowBox[{
  StyleBox[
   RowBox[{"General", "::", "obspkg"}], "MessageName"], 
  RowBox[{
  ":", " "}], "\<\"\[NoBreak]\\!\\(\\\"PlotLegends`\\\"\\)\[NoBreak] is now \
obsolete. The legacy version being loaded may conflict with current \
Mathematica functionality. See the Compatibility Guide for updating \
information.\"\>"}]], "Message", "MSG",
 CellChangeTimes->{
  3.7961067957284346`*^9, 3.796106841772676*^9, {3.7961068970043554`*^9, 
   3.796106917325497*^9}, {3.796106989641445*^9, 3.7961070066142926`*^9}, {
   3.7961070423165236`*^9, 3.796107066448803*^9}, 3.796107310534941*^9, 
   3.7961077907599077`*^9, 3.7961078525453205`*^9, 3.7961078860920267`*^9, 
   3.7961079266159983`*^9, 3.79610844298925*^9, 3.796108600332862*^9, 
   3.796108668273254*^9, 3.796128551457604*^9, 3.796128594421714*^9, 
   3.7961289669896812`*^9, 3.7961290161737576`*^9, 3.7961290483766966`*^9, 
   3.7961291571389265`*^9, 3.7961291982939267`*^9, 3.796129267179741*^9}],

Cell[BoxData[
 GraphicsBox[{{{}, {}, 
    {RGBColor[1, 0, 0], Thickness[0.003], Dashing[{0.001}], 
     LineBox[CompressedData["
1:eJwV0nk41HkYAPDJxGjQry1Lx5Isk2M1xWpp6X1TO13mUUmHQpjoXKpHLA/r
qo1MDUVS1tUlU7lyxMg5qScpa5VJPe20lSb6jiNH0ux3/3if9/n88b7P8x4L
AkI27dZisVhCGv/n7A0hM1gsNcgsu+32hxHom/qmu5mthmLNvouHqF2qvQuS
OGoo6P7CjaBWLBAsncWoIUls1ptIbTT03U6eqRo2fwrO/5Nakv7gqruLGj40
jxh1UMcrLOF8hBrmiAxZzkcJBIl6DtoPqCEs36NDJ5yAv1m45ObIAOR/emTU
EkFAxZcWd6kGYb1TYuvuSAJOt6Q1PyqGILTytvBrFIGqLsXJnhfDMM1Afbg6
moB8Y8H2xY8/wfxNu7S3/k5AJ+x8X1vXCBQe7P7JOI6Anu6OfXnPRuFWyyPX
9ngCOR8r3pjdH4MlBp+L9yYSEEUjT9U2Dla2i5p5x2l/P5HIr+EzZDtlrpL/
QeBJiaeYWzwBKfExmT5JBOZJQ6M0pV9AnX8wxfgkgeHxhcG5lybhSWlaf1kK
AQ3Rn33y+lfgna//ePgUgXYvWVlRkQZGavY1WUsInOMk8mqFLFz5aJ12UyoB
X6d6r3vtLNSudHgXc4ZAf9r9BKu1U3DV6U1LTdIJpDfsPXvz4RQcc420fJlB
YP61kKx2oRbyrE17MzIJhFa55QjkWtjBHjO2z6L3uSg9rlzDxsFyxTtygc5f
9PpAZyMbJV5DFpJsWn8odo3/sql4zf6Eo1UOAXe9cp1ZtVPR8a3lW2UuAWwv
b5rrqI2QNM6OzScgDHYPXF2ljTKtrga4RP+hcu3YdGcdrKha5Dl6mcDQYsOU
H0p00M5XtjH1KoHGmDCtEAcOzlZsVgsLCWwfKQjn3OBg7C/mX/quE+iwdFIu
s9DFwP79zxOkdP/Wgfwzl3Xxzv46b9ebBGRbdkStMJ2Gp7sFq7tvEeBvUxUa
5k3DZybP/jpXQmBPguCp6zwu5mzMaXMqI5AYpPt5yhkuvmpQZj0pJ1Bt4q9R
Gephhi5fV1xB4PbX42ybU3p4f3mJ0qaKwIOylSrxN/oYut7F50M1gQazIHlK
mj6mnV1ZVFBDILbSK+8frgHat8UGLZcR2Gbe47tDbICCHnnDRB2B0Qr+PFvO
dHyqcEu+UE8ggv3+YXrMdHz97c88h0YCMy2c/S1ZDIoWugT0NxE48uuWYe5v
DAZYHdFLbiEwe6molRfFYKf3jOWp1LWThy66RTO4WnwjNJNaRyxeFRnHoN3g
u7+vUGcVNZ99n8TgWM3O3Cbqxl57x9YsBk97CBwnqWcGMkeP1TJYe3SOX6ic
QKWNybq8Ogb5hRWp4dQ7B21MZfUM5j/3bI6hvhInkA83M3gCT1mLqZflRhuJ
2hj05LKHC6kDXnyocHvJoCq778Rras7l8WTfVwz6PE6qUVFLD3D8IpUMPtZa
+HGAemTCnFP6lsHbwf6erHsEkud6b11AGIxb0mViQs1XBtu6DjA4FHhkgwV1
Z2GYZtsQg0EZMxJsqU2dU69KRhl0n1jX60zdxMqJko4zeNeud+4K6j2tUo/W
CQbtdx0TrqHWl9z5/t9JBi+lmcd6UJdsbR3VaBg0brlbuoX6P2sWZEc=
      "]]}, 
    {RGBColor[1, 0, 1], Thickness[0.003], Dashing[{0.001}], 
     LineBox[CompressedData["
1:eJwV0n0w1HkYAPD1ul42P6+NU9ySl27VcJJw3PO01fbGdF1E6RgvKdeLuq7r
RRTSTbI3UkYpYdQVNpW8x4U1Gya3Fce1g87bxYrvbyOvsfe9P5555vPH88w8
L7YRsd/v1+RwOP40/s8538UaczgsBFgVPapOJ/BBe+htkxYL3n+2pcmofar3
FlzmssBPUsW0UytsRR5mDAujI572Y9RLJ5bvc7RhIan6xQ3+VQLpma33/XxY
eBw8lPgrdZLCAW6eZoGXxQ8IzCAQHdV9xE3FQpNZ1gx7jUA4/1R6yZQKrGsy
E49kEVC6SB53Kj/CceAMlWQT8HwkeeaumIAa30jyLodAVafiSnfPJIwOd3nt
zicg21mwx/XVJ7A8URV69S4B3ZM3P7R1TsHqoiKpyQMChnohP+b/PQ3r9mbK
E4sJ5I5XDPFbZsB3ZLS8ooRAVDw6KttmwdkhoNu1lPYPi4oKa5gDc1zZE1tO
4PWTXWKDx/PwsX3y4p0qAsskx+LUpZ+h2rz9sGktgclZpwN5dxcgzt3aZftz
AmrCs7xStAiOGme+bmkkIA+se1pcrAaZqE3hISOQxb3oWOvPwfBD4tCYFgKh
nvWBL+QcHPQJs+t7SWAsoyV55VYNjBy7XW/9ikBmQ8z1kpca2Lrtw53cdgJf
PojNlvtropOtu71JF4FjVcJckUwTEzrfJ29W0Pvcllzq36KFzz0frpD20PmL
Bw53NGrh3JneHK0+Wn/8wpZwb20UuOs9XzNIwM+wTNesVhs33NrAL3xPAOVl
Uqu1OhjUpwwZUBLwP+AXublKBwM6Croixuk/VG6dMfLSRREGzr1WEZhwNU9b
9UQX11z5aVrnE4HGhJOasWu4qJ+c735+hsCeqYJT3IdcVOzx8aubJ/DGwbPf
214P8wrlBqOLdP9fRbpcu6eHTrtqtF00WKjbHRK33kYfP9cLVa2aLLgEKwvN
8/Vxk05H/GVtFg4mi7p8lxkgz+vWKYEuCxej9eY0rhmgf2HvRin902rrcLXS
3BC1WEFpgj4L5YuXtAS/GeI6x4dpyw1ZaH26QSk24WGvmye3h8dCAz9alpbB
Q845CMw0YuFCZWB+n8ESzCs7Z+xqzEKwXXdoiHgJlkkbD42ZsDBd4bLMmWuE
mxq/dRebsXBaa+RlZoIR7lzweGVvwYKpvVe4A4fB10aevHdLWThxdPekwRkG
5UxseZwlC5YeUc2OcQwKhbzhJOraheO3hfEMlv9caJVKrSsWbzybyGD224Hz
N6izi5uuj1xmMLogeFs5deOw29rmbAY/ewjfjVObRjK/pNQyKAi10I/4goVK
gfW2/D8YzEkv/SaGet9HgU1dPYPG0h1Hj1H/niiSTTYx+MkptT2B2jsvfmlU
G4MNqsWcW9QRPaMVwl4Gg1KG3f6i5t6bTQ39h8HWypT93dSSw9yws/0M+irt
bgxQT83bcUv/ZXDFjh8WVNSpVnuDbAmD45ZvXhhZ0fv1H3D2VTEYvj12zoK6
o/CkOniCwY543mprahuvq/fTpxms7hdlOFNLOblxklkGV1kMNrlRH2yW7Gie
ZzB3c+K0FzUvvWbF4AKDpmdtBOupnwQ1T6vVDKZInu3bQv0f3nNORw==
      "]]}, 
    {GrayLevel[0], Thickness[0.003], Dashing[{0.001}], LineBox[CompressedData["
1:eJwV0m1UzHkUB/CpSdPzPylUGpKJLcyUp2pr71XOpKWETVFb0igsWy2J2hzP
T2mFtHLYjIrS1E7Y6XkVUyZiNjohFcbDMuL/S5mkmP3ti3vu+by498X9Xuc1
icvWGnI4nGBa//ezoYnWHA6BXqt0DxMZC71GLx8puQSUZ0QZjtS+1asKDvEI
nHV7pZpJ3eksnjuGIRAiXro6jHps/4QoVz6BioypR89TZ5+8dXGxL4Gtvfd7
fctY2N0pgLxtBDi3phcnl7MQL+na5NlHwHZfD/+xnIXYSanZ5bo+yNsR1Wun
YEErlMk7tB8gV/yrwacaFrz+lNXO7uwHrtL6WOM1Fqo6OjO7ugfgrvIap1/J
QvPSgpWifz6CdY511e0WFoxT8nrvdOhA/ip9iYWaBXOTyA3Sh4PQ8D4ydnY7
C/nvFS8ntXyChU3dNdxHLEgy0FV7ZwhmTEwb8Omh+2MkkpjGz5AZWJVi/5yF
torlWWbyYYgQ/JT85F8WHGVJ6frLI7Bnv1ew5TsWBoamJpwr/AKuiotJmj4W
9KzF+MxLX8F1vceWiYMsqMPqr5SW6iG3TfghYISF33l7XeuCOQhGrx8foHeP
9moIu6nm4JrYpnJnevd3x1v2TAsywMaizYKjowicbFyfU95qgGp34RGRCYGJ
xYmn1cGGmGMhkDeZEUiq8s8XNxtibvvb1JmWBDrPyPZrFnJR3HNNeJvmZF76
fGP7dS7OUksyv7Wh88k7F8b6GOEDhwWF+bYEFptfNR5TZ4RuxaKyeeMIoPrq
DYc5o7B6wvuVBfYEghMWxwVWjULdvSqd/wQCvpVBn6y8jbH3eX1oB829X2R7
ZHqFMTp1nQjxcyZwfUeKYeIsHn61S/V96EJgpa4glVfGQ4d57nfFrgTuCbw0
PlNMkL1s71QyjYDkmzjhiSIT/CXJLgrcCdSviEyfzzdFDzvNdyUzCAgjtCW2
UlPMH64dHSgisG6P+IGfoxkGtcQfrPIksDfe5LPBCTMs7VtU5zSHQLVTrF5r
a461kd89Vcwj8NfX/Vy338zRpMyg2MWHwK0rAdqs0RbIxXsxSvqnjZPim48c
t0DFjO72CCCwszJM+szMEosMq981zCcQMbkrOjLLEgPsz+uiFhAYVAgd3XlW
yB8XVdAqJrCN+6b15A4rlCeGWoqCCNhM8Y4VcBgkpssSbi4isPnnFQNm2xnc
lDllrWcIgfFzJSrXdAbtw609/KjrviSf8c9gsGnyyEggtXFW1oK0XQzya+7n
/Eh9ulSZ8+YQg+rXu5UHqa+/9pyjOs2gh/iZyxNqmzhm6746Bj9y/tBkLiFQ
6eb0vfRvBqWth8pzqaM+uPHrGxgMOZWSJqW+sEvcPKBk8IIw2KaS2udcxljJ
HQbDo0fma6jXdL9V+PcwWF27SuoVSoBXNHQ4+imD8QfEmwKoZRt5MWkaBm2W
e3qHUOuGJ/Muv2Jwg9a0LY76sMOqcGeWQUf7as5RaqEmwd2vj0HVi8LWPOr2
khR9RD+DW+TZpwqp+d7HLmYPMtgauE5UQ32Dk58uG2Jw+5gfRpTU61SyJaph
BgVPQKWmtsiucXnxhcG2S+45ndQV4apBvZ7BjK3jVr+k/g/hK0he
      "]]}}, {{}, {}, 
    {RGBColor[1, 0, 0], Thickness[0.003], Dashing[{0.01}], 
     LineBox[CompressedData["
1:eJwV0ns0FGgUAPBhMF71odBS1ruiGltbi7L3Ris6bFu7pDhpmNCeoo5VIkqK
E8aZyLaJRSUrk0yeebQyE8Nhp+2hctQu21PWNx6N9DD77R/33PP7495z7sMu
Im7rbm0OhxPI4v9c/F2cCYejgparfQY+hyiM6jx/LOeqoDozPNGfed2NHRdP
8VRQJhh/sZl5wM53zTyigkxzc3kYs8XkwjBnGxVsTQlLPcgsLuipCFingtcB
byYqmY8POMG5RBVYjuoPmiRSiBIO7ls5roJ4lw3VT5kFtofE1epxKE2RTRQl
URjhS2r6RybAvz3xktcRCu7XJC1fDkxCLFxZ2p9Coal/IHvwyRTwCp59e/oo
hc4tF7e73XkLiwZ+GFqRRkEv4dxoX78aKt72zaPHKRjph/5Y9mgargbKPqs4
QaFkrOG5bfc74BeM5azPoCBMQeeRvhlwrrUvnc1k/cOFwvBb7+F8e47tr6co
/Cn9XmRY8wGyDON/Wp1NwVqyP1lz/SOMuUTE0BwKUzOLo0svfQKlZ2Z3di4F
DTVekH1lFhzt6ns2iSkog9pqq6o0MOUTXqKVR+Es74RzayAH1wfDUGE+hZ3u
7UFdSg5yYYksuIDCv3nd6Uv8tdDbcqPZ258pFNzac6a6VwvVt2O1Gn6h8Plv
cYXKQG10lJrJYwsp7G/yLvHt1MY72aOTBkXsPkWSjGE/LqrWKWVdxWz+qn/2
3u/gYu6Tl5yYElZ/4JifwFMHLzcfMeWUUQgwqtOb16qDq2KtOpovUEBlncxq
tS56mY79te0ShcDogMiNTbrYktVTbHmZ/UOj/7u5HnpYhw58ZQWFSbf5Ocuk
euj6Qrp8TyWFjtQE7bhVPLSI8O91qqKwXX3xEO8qD1P7LB7JJRTuOrkPezrq
oyBhV2NoNdv/0kh+frk+Nk1eX2NeQ6EtODR5vY0BigRrHaRSCvyQkcr5ZQbY
X957La6WQky670Mva0MsfpxfaVJP4USU/nutfEN86v/wYGUDhRuLBJqR+UZ4
RuzwTNhEoX42g+uSa4RdneU3tZsp9NT6jIhMjTH2npuHrIXCLduozpw8YxQv
dM9MbqNwrDGobMhwDroFJXhb/E4hxH5wZ6hoDm4QthTfa6cw3cC3duXNxQcR
X0XFd1BI5L7uLUidi0PFfG0jOQUzRw+BE4dgxDW3r2/fphAfGzxleJjgrpro
l4IuCgvWCBXOyQTvDutY7WFu/XSgyDuF4DfmFwL2M+uJRBuS0gi6Jg1KU5kL
q+RnXp8iqPbZcuQ8c8erlasVhQRFDz1NHzCbRZKDJ1sJNs/OWeunoNDosmhT
2U2Cy7+o2reZOWzCxaatnWBppF9pMPPlNN/OKTnBDMVx3d3MnqUpFsI+glvy
ppVpzBFP3jR4PyX4ymlI2MLMK5/J2vk3wdCQ1LMdzJK9vPCkYYJ/ZFn3dDOr
P9jzrr8gWEuD+I+Ys6x2bLOjBI/e6JmZYuYPR7t6jRMcfxO97CPz/coETcgk
QaGNbji3m4KNx+kK8TTBTekgN2WWcUqSJTME2+oH1QuYYxSSzYoPBN1eHV5q
y2wsbnZ49ongBSvLsMXM0m2KaY2GoHlgXe4K5v8Ay35fyg==
      "]]}, 
    {RGBColor[1, 0, 1], Thickness[0.003], Dashing[{0.01}], 
     LineBox[CompressedData["
1:eJwV0n001FkYwPHx0sw0g58kWRNRsdIWWVpU53moRIfTLkcSmVVTohc5LYXV
sskeSUuylZQmW601vYjMVKOMpKlotrJWltLs1jaT9v5q5DVm7/5xz3M+f9x7
znPu12VDSsQmUw6HE07P//PklynWHA4LEWdOFZYcJtBv/vJpixkLfmuat5yi
XnJtXVUBjwUnwasVNdTdLsGLpjIs6FLnc+5Q2xlmxLk5sZATqPxmmLq47P75
sCUsXOx7ul5cSuD7blc4vocFwcxpXvOPENgs6dnu/Y6F5hOFHeoyAgnOu4sv
Dr4DUdCB9SuOE9B7yi536t9Dyt2BpvwKAn6XZDd8ug2guBP9QF5JQNHZXdjT
OwC6nW3TFlQRaP2qKsbrtw9gNyYLSDpHgJt2vL+9cxDmeVdW6qoJCPmxydKu
IfDVFtTEXCBQ+W/DS+d7w7A4ta/k0GUCkmx007ePwNwLIQp+PX1fLJGIVaNg
o55xbaWcwKPayCLB5TFgY3Vfp18nIJLtzDJe+Qjyirsh+kYCAyOfJp7+eRwy
lFOEs1UEjMTCvvDXCZhTsN1S2kJAE9VYV1NjhJaHqgYrNYGjvDw3ZTgHxYbc
gMAHBOL9mqLuajiobYmcUDwk8PbwvX3uoSaYkFZS8eERgTJV0pGLbSaoftyX
uft3AjN/SSnXhJuia7U7R9dFYKciqDK41RS/je8Rz+yh/1Mhy9eGmGFjk9RY
/pzuX/PXto5mMxw2eZLxp5beT80JSQgwR3flx3LhKwJhwnruVKU5Bs72+5ij
I4Ca+tsOvpMwKun5Fzf6CYQnhm1cqZiEEXHH6gJY2oM8dNjKn4vL1aGd1QYC
Bi/bg5/VcnHh1MQnvYMEmvemmaZ8zkOe8Cfr6FECMYNVu3kXeNj1wsu9bJzA
Y1c/bcAcPmrsN+xKoN1J5m70LD3LR7ej9e8dTFloXBObFeg0GcfMlz5voB16
rtVX20on4/LQh1vTJrGwZV/wH0tFAhRml22yo13mbeaPmpQKMOxtl/clPgvX
HBOMelshmvi4nk4WsHB1It/M45AQfZLPZ/ItWLhft0xfNMUCe9K9P6gtWVA5
b249eNgCJ275L8ulXefIo6QvBJZ4cjh9QjSFhbWzeuJjiyyxltcY89SGhaEG
T9E8nhUu4/rPyrBlYY+Zrq1srxWuDlx409qOBZs5/gmuHAY1Ed6j96ezsGvH
mgFBBoPtkUlViZ+wYL9IonbLYhDzuZ07qJXjqRVB2QzWKar46dTcoqLlmbkM
HnN8tj2Purym5YiugEHJPxF+Uurm196+6nIGRzOXtHdT22xk0vcrGXQ/wwyF
O7Ag93BcJb3J4IkO2dwo6rj3Hk6NTQxa8VbFxVGfyw1uHWhh0LA1T5VMHXA6
207SzuAt35HCH6g39L5pCHrGYNQ9rbOKmnd25EB8H4Pqse8i1dSybTxxppbB
xQsc8zXUg2OzeFdeMehSGv2ml/qAw7poF8Jgf1zb1VFqT23ivKXvGBT/mPTa
RMRCR3Waca2BwccqrmgytZN/yfniIQblboE506lvcyqzZCMMesQ8u+JEvUUt
W60eY/BkYdZLV2qL4uuz/x5n0Pqmvf186tpo9ZDRyOA+9uoqH+r/AFtWTgg=

      "]]}, 
    {GrayLevel[0], Thickness[0.003], Dashing[{0.01}], LineBox[CompressedData["
1:eJwV0llQk2cUBuCwJew/CrWUfUlAFo3F6iAFzpFiWCZRqAVFFEQj0roE6oKS
wVFEZgRRRNCqWERQq0QEQgkiLiBDIwJBa7FF7FiKjqTK/2FoEFHSrxdnzjwX
77k5r+cG2debjDkcjoTO//tcnMyOwyGgPSmzeX6NhdemL/7oNCHQwRck6ahD
b6ypPswjcLZxsIZbx8Kgp2ixPUNA3LcsdB71HJ3LWh83AtfNXLbkUJeUd18W
hxLYuVOtdrjOQt6gAE7vITAT75kfU89CunRoW9A4gdk2v75vbGQhzSO7pE4/
Dqe48eo3Kha0QkX9gPYtlPVlPtO0sRB8XXHzi0EdGInNtp1uZ6FlYLBo6NkE
9Iibhrq7WOiKr05a0P8v2LqYlVU/YIG76/Tr3gE91G3PDBjpZ8HKPPm7qt8n
4fbuuDDrARYqx5pfeNx/ByLJo5NPB1mQ5qKPtncKAi5v75/9nN5PlUpT29/D
YY0ifnyEhYcNK4st66ch8VqqRDXKgrMiU25o/AAHbOf5vRhjYWLKd/P5mo/A
D68Qt+pYMLDWjkVXZ4A/LoibfMeCJuGWsrbWAGVJ/D7nGRZO8fJ92iQcDI8e
vr/DiEBK8N2EXzQcXH/xToWNKYE3pfcPzo0xwjuj2+zlXALl7d+W1fUYYa/M
L8fFgoD7T7IzGokxlsa5/9hgRSCzJaJS1GWMZY4vNznZEhisUBQMR5tgpFer
q8qOgFXt31sfd5jgAvvUvb72NJ+1PzotxBR/SwkvLfqE/tGqiWvfZopzX/uf
9XYkgJqme06LzFC1/lXUMScCks3ijVEtZjgxRzky35VAqCrmne0SLmp9W8I7
3AnoFjgcCWzgorPH0VA/L9qbfbuMZQt5+CEpy7+TTyBJX53Nu8ZDR7mgLciX
wCNB8HAI3xzf6O2tyv0ISP02Ck9cNMfMJiY2IJDArcRk+VI3CxQmDQWWzycg
XK294lBlgeeg2RD0OYGMg6InYc6WGGWTtrtmIYH8dPP3Rics8coi0VWLxQRu
uKYZtA5WeKMyuO9CMIGfZwpM/I9aIXd8upz5kkC38itt8SxrNMrvkdSHEWj3
SO86UmqNTVlPOiKRwH5VQtVfljZYLVI+VUQQWO01lJJcbINL11WMRC8jMNks
dA7g2aJLcuLxligCe0xGe8r32WKdMnbaOZb2mr8kTcBhcEwiTlCKCezYnjhh
uZfBLRq3lW4rCDgulqp95Ax+etbS3Y+67WNWRUQug/fS9dqF1Nzi4sicAwy6
zPTmxVCfqe0sGz3MYG9gbuNO6o5XQYvUZxgUFj6d9YB69kZm96E2BnWRP/Rn
xxFQ+bvGVt1msNIuvyKPeu1bf7dbdxkUD8kyiqkvHRB1TXQyWLMjilNNHXI+
d460l8GEC3phH/WGZ/80R/zJoMrwzTF+PAHexanClOcMSh9gspBasZWXmjPM
oN2pQN8Qav20F6/xJYMZ803vrKAudFqzypNl8LN1yrEcauHw5oCwcQa75la2
HqJ+fGWXYbWOwe8nCgtKqN2WHL9cMslgd9EGt0vU9ziVcsUUg9mrlmvrqTPU
ihXqaQa9vUOab1Jbl7R6j3xkUDMmyOuiblilnjQYGJS3zlr+kPo/5idElQ==

      "]]}}, {{}, {}, 
    {RGBColor[1, 0, 0], Thickness[0.003], Dashing[{0.05}], 
     LineBox[CompressedData["
1:eJwV0ns01HkUAPBhMBryU2wvy6KykXNYbR1s9t7UikI265E6CZNRO6LVlCWi
EesxlsSWzTIVJWO8wojpFJJsUm2rKFZ262hq+45H3jX73T/uuefzx73n3IdF
aNTO/ZosFsuLxv+5yCfKkMVSweCf2wvmQwm81XrZ185WwcOqAS12GIGNTUEX
0zkqaE+PillA3W/htsGIUcFVlzyfJdRLxj/dY2WmAmFpP9eeOie/67LnRhXo
Cw+cCKM+2b8azsWqwNk4LaKLOpz3PNJhVAUFO1udz/IIhJgfy5FNjkJb6aYT
/uEElHbS6l7lGAhGJu2n+AQcq6TNX/aPQy5/TcPPBwjIe/sznw9MgI0i9Nm2
7wl0fHtxl/2D94Caf0SOCAjoCM+97e6dhC5Tz5Irhwjo6e4+KHk6BQ+Em8r2
RRMoftfw0vzuNOxUCJbPHSbAS0ArZfcMeDwrsZXH0P7BPF7wrVm4McKtDBAS
eFjjK+ZWz0GlwyiLHCVgIo2OV9fOwyLfoYkrsQQmZj7nl1z6AGOh2v7fxBFQ
E/1lmVc/wlaPdQFaxwn0+CnqKirUsFQwsLY5gcAvnBSrFi8W8hIVkd+dILDX
8abfnR4WWvHLdhgmE/j39F3RGg8N3A+3f5OdJJB/68AZ2T0NXP7urTgqhcBn
V6IKe7w0cWtfjs+aVALRctditw5NHK87mNSWRu9zXpo67M5Go/1ePsnpdP6K
vwWPW9lYox0utsik9YeT3EOctfDu8GxRUxYBT71rOkYtWuhfcNb7SDYB7LnW
tmK9Nu5zEggW5RDw4nuGbZVr42Ctu83DXPoPjR7TBk46+CRC0vxTHoFxe+Ms
2xod9Dawv26ZT6A1UagZtY6DThl3Av8qILBr8uIxTiUHJe/P8BLPEni02nHY
eZUuphQNbv6kkO7fOswur1QXn5l80Xb/VwIK/93xm8wWYHV6U9XBIgJ2gcpy
Y8kCnOnettG6mECEyO2JiwkXb2os3tBVQiAlXHdWI4+LGj/4scMuEGgyDVEr
jfWwUS6JNrtEoP5jKtsmWw+V71Zubykl0FW3WSlepI+5c7Lbxy8TuGUe3pF1
Wh/rtjQYrS8nkNToJ3nBXYi+CeP3e64SCLR8vne3eCHys5xsxFICUw12Jms5
BjidUT9mKyMQy359Lz/RALU6KrPbqwgsXuUUsprF4Kknsq7EGgIxh/wnuD8y
KHr6MsakjsCyDbxOq3gG33NFZZbULR8On3dNYDDCxbzPmlpHLN4Sl8yg94Wg
rx2pCyvaz7xOZ3C5oEfXj7p1xGF9ZyGD1Wp5UTb14jDm6KkWBgessu5oXCPQ
aGO6TXKDQZ9d1rO61HvGbMwUNxlsy+ywNaQuS3brmGhnsFzFOm1G7VySsITX
zeCR68I9X1GHDrxpcB1kUM87ePQINad0JmPvEIOJSfMrj1NLBZzguGEGR2vP
+YuoJ+csObWvGOxd+rg5lzpjRVCABWHwwgv3VBm13TB/rcsog8bGr+T11I/L
herAcQbT3ERvWqjNnHIv50wxGFmh8Pmduo1VHC+dYXBoIEj0iDqiU7qjc45B
X8Pp+j5q/ZzrK//5wOBt1/yRIeqagM4ptZpBR6GDyQj1f83/XUo=
      "]]}, 
    {RGBColor[1, 0, 1], Thickness[0.003], Dashing[{0.05}], 
     LineBox[CompressedData["
1:eJwV1H1UzFkYB/DpbWaahht1bBqlQlbsibycmmWfR/RCZVcrpex0RrMNDlux
EakNsaRIaZ06dZKRZIYKO5HaVY2KRZsjbPLW9mYq90fpVc3e/eOe53z+uPec
5z7fex23RAX+aMzj8QLY+r/mfRdlyeNxEHt/ho1fIoVe045/dCYchCXip2Dm
5bdCVccFHKx0UzxWMLc4ei+zIhyIc9SpiczT+mdsdrbnQLVNanSNOT3rfpH/
cg6ahCF6m18oHGqZA9lxHHzlk1nZyRypaN3p9oGDjlpz+aGDFOQOe9OvDn6A
b7YL9RPJFPSumtKn+o+QQXcF4DEK7iWa20ta+uFFX3NwzAkKN5+2nGh9OQDi
7LXnu05SqFuv2rTw70/gMWt+vVMGBX5sdu/Dp4OwLtRugSqLgoUwbHvB8yEI
EQndrbIp5L/XdjjcGwZZtszeN5eCIgGd9Q9HwL+5bnVNPjs/XKEIrx6FpVyO
l5GKQlPZ92mi0jGwSlb2uV6kINFExxuufYYWnVezqpjCwMhc5bkL45Dbfups
q4aCgYptTlyeAJ+ynuzQUgqNQVXX1WoDdA3CqobrFM4Kkp0rA3h4SMKrH9VS
kLnfCapv5KFZX1PKrgoKfRn3Dn+5xgiT88i8kioKWdXbzlx9YIQ9ozLBomoK
My9F5TQGGKNv08XU8zoK0Tc9873rjDH/aGjv83o2n1zN0TZfE3zTPTN1w1+s
f/W/O57UmKDEZT0/6xHbH5PkK5eaol/7/rl3myj4W9zgW1WaosJPe0zaTAEb
b9TaLjXDuNM/6H5+TiFA6R/hc9MMY5On4cALlofyNcOTPfio5Oq3RLym0L/Q
OnVBGR83fN0RfraNQk1irHHUYgG6LLbOs+yksGlQtVdwRYBj5iU31r2j8HiO
e5t0thCrN3nuPtDL7n9ehGtmoRCjNnbFUEqhamNY/Ep7c5zuNrx2bj8F1xB9
sXWBOaorbBUXBilsPez9bIVEhB5OxcGdIxSSI4WjRpkivG288OMX4xRu2ckN
emsLtPJVRPqwXP8+cdTE5aQF+iR2YocRB/evr9KnTRHj+5SY24Us59UOkXWp
GWK0fBJnLjPjIKk8qOCtaBKWirW6YT4HIU6tsrC0SaiTfJ6pFXIwpHWVzBdM
xiDbuO4gEQdxJu8eZCVORnlQdHKfBQdTZ3vI5/AIvo2MuVM0iYPdP20cEO0j
+Fp5adtq9m5slikanOMJBuZ45foxV47H5HomELz7oO1RIDM/LW31/oMELy+y
WyJnzlHrzrw7TnDP2OmJBOaabrelDTkExafiM8uZp0aQPUcqCUq166pcLDko
d7FbW/AHwSvdPXQR8+aPLvZVdwg6SI47eTBfPOhdN6AjaJZU+6sPs/RcwjTF
Q4JNa9wDFcxbXvZoPV8RVL507MpjFhSOpMjeEGwhf04vZNbsEITvbyMY4LnZ
X8M8OOYkuNZJcHHRb2UVzCm2ocGOlOBEtMWBZ8yubcr5Kz4QjFFduvqK+Ulx
rCGkn2B7s9fbDmZ7j9NF6UME70mTvAeYa3n58ZoRgst32u0bY97aoPm2YYxg
SX6F2ngK+3fSK2a1jxN0ehz8ypy5LLhhyGAgmGX6yXIK839vnE1B
      "]]}, 
    {GrayLevel[0], Thickness[0.003], Dashing[{0.05}], LineBox[CompressedData["
1:eJwV0ns01HkYBvBxm5HB18Y6YpORy4boNlbSeV9qyR7aSnJJHJpIKVS6sMq1
zlTT2qLiyBClmFxSRqWWlEYl2ZMus6pNtJuV3zc0Q9Lsb/94z3M+/zz/PK8g
JnHNJm0OhxPI3v95ZlWiCYdDwej3D4WFhQwM6Q68uKNDYSCgfEDG2utaeLmY
R+GWMnR+C2ulwNfdlFBIVLUp3rE2H/0uwsGawh9zi9QLixjIK7hfGeBF4VSx
b/Aj1llKeyjcS0GQKjXRKWYgVtS7bcFHCkLh6kMJJQxE2+zJq1F9hOuuXWsr
yxkYdJPVPR0cAblqOF58gQGPWtmNRcpRsNuVPbHmEgNNT5VHel+OAbNrQXzO
ZQbaV5eHzXv8CeYvz7bZIGeAm1I41PlUBd0nh+Vnmhng66/fUvZcDW9KHnXc
bWVAOtw4YNMxDvEpq2YXtDMgSkeHwc4JWNk1FPHwAdsfJRJFtX4GmdrpVdVj
BrrrgyQGdZOwr+fli6QeBqxkSWmay1+gwr36aomSgbEJx7jSiinwi7V8sfM1
AxrG0OJI1Vfwm1HRW9fPQFfwzYbqag3IM8+G97xn4BQvx6E5kIPSJh+bsmEG
Ij1agu91cbB/x9TdJ6MMfDjekf29vxaenQxrqB1noKA1Pr/moRbe4nVnjEwx
MOtCYlFXoDZWiCJFx7QoJDX5SH3btfG8i72Lmt1NWSw72LdCB9e5T7w9waXA
r36b8OS2Di5zLAHdaRRmJWesiPbUxb93pIdu5lMI4F/hmjbroidnSzTHmAJ2
XWmzFOphxy5H4wQTCoFxARv9mvSQ6zxSxTel4CX3HzdezMUvS9S60m8pjM4z
O+pSz8W5izq1uRYUbu9P0U5cyEPj7XW01JJCmKp8D+8SD51+FWWRmeyf2Hv0
edrpo8YgqDt5FgXRnI1uJ87pY5ZipYm+LYWb69aneVtPQ+9tVqPJdhTcQgcv
mpVNw9qgT3eJI4XN2b7PlloZYJig1CtzDoWcWP3PWicM8IZ/btI7ZwrXZkZr
Bs34+KBhT/4BVwpXvx7UcTrGRwu9JRFD8yjcb1g2KPnGEE1P880kCym02sS2
Hz1uiO255mKBO4UMeXDZGwMjvBo+Uib2oBBq2xu5XmKEQcl/VtkvoaBudLNy
5hmja2JBSMFSCnt13j8s2G+MLffEreNAYbrd4mh7DkFOzBGrPB8KO7evGzPY
RzD97YYZk8spWLiLFA5pBOfU+g/o/UiheSq52CedYE+qsN6ENVciWZ6aSdB1
upG/A+ui6jv578UEX2Pz3tWsb/+zQKgoIuhdYvm8kvX0jWR3bjNBvbBnJ9f6
UpA7zfyp7BbBeru2mCjWESNO1jdbCEbSGtctrM9n+raP3SHYeOhg+wHWnqXp
5qJOgnGNQlUV65iX/zb6vCLYYZofrOVHgXdu4nDkXwR3vz4gMGQtS+BFpfYR
tK3e+sGctWrSlnf5HcFUn2W5LqwPW4aHCBiCzskjV0JYu/XFOS/9SPC516uM
GNZPLqZoQkcJ5ujfD9jG2nrxb5V5aoK90rL+LNZtHGmabIKgeKukTsJ6s0L2
s2KSoPCHfb+cZm2Yd312/xTBN9qbVpSzrg9RqDUagpJHq8xqWP8HFrBMcg==

      "]]}}},
  AspectRatio->NCache[GoldenRatio^(-1), 0.6180339887498948],
  Axes->{False, True},
  AxesLabel->{None, None},
  AxesOrigin->{0, 0},
  BaseStyle->{FontFamily -> "Times", FontSize -> 24},
  Frame->True,
  FrameLabel->{
    FormBox["K", TraditionalForm], 
    FormBox[
    "\"\\!\\(\\*\\nStyleBox[\\\"(\\\",\\nFontFamily->\\\"Courier \
New\\\",\\nFontSize->24]\\)\\!\\(\\*\\nStyleBox[FractionBox[\\\"Re\\\", \\\"2\
\\\"],\\nFontFamily->\\\"Courier \
New\\\",\\nFontSize->24]\\)\\!\\(\\*\\nStyleBox[SuperscriptBox[\\\")\\\", \
FractionBox[\\n   RowBox[{\\\"-\\\", \\\"1\\\"}], \\\"2\\\"]],\\nFontFamily->\
\\\"Courier \
New\\\",\\nFontSize->24]\\)\\!\\(\\*\\nStyleBox[\\\"Sh\\\",\\nFontFamily->\\\"\
Courier New\\\",\\nFontSize->24]\\)\"", TraditionalForm]},
  Method->{},
  PlotRange->All,
  PlotRangeClipping->True,
  PlotRangePadding->{Automatic, Automatic}]], "Output",
 CellChangeTimes->{
  3.796106842065002*^9, {3.7961068970273333`*^9, 3.796106917350432*^9}, {
   3.7961069896873255`*^9, 3.796107006768878*^9}, {3.7961070423494377`*^9, 
   3.7961070664906807`*^9}, 3.796107310600815*^9, 3.796107791091022*^9, 
   3.79610785274291*^9, 3.7961078862907066`*^9, 3.7961079268075094`*^9, 
   3.796108443226364*^9, 3.7961086005407505`*^9, 3.796108668477805*^9, 
   3.7961285517079296`*^9, 3.7961285944506598`*^9, 3.796128967016634*^9, 
   3.796129016201684*^9, 3.7961290483986344`*^9, 3.7961291571639233`*^9, 
   3.79612919832382*^9, 3.7961292672076654`*^9}]
}, Open  ]],

Cell[BoxData[
 RowBox[{"Show", "[", 
  RowBox[{"%67", ",", 
   RowBox[{"ImageSize", "\[Rule]", "Large"}]}], "]"}]], "Input",
 NumberMarks->False],

Cell[BoxData[
 GraphicsBox[{{{}, {}, 
    {RGBColor[1, 0, 0], Thickness[0.003], Dashing[{0.001}], 
     LineBox[CompressedData["
1:eJwV0nk41HkYAPDJxGjQry1Lx5Isk2M1xWpp6X1TO13mUUmHQpjoXKpHLA/r
qo1MDUVS1tUlU7lyxMg5qScpa5VJPe20lSb6jiNH0ux3/3if9/n88b7P8x4L
AkI27dZisVhCGv/n7A0hM1gsNcgsu+32hxHom/qmu5mthmLNvouHqF2qvQuS
OGoo6P7CjaBWLBAsncWoIUls1ptIbTT03U6eqRo2fwrO/5Nakv7gqruLGj40
jxh1UMcrLOF8hBrmiAxZzkcJBIl6DtoPqCEs36NDJ5yAv1m45ObIAOR/emTU
EkFAxZcWd6kGYb1TYuvuSAJOt6Q1PyqGILTytvBrFIGqLsXJnhfDMM1Afbg6
moB8Y8H2xY8/wfxNu7S3/k5AJ+x8X1vXCBQe7P7JOI6Anu6OfXnPRuFWyyPX
9ngCOR8r3pjdH4MlBp+L9yYSEEUjT9U2Dla2i5p5x2l/P5HIr+EzZDtlrpL/
QeBJiaeYWzwBKfExmT5JBOZJQ6M0pV9AnX8wxfgkgeHxhcG5lybhSWlaf1kK
AQ3Rn33y+lfgna//ePgUgXYvWVlRkQZGavY1WUsInOMk8mqFLFz5aJ12UyoB
X6d6r3vtLNSudHgXc4ZAf9r9BKu1U3DV6U1LTdIJpDfsPXvz4RQcc420fJlB
YP61kKx2oRbyrE17MzIJhFa55QjkWtjBHjO2z6L3uSg9rlzDxsFyxTtygc5f
9PpAZyMbJV5DFpJsWn8odo3/sql4zf6Eo1UOAXe9cp1ZtVPR8a3lW2UuAWwv
b5rrqI2QNM6OzScgDHYPXF2ljTKtrga4RP+hcu3YdGcdrKha5Dl6mcDQYsOU
H0p00M5XtjH1KoHGmDCtEAcOzlZsVgsLCWwfKQjn3OBg7C/mX/quE+iwdFIu
s9DFwP79zxOkdP/Wgfwzl3Xxzv46b9ebBGRbdkStMJ2Gp7sFq7tvEeBvUxUa
5k3DZybP/jpXQmBPguCp6zwu5mzMaXMqI5AYpPt5yhkuvmpQZj0pJ1Bt4q9R
Gephhi5fV1xB4PbX42ybU3p4f3mJ0qaKwIOylSrxN/oYut7F50M1gQazIHlK
mj6mnV1ZVFBDILbSK+8frgHat8UGLZcR2Gbe47tDbICCHnnDRB2B0Qr+PFvO
dHyqcEu+UE8ggv3+YXrMdHz97c88h0YCMy2c/S1ZDIoWugT0NxE48uuWYe5v
DAZYHdFLbiEwe6molRfFYKf3jOWp1LWThy66RTO4WnwjNJNaRyxeFRnHoN3g
u7+vUGcVNZ99n8TgWM3O3Cbqxl57x9YsBk97CBwnqWcGMkeP1TJYe3SOX6ic
QKWNybq8Ogb5hRWp4dQ7B21MZfUM5j/3bI6hvhInkA83M3gCT1mLqZflRhuJ
2hj05LKHC6kDXnyocHvJoCq778Rras7l8WTfVwz6PE6qUVFLD3D8IpUMPtZa
+HGAemTCnFP6lsHbwf6erHsEkud6b11AGIxb0mViQs1XBtu6DjA4FHhkgwV1
Z2GYZtsQg0EZMxJsqU2dU69KRhl0n1jX60zdxMqJko4zeNeud+4K6j2tUo/W
CQbtdx0TrqHWl9z5/t9JBi+lmcd6UJdsbR3VaBg0brlbuoX6P2sWZEc=
      "]]}, 
    {RGBColor[1, 0, 1], Thickness[0.003], Dashing[{0.001}], 
     LineBox[CompressedData["
1:eJwV0n0w1HkYAPD1ul42P6+NU9ySl27VcJJw3PO01fbGdF1E6RgvKdeLuq7r
RRTSTbI3UkYpYdQVNpW8x4U1Gya3Fce1g87bxYrvbyOvsfe9P5555vPH88w8
L7YRsd/v1+RwOP40/s8538UaczgsBFgVPapOJ/BBe+htkxYL3n+2pcmofar3
FlzmssBPUsW0UytsRR5mDAujI572Y9RLJ5bvc7RhIan6xQ3+VQLpma33/XxY
eBw8lPgrdZLCAW6eZoGXxQ8IzCAQHdV9xE3FQpNZ1gx7jUA4/1R6yZQKrGsy
E49kEVC6SB53Kj/CceAMlWQT8HwkeeaumIAa30jyLodAVafiSnfPJIwOd3nt
zicg21mwx/XVJ7A8URV69S4B3ZM3P7R1TsHqoiKpyQMChnohP+b/PQ3r9mbK
E4sJ5I5XDPFbZsB3ZLS8ooRAVDw6KttmwdkhoNu1lPYPi4oKa5gDc1zZE1tO
4PWTXWKDx/PwsX3y4p0qAsskx+LUpZ+h2rz9sGktgclZpwN5dxcgzt3aZftz
AmrCs7xStAiOGme+bmkkIA+se1pcrAaZqE3hISOQxb3oWOvPwfBD4tCYFgKh
nvWBL+QcHPQJs+t7SWAsoyV55VYNjBy7XW/9ikBmQ8z1kpca2Lrtw53cdgJf
PojNlvtropOtu71JF4FjVcJckUwTEzrfJ29W0Pvcllzq36KFzz0frpD20PmL
Bw53NGrh3JneHK0+Wn/8wpZwb20UuOs9XzNIwM+wTNesVhs33NrAL3xPAOVl
Uqu1OhjUpwwZUBLwP+AXublKBwM6Croixuk/VG6dMfLSRREGzr1WEZhwNU9b
9UQX11z5aVrnE4HGhJOasWu4qJ+c735+hsCeqYJT3IdcVOzx8aubJ/DGwbPf
214P8wrlBqOLdP9fRbpcu6eHTrtqtF00WKjbHRK33kYfP9cLVa2aLLgEKwvN
8/Vxk05H/GVtFg4mi7p8lxkgz+vWKYEuCxej9eY0rhmgf2HvRin902rrcLXS
3BC1WEFpgj4L5YuXtAS/GeI6x4dpyw1ZaH26QSk24WGvmye3h8dCAz9alpbB
Q845CMw0YuFCZWB+n8ESzCs7Z+xqzEKwXXdoiHgJlkkbD42ZsDBd4bLMmWuE
mxq/dRebsXBaa+RlZoIR7lzweGVvwYKpvVe4A4fB10aevHdLWThxdPekwRkG
5UxseZwlC5YeUc2OcQwKhbzhJOraheO3hfEMlv9caJVKrSsWbzybyGD224Hz
N6izi5uuj1xmMLogeFs5deOw29rmbAY/ewjfjVObRjK/pNQyKAi10I/4goVK
gfW2/D8YzEkv/SaGet9HgU1dPYPG0h1Hj1H/niiSTTYx+MkptT2B2jsvfmlU
G4MNqsWcW9QRPaMVwl4Gg1KG3f6i5t6bTQ39h8HWypT93dSSw9yws/0M+irt
bgxQT83bcUv/ZXDFjh8WVNSpVnuDbAmD45ZvXhhZ0fv1H3D2VTEYvj12zoK6
o/CkOniCwY543mprahuvq/fTpxms7hdlOFNLOblxklkGV1kMNrlRH2yW7Gie
ZzB3c+K0FzUvvWbF4AKDpmdtBOupnwQ1T6vVDKZInu3bQv0f3nNORw==
      "]]}, 
    {GrayLevel[0], Thickness[0.003], Dashing[{0.001}], LineBox[CompressedData["
1:eJwV0m1UzHkUB/CpSdPzPylUGpKJLcyUp2pr71XOpKWETVFb0igsWy2J2hzP
T2mFtHLYjIrS1E7Y6XkVUyZiNjohFcbDMuL/S5mkmP3ti3vu+by498X9Xuc1
icvWGnI4nGBa//ezoYnWHA6BXqt0DxMZC71GLx8puQSUZ0QZjtS+1asKDvEI
nHV7pZpJ3eksnjuGIRAiXro6jHps/4QoVz6BioypR89TZ5+8dXGxL4Gtvfd7
fctY2N0pgLxtBDi3phcnl7MQL+na5NlHwHZfD/+xnIXYSanZ5bo+yNsR1Wun
YEErlMk7tB8gV/yrwacaFrz+lNXO7uwHrtL6WOM1Fqo6OjO7ugfgrvIap1/J
QvPSgpWifz6CdY511e0WFoxT8nrvdOhA/ip9iYWaBXOTyA3Sh4PQ8D4ydnY7
C/nvFS8ntXyChU3dNdxHLEgy0FV7ZwhmTEwb8Omh+2MkkpjGz5AZWJVi/5yF
torlWWbyYYgQ/JT85F8WHGVJ6frLI7Bnv1ew5TsWBoamJpwr/AKuiotJmj4W
9KzF+MxLX8F1vceWiYMsqMPqr5SW6iG3TfghYISF33l7XeuCOQhGrx8foHeP
9moIu6nm4JrYpnJnevd3x1v2TAsywMaizYKjowicbFyfU95qgGp34RGRCYGJ
xYmn1cGGmGMhkDeZEUiq8s8XNxtibvvb1JmWBDrPyPZrFnJR3HNNeJvmZF76
fGP7dS7OUksyv7Wh88k7F8b6GOEDhwWF+bYEFptfNR5TZ4RuxaKyeeMIoPrq
DYc5o7B6wvuVBfYEghMWxwVWjULdvSqd/wQCvpVBn6y8jbH3eX1oB829X2R7
ZHqFMTp1nQjxcyZwfUeKYeIsHn61S/V96EJgpa4glVfGQ4d57nfFrgTuCbw0
PlNMkL1s71QyjYDkmzjhiSIT/CXJLgrcCdSviEyfzzdFDzvNdyUzCAgjtCW2
UlPMH64dHSgisG6P+IGfoxkGtcQfrPIksDfe5LPBCTMs7VtU5zSHQLVTrF5r
a461kd89Vcwj8NfX/Vy338zRpMyg2MWHwK0rAdqs0RbIxXsxSvqnjZPim48c
t0DFjO72CCCwszJM+szMEosMq981zCcQMbkrOjLLEgPsz+uiFhAYVAgd3XlW
yB8XVdAqJrCN+6b15A4rlCeGWoqCCNhM8Y4VcBgkpssSbi4isPnnFQNm2xnc
lDllrWcIgfFzJSrXdAbtw609/KjrviSf8c9gsGnyyEggtXFW1oK0XQzya+7n
/Eh9ulSZ8+YQg+rXu5UHqa+/9pyjOs2gh/iZyxNqmzhm6746Bj9y/tBkLiFQ
6eb0vfRvBqWth8pzqaM+uPHrGxgMOZWSJqW+sEvcPKBk8IIw2KaS2udcxljJ
HQbDo0fma6jXdL9V+PcwWF27SuoVSoBXNHQ4+imD8QfEmwKoZRt5MWkaBm2W
e3qHUOuGJ/Muv2Jwg9a0LY76sMOqcGeWQUf7as5RaqEmwd2vj0HVi8LWPOr2
khR9RD+DW+TZpwqp+d7HLmYPMtgauE5UQ32Dk58uG2Jw+5gfRpTU61SyJaph
BgVPQKWmtsiucXnxhcG2S+45ndQV4apBvZ7BjK3jVr+k/g/hK0he
      "]]}}, {{}, {}, 
    {RGBColor[1, 0, 0], Thickness[0.003], Dashing[{0.01}], 
     LineBox[CompressedData["
1:eJwV0ns0FGgUAPBhMF71odBS1ruiGltbi7L3Ris6bFu7pDhpmNCeoo5VIkqK
E8aZyLaJRSUrk0yeebQyE8Nhp+2hctQu21PWNx6N9DD77R/33PP7495z7sMu
Im7rbm0OhxPI4v9c/F2cCYejgparfQY+hyiM6jx/LOeqoDozPNGfed2NHRdP
8VRQJhh/sZl5wM53zTyigkxzc3kYs8XkwjBnGxVsTQlLPcgsLuipCFingtcB
byYqmY8POMG5RBVYjuoPmiRSiBIO7ls5roJ4lw3VT5kFtofE1epxKE2RTRQl
URjhS2r6RybAvz3xktcRCu7XJC1fDkxCLFxZ2p9Coal/IHvwyRTwCp59e/oo
hc4tF7e73XkLiwZ+GFqRRkEv4dxoX78aKt72zaPHKRjph/5Y9mgargbKPqs4
QaFkrOG5bfc74BeM5azPoCBMQeeRvhlwrrUvnc1k/cOFwvBb7+F8e47tr6co
/Cn9XmRY8wGyDON/Wp1NwVqyP1lz/SOMuUTE0BwKUzOLo0svfQKlZ2Z3di4F
DTVekH1lFhzt6ns2iSkog9pqq6o0MOUTXqKVR+Es74RzayAH1wfDUGE+hZ3u
7UFdSg5yYYksuIDCv3nd6Uv8tdDbcqPZ258pFNzac6a6VwvVt2O1Gn6h8Plv
cYXKQG10lJrJYwsp7G/yLvHt1MY72aOTBkXsPkWSjGE/LqrWKWVdxWz+qn/2
3u/gYu6Tl5yYElZ/4JifwFMHLzcfMeWUUQgwqtOb16qDq2KtOpovUEBlncxq
tS56mY79te0ShcDogMiNTbrYktVTbHmZ/UOj/7u5HnpYhw58ZQWFSbf5Ocuk
euj6Qrp8TyWFjtQE7bhVPLSI8O91qqKwXX3xEO8qD1P7LB7JJRTuOrkPezrq
oyBhV2NoNdv/0kh+frk+Nk1eX2NeQ6EtODR5vY0BigRrHaRSCvyQkcr5ZQbY
X957La6WQky670Mva0MsfpxfaVJP4USU/nutfEN86v/wYGUDhRuLBJqR+UZ4
RuzwTNhEoX42g+uSa4RdneU3tZsp9NT6jIhMjTH2npuHrIXCLduozpw8YxQv
dM9MbqNwrDGobMhwDroFJXhb/E4hxH5wZ6hoDm4QthTfa6cw3cC3duXNxQcR
X0XFd1BI5L7uLUidi0PFfG0jOQUzRw+BE4dgxDW3r2/fphAfGzxleJjgrpro
l4IuCgvWCBXOyQTvDutY7WFu/XSgyDuF4DfmFwL2M+uJRBuS0gi6Jg1KU5kL
q+RnXp8iqPbZcuQ8c8erlasVhQRFDz1NHzCbRZKDJ1sJNs/OWeunoNDosmhT
2U2Cy7+o2reZOWzCxaatnWBppF9pMPPlNN/OKTnBDMVx3d3MnqUpFsI+glvy
ppVpzBFP3jR4PyX4ymlI2MLMK5/J2vk3wdCQ1LMdzJK9vPCkYYJ/ZFn3dDOr
P9jzrr8gWEuD+I+Ys6x2bLOjBI/e6JmZYuYPR7t6jRMcfxO97CPz/coETcgk
QaGNbji3m4KNx+kK8TTBTekgN2WWcUqSJTME2+oH1QuYYxSSzYoPBN1eHV5q
y2wsbnZ49ongBSvLsMXM0m2KaY2GoHlgXe4K5v8Ay35fyg==
      "]]}, 
    {RGBColor[1, 0, 1], Thickness[0.003], Dashing[{0.01}], 
     LineBox[CompressedData["
1:eJwV0n001FkYwPHx0sw0g58kWRNRsdIWWVpU53moRIfTLkcSmVVTohc5LYXV
sskeSUuylZQmW601vYjMVKOMpKlotrJWltLs1jaT9v5q5DVm7/5xz3M+f9x7
znPu12VDSsQmUw6HE07P//PklynWHA4LEWdOFZYcJtBv/vJpixkLfmuat5yi
XnJtXVUBjwUnwasVNdTdLsGLpjIs6FLnc+5Q2xlmxLk5sZATqPxmmLq47P75
sCUsXOx7ul5cSuD7blc4vocFwcxpXvOPENgs6dnu/Y6F5hOFHeoyAgnOu4sv
Dr4DUdCB9SuOE9B7yi536t9Dyt2BpvwKAn6XZDd8ug2guBP9QF5JQNHZXdjT
OwC6nW3TFlQRaP2qKsbrtw9gNyYLSDpHgJt2vL+9cxDmeVdW6qoJCPmxydKu
IfDVFtTEXCBQ+W/DS+d7w7A4ta/k0GUCkmx007ePwNwLIQp+PX1fLJGIVaNg
o55xbaWcwKPayCLB5TFgY3Vfp18nIJLtzDJe+Qjyirsh+kYCAyOfJp7+eRwy
lFOEs1UEjMTCvvDXCZhTsN1S2kJAE9VYV1NjhJaHqgYrNYGjvDw3ZTgHxYbc
gMAHBOL9mqLuajiobYmcUDwk8PbwvX3uoSaYkFZS8eERgTJV0pGLbSaoftyX
uft3AjN/SSnXhJuia7U7R9dFYKciqDK41RS/je8Rz+yh/1Mhy9eGmGFjk9RY
/pzuX/PXto5mMxw2eZLxp5beT80JSQgwR3flx3LhKwJhwnruVKU5Bs72+5ij
I4Ca+tsOvpMwKun5Fzf6CYQnhm1cqZiEEXHH6gJY2oM8dNjKn4vL1aGd1QYC
Bi/bg5/VcnHh1MQnvYMEmvemmaZ8zkOe8Cfr6FECMYNVu3kXeNj1wsu9bJzA
Y1c/bcAcPmrsN+xKoN1J5m70LD3LR7ej9e8dTFloXBObFeg0GcfMlz5voB16
rtVX20on4/LQh1vTJrGwZV/wH0tFAhRml22yo13mbeaPmpQKMOxtl/clPgvX
HBOMelshmvi4nk4WsHB1It/M45AQfZLPZ/ItWLhft0xfNMUCe9K9P6gtWVA5
b249eNgCJ275L8ulXefIo6QvBJZ4cjh9QjSFhbWzeuJjiyyxltcY89SGhaEG
T9E8nhUu4/rPyrBlYY+Zrq1srxWuDlx409qOBZs5/gmuHAY1Ed6j96ezsGvH
mgFBBoPtkUlViZ+wYL9IonbLYhDzuZ07qJXjqRVB2QzWKar46dTcoqLlmbkM
HnN8tj2Purym5YiugEHJPxF+Uurm196+6nIGRzOXtHdT22xk0vcrGXQ/wwyF
O7Ag93BcJb3J4IkO2dwo6rj3Hk6NTQxa8VbFxVGfyw1uHWhh0LA1T5VMHXA6
207SzuAt35HCH6g39L5pCHrGYNQ9rbOKmnd25EB8H4Pqse8i1dSybTxxppbB
xQsc8zXUg2OzeFdeMehSGv2ml/qAw7poF8Jgf1zb1VFqT23ivKXvGBT/mPTa
RMRCR3Waca2BwccqrmgytZN/yfniIQblboE506lvcyqzZCMMesQ8u+JEvUUt
W60eY/BkYdZLV2qL4uuz/x5n0Pqmvf186tpo9ZDRyOA+9uoqH+r/AFtWTgg=

      "]]}, 
    {GrayLevel[0], Thickness[0.003], Dashing[{0.01}], LineBox[CompressedData["
1:eJwV0llQk2cUBuCwJew/CrWUfUlAFo3F6iAFzpFiWCZRqAVFFEQj0roE6oKS
wVFEZgRRRNCqWERQq0QEQgkiLiBDIwJBa7FF7FiKjqTK/2FoEFHSrxdnzjwX
77k5r+cG2debjDkcjoTO//tcnMyOwyGgPSmzeX6NhdemL/7oNCHQwRck6ahD
b6ypPswjcLZxsIZbx8Kgp2ixPUNA3LcsdB71HJ3LWh83AtfNXLbkUJeUd18W
hxLYuVOtdrjOQt6gAE7vITAT75kfU89CunRoW9A4gdk2v75vbGQhzSO7pE4/
Dqe48eo3Kha0QkX9gPYtlPVlPtO0sRB8XXHzi0EdGInNtp1uZ6FlYLBo6NkE
9Iibhrq7WOiKr05a0P8v2LqYlVU/YIG76/Tr3gE91G3PDBjpZ8HKPPm7qt8n
4fbuuDDrARYqx5pfeNx/ByLJo5NPB1mQ5qKPtncKAi5v75/9nN5PlUpT29/D
YY0ifnyEhYcNK4st66ch8VqqRDXKgrMiU25o/AAHbOf5vRhjYWLKd/P5mo/A
D68Qt+pYMLDWjkVXZ4A/LoibfMeCJuGWsrbWAGVJ/D7nGRZO8fJ92iQcDI8e
vr/DiEBK8N2EXzQcXH/xToWNKYE3pfcPzo0xwjuj2+zlXALl7d+W1fUYYa/M
L8fFgoD7T7IzGokxlsa5/9hgRSCzJaJS1GWMZY4vNznZEhisUBQMR5tgpFer
q8qOgFXt31sfd5jgAvvUvb72NJ+1PzotxBR/SwkvLfqE/tGqiWvfZopzX/uf
9XYkgJqme06LzFC1/lXUMScCks3ijVEtZjgxRzky35VAqCrmne0SLmp9W8I7
3AnoFjgcCWzgorPH0VA/L9qbfbuMZQt5+CEpy7+TTyBJX53Nu8ZDR7mgLciX
wCNB8HAI3xzf6O2tyv0ISP02Ck9cNMfMJiY2IJDArcRk+VI3CxQmDQWWzycg
XK294lBlgeeg2RD0OYGMg6InYc6WGGWTtrtmIYH8dPP3Rics8coi0VWLxQRu
uKYZtA5WeKMyuO9CMIGfZwpM/I9aIXd8upz5kkC38itt8SxrNMrvkdSHEWj3
SO86UmqNTVlPOiKRwH5VQtVfljZYLVI+VUQQWO01lJJcbINL11WMRC8jMNks
dA7g2aJLcuLxligCe0xGe8r32WKdMnbaOZb2mr8kTcBhcEwiTlCKCezYnjhh
uZfBLRq3lW4rCDgulqp95Ax+etbS3Y+67WNWRUQug/fS9dqF1Nzi4sicAwy6
zPTmxVCfqe0sGz3MYG9gbuNO6o5XQYvUZxgUFj6d9YB69kZm96E2BnWRP/Rn
xxFQ+bvGVt1msNIuvyKPeu1bf7dbdxkUD8kyiqkvHRB1TXQyWLMjilNNHXI+
d460l8GEC3phH/WGZ/80R/zJoMrwzTF+PAHexanClOcMSh9gspBasZWXmjPM
oN2pQN8Qav20F6/xJYMZ803vrKAudFqzypNl8LN1yrEcauHw5oCwcQa75la2
HqJ+fGWXYbWOwe8nCgtKqN2WHL9cMslgd9EGt0vU9ziVcsUUg9mrlmvrqTPU
ihXqaQa9vUOab1Jbl7R6j3xkUDMmyOuiblilnjQYGJS3zlr+kPo/5idElQ==

      "]]}}, {{}, {}, 
    {RGBColor[1, 0, 0], Thickness[0.003], Dashing[{0.05}], 
     LineBox[CompressedData["
1:eJwV0ns01HkUAPBhMBryU2wvy6KykXNYbR1s9t7UikI265E6CZNRO6LVlCWi
EesxlsSWzTIVJWO8wojpFJJsUm2rKFZ262hq+45H3jX73T/uuefzx73n3IdF
aNTO/ZosFsuLxv+5yCfKkMVSweCf2wvmQwm81XrZ185WwcOqAS12GIGNTUEX
0zkqaE+PillA3W/htsGIUcFVlzyfJdRLxj/dY2WmAmFpP9eeOie/67LnRhXo
Cw+cCKM+2b8azsWqwNk4LaKLOpz3PNJhVAUFO1udz/IIhJgfy5FNjkJb6aYT
/uEElHbS6l7lGAhGJu2n+AQcq6TNX/aPQy5/TcPPBwjIe/sznw9MgI0i9Nm2
7wl0fHtxl/2D94Caf0SOCAjoCM+97e6dhC5Tz5Irhwjo6e4+KHk6BQ+Em8r2
RRMoftfw0vzuNOxUCJbPHSbAS0ArZfcMeDwrsZXH0P7BPF7wrVm4McKtDBAS
eFjjK+ZWz0GlwyiLHCVgIo2OV9fOwyLfoYkrsQQmZj7nl1z6AGOh2v7fxBFQ
E/1lmVc/wlaPdQFaxwn0+CnqKirUsFQwsLY5gcAvnBSrFi8W8hIVkd+dILDX
8abfnR4WWvHLdhgmE/j39F3RGg8N3A+3f5OdJJB/68AZ2T0NXP7urTgqhcBn
V6IKe7w0cWtfjs+aVALRctditw5NHK87mNSWRu9zXpo67M5Go/1ePsnpdP6K
vwWPW9lYox0utsik9YeT3EOctfDu8GxRUxYBT71rOkYtWuhfcNb7SDYB7LnW
tmK9Nu5zEggW5RDw4nuGbZVr42Ctu83DXPoPjR7TBk46+CRC0vxTHoFxe+Ms
2xod9Dawv26ZT6A1UagZtY6DThl3Av8qILBr8uIxTiUHJe/P8BLPEni02nHY
eZUuphQNbv6kkO7fOswur1QXn5l80Xb/VwIK/93xm8wWYHV6U9XBIgJ2gcpy
Y8kCnOnettG6mECEyO2JiwkXb2os3tBVQiAlXHdWI4+LGj/4scMuEGgyDVEr
jfWwUS6JNrtEoP5jKtsmWw+V71Zubykl0FW3WSlepI+5c7Lbxy8TuGUe3pF1
Wh/rtjQYrS8nkNToJ3nBXYi+CeP3e64SCLR8vne3eCHys5xsxFICUw12Jms5
BjidUT9mKyMQy359Lz/RALU6KrPbqwgsXuUUsprF4Kknsq7EGgIxh/wnuD8y
KHr6MsakjsCyDbxOq3gG33NFZZbULR8On3dNYDDCxbzPmlpHLN4Sl8yg94Wg
rx2pCyvaz7xOZ3C5oEfXj7p1xGF9ZyGD1Wp5UTb14jDm6KkWBgessu5oXCPQ
aGO6TXKDQZ9d1rO61HvGbMwUNxlsy+ywNaQuS3brmGhnsFzFOm1G7VySsITX
zeCR68I9X1GHDrxpcB1kUM87ePQINad0JmPvEIOJSfMrj1NLBZzguGEGR2vP
+YuoJ+csObWvGOxd+rg5lzpjRVCABWHwwgv3VBm13TB/rcsog8bGr+T11I/L
herAcQbT3ERvWqjNnHIv50wxGFmh8Pmduo1VHC+dYXBoIEj0iDqiU7qjc45B
X8Pp+j5q/ZzrK//5wOBt1/yRIeqagM4ptZpBR6GDyQj1f83/XUo=
      "]]}, 
    {RGBColor[1, 0, 1], Thickness[0.003], Dashing[{0.05}], 
     LineBox[CompressedData["
1:eJwV1H1UzFkYB/DpbWaahht1bBqlQlbsibycmmWfR/RCZVcrpex0RrMNDlux
EakNsaRIaZ06dZKRZIYKO5HaVY2KRZsjbPLW9mYq90fpVc3e/eOe53z+uPec
5z7fex23RAX+aMzj8QLY+r/mfRdlyeNxEHt/ho1fIoVe045/dCYchCXip2Dm
5bdCVccFHKx0UzxWMLc4ei+zIhyIc9SpiczT+mdsdrbnQLVNanSNOT3rfpH/
cg6ahCF6m18oHGqZA9lxHHzlk1nZyRypaN3p9oGDjlpz+aGDFOQOe9OvDn6A
b7YL9RPJFPSumtKn+o+QQXcF4DEK7iWa20ta+uFFX3NwzAkKN5+2nGh9OQDi
7LXnu05SqFuv2rTw70/gMWt+vVMGBX5sdu/Dp4OwLtRugSqLgoUwbHvB8yEI
EQndrbIp5L/XdjjcGwZZtszeN5eCIgGd9Q9HwL+5bnVNPjs/XKEIrx6FpVyO
l5GKQlPZ92mi0jGwSlb2uV6kINFExxuufYYWnVezqpjCwMhc5bkL45Dbfups
q4aCgYptTlyeAJ+ynuzQUgqNQVXX1WoDdA3CqobrFM4Kkp0rA3h4SMKrH9VS
kLnfCapv5KFZX1PKrgoKfRn3Dn+5xgiT88i8kioKWdXbzlx9YIQ9ozLBomoK
My9F5TQGGKNv08XU8zoK0Tc9873rjDH/aGjv83o2n1zN0TZfE3zTPTN1w1+s
f/W/O57UmKDEZT0/6xHbH5PkK5eaol/7/rl3myj4W9zgW1WaosJPe0zaTAEb
b9TaLjXDuNM/6H5+TiFA6R/hc9MMY5On4cALlofyNcOTPfio5Oq3RLym0L/Q
OnVBGR83fN0RfraNQk1irHHUYgG6LLbOs+yksGlQtVdwRYBj5iU31r2j8HiO
e5t0thCrN3nuPtDL7n9ehGtmoRCjNnbFUEqhamNY/Ep7c5zuNrx2bj8F1xB9
sXWBOaorbBUXBilsPez9bIVEhB5OxcGdIxSSI4WjRpkivG288OMX4xRu2ckN
emsLtPJVRPqwXP8+cdTE5aQF+iR2YocRB/evr9KnTRHj+5SY24Us59UOkXWp
GWK0fBJnLjPjIKk8qOCtaBKWirW6YT4HIU6tsrC0SaiTfJ6pFXIwpHWVzBdM
xiDbuO4gEQdxJu8eZCVORnlQdHKfBQdTZ3vI5/AIvo2MuVM0iYPdP20cEO0j
+Fp5adtq9m5slikanOMJBuZ45foxV47H5HomELz7oO1RIDM/LW31/oMELy+y
WyJnzlHrzrw7TnDP2OmJBOaabrelDTkExafiM8uZp0aQPUcqCUq166pcLDko
d7FbW/AHwSvdPXQR8+aPLvZVdwg6SI47eTBfPOhdN6AjaJZU+6sPs/RcwjTF
Q4JNa9wDFcxbXvZoPV8RVL507MpjFhSOpMjeEGwhf04vZNbsEITvbyMY4LnZ
X8M8OOYkuNZJcHHRb2UVzCm2ocGOlOBEtMWBZ8yubcr5Kz4QjFFduvqK+Ulx
rCGkn2B7s9fbDmZ7j9NF6UME70mTvAeYa3n58ZoRgst32u0bY97aoPm2YYxg
SX6F2ngK+3fSK2a1jxN0ehz8ypy5LLhhyGAgmGX6yXIK839vnE1B
      "]]}, 
    {GrayLevel[0], Thickness[0.003], Dashing[{0.05}], LineBox[CompressedData["
1:eJwV0ns01HkYBvBxm5HB18Y6YpORy4boNlbSeV9qyR7aSnJJHJpIKVS6sMq1
zlTT2qLiyBClmFxSRqWWlEYl2ZMus6pNtJuV3zc0Q9Lsb/94z3M+/zz/PK8g
JnHNJm0OhxPI3v95ZlWiCYdDwej3D4WFhQwM6Q68uKNDYSCgfEDG2utaeLmY
R+GWMnR+C2ulwNfdlFBIVLUp3rE2H/0uwsGawh9zi9QLixjIK7hfGeBF4VSx
b/Aj1llKeyjcS0GQKjXRKWYgVtS7bcFHCkLh6kMJJQxE2+zJq1F9hOuuXWsr
yxkYdJPVPR0cAblqOF58gQGPWtmNRcpRsNuVPbHmEgNNT5VHel+OAbNrQXzO
ZQbaV5eHzXv8CeYvz7bZIGeAm1I41PlUBd0nh+Vnmhng66/fUvZcDW9KHnXc
bWVAOtw4YNMxDvEpq2YXtDMgSkeHwc4JWNk1FPHwAdsfJRJFtX4GmdrpVdVj
BrrrgyQGdZOwr+fli6QeBqxkSWmay1+gwr36aomSgbEJx7jSiinwi7V8sfM1
AxrG0OJI1Vfwm1HRW9fPQFfwzYbqag3IM8+G97xn4BQvx6E5kIPSJh+bsmEG
Ij1agu91cbB/x9TdJ6MMfDjekf29vxaenQxrqB1noKA1Pr/moRbe4nVnjEwx
MOtCYlFXoDZWiCJFx7QoJDX5SH3btfG8i72Lmt1NWSw72LdCB9e5T7w9waXA
r36b8OS2Di5zLAHdaRRmJWesiPbUxb93pIdu5lMI4F/hmjbroidnSzTHmAJ2
XWmzFOphxy5H4wQTCoFxARv9mvSQ6zxSxTel4CX3HzdezMUvS9S60m8pjM4z
O+pSz8W5izq1uRYUbu9P0U5cyEPj7XW01JJCmKp8D+8SD51+FWWRmeyf2Hv0
edrpo8YgqDt5FgXRnI1uJ87pY5ZipYm+LYWb69aneVtPQ+9tVqPJdhTcQgcv
mpVNw9qgT3eJI4XN2b7PlloZYJig1CtzDoWcWP3PWicM8IZ/btI7ZwrXZkZr
Bs34+KBhT/4BVwpXvx7UcTrGRwu9JRFD8yjcb1g2KPnGEE1P880kCym02sS2
Hz1uiO255mKBO4UMeXDZGwMjvBo+Uib2oBBq2xu5XmKEQcl/VtkvoaBudLNy
5hmja2JBSMFSCnt13j8s2G+MLffEreNAYbrd4mh7DkFOzBGrPB8KO7evGzPY
RzD97YYZk8spWLiLFA5pBOfU+g/o/UiheSq52CedYE+qsN6ENVciWZ6aSdB1
upG/A+ui6jv578UEX2Pz3tWsb/+zQKgoIuhdYvm8kvX0jWR3bjNBvbBnJ9f6
UpA7zfyp7BbBeru2mCjWESNO1jdbCEbSGtctrM9n+raP3SHYeOhg+wHWnqXp
5qJOgnGNQlUV65iX/zb6vCLYYZofrOVHgXdu4nDkXwR3vz4gMGQtS+BFpfYR
tK3e+sGctWrSlnf5HcFUn2W5LqwPW4aHCBiCzskjV0JYu/XFOS/9SPC516uM
GNZPLqZoQkcJ5ujfD9jG2nrxb5V5aoK90rL+LNZtHGmabIKgeKukTsJ6s0L2
s2KSoPCHfb+cZm2Yd312/xTBN9qbVpSzrg9RqDUagpJHq8xqWP8HFrBMcg==

      "]]}}, InsetBox[
    StyleBox[Cell[TextData[StyleBox["Sc=0.2,0.4,0.6.",
      FontFamily->"Times New Roman",
      FontSize->24,
      FontColor->RGBColor[0, 0, 1]]],
      GeneratedCell->False,
      CellAutoOverwrite->False,
      CellBaseline->Baseline,
      TextAlignment->Left],
     FontSize->10,
     Background->GrayLevel[1.]], {2.512024487044666, 0.9817999131945758}, {
    Left, Baseline},
    Alignment->{Left, Top}], 
   {Thickness[0.003], Dashing[{0.001}], EdgeForm[{GrayLevel[0.], Opacity[1.], 
    Thickness[0.003], Dashing[{0.001}]}], 
    ArrowBox[{{2.575271767816649, 0.9853969082018501}, {2.9947011066564526`, 
     1.0118707913259195`}}]}, InsetBox[
    StyleBox[Cell[TextData[{
      StyleBox["MWCNTs+F",
       FontFamily->"Times New Roman",
       FontSize->24,
       FontColor->RGBColor[1, 0, 1]],
      Cell[BoxData[
       FormBox[
        SubscriptBox["e", "3"], TraditionalForm]],
       FontSize->24,
       FontColor->RGBColor[1, 0, 1]],
      Cell[BoxData[
       FormBox[
        SubscriptBox["O", "4"], TraditionalForm]],
       FontSize->24,
       FontColor->RGBColor[1, 0, 1]],
      StyleBox["+",
       FontFamily->"Times New Roman",
       FontSize->24,
       FontColor->RGBColor[1, 0, 1]],
      Cell[BoxData[
       FormBox[
        SubscriptBox["H", "2"], TraditionalForm]],
       FontSize->24,
       FontColor->RGBColor[1, 0, 1]],
      StyleBox["O",
       FontFamily->"Times New Roman",
       FontSize->24,
       FontColor->RGBColor[1, 0, 1]],
      StyleBox[".",
       FontFamily->"Times New Roman",
       FontSize->24]
     }],
      GeneratedCell->False,
      CellAutoOverwrite->False,
      CellBaseline->Baseline,
      TextAlignment->Left],
     FontSize->10,
     Background->GrayLevel[1.]], {1.6997962430954705`, 1.01719434391065}, {
    Left, Baseline},
    Alignment->{Left, Top}], InsetBox[
    StyleBox[Cell[TextData[{
      StyleBox["SWCNTs+F",
       FontFamily->"Times New Roman",
       FontSize->24,
       FontColor->RGBColor[0.5, 0, 0.5]],
      Cell[BoxData[
       FormBox[
        SubscriptBox["e", "3"], TraditionalForm]],
       FontSize->24,
       FontColor->RGBColor[0.5, 0, 0.5]],
      Cell[BoxData[
       FormBox[
        SubscriptBox["O", "4"], TraditionalForm]],
       FontSize->24,
       FontColor->RGBColor[0.5, 0, 0.5]],
      StyleBox["+",
       FontFamily->"Times New Roman",
       FontSize->24,
       FontColor->RGBColor[0.5, 0, 0.5]],
      Cell[BoxData[
       FormBox[
        SubscriptBox["H", "2"], TraditionalForm]],
       FontSize->24,
       FontColor->RGBColor[0.5, 0, 0.5]],
      StyleBox["O.",
       FontFamily->"Times New Roman",
       FontSize->24,
       FontColor->RGBColor[0.5, 0, 0.5]]
     }],
      GeneratedCell->False,
      CellAutoOverwrite->False,
      CellBaseline->Baseline,
      TextAlignment->Left],
     FontSize->10,
     Background->GrayLevel[1.]], {1.6498641789478754`, 1.0130218297226186`}, {
    Left, Baseline},
    Alignment->{Left, Top}], InsetBox[
    StyleBox[Cell[TextData[{
      StyleBox["F",
       FontFamily->"Times New Roman",
       FontSize->24,
       FontColor->RGBColor[0, 0, 1]],
      Cell[BoxData[
       FormBox[
        SubscriptBox["e", "3"], TraditionalForm]],
       FontSize->24,
       FontColor->RGBColor[0, 0, 1]],
      Cell[BoxData[
       FormBox[
        SubscriptBox["O", "4"], TraditionalForm]],
       FontSize->24,
       FontColor->RGBColor[0, 0, 1]],
      StyleBox["+",
       FontFamily->"Times New Roman",
       FontSize->24,
       FontColor->RGBColor[0, 0, 1]],
      Cell[BoxData[
       FormBox[
        SubscriptBox["H", "2"], TraditionalForm]],
       FontSize->24,
       FontColor->RGBColor[0, 0, 1]],
      StyleBox["O.",
       FontFamily->"Times New Roman",
       FontSize->24,
       FontColor->RGBColor[0, 0, 1]]
     }],
      GeneratedCell->False,
      CellAutoOverwrite->False,
      CellBaseline->Baseline,
      TextAlignment->Left],
     FontSize->10,
     Background->GrayLevel[1.]], {1.666508200330407, 1.0082737963362358`}, {
    Left, Baseline},
    Alignment->{Left, Top}], 
   {Thickness[0.003], Dashing[{0.001}], StrokeForm[RGBColor[1, 0, 1]], 
    EdgeForm[RGBColor[0., 0., 0.]], EdgeForm[None], 
    LineBox[{{1.624909555075101, 1.0181768152383845`}, {1.2852535665361973`, 
     1.0181768152383837`}}]}, 
   {Thickness[0.003], Dashing[{0.01}], 
    LineBox[{{1.6175739398416062`, 1.0146833568928206`}, {1.23756855713892, 
     1.014523007928461}}]}, 
   {Thickness[0.003], Dashing[{0.05}], 
    LineBox[{{1.5944031532510896`, 1.0099892961949115`}, {1.1022242301925942`,
      1.0096602072224734`}}]}},
  AspectRatio->NCache[GoldenRatio^(-1), 0.6180339887498948],
  Axes->{False, True},
  AxesLabel->{None, None},
  AxesOrigin->{0, 0},
  BaseStyle->{FontFamily -> "Times", FontSize -> 24},
  Frame->True,
  FrameLabel->{
    FormBox["K", TraditionalForm], 
    FormBox[
    "\"\\!\\(\\*\\nStyleBox[\\\"(\\\",\\nFontFamily->\\\"Courier \
New\\\",\\nFontSize->24]\\)\\!\\(\\*\\nStyleBox[FractionBox[\\\"Re\\\", \\\"2\
\\\"],\\nFontFamily->\\\"Courier \
New\\\",\\nFontSize->24]\\)\\!\\(\\*\\nStyleBox[SuperscriptBox[\\\")\\\", \
FractionBox[\\n   RowBox[{\\\"-\\\", \\\"1\\\"}], \\\"2\\\"]],\\nFontFamily->\
\\\"Courier \
New\\\",\\nFontSize->24]\\)\\!\\(\\*\\nStyleBox[\\\"Sh\\\",\\nFontFamily->\\\"\
Courier New\\\",\\nFontSize->24]\\)\"", TraditionalForm]},
  ImagePadding->{{100., 6.612254}, {64., 4.647073}},
  ImageSize->Large,
  Method->{},
  PlotRange->{{0.9375000637755101, 4.06249993622449}, {0.9795345755600451, 
   1.0212737573651247`}},
  PlotRangeClipping->True,
  PlotRangePadding->Automatic]], "Input",
 CellChangeTimes->{{3.796129314163183*^9, 3.796129438112789*^9}, {
  3.796129477459593*^9, 3.7961295716298356`*^9}}],

Cell[BoxData[
 RowBox[{"Show", "[", 
  RowBox[{"%58", ",", 
   RowBox[{"ImageSize", "\[Rule]", "Large"}]}], "]"}]], "Input",
 NumberMarks->False],

Cell[BoxData[
 GraphicsBox[{{{}, {}, 
    {RGBColor[1, 0, 0], Thickness[0.003], Dashing[{0.001}], 
     LineBox[CompressedData["
1:eJwVzntUjAkYBvDvoiuaab7KZolal1pDSdnTRd+rFSHOdJPtKJTWtZoKk40K
jbS2iHRIqd1Zo4s1IbkszeuSJjtFhYqWPeW0k5gG1ZyaMvvtH+95zu+c5zzn
dYxJDImjCIJYw93/2Yp9tgShY8/+YBhzUhuV+aZdElMTHWs3wfTXi5xFQc2d
kyx1bMFlfoCwyahsbr9aYm+jY4/Tc3I9m43KRm3a7EXOOlb6h2h64FOjEqdZ
ef4o0rEppHxJ/DOj8nKqe5i6TMeKKkTpN7qMyhy3tJNnln5kzUcuGFd/MCqF
8wZt/c5/Yvd1HsouNSewhz3Rr+r5zCq8FDO22RO4usBnVOc0xKbN/C2xy4XA
spRm3pwDw+zhgoH66z4EmsdnSQD1rPrYLWF0EIFRHx17tzqMsKH812d3RhO4
5XpzrnDvKCv+urFulpjA9FPns1/UGtimCrfBS5kESsfCj+YKxtmt9Z9ci04S
WJrh9sol4gu7dMvC/etkBO70n7o19rSRvZqzOLPuGoHWqqGxMAkBm3wLfz5W
T6DekDiw4ysSRMnJF+a+IDB0KCrOrIGE/Z4Vj5w1BB7Na5MkJ1PgmyEvfT5C
YENN5CKRgAY2aGZOsCWJ+8vCk2uUNKTLB1Pdp5HoYx8TeWzzBDAeDtjXLSRR
HNFdr+GbwF2tLkPvR2K657smm7smwPsnxu+miMTCMjrjWpQpyMKCJwduJnFW
y4lrHRPNYM+6om7fFBLv5Lnmiy+bQfarjSoii8T578Mntq8xB9d/++PEBSTa
8HTmD0fNgclstQiQk2iiPKf4ptgCvIo96zS1JO7y+LPTYrUlFAd8Tv2oIvHS
ypiyumFLOLVH0n/hJYnD/VP5vYUTock5NcGln8Ta0BV0wbJJ8P32Nr31OImZ
gdLSmt5JMCasym+cTKHT36s6ZNLJEChZ2SN0oNDnu6wCe3craF3r7zPkSmGU
w5MRss0KSipuyH4BCocf53aLD/JAnp8tyAmhMIhy9XYR8EE71pYfFkuh5UBk
MBnDhyZtr+qvFAoP10Fl8U0+aOLDTMulFB4MU0QkWVhDgNgvLLSQQu+m9uUW
m63hjfFQeWw5hW9sl2WZ37AGK7u8mhm3KbSY7WW31EwA6QrblsrHFGrtNH2+
0QKY90L/uaiLwvVPZgiSFQKYmrlubuQHChUR545aGQVwvjpNUD9O4b37TyEh
nIHoBAN9mkfj+sG8NWZyBjYp9CYeM2l81OzvlniRgZP8hCXpnD0qhgXt5Qw8
THq7W8WZFx3dIa9iwNmjpWeDI9dvmB+7/AoDAzcr70mdaPQ8p06V3mEg437U
gfZZNAr8LX+n2xgoef5g8CcXGjOn1R3Z+YyBlsXewnrO2uGk7W3PGaDPVMfy
vqWxsapzgayDgbjIklYZ50zbilv+rxlY8GZvtXoejQOaFU8O9jFQp3HZ5bCA
xg0PDFf63jGgXVkm28b5cYmiIPg9A45Vdq+ucpaHTIl0HGBAGk+vWuFKY/Sd
3rc4yEDQp665Yjca1YVFDc7D3L+hoRtvc/ZOWlt5Qs9AdU1j4YSFNNrOqU3c
NMqAjaTW5CznQ8SOEJWBgeUdwiU9nHUvp3u6jTMg8ZLtnu/O7V9vmXLmCwNV
RfaXJJzVx6WjRiMDXYbjPfc4/wcYZjm8
      "]]}, 
    {RGBColor[1, 0, 1], Thickness[0.003], Dashing[{0.001}], 
     LineBox[CompressedData["
1:eJwVzHk0lQkYBvBvs9xLlvshZJk0OiTS5R4HNd/LaBvLRAl3osjSJtvMaFKy
dEtTWUqiUqY62hy3kDhJb1RusoxUlmYmpWQ73CZUhPnmj+c853fOc575YTF+
ERRBEN58/u+nOKBPEEpO7rBaK9SewBzVvxJVVZTc+2L85gbvtV4tXZpCJWdu
7Owwy7ulo6zQSE/JZRGLAguXEvh4JMnSwUrJxTRrXOgSE4gmWpLItUrOLqpV
4ichsHS3eH1TkZIrPb0h+HsXAg/bJx3Pd/vAlZARJZYeBC62GdP/7ty/XEFp
0sSJIAJ7uewhRe9HLuFQuDwvmkDPXNdJpcU452qaNuSYSmBRQov2wn0T3Mec
gva9eQSqRx9IBPzEnRKnLwq6RmDwh/l9UWZfONuySNtX9wgMv9VybPGvk9yN
keRy4jmBySfOHXpROcWZBWy7UtlPoOyrf8Yx0TSXfM57jcEMgef327+0Dpjh
GnWZIKGIxB3uxlFbTs5yjPvoUIElibqK8a/rEwmw8322qN2FxE9TMaPbDUlY
cfRIZ5EPievGgyPUGkjwKl4mNgwnMSOzPTE+ngK3fRbaNr+R2FAhdVgrosEi
pVv69CiJe4v84yvu0TAWetRvwQUSXY3CpEdCGSiL0alWryQxNuDNw34dFQjb
mPnk1BMSkyWDzXp3VWBaxS20rofEvCJ6f3mwKhx8+TAidYzEb9uyyzs11IDI
9jAYFFBYk7kkJ7ZUDSJjT0rem1JoO+yv0eGtDtVz5nXuX0qhnrZS/cGkOswc
Pr2wbiWFKvfOyBecFYCdeLg3X0rhTsc7XQJPIfxY7eRtFEthyZqwotoJIQRP
33aWyCicGDLW6cvTgMBo4cl3+RRWrltF53pogkfNhrNcKYUpq2XnK/o0wcTp
F5FdHYUWf//QeVE2B17vUmhUPafQ1elArpFYCwpk+jeHBikMNmv9QrZrgYvC
8WH5DP/feOxNbKo2tAx4yyz1aPSilrhYi3TAx8m5wsaKRuGo1JcM04E7bkGR
za40ptfCtbNVOmBok/DA0JfG1PXygDiBLoTBppzP4TS6NHesFITqQqHjCmHa
Hhpf6XscUL+tC4/ebVK9nEWjwNLZwE1NBN11XnGbL9I4YtA/sCxEBD3JDhn1
VTQGtpqL4uUiaIscnnOniUZ5wJkMrVkR3NDoNvDpofF+3Z+wy5+FlKz7T34f
5/djmd5qxSws55JGfxIw+KjF3T7mMguvP+vsrODteHVC1HGFhYNlxf2aQga1
Q0I6i6+z0GL59PVd3o8abLesvMnCJk3rZ+aaDErONO2W1bCQ3vWiqleLQZG7
8BLdzoIiQZy2Q4/BFJPagzuesRBtq5ip5z0yEbet/TkLovfBSSb6DD6+3mV3
sZMFqfTwz828U/SvVrv/w8Iw9EQumcvgaP+q1tQBFrS1Mj0/GjG4sX7q5sAg
C+UNCxSexgw2FspzfYdZCEyt9rjEu9hvrnT+KAt/jL1d7j+PwZCavrc4xoL4
pav9bRMGm/JON1hNsPAit61E25RBlzifa9mfWNjjE2W9lbf+wsqYzZMs1N8/
bmFkxmAasd1PMcXC1iSr83G8ld2mEvtpFjQltfMaeYfcapubP8OCfGRdvoU5
/58lm5ydZcH/yoBeEu//AHnCIIA=
      "]]}, 
    {GrayLevel[0], Thickness[0.003], Dashing[{0.001}], LineBox[CompressedData["
1:eJwVzHs0lHkcBvD3nXdeY5DL/IxbbeW6oSKXOol9v1mbTVhhKC2bSVdqUJt0
UdZtOpaErKXipJPEppZKbfGtLGpdlyJt2ykl1GEUoxA7+8dznvM55zmPqVTm
v5VHUZSPKv/33zgopigFJ9zcXJyfSuFJtX/i1FgFZ2xokqFU2c+79YmWhoKz
ad0eH5hGYWv372eM9RWclyvjryun8MHwIUvHRQou3ciFkR+nEOdpO2/zU3A6
HaVb436m8PIBh8DmYgUndk+yCcqm8Lj9oez81aOcmYVLNTlL4WLbMfFXZ99z
SQttt8lvUNjHZb1t6vvAJY1HfuXTRuG63FWTCrNxLsRoy62CfgqL97bqWB1R
cvF7n3W9mKVQfXdyHOAEt7y0VBxvSGPoqGn/9vmfOFcyPiZcRmPEtdaMxfsn
OeOWj3HmXjQm5JxNe3x9isv5wds0I5zGlGmJPEP0mQuyMd+pOEhj0VH7p9bB
M1xNy9rukmwaI91Ntm85Ncspaq0Gn5fRqNc0Ph0YR0HMQOqv4vs0TkzJRnYZ
0XBiaHl0YS+NAeOhWwWNNCgtdr02GaNRntkZFxvLA8ffAmbM5vCwsTrE0U/E
gK52htshCx4eLpbEVtcx4Fi6dm6LGw9XGUtD0sP5MGEUtEAm4WF08Ms/B3RZ
oO+/vqsh42GC81CL/h0W+m7ZqtvJeZhXzBytClWDiPS7+0qKeGjRkVXVoykA
29zeo3o3eXg70+5k9GUBZP/49dW2dh4ueSfR7PZRh/bz0lSDAR7q6yjU6yfV
QaLFTgbRDLJ1hZXmp4Vw0Hsi540Rg1FOfzwRrtOA/vqo5hgHBivWSotrlRpg
nZ5/MXkdg8q3Jrr9eZogtNEvfyNl8HqAJ5ProQWONPH2OMzgsW9Tiqr7tWD6
SjgZzWHQ7JlXT0nKHCi4vC3BqpzBVSuSc40dtCHx1XCapJ7B0Pltn+hObRB8
aLjR9VT1/zDjZXSiDjxaaZbqM86gN8/OxVqkC9zGloMGc/ioMRKynpbqQlLD
UrLDgo9JtXDpdI0uaEcRryo3PiYGVgbHCPVgxZBnqa+Ejy4t3WuE4XpQVjx7
rm8PH5+LPZLVb+jB6Pnd7rScj0LLlQarBSLoTrRVlxXxcdhgYNA1TASCX6Ki
HtfwcUPbAlFspQg6kz8rM9r5WBlcKNeeFUE8eli2vuHj3XvtsEdCIMJJ572A
ZnHDWKaP4AKBkWPWr08asdjQ6m4vKyVQYeZKTansVKYUdV8kEFnvOzfCmEWd
sLCeC+UE+gT71i83Ue0bl2xZc5VAT2btnd65LDoXNh9IuU3g3umAPPMFLIrc
Nc4znQRO1RzxvGbJ4rF5tamRXQT8Q7Kk861YHFbG7Ox8REB7+tyRNJUflD9Z
WtJD4DjXVLXxS9VeXHbT/V8CCQ2ihTOLWBwZ8GxLHCSwo6v045rFLH5/f+rq
4BABi/23yBWVH56pzF3/jsALw5alxktYvOBvGGI6QmDTpvcRb1UOu93/CscI
+L107Thhx2JzXkHjIiUBneTv3n1U2SXG91LWBIG/LKUCqT2LYqvrss2TBL7Z
mebmtIzFn6hd/k1TBBjNgg1nVFb0fuFs/5lAXUXFXjUH1f+1DsP8GQKHfesy
ZSo3n0iZnJ0l4KLoKOtR+T/rZiHj
      "]]}}, {{}, {}, 
    {RGBColor[1, 0, 0], Thickness[0.003], Dashing[{0.01}], 
     LineBox[CompressedData["
1:eJwVz3s01AkUB/Dfo/FuMD9DCp3xaNloJDabTr9r8oiyOwrTKk6UrSQ0dWJT
5DFlT5F3bSibKL0mpYeTbW5ri8pjo12mrW2LtYnNFMZBmv3tH/fc8znne7/n
XFFs0to4iiCIEG7+3104KCQIDRt7r3KhaFKnKtR7nqLH07BW/84erucsXdOh
NjHSsG1z0i9JpnSqjp5rldYWGnZpcrTblmmd6uG7NKclzhrWeP588bkZnQpt
+F7fSjXshhXSHyxJAq+keoS1VWnYWRVPKip4BH7vnlZ0wvc9GyF7Wn2eT6Dr
wjHhilMf2MbE5NAAewL72IKh1r5Rtr/i2dLjngSuLvGZ0tiPs85xhOPRAAKr
dneYLjigZV07mpR6kQQa7MxJAZxgtSGBezwTCIx6LxrYajfJZiRu6/0ng8At
NzryXPdOsfYu/hK2mMD04lOHf785zR6ZGukPqiFQ8TE8N08wwzYkLP7s2W0C
T2e4/+Ei+8SeHYczto8J3CGZu3VzqY69PMfEgfeCQPPW8Y9hKQTsfb5zpVxD
4MR00kj8HBJ4tyoriigS141Hxem3kLDOY0uptyWJufndKXI5BU2BA8VZLiS2
NEQukQpoGNr9xeMMHxL3V4XLG1Q0qMH2DPU1iT7WsZFHYmbBMceueu8YEpNl
r++/MeMBVWcbM7aHxHSvt+0WP/GgoMXRMiyXxLIqOuN6lB70f5ykt54k0fFJ
wfVeY32Y6Ior1F0msSlfXJh8RR+6VKdlq5FEt+Fw454QA3gQUOrg00WihanG
4JcpA0hLFB27+jeJPFW50qHCEMYupS1RT5CY4HlHbbjaCBYdTUg5bEzhpaDY
qrtaI8jkWd9T21GoHZprNlBmDOWlxStfulN4c10gXeJnAnsenI2L96Pw4CrF
6YYBE2D4OXg+gkL7F8G91YrZ0DFiJzqyjUKfpTkl1h58CJBLRaNpFEbZdU6S
3XxQGEsj+flc/6O818mZppDtP+Ch/JHCNZR4mYvADILLgv3oBgqNRiJDyVgz
cM6M3zB9n8Lsu3Ch4rYZtJiIBN+pKcwMU8p2GZqDq7KGvDBE4bL2ngDDGHOQ
fsCCTToKXwr9cgxumUN+53GnOwIaDZ2+tPTVF0Bx8/LRVkca31m+GVweLYCI
9ambNnrTuL5zvkCuFMArOkuvOphGpaw8l68TwKGgwGt5G2m89/OvkBjOwKC4
emYmicuP5Yfo1zLAuLVnirJofNAhcU86x0CLr8FBOWfPOq2g5zwD+yJWpjdz
No2O7q29yMBfGY374rK5fIvb5oB6Bi531eyuy6HRq7wtVdHEwKrU9LjFh2kU
SIzO0t0MpDWLg3yP0njQ5u6hHU8ZEPfGBxZxfqfdtb37Nwb6hmv8+zg/vKhe
VN3L3VvaSBR5XF5Y1yj5kwHhdgOfh/k0jrwJ7MwcZOAq/5VraCGNG5un6wff
MrDZwWbhGc6PKpUlocMMWHrLXEY51661ihSNMHAgpt2ptIjG6KaBfhxjILih
0U5dTGNb2ckWZy0DM61jNp+X0Lhs11cXCia4/hfieWmchQtuJm2a4vr0a61s
S2nMIuLXtk4z8GjeK2EiZ80zWy/3GQb2u9tYqDhH33hideITA4v9ZQKzMq7/
mGJKp+P++6bILIbzf5hzKLA=
      "]]}, 
    {RGBColor[1, 0, 1], Thickness[0.003], Dashing[{0.01}], 
     LineBox[CompressedData["
1:eJwVz3s0VAkcB/B7595hSIy5RqVWRy85UdPDVpT7y4rW0DI44wiFLSc9lLWp
pZitibKeic4iSinVSW2Tx+bxUyKFtpTH0ttaVEzJTHk0e/eP3/mdzznf8z2/
n1VopGwrjyAIT27+349xQEwQara6QBih9SAwQ68nRo+vZgNkzSpPTwK9PFq7
jAzVrJZO0hVxbu34I3+GmZpdGqHL8tpIYNNQ7PzlC9XsuRVDtSU/EIizjO23
eanZ5KYH4kAZgVf3L/NtLlSz8pGjdSgn8JgkNvPUug/siOvk9OOhBNou+iR2
Ov2RjY1Seb8/QOAbNv3tvTcjbK5K3HgnjUBpluOYes4ouyaxPdP2PIGFP7Wa
LDioYSXPQ/q3VhEo2HUkBlDL1khzfhE9JjDog1VfuOUXNn9tTnbaAIE/3mxN
sd03xupqNYICgsRDJ04ntpeNs1p/osLKnETlhF9SimiSddn3RB1tR2JBvKTb
Rv6Vtb4k2+b4HYk7nC3Cw07q2JTdkmVZ/iSa3hud8I0hwLW8M7E6kkTteORw
xHQSTpovsghQkugzGrRVv5EEhzG3bxvzSExKbYuJiuJB8O76iw03SGxUBSz3
ElEw88ugfHUTiXGFflGqWgoWCXrS416S6DgjNCA5hIY2uxi95RoS98hf3+0X
8qG1o4f/51QeHrIfbDGr5oNUdHZT2zweZhdS8TeC9GBzmOnQZgceznuUfqNz
ij40rJIaVnvzsCp1Scaeq5znLQlLCeeh3Tu/KR2eAnA7EyVSx/HQzEQtqB8T
wMyzCdK5WTzk1+aWzs0zgMTKVXVNJTzcueJWl4HUENb73UKo4+GV70MLazSG
cFSRb+7eyUPNWwthX/YUCK63KWl4z8MyHzcqy8UIjiUn3GX4FCZsUBao+ozA
Y7vC8okFhXOeuXcWKadCRserlgUSCh1XHsmascwYbO4b6bu7URhk+fAL2WYM
/m2v4l4GUqi5n/J6j8IEurco4tyiKfTgLXGwEQlBSz+osDpOoeFwgDcZKoTM
1dHS1AIKD9fApbwKISg+/hv+oIxChW+pfK+BKQhu8+timyl0aOlwNQgxhV7x
UNHEGwpfiF2OCMpNwWnM/pnJOIUG81ebr9MXwdJRa59sIY1D5v0Da4JFcCC6
V/bemkb/h7NFUaUi8DeUppWvpbFUnptkrBNBhcR0jpkPjXW3/4Ldfgzs6D7j
tC6Cy39K9dQvZqA8ryfnVTyNDa3OksgLDBgo6xc6J9C4okQj6rjIQPCuK5Vn
OZsEB3cWX2aA7xTXHabg8o12Ya7XGfB5MXN236802uc271dWMfDRalPxoJJG
kbPhOaqNgcUXulQjyTQmzKo5uuMJA4fT6tb7/sbdr9m7ve0pA09jStpVnJsu
dy0u6mTg4IYDn39O4fLikkrn5ww0D0xf8zmVxuF+t4eKAQYibP3vTGTQGHhn
/PrAIAM1ZuAblEnj/fzSLO93DJhOWv9TzblYNi3AapiByhatXvwJGoOr+nrx
E/dfZI47eZLG5uzfGxdqGAiUx3eHcHbYu/FSupaBa2z4ztucxQvKIreMMSAX
rkw9nE3jr0SE7N44A5c/W87u5az++xt7ySQDupd611xyuP6bj6ad+sqArGkI
znNuTlOO6XQMFF9vf8Q/ReN/sHI1fA==
      "]]}, 
    {GrayLevel[0], Thickness[0.003], Dashing[{0.01}], LineBox[CompressedData["
1:eJwVzn0w1AkYwPHf7m9/3l/3l9f0QimuSF5Ocef3UFeOGEQaRVnJVHfeao67
lITaajg6mcrb3oi8tRRLystTudgSWslSNKPOEZet2MrG3t4fzzzzmfnOM48l
Ly4omk0QhJ9q/t8SnDQiCBmzRbhiJK2KwFy1l0lqlIzpWC3ZO6FywI6eIR0t
GeNVkPHSv5rAnsFbRWZLZIwnf/LF0hoCxe+OWzvZyBgPXv2w6AaBaKHncjBA
xmwy3i6drCNQmOwY3C2QMfYnY/sDmwg853D84mXP94yJf6vYsoPA9etmjTyK
PzC5iTGpk68IfM3kTHW9/sgkMdb/Dn0h0DfPfV5mNcc4LRabetMsFBzt0V9z
Qs7keVrrjtqzUOPnjCTAT0ykXXtzoTcLw99bjscs/8I8K4rekH6AhQdEPVnr
f5lnlhFdvH9SWXjyj+KzzxsVjETLw//YFRZmfg3hZ3EXGLuryLYVsbAk1eGF
begiM/d0V5xaLwuPeJnHRF1SMrmKiiuREyw07Jr7GpxEQH+letYbko2fFHEz
h01ZkEb8tilnGRt3zoVHq3ey4PmLzzVRm9nIz+5PSkxkA1Hp9KohmI2dDWFO
AVwS8pefFtvHsjFFEJLY0E6CxHQkpe8cG93NeGEXIjlw/K7vxNVSNsaHjv01
YUCBeOyhRVY7G0+6vH2ypJWCacWC3sIwG/MFZGp9uBqktHo3X5pl4+qnOfVS
bXWoJwXrdxmQ2JK9ITdeqA4hH7R2M9+QaDcdoj3opwHdko2e5VtIXKIv0+iY
14C3rtEfnfeRSLUX1K4q1IRjP9SETyeT+JPz3SFNXy0oHVTmPM4jseZHnqBN
rgUVe/RP29SRKJ8yNxjP1wYzvuM6oZjExp3bybytOrBxM69oz98knvLOLGkY
1wHRxbLOjUoSrUZ8pKWZuqA7eq0205SD7q4ZeWaOeqAjrNvPcuZg+PLeL6x+
PUha0ycu8+Og/FHWWHyaPvBXfVUkHOLgDvYGN1uuAVBi9/GD6RzUmgkLZPEM
IHS/a/ZQIQfT26Cq8LYBBKYwyqO3OZgWXBuaoGkIjbDHxlXCQbcng9s0Iw2h
/Vy6udU7Dr4y2pqh0WQIJR0xj85rUqhpvdnYU50LU9f3OVqsovCd8cTkdxFc
GNE/EDXgQeHu3hXcxFoufL8yZUfTbgprQwv4ekouxFsFfDROpPDe/T6IDaHB
p9IhqjhL1c9m+6mX05ArXX3B/zqFD3u8HOKu02BSp/S4p7JzpZw7WEFD0dnh
D04VFOpHREjLq2mo+jYnzKxS1XfaRW27SUNHnsL2TRWFLgXdyZktNMwHSLp+
FVLI9dK6RvbTwBOnqpWJKDxl0XbmyDMaJgRhd0waVf/LEw71D9AQn+wSe15l
cfWQfamUhhNrpwbimlS9UWWz1ygN+Zm7ytyaKZyZ2N6bNknDY0+7rX0tFO59
oLg5+ZaGIDONz16tFD4qqs0LnKZBKhurFqlcHmQSZjlDw3jJZbqgjcKIlvE3
OEsDsUi+jkYKu/OvdtrIaTgzMJovVdktwb8q5xMNujeafXzvUWi0pjFu/zwN
S/fG3XK4T+Fp4nBQl4KGP518DpaqLBte5uKwQMNabWtz4weq+6KnJpcXaRCO
KZ/wVe7+PXNeqaTB5c5wmkLl/wDOeju1
      "]]}}, {{}, {}, 
    {RGBColor[1, 0, 0], Thickness[0.003], Dashing[{0.05}], 
     LineBox[CompressedData["
1:eJwVzns01AkUwPHfa4wx8pgfhaRl86qU43Eqdvd3mxUVyoiU3VHoyeaZ2BSr
TI9TNB617Ur02NrUpiStTXWT8qgGGQ2xdU7JNhGjRYcJO/vHPfd8zvmee65t
VHzwZoogiEDd/L+fodqcIDTcLKe01ollBObpdafq8TTcP7UxI+t9CQwKUHQa
Gmi4a1KpZZXOClVFsaWZhvu2QBwZ50dg40C6vbuThts+aTj0cjmBaG3kuSVI
w1Uqz5igP4FX09xCnpRqOP+sx6v3SQg87Jqef3LpEJf2wkahJyVw/rxh829O
f+Ti4vNaplIIfMPJ+xre/MsdsSqeJ8kh0L/Qe1xjN8KVNAXHuZwnsDRZYeyw
d5RbLVVWjdUQqL8jOxXwE2evNxhmoyRQOmTbu9VmjPs5r33S7QOBm24qcubv
GucIuy05z3gkZhScPvi8SsvlNhzb2WRNouxz6KEc0QT3l0QWWeFJYkmma5dz
2CQnGGIvfgwgMVZstTX6+BQnOR6gvBNNomnDyOeQVAI8rSX8H/eQ+EkbPxhj
QQJXPZB/tIDENSPSzfx6EnoWr5sjv0Liody21KQkCvbdiS22eUhifWW4e5CI
Bp91FvG8bhL3lIYmVd6j4Wy73Ld7mERvy6jwI5EMOG4/u0toSGFC2OuH70x4
4Pcq88pcewozPN8/NbvDgw3h/Cbl1xSeKKUzb0j14FSfI6hCKJzTKr/RIeRD
ygazmsYdFNbkLsxLuMqHnepf5GYyCl36Q4WqQH2ITWsMeF9EoZmxRr9uXB8m
1XVG1yop5N0rKv/ylACqEtc7Kx5T+IPH7U6BvwEYdFev6O6h8MqKqNK7owaw
1r9OkjJB4WiflUnvCSHUt2yt2GJGY9UaP7rQxxCUi1UWy11o/Gm5rKSy1xD0
b71SZfnQaPf3yo5zsmng5pWf4fsdjd6Lsgst3YxgrMRknjaZRqlN8xjZZgRv
Zzq56h+hcbQp53VCljHs2C305p2nMYBa6OUsMgGrwYOnw2/TaDAYLiGjTODe
tqtqr2c07r8LZaf+NAHyYamXsI/GrJDysESBKWxbNL/HnWLQ66nKVxBpCjFH
9xcEzGTwlblPtv4tU9jUmz1X486gwH7J9KV8EWSvnW3Vv5LBgenv1F9FiAAu
yYw7ohlc1zxblFQuAluRTGqdzmB5WNEhoykRaDMXFPTlMXi/tgXiQllIaDmn
KCvT9cO5gfwLLAgXVUTV3mfwkULsGn+RhaUCs0znWgY9Lo2KVL+zsKsrpUiu
s3FERMeFyyy8zlyijHig6+tdon2vs1DdgMu0dQx6Fj1Jk9WwEBPe7OTRwKBI
bHCebmOhYW//wG8KBn+yvnsgVsnC5OpVwmnNuv9HE7e3tbPgYXfNcafOjZc7
F5zrYKH0UfJGcYuuN79ULX7JQqqxtvVlK4OD7/yas9QsOJ4R3JzRzuD3D7TX
1e9ZkCbHtmbo3FRcXijpZyF/2dMPb3W+EDwj3HaQhSm13KHyOYMRNb09OMzC
czeLk0EdDD458Wu90ygLhrzdlbd09kpcVSb/xIJY1dVi08mguUNV/MZxFv5I
LxF80HkfERPcoGXhTSDpEPKCQc2LWZ6uEyxYfhEtvq1zxM3WGScnWQj6WBdh
16W7f0w2PjXFwoE6h/TDOv8HMUk02g==
      "]]}, 
    {RGBColor[1, 0, 1], Thickness[0.003], Dashing[{0.05}], 
     LineBox[CompressedData["
1:eJwVzXs0lAkYBvDvMvNhEmY+Kqopl4p00cWhOH1vky667BKapUZLrCNqQktb
GypT2l2WstXZbqpNG4Vy6Sa9FWFWo5osdlN7sgm1ZmozMmOy3/7xnvf8znnO
8zhHK9fGUgRBrOHv//8Eex0IQs9l9bgalxYTmM88S2OEem7O9NTWCt5BqzUd
1iI915nQWO5cQqCm7epJR3s956tLjDPzburfNWWeu557O1D1tPIygTjBxvur
ID0XQq8oc71CYOmOuaHNhXrOTZoYQ14n8KDXrkPHFr/j6kIqNTX1BM7w/OCw
6NR77kRTuuW+LgK7uLw3jV3/cn1DJ6cEjRC4qsDPqHcZ4EYXVxTlO5FYmKKx
nbrbwKlj6BwXXxItt2SlAQ5ywx0X1t0MIVHxzrk7TjrEPQjfrzqTRGJMlSZn
RqqRiwtfP86cS2L64VMHfq82cbtZVe7GYhJVw2HZORIz59neEy9uJPF0htef
HvJP3OfyM+7qLhITZE5xm34a4QLXBa0a/ESiuHFgODSNgM6NC7QpEygcNCl1
m8eR8Mo1bdGgD4UhA4pYiwYSVO/7bdRhFGbnatOSkykwg2KJOIXChsqIeUES
GnoDJ6/fmEvht4VhyZV3aNiqmNg+XEKhn2N0xPdRAoj3VPqeaaBwm/xlfY+d
EIZpk7ngFYXp3n0P7W8LIXbD7mlmisYjhXRGhYKBAGXo/EQpjW6P8yraR1nA
rR9ii6b701iTOzt/W6kFXIj5zaST0zjzbdiotjWWkFAzrcojhUZ7W71lndES
HkhrtVfzaBTeOV7mesIKjvpdbJVdojFx/q0Oq1UiIDdp/F3UNF4KjC6sNYgA
RH0Wqa9pNLxxsus+MgoGEiKqH1ECrA5ZThcEWIOsXaDeOVmAmStUpyu7rYEZ
oe96+gvQpXNl+znVaCg8PzQ+WC5AP5+sAse5NvBkncez+u0CVEhbhkitDey8
dzljcZ4ADeqcl9v22MIN38Rs61IBrqZmL/SQ2IEyPmP78yYBinQRwWS0HRgd
D9a5vRLgvlooPnHdDqStzd/cpIS4J7RMnmQlhusrYyVyqRAXPmxbZhUlhl61
j90SfyG+cAjIsrwmhvdqIvlcuBCtpiwYs9hCAkqV9JroayH2j+np9Y+UgGpl
atTdQ0L8omWSJLlMAmK1iy69VIhl8uPZNiMS2N5U/1d5kxDv3nsEW8NYUGrP
+sx9zec/5K6xKGLhxdGnSTcpBh9oZF7KCyy8MR6O8qYZnH/RIGn7lYWPipDg
ct62kZHtRSUsSNyeeBUJ+HzDzE3LrrAQUN6iy2cY9D7evENVw0JJo3pLvIhB
iUz0C61lIW0I48dJGMycULs/4SkL+zZkhh/m3W9Iite2spB/hwu0YRlsKumY
da6dhWJVrbvAns87XLwhe85Cp7jmtc6BQV3P8pY9vfze9GuxDY4MbrhvutLb
x0JQTmqYzIlB9cmyguC3LCj03ktv8y5aOzbCWcfvV1e6VYxnMLKm+2/8wPfL
rnadmshg85GfG9wNLFSfT9I6ShlcmPRZcd4gC3WWc+4X8HaYWq380sjCc03Z
2e8mMbiX2Ly20cRC3xzlIeFkBvV/TPT2MrNgKJi1N5N3ZNXjscc+sSD4+E+S
iXfzjyrjyAgLdusvR6U6M/gfLvQwog==
      "]]}, 
    {GrayLevel[0], Thickness[0.003], Dashing[{0.05}], LineBox[CompressedData["
1:eJwVzHk41Akcx/H5zfWbkRzzM7Vo5VilRzJPmWdD9fuy6WYnx+qxjS1S64jB
bmw5i2ita0MJZSM6lBKmNsc3W5Fl1KrGtF2OLPIwbY4csbN/fJ/v83qez/M2
8wtzD2AyGAxXzf3//8JBIYOhpi/2POmWLyUwm/siistR007Gpt85mBIo2aFQ
aWup6S6P4Bd1GiuUVUWGBmqad59Q3jUj8OHIEcs1Vmo6sHxV258WBOISHfF+
iZq2Ckmtfb2cwGvRqz3bijX9ccc0UkTgCdGRX087vacv8UrsvIHAldZjwg1n
/6UrXLbNV/sT2EtnvWvp/UCLvxV3/J5E4PYcx2m1+TjdxMtrNbpAYHGkQndZ
7ATt3t6x3r6FQN7BpCjASXp/kGvt/ACB0vdm/QdMpuh4k9KyJG0m7qtRpK88
NE0XBMma/G2ZGHfybMqz2hl6fWZC79DXTEye9UpNF3yie1oDY0SRTDwXL/p7
hfccrf06z8gkh4nBzkYH/HPnafs0+76Aaibqt4zPekYxIMitxjJEycTJmbDR
oM8IMB36IcToIxM9xqUBZDMBqsKF1inGLEzN6IyKiGDCqX+MhW4bWNhc7bNG
ImCBSiuUXe/Lwphir4jqRhYsdckPHkpkoaOhn0/aXjYMevO6Gs+zUObdc39A
jwPyREmdxwMWxomH2g3qOfDzVzptToMszCtmxd+UcqH7pW63ks/GLx5n3exa
QMK6zKGDK23YWJdhmy27RoKRIZ+xwo2NNsNeC5SuPJhzKKqPD2Wjga6ad2+a
B28jtT7kZLOR01hQaVHIB0nyHRv3KjaG2N1R8bdrAV51edP+lI0VW/2KGya0
YE2oS0PJRzZOvDPS689bANbkid/MDDlY67GZlbNRG5bLL8xK13EwYUvyuep+
bSinuVJnKQfNX27rKkleCNZ7XgwkxHLQ8cukHMPVOlB9Km04tpiDUpOOKaJT
BxrL48bN73JwojW9R5aoC48U2w4d7+PgDqatwwqBHuxT+Mxmc7ioNeqzk/DT
g7mAN1cnLbl4rAEuF97SgwIDWmm8lYuJnpXe4Xx9qCvo5gwEctGhXbmJv1cf
uu2lFRHpXHwt3JjEk+sDX+YW532di3xL+0VOpADkcce8+h5xcWTRwOA6XwF8
X5pdajvGxV0dSwURlQIoOt/70VxIYqV3QarOvABUa69Ey8Qk3m16BKFeFCzq
3y6L2UXirrEMV7KMAlWw6KDoJxIfKJxFYeUUlEy1RjZpbHdpQqC8SEFoSsBh
z8Mk6vr6dpVdoYBZciYl+ohm32zjv+kGBTbP2ecxlkRxQVt0ch0FCVtUzyRH
SRQ4a5WyOimwsjwK4WkkJixpOB78hIIPVUs2s34hcWQiPLDzKQX1IHfN1fjh
FdWqki4Kdu4e9rmdrtkLL912fkVBzMlvfiSySBwd2NyROEhBB2F9OTuHxN1/
zNwYHKIgP/P+dYtcEluLKnN2DlOw7/M98hqNy9wX+5iNUjC1NveeKo9E37r+
PhyjwEI2/8osn8S2vDPNVhMUjHzKf3tTY4dwt8tZkxTcSrMbdjlDonBZbdie
aQpcywOnAgtIPMoIcm+ZoWCxmM2Y1Vj9/HOx6BMF3U1nuRmFmn7N48Wn5yio
kNgvNC3S9DOTp+fnKYh61UlVafwfheoy5w==
      "]]}}, InsetBox[
    StyleBox[Cell[TextData[StyleBox["k=0.2,0.3,0.4.",
      FontFamily->"Times New Roman",
      FontSize->24,
      FontColor->RGBColor[0, 0, 1]]],
      GeneratedCell->False,
      CellAutoOverwrite->False,
      CellBaseline->Baseline,
      TextAlignment->Left],
     FontSize->10,
     Background->GrayLevel[
      1.]], {3.0191131490669667`, -2.1378030081065043`}, {Left, Baseline},
    Alignment->{Left, Top}], InsetBox[
    StyleBox[Cell[TextData[{
      StyleBox["MWCNTs+F",
       FontFamily->"Times New Roman",
       FontSize->24,
       FontColor->RGBColor[1, 0, 1]],
      Cell[BoxData[
       FormBox[
        SubscriptBox["e", "3"], TraditionalForm]],
       FontSize->24,
       FontColor->RGBColor[1, 0, 1]],
      Cell[BoxData[
       FormBox[
        SubscriptBox["O", "4"], TraditionalForm]],
       FontSize->24,
       FontColor->RGBColor[1, 0, 1]],
      StyleBox["+",
       FontFamily->"Times New Roman",
       FontSize->24,
       FontColor->RGBColor[1, 0, 1]],
      Cell[BoxData[
       FormBox[
        SubscriptBox["H", "2"], TraditionalForm]],
       FontSize->24,
       FontColor->RGBColor[1, 0, 1]],
      StyleBox["O",
       FontFamily->"Times New Roman",
       FontSize->24,
       FontColor->RGBColor[1, 0, 1]],
      StyleBox[".",
       FontFamily->"Times New Roman",
       FontSize->24]
     }],
      GeneratedCell->False,
      CellAutoOverwrite->False,
      CellBaseline->Baseline,
      TextAlignment->Left],
     FontSize->10,
     Background->GrayLevel[1.]], {1.303591476714875, -2.696463851237079}, {
    Left, Baseline},
    Alignment->{Left, Top}], InsetBox[
    StyleBox[Cell[TextData[{
      StyleBox["SWCNTs+F",
       FontFamily->"Times New Roman",
       FontSize->24,
       FontColor->RGBColor[0.5, 0, 0.5]],
      Cell[BoxData[
       FormBox[
        SubscriptBox["e", "3"], TraditionalForm]],
       FontSize->24,
       FontColor->RGBColor[0.5, 0, 0.5]],
      Cell[BoxData[
       FormBox[
        SubscriptBox["O", "4"], TraditionalForm]],
       FontSize->24,
       FontColor->RGBColor[0.5, 0, 0.5]],
      StyleBox["+",
       FontFamily->"Times New Roman",
       FontSize->24,
       FontColor->RGBColor[0.5, 0, 0.5]],
      Cell[BoxData[
       FormBox[
        SubscriptBox["H", "2"], TraditionalForm]],
       FontSize->24,
       FontColor->RGBColor[0.5, 0, 0.5]],
      StyleBox["O.",
       FontFamily->"Times New Roman",
       FontSize->24,
       FontColor->RGBColor[0.5, 0, 0.5]]
     }],
      GeneratedCell->False,
      CellAutoOverwrite->False,
      CellBaseline->Baseline,
      TextAlignment->Left],
     FontSize->10,
     Background->GrayLevel[1.]], {1.5599873788327139`, -2.815644831221083}, {
    Left, Baseline},
    Alignment->{Left, Top}], InsetBox[
    StyleBox[Cell[TextData[{
      StyleBox["F",
       FontFamily->"Times New Roman",
       FontSize->24,
       FontColor->RGBColor[0, 0, 1]],
      Cell[BoxData[
       FormBox[
        SubscriptBox["e", "3"], TraditionalForm]],
       FontSize->24,
       FontColor->RGBColor[0, 0, 1]],
      Cell[BoxData[
       FormBox[
        SubscriptBox["O", "4"], TraditionalForm]],
       FontSize->24,
       FontColor->RGBColor[0, 0, 1]],
      StyleBox["+",
       FontFamily->"Times New Roman",
       FontSize->24,
       FontColor->RGBColor[0, 0, 1]],
      Cell[BoxData[
       FormBox[
        SubscriptBox["H", "2"], TraditionalForm]],
       FontSize->24,
       FontColor->RGBColor[0, 0, 1]],
      StyleBox["O.",
       FontFamily->"Times New Roman",
       FontSize->24,
       FontColor->RGBColor[0, 0, 1]]
     }],
      GeneratedCell->False,
      CellAutoOverwrite->False,
      CellBaseline->Baseline,
      TextAlignment->Left],
     FontSize->10,
     Background->GrayLevel[1.]], {2.4224099586836303`, -2.938550216829588}, {
    Left, Baseline},
    Alignment->{Left, Top}], 
   {Thickness[0.003], Dashing[{0.001}], StrokeForm[RGBColor[1, 0, 1]], 
    EdgeForm[RGBColor[0., 0., 0.]], EdgeForm[None], 
    LineBox[{{1.3053443445304884`, -2.6658654531952806`}, {
     0.965688355991585, -2.6658654531952815`}}]}, 
   {Thickness[0.003], Dashing[{0.01}], 
    LineBox[{{1.491079377334364, -2.7885633254989495`}, {
     0.9779218235714222, -2.784838919874451}}]}, 
   {Thickness[0.003], Dashing[{0.05}], 
    LineBox[{{2.230204770063808, -2.911742401157028}, {
     1.5982160673920447`, -2.9140858073236875`}}]}, 
   {Thickness[0.003], Dashing[{0.001}], EdgeForm[{GrayLevel[0.], Opacity[1.], 
    Thickness[0.003], Dashing[{0.001}]}], 
    ArrowBox[{{2.9305400192444404`, -2.1433896159988075`}, {
     2.4177482150087606`, -2.4636884997058193`}}]}},
  AspectRatio->NCache[GoldenRatio^(-1), 0.6180339887498948],
  Axes->{False, True},
  AxesLabel->{None, None},
  AxesOrigin->{0, 0},
  BaseStyle->{FontFamily -> "Times", FontSize -> 24},
  Frame->True,
  FrameLabel->{
    FormBox["Fr", TraditionalForm], 
    FormBox[
    "\"\\!\\(\\*\\nStyleBox[SqrtBox[FractionBox[\\\"Re\\\", \
\\\"2\\\"]],\\nFontFamily->\\\"Courier \
New\\\",\\nFontSize->24]\\)\\!\\(\\*\\nStyleBox[SubscriptBox[\\\"C\\\", \\\"f\
\\\"],\\nFontFamily->\\\"Courier New\\\",\\nFontSize->24]\\)\"", 
     TraditionalForm]},
  ImagePadding->{{128., 1.1}, {64., 1.506047}},
  ImageSize->Large,
  Method->{},
  PlotRange->{{0.9166667517006802, 
   5.08333324829932}, {-2.9840082134490467`, -1.9553296534423614`}},
  PlotRangeClipping->True,
  PlotRangePadding->Automatic]], "Input",
 CellChangeTimes->{{3.796108702738907*^9, 3.7961088575682163`*^9}, {
  3.796108890210861*^9, 3.7961088913541265`*^9}}]
},
WindowSize->{1350, 631},
WindowMargins->{{0, Automatic}, {Automatic, 0}},
FrontEndVersion->"9.0 for Microsoft Windows (64-bit) (January 25, 2013)",
StyleDefinitions->"Default.nb"
]
(* End of Notebook Content *)

(* Internal cache information *)
(*CellTagsOutline
CellTagsIndex->{}
*)
(*CellTagsIndex
CellTagsIndex->{}
*)
(*NotebookFileOutline
Notebook[{
Cell[CellGroupData[{
Cell[580, 22, 18999, 361, 397, "Input"],
Cell[19582, 385, 971, 17, 21, "Message"],
Cell[20556, 404, 17211, 301, 242, "Output"]
}, Open  ]],
Cell[37782, 708, 145, 4, 31, "Input"],
Cell[37930, 714, 21492, 437, 374, InheritFromParent],
Cell[59425, 1153, 145, 4, 31, "Input"],
Cell[59573, 1159, 21614, 440, 357, "Input"]
}
]
*)

(* End of internal cache information *)
