# Supplementary material for: Darcy-Forchheimer hybrid nanofluid flow over a stretching curved surface with heat and mass transfer
Source: PLoS One. 2021 May 7;16(5):e0249434. doi: 10.1371/journal.pone.0249434 (PMC8104385; doi:10.1371/journal.pone.0249434)
Supplement: S1 Data — (ZIP) [file pone.0249434.s001.zip › Velocity+S - Copy.nb]

(* Content-type: application/vnd.wolfram.mathematica *)

(*** Wolfram Notebook File ***)
(* http://www.wolfram.com/nb *)

(* CreatedBy='Mathematica 10.0' *)

(*CacheID: 234*)
(* Internal cache information:
NotebookFileLineBreakTest
NotebookFileLineBreakTest
NotebookDataPosition[       158,          7]
NotebookDataLength[   1073061,      27393]
NotebookOptionsPosition[   1072388,      27368]
NotebookOutlinePosition[   1072731,      27383]
CellTagsIndexPosition[   1072688,      27380]
WindowFrame->Normal*)

(* Beginning of Notebook Content *)
Notebook[{

Cell[CellGroupData[{
Cell[BoxData[
 RowBox[{"\[IndentingNewLine]", 
  RowBox[{
   RowBox[{
    RowBox[{
     RowBox[{"u1", "[", 
      RowBox[{
      "x_", ",", "h_", ",", "\[Omega]_", ",", "\[Lambda]_", ",", "\[Phi]1_", 
       ",", "\[Phi]2_", ",", "Pr_", ",", "A_", ",", "\[CapitalGamma]_", ",", 
       "Sc_"}], "]"}], "=", 
     RowBox[{
      RowBox[{"2", " ", 
       SuperscriptBox["\[ExponentialE]", 
        RowBox[{
         RowBox[{"-", "2"}], " ", "x"}]]}], "-", 
      SuperscriptBox["\[ExponentialE]", 
       RowBox[{"-", "x"}]], "-", 
      RowBox[{
       FractionBox["16", "3"], " ", 
       SuperscriptBox["\[ExponentialE]", 
        RowBox[{
         RowBox[{"-", "2"}], " ", "x"}]], " ", "h"}], "+", 
      FractionBox[
       RowBox[{"16", " ", 
        SuperscriptBox["\[ExponentialE]", 
         RowBox[{"-", "x"}]], " ", "h"}], "3"], "-", 
      RowBox[{
       FractionBox["1", "2"], " ", 
       SuperscriptBox["\[ExponentialE]", 
        RowBox[{"-", "x"}]], " ", "h", " ", "x"}], "-", 
      FractionBox[
       RowBox[{"39", " ", 
        SuperscriptBox["\[ExponentialE]", 
         RowBox[{
          RowBox[{"-", "2"}], " ", "x"}]], " ", "h"}], 
       RowBox[{"2", " ", 
        RowBox[{"(", 
         RowBox[{
          RowBox[{
           RowBox[{"-", "3"}], " ", "x"}], "-", 
          RowBox[{"3", " ", "\[CapitalGamma]"}]}], ")"}]}]], "+", 
      FractionBox[
       RowBox[{"24", " ", 
        SuperscriptBox["\[ExponentialE]", 
         RowBox[{
          RowBox[{"-", "2"}], " ", "x"}]], " ", "h"}], 
       RowBox[{
        RowBox[{
         RowBox[{"-", "2"}], " ", "x"}], "-", 
        RowBox[{"2", " ", "\[CapitalGamma]"}]}]], "+", 
      FractionBox[
       RowBox[{"2", " ", 
        SuperscriptBox["\[ExponentialE]", 
         RowBox[{"-", "x"}]], " ", "h"}], 
       RowBox[{
        RowBox[{
         RowBox[{"-", "2"}], " ", "x"}], "-", 
        RowBox[{"2", " ", "\[CapitalGamma]"}]}]], "-", 
      FractionBox[
       RowBox[{"13", " ", 
        SuperscriptBox["\[ExponentialE]", 
         RowBox[{
          RowBox[{"-", "2"}], " ", "x"}]], " ", "h"}], 
       RowBox[{"2", " ", 
        RowBox[{"(", 
         RowBox[{
          RowBox[{"-", "x"}], "-", "\[CapitalGamma]"}], ")"}]}]], "-", 
      FractionBox[
       RowBox[{"3", " ", 
        SuperscriptBox["\[ExponentialE]", 
         RowBox[{"-", "x"}]], " ", "h"}], 
       RowBox[{"2", " ", 
        RowBox[{"(", 
         RowBox[{
          RowBox[{"-", "x"}], "-", "\[CapitalGamma]"}], ")"}]}]], "-", 
      FractionBox[
       RowBox[{
        SuperscriptBox["\[ExponentialE]", 
         RowBox[{"-", "x"}]], " ", "h"}], 
       RowBox[{"2", " ", "\[CapitalGamma]"}]], "-", 
      FractionBox[
       RowBox[{
        SuperscriptBox["\[ExponentialE]", 
         RowBox[{"-", "x"}]], " ", "h"}], 
       RowBox[{"x", "+", "\[CapitalGamma]"}]], "+", 
      RowBox[{
       FractionBox["8", "3"], " ", 
       SuperscriptBox["\[ExponentialE]", 
        RowBox[{
         RowBox[{"-", "2"}], " ", "x"}]], " ", "h", " ", "\[Lambda]"}], "-", 
      RowBox[{
       FractionBox["8", "3"], " ", 
       SuperscriptBox["\[ExponentialE]", 
        RowBox[{"-", "x"}]], " ", "h", " ", "\[Lambda]"}], "+", 
      RowBox[{
       SuperscriptBox["\[ExponentialE]", 
        RowBox[{"-", "x"}]], " ", "h", " ", "x", " ", "\[Lambda]"}], "+", 
      FractionBox[
       RowBox[{"6", " ", 
        SuperscriptBox["\[ExponentialE]", 
         RowBox[{
          RowBox[{"-", "2"}], " ", "x"}]], " ", "h", " ", "\[Lambda]"}], 
       RowBox[{
        RowBox[{
         RowBox[{"-", "3"}], " ", "x"}], "-", 
        RowBox[{"3", " ", "\[CapitalGamma]"}]}]], "-", 
      FractionBox[
       RowBox[{"8", " ", 
        SuperscriptBox["\[ExponentialE]", 
         RowBox[{
          RowBox[{"-", "2"}], " ", "x"}]], " ", "h", " ", "\[Lambda]"}], 
       RowBox[{
        RowBox[{
         RowBox[{"-", "2"}], " ", "x"}], "-", 
        RowBox[{"2", " ", "\[CapitalGamma]"}]}]], "-", 
      FractionBox[
       RowBox[{"2", " ", 
        SuperscriptBox["\[ExponentialE]", 
         RowBox[{"-", "x"}]], " ", "h", " ", "\[Lambda]"}], 
       RowBox[{
        RowBox[{
         RowBox[{"-", "2"}], " ", "x"}], "-", 
        RowBox[{"2", " ", "\[CapitalGamma]"}]}]], "+", 
      FractionBox[
       RowBox[{"2", " ", 
        SuperscriptBox["\[ExponentialE]", 
         RowBox[{
          RowBox[{"-", "2"}], " ", "x"}]], " ", "h", " ", "\[Lambda]"}], 
       RowBox[{
        RowBox[{"-", "x"}], "-", "\[CapitalGamma]"}]], "+", 
      FractionBox[
       RowBox[{"2", " ", 
        SuperscriptBox["\[ExponentialE]", 
         RowBox[{"-", "x"}]], " ", "h", " ", "\[Lambda]"}], 
       RowBox[{
        RowBox[{"-", "x"}], "-", "\[CapitalGamma]"}]], "+", 
      FractionBox[
       RowBox[{
        SuperscriptBox["\[ExponentialE]", 
         RowBox[{"-", "x"}]], " ", "h", " ", "\[Lambda]"}], 
       RowBox[{"x", "+", "\[CapitalGamma]"}]], "+", 
      FractionBox[
       RowBox[{"256", " ", 
        SuperscriptBox["\[ExponentialE]", 
         RowBox[{
          RowBox[{"-", "4"}], " ", "x"}]], " ", "h", " ", "\[CapitalGamma]", 
        " ", 
        SqrtBox[
         RowBox[{"1", "-", "\[Phi]1"}]], " ", 
        SqrtBox[
         RowBox[{"1", "-", "\[Phi]2"}]]}], 
       RowBox[{
        RowBox[{
         RowBox[{"-", "4"}], " ", "x"}], "-", 
        RowBox[{"4", " ", "\[CapitalGamma]"}]}]], "-", 
      FractionBox[
       RowBox[{"261", " ", 
        SuperscriptBox["\[ExponentialE]", 
         RowBox[{
          RowBox[{"-", "3"}], " ", "x"}]], " ", "h", " ", "\[CapitalGamma]", 
        " ", 
        SqrtBox[
         RowBox[{"1", "-", "\[Phi]1"}]], " ", 
        SqrtBox[
         RowBox[{"1", "-", "\[Phi]2"}]]}], 
       RowBox[{"2", " ", 
        RowBox[{"(", 
         RowBox[{
          RowBox[{
           RowBox[{"-", "3"}], " ", "x"}], "-", 
          RowBox[{"3", " ", "\[CapitalGamma]"}]}], ")"}]}]], "+", 
      FractionBox[
       RowBox[{"16", " ", 
        SuperscriptBox["\[ExponentialE]", 
         RowBox[{
          RowBox[{"-", "2"}], " ", "x"}]], " ", "h", " ", "\[CapitalGamma]", 
        " ", 
        SqrtBox[
         RowBox[{"1", "-", "\[Phi]1"}]], " ", 
        SqrtBox[
         RowBox[{"1", "-", "\[Phi]2"}]]}], 
       RowBox[{
        RowBox[{
         RowBox[{"-", "2"}], " ", "x"}], "-", 
        RowBox[{"2", " ", "\[CapitalGamma]"}]}]], "-", 
      FractionBox[
       RowBox[{"9", " ", 
        SuperscriptBox["\[ExponentialE]", 
         RowBox[{
          RowBox[{"-", "2"}], " ", "x"}]], " ", "h", " ", "\[CapitalGamma]", 
        " ", 
        SqrtBox[
         RowBox[{"1", "-", "\[Phi]1"}]], " ", 
        SqrtBox[
         RowBox[{"1", "-", "\[Phi]2"}]]}], 
       RowBox[{"4", " ", 
        RowBox[{"(", 
         RowBox[{
          RowBox[{"-", "x"}], "-", "\[CapitalGamma]"}], ")"}]}]], "+", 
      FractionBox[
       RowBox[{"81", " ", 
        SuperscriptBox["\[ExponentialE]", 
         RowBox[{"x", "+", 
          RowBox[{"5", " ", "\[CapitalGamma]"}], "-", 
          RowBox[{"5", " ", 
           RowBox[{"(", 
            RowBox[{"x", "+", "\[CapitalGamma]"}], ")"}]}]}]], " ", "h", " ", 
        "\[CapitalGamma]", " ", 
        SqrtBox[
         RowBox[{"1", "-", "\[Phi]1"}]], " ", 
        SqrtBox[
         RowBox[{"1", "-", "\[Phi]2"}]]}], 
       RowBox[{"2", " ", 
        RowBox[{"(", 
         RowBox[{"x", "+", "\[CapitalGamma]"}], ")"}]}]], "-", 
      FractionBox[
       RowBox[{"61", " ", 
        SuperscriptBox["\[ExponentialE]", 
         RowBox[{"x", "+", 
          RowBox[{"4", " ", "\[CapitalGamma]"}], "-", 
          RowBox[{"4", " ", 
           RowBox[{"(", 
            RowBox[{"x", "+", "\[CapitalGamma]"}], ")"}]}]}]], " ", "h", " ", 
        "\[CapitalGamma]", " ", 
        SqrtBox[
         RowBox[{"1", "-", "\[Phi]1"}]], " ", 
        SqrtBox[
         RowBox[{"1", "-", "\[Phi]2"}]]}], 
       RowBox[{"2", " ", 
        RowBox[{"(", 
         RowBox[{"x", "+", "\[CapitalGamma]"}], ")"}]}]], "+", 
      FractionBox[
       RowBox[{"49", " ", 
        SuperscriptBox["\[ExponentialE]", 
         RowBox[{
          RowBox[{"-", "x"}], "+", 
          RowBox[{"3", " ", "\[CapitalGamma]"}], "-", 
          RowBox[{"3", " ", 
           RowBox[{"(", 
            RowBox[{"x", "+", "\[CapitalGamma]"}], ")"}]}]}]], " ", "h", " ", 
        "\[CapitalGamma]", " ", 
        SqrtBox[
         RowBox[{"1", "-", "\[Phi]1"}]], " ", 
        SqrtBox[
         RowBox[{"1", "-", "\[Phi]2"}]]}], 
       RowBox[{"2", " ", 
        RowBox[{"(", 
         RowBox[{"x", "+", "\[CapitalGamma]"}], ")"}]}]], "+", 
      FractionBox[
       RowBox[{"25", " ", 
        SuperscriptBox["\[ExponentialE]", 
         RowBox[{"x", "+", 
          RowBox[{"3", " ", "\[CapitalGamma]"}], "-", 
          RowBox[{"3", " ", 
           RowBox[{"(", 
            RowBox[{"x", "+", "\[CapitalGamma]"}], ")"}]}]}]], " ", "h", " ", 
        "\[CapitalGamma]", " ", 
        SqrtBox[
         RowBox[{"1", "-", "\[Phi]1"}]], " ", 
        SqrtBox[
         RowBox[{"1", "-", "\[Phi]2"}]]}], 
       RowBox[{"4", " ", 
        RowBox[{"(", 
         RowBox[{"x", "+", "\[CapitalGamma]"}], ")"}]}]], "-", 
      FractionBox[
       RowBox[{"29", " ", 
        SuperscriptBox["\[ExponentialE]", 
         RowBox[{
          RowBox[{"-", "x"}], "+", 
          RowBox[{"2", " ", "\[CapitalGamma]"}], "-", 
          RowBox[{"2", " ", 
           RowBox[{"(", 
            RowBox[{"x", "+", "\[CapitalGamma]"}], ")"}]}]}]], " ", "h", " ", 
        "\[CapitalGamma]", " ", 
        SqrtBox[
         RowBox[{"1", "-", "\[Phi]1"}]], " ", 
        SqrtBox[
         RowBox[{"1", "-", "\[Phi]2"}]]}], 
       RowBox[{"2", " ", 
        RowBox[{"(", 
         RowBox[{"x", "+", "\[CapitalGamma]"}], ")"}]}]], "+", 
      FractionBox[
       RowBox[{"434944", " ", 
        SuperscriptBox["\[ExponentialE]", 
         RowBox[{
          RowBox[{"-", "4"}], " ", "x"}]], " ", "h", " ", "\[CapitalGamma]", 
        " ", 
        SqrtBox[
         RowBox[{"1", "-", "\[Phi]1"}]], " ", "\[Phi]1", " ", 
        SqrtBox[
         RowBox[{"1", "-", "\[Phi]2"}]]}], 
       RowBox[{"767", " ", 
        RowBox[{"(", 
         RowBox[{
          RowBox[{
           RowBox[{"-", "4"}], " ", "x"}], "-", 
          RowBox[{"4", " ", "\[CapitalGamma]"}]}], ")"}]}]], "-", 
      FractionBox[
       RowBox[{"443439", " ", 
        SuperscriptBox["\[ExponentialE]", 
         RowBox[{
          RowBox[{"-", "3"}], " ", "x"}]], " ", "h", " ", "\[CapitalGamma]", 
        " ", 
        SqrtBox[
         RowBox[{"1", "-", "\[Phi]1"}]], " ", "\[Phi]1", " ", 
        SqrtBox[
         RowBox[{"1", "-", "\[Phi]2"}]]}], 
       RowBox[{"1534", " ", 
        RowBox[{"(", 
         RowBox[{
          RowBox[{
           RowBox[{"-", "3"}], " ", "x"}], "-", 
          RowBox[{"3", " ", "\[CapitalGamma]"}]}], ")"}]}]], "+", 
      FractionBox[
       RowBox[{"27184", " ", 
        SuperscriptBox["\[ExponentialE]", 
         RowBox[{
          RowBox[{"-", "2"}], " ", "x"}]], " ", "h", " ", "\[CapitalGamma]", 
        " ", 
        SqrtBox[
         RowBox[{"1", "-", "\[Phi]1"}]], " ", "\[Phi]1", " ", 
        SqrtBox[
         RowBox[{"1", "-", "\[Phi]2"}]]}], 
       RowBox[{"767", " ", 
        RowBox[{"(", 
         RowBox[{
          RowBox[{
           RowBox[{"-", "2"}], " ", "x"}], "-", 
          RowBox[{"2", " ", "\[CapitalGamma]"}]}], ")"}]}]], "-", 
      FractionBox[
       RowBox[{"15291", " ", 
        SuperscriptBox["\[ExponentialE]", 
         RowBox[{
          RowBox[{"-", "2"}], " ", "x"}]], " ", "h", " ", "\[CapitalGamma]", 
        " ", 
        SqrtBox[
         RowBox[{"1", "-", "\[Phi]1"}]], " ", "\[Phi]1", " ", 
        SqrtBox[
         RowBox[{"1", "-", "\[Phi]2"}]]}], 
       RowBox[{"3068", " ", 
        RowBox[{"(", 
         RowBox[{
          RowBox[{"-", "x"}], "-", "\[CapitalGamma]"}], ")"}]}]], "+", 
      FractionBox[
       RowBox[{"137619", " ", 
        SuperscriptBox["\[ExponentialE]", 
         RowBox[{"x", "+", 
          RowBox[{"5", " ", "\[CapitalGamma]"}], "-", 
          RowBox[{"5", " ", 
           RowBox[{"(", 
            RowBox[{"x", "+", "\[CapitalGamma]"}], ")"}]}]}]], " ", "h", " ", 
        "\[CapitalGamma]", " ", 
        SqrtBox[
         RowBox[{"1", "-", "\[Phi]1"}]], " ", "\[Phi]1", " ", 
        SqrtBox[
         RowBox[{"1", "-", "\[Phi]2"}]]}], 
       RowBox[{"1534", " ", 
        RowBox[{"(", 
         RowBox[{"x", "+", "\[CapitalGamma]"}], ")"}]}]], "-", 
      FractionBox[
       RowBox[{"103639", " ", 
        SuperscriptBox["\[ExponentialE]", 
         RowBox[{"x", "+", 
          RowBox[{"4", " ", "\[CapitalGamma]"}], "-", 
          RowBox[{"4", " ", 
           RowBox[{"(", 
            RowBox[{"x", "+", "\[CapitalGamma]"}], ")"}]}]}]], " ", "h", " ", 
        "\[CapitalGamma]", " ", 
        SqrtBox[
         RowBox[{"1", "-", "\[Phi]1"}]], " ", "\[Phi]1", " ", 
        SqrtBox[
         RowBox[{"1", "-", "\[Phi]2"}]]}], 
       RowBox[{"1534", " ", 
        RowBox[{"(", 
         RowBox[{"x", "+", "\[CapitalGamma]"}], ")"}]}]], "+", 
      FractionBox[
       RowBox[{"83251", " ", 
        SuperscriptBox["\[ExponentialE]", 
         RowBox[{
          RowBox[{"-", "x"}], "+", 
          RowBox[{"3", " ", "\[CapitalGamma]"}], "-", 
          RowBox[{"3", " ", 
           RowBox[{"(", 
            RowBox[{"x", "+", "\[CapitalGamma]"}], ")"}]}]}]], " ", "h", " ", 
        "\[CapitalGamma]", " ", 
        SqrtBox[
         RowBox[{"1", "-", "\[Phi]1"}]], " ", "\[Phi]1", " ", 
        SqrtBox[
         RowBox[{"1", "-", "\[Phi]2"}]]}], 
       RowBox[{"1534", " ", 
        RowBox[{"(", 
         RowBox[{"x", "+", "\[CapitalGamma]"}], ")"}]}]], "+", 
      FractionBox[
       RowBox[{"42475", " ", 
        SuperscriptBox["\[ExponentialE]", 
         RowBox[{"x", "+", 
          RowBox[{"3", " ", "\[CapitalGamma]"}], "-", 
          RowBox[{"3", " ", 
           RowBox[{"(", 
            RowBox[{"x", "+", "\[CapitalGamma]"}], ")"}]}]}]], " ", "h", " ", 
        "\[CapitalGamma]", " ", 
        SqrtBox[
         RowBox[{"1", "-", "\[Phi]1"}]], " ", "\[Phi]1", " ", 
        SqrtBox[
         RowBox[{"1", "-", "\[Phi]2"}]]}], 
       RowBox[{"3068", " ", 
        RowBox[{"(", 
         RowBox[{"x", "+", "\[CapitalGamma]"}], ")"}]}]], "-", 
      FractionBox[
       RowBox[{"49271", " ", 
        SuperscriptBox["\[ExponentialE]", 
         RowBox[{
          RowBox[{"-", "x"}], "+", 
          RowBox[{"2", " ", "\[CapitalGamma]"}], "-", 
          RowBox[{"2", " ", 
           RowBox[{"(", 
            RowBox[{"x", "+", "\[CapitalGamma]"}], ")"}]}]}]], " ", "h", " ", 
        "\[CapitalGamma]", " ", 
        SqrtBox[
         RowBox[{"1", "-", "\[Phi]1"}]], " ", "\[Phi]1", " ", 
        SqrtBox[
         RowBox[{"1", "-", "\[Phi]2"}]]}], 
       RowBox[{"1534", " ", 
        RowBox[{"(", 
         RowBox[{"x", "+", "\[CapitalGamma]"}], ")"}]}]], "-", 
      FractionBox[
       RowBox[{"1458944", " ", 
        SuperscriptBox["\[ExponentialE]", 
         RowBox[{
          RowBox[{"-", "4"}], " ", "x"}]], " ", "h", " ", "\[CapitalGamma]", 
        " ", 
        SqrtBox[
         RowBox[{"1", "-", "\[Phi]1"}]], " ", 
        SuperscriptBox["\[Phi]1", "2"], " ", 
        SqrtBox[
         RowBox[{"1", "-", "\[Phi]2"}]]}], 
       RowBox[{"767", " ", 
        RowBox[{"(", 
         RowBox[{
          RowBox[{
           RowBox[{"-", "4"}], " ", "x"}], "-", 
          RowBox[{"4", " ", "\[CapitalGamma]"}]}], ")"}]}]], "+", 
      FractionBox[
       RowBox[{"1487439", " ", 
        SuperscriptBox["\[ExponentialE]", 
         RowBox[{
          RowBox[{"-", "3"}], " ", "x"}]], " ", "h", " ", "\[CapitalGamma]", 
        " ", 
        SqrtBox[
         RowBox[{"1", "-", "\[Phi]1"}]], " ", 
        SuperscriptBox["\[Phi]1", "2"], " ", 
        SqrtBox[
         RowBox[{"1", "-", "\[Phi]2"}]]}], 
       RowBox[{"1534", " ", 
        RowBox[{"(", 
         RowBox[{
          RowBox[{
           RowBox[{"-", "3"}], " ", "x"}], "-", 
          RowBox[{"3", " ", "\[CapitalGamma]"}]}], ")"}]}]], "-", 
      FractionBox[
       RowBox[{"91184", " ", 
        SuperscriptBox["\[ExponentialE]", 
         RowBox[{
          RowBox[{"-", "2"}], " ", "x"}]], " ", "h", " ", "\[CapitalGamma]", 
        " ", 
        SqrtBox[
         RowBox[{"1", "-", "\[Phi]1"}]], " ", 
        SuperscriptBox["\[Phi]1", "2"], " ", 
        SqrtBox[
         RowBox[{"1", "-", "\[Phi]2"}]]}], 
       RowBox[{"767", " ", 
        RowBox[{"(", 
         RowBox[{
          RowBox[{
           RowBox[{"-", "2"}], " ", "x"}], "-", 
          RowBox[{"2", " ", "\[CapitalGamma]"}]}], ")"}]}]], "+", 
      FractionBox[
       RowBox[{"51291", " ", 
        SuperscriptBox["\[ExponentialE]", 
         RowBox[{
          RowBox[{"-", "2"}], " ", "x"}]], " ", "h", " ", "\[CapitalGamma]", 
        " ", 
        SqrtBox[
         RowBox[{"1", "-", "\[Phi]1"}]], " ", 
        SuperscriptBox["\[Phi]1", "2"], " ", 
        SqrtBox[
         RowBox[{"1", "-", "\[Phi]2"}]]}], 
       RowBox[{"3068", " ", 
        RowBox[{"(", 
         RowBox[{
          RowBox[{"-", "x"}], "-", "\[CapitalGamma]"}], ")"}]}]], "-", 
      FractionBox[
       RowBox[{"461619", " ", 
        SuperscriptBox["\[ExponentialE]", 
         RowBox[{"x", "+", 
          RowBox[{"5", " ", "\[CapitalGamma]"}], "-", 
          RowBox[{"5", " ", 
           RowBox[{"(", 
            RowBox[{"x", "+", "\[CapitalGamma]"}], ")"}]}]}]], " ", "h", " ", 
        "\[CapitalGamma]", " ", 
        SqrtBox[
         RowBox[{"1", "-", "\[Phi]1"}]], " ", 
        SuperscriptBox["\[Phi]1", "2"], " ", 
        SqrtBox[
         RowBox[{"1", "-", "\[Phi]2"}]]}], 
       RowBox[{"1534", " ", 
        RowBox[{"(", 
         RowBox[{"x", "+", "\[CapitalGamma]"}], ")"}]}]], "+", 
      FractionBox[
       RowBox[{"347639", " ", 
        SuperscriptBox["\[ExponentialE]", 
         RowBox[{"x", "+", 
          RowBox[{"4", " ", "\[CapitalGamma]"}], "-", 
          RowBox[{"4", " ", 
           RowBox[{"(", 
            RowBox[{"x", "+", "\[CapitalGamma]"}], ")"}]}]}]], " ", "h", " ", 
        "\[CapitalGamma]", " ", 
        SqrtBox[
         RowBox[{"1", "-", "\[Phi]1"}]], " ", 
        SuperscriptBox["\[Phi]1", "2"], " ", 
        SqrtBox[
         RowBox[{"1", "-", "\[Phi]2"}]]}], 
       RowBox[{"1534", " ", 
        RowBox[{"(", 
         RowBox[{"x", "+", "\[CapitalGamma]"}], ")"}]}]], "-", 
      FractionBox[
       RowBox[{"279251", " ", 
        SuperscriptBox["\[ExponentialE]", 
         RowBox[{
          RowBox[{"-", "x"}], "+", 
          RowBox[{"3", " ", "\[CapitalGamma]"}], "-", 
          RowBox[{"3", " ", 
           RowBox[{"(", 
            RowBox[{"x", "+", "\[CapitalGamma]"}], ")"}]}]}]], " ", "h", " ", 
        "\[CapitalGamma]", " ", 
        SqrtBox[
         RowBox[{"1", "-", "\[Phi]1"}]], " ", 
        SuperscriptBox["\[Phi]1", "2"], " ", 
        SqrtBox[
         RowBox[{"1", "-", "\[Phi]2"}]]}], 
       RowBox[{"1534", " ", 
        RowBox[{"(", 
         RowBox[{"x", "+", "\[CapitalGamma]"}], ")"}]}]], "-", 
      FractionBox[
       RowBox[{"142475", " ", 
        SuperscriptBox["\[ExponentialE]", 
         RowBox[{"x", "+", 
          RowBox[{"3", " ", "\[CapitalGamma]"}], "-", 
          RowBox[{"3", " ", 
           RowBox[{"(", 
            RowBox[{"x", "+", "\[CapitalGamma]"}], ")"}]}]}]], " ", "h", " ", 
        "\[CapitalGamma]", " ", 
        SqrtBox[
         RowBox[{"1", "-", "\[Phi]1"}]], " ", 
        SuperscriptBox["\[Phi]1", "2"], " ", 
        SqrtBox[
         RowBox[{"1", "-", "\[Phi]2"}]]}], 
       RowBox[{"3068", " ", 
        RowBox[{"(", 
         RowBox[{"x", "+", "\[CapitalGamma]"}], ")"}]}]], "+", 
      FractionBox[
       RowBox[{"165271", " ", 
        SuperscriptBox["\[ExponentialE]", 
         RowBox[{
          RowBox[{"-", "x"}], "+", 
          RowBox[{"2", " ", "\[CapitalGamma]"}], "-", 
          RowBox[{"2", " ", 
           RowBox[{"(", 
            RowBox[{"x", "+", "\[CapitalGamma]"}], ")"}]}]}]], " ", "h", " ", 
        "\[CapitalGamma]", " ", 
        SqrtBox[
         RowBox[{"1", "-", "\[Phi]1"}]], " ", 
        SuperscriptBox["\[Phi]1", "2"], " ", 
        SqrtBox[
         RowBox[{"1", "-", "\[Phi]2"}]]}], 
       RowBox[{"1534", " ", 
        RowBox[{"(", 
         RowBox[{"x", "+", "\[CapitalGamma]"}], ")"}]}]], "+", 
      FractionBox[
       RowBox[{"827648", " ", 
        SuperscriptBox["\[ExponentialE]", 
         RowBox[{
          RowBox[{"-", "4"}], " ", "x"}]], " ", "h", " ", "\[CapitalGamma]", 
        " ", 
        SqrtBox[
         RowBox[{"1", "-", "\[Phi]1"}]], " ", 
        SuperscriptBox["\[Phi]1", "3"], " ", 
        SqrtBox[
         RowBox[{"1", "-", "\[Phi]2"}]]}], 
       RowBox[{"767", " ", 
        RowBox[{"(", 
         RowBox[{
          RowBox[{
           RowBox[{"-", "4"}], " ", "x"}], "-", 
          RowBox[{"4", " ", "\[CapitalGamma]"}]}], ")"}]}]], "-", 
      FractionBox[
       RowBox[{"843813", " ", 
        SuperscriptBox["\[ExponentialE]", 
         RowBox[{
          RowBox[{"-", "3"}], " ", "x"}]], " ", "h", " ", "\[CapitalGamma]", 
        " ", 
        SqrtBox[
         RowBox[{"1", "-", "\[Phi]1"}]], " ", 
        SuperscriptBox["\[Phi]1", "3"], " ", 
        SqrtBox[
         RowBox[{"1", "-", "\[Phi]2"}]]}], 
       RowBox[{"1534", " ", 
        RowBox[{"(", 
         RowBox[{
          RowBox[{
           RowBox[{"-", "3"}], " ", "x"}], "-", 
          RowBox[{"3", " ", "\[CapitalGamma]"}]}], ")"}]}]], "+", 
      FractionBox[
       RowBox[{"51728", " ", 
        SuperscriptBox["\[ExponentialE]", 
         RowBox[{
          RowBox[{"-", "2"}], " ", "x"}]], " ", "h", " ", "\[CapitalGamma]", 
        " ", 
        SqrtBox[
         RowBox[{"1", "-", "\[Phi]1"}]], " ", 
        SuperscriptBox["\[Phi]1", "3"], " ", 
        SqrtBox[
         RowBox[{"1", "-", "\[Phi]2"}]]}], 
       RowBox[{"767", " ", 
        RowBox[{"(", 
         RowBox[{
          RowBox[{
           RowBox[{"-", "2"}], " ", "x"}], "-", 
          RowBox[{"2", " ", "\[CapitalGamma]"}]}], ")"}]}]], "-", 
      FractionBox[
       RowBox[{"29097", " ", 
        SuperscriptBox["\[ExponentialE]", 
         RowBox[{
          RowBox[{"-", "2"}], " ", "x"}]], " ", "h", " ", "\[CapitalGamma]", 
        " ", 
        SqrtBox[
         RowBox[{"1", "-", "\[Phi]1"}]], " ", 
        SuperscriptBox["\[Phi]1", "3"], " ", 
        SqrtBox[
         RowBox[{"1", "-", "\[Phi]2"}]]}], 
       RowBox[{"3068", " ", 
        RowBox[{"(", 
         RowBox[{
          RowBox[{"-", "x"}], "-", "\[CapitalGamma]"}], ")"}]}]], "+", 
      FractionBox[
       RowBox[{"261873", " ", 
        SuperscriptBox["\[ExponentialE]", 
         RowBox[{"x", "+", 
          RowBox[{"5", " ", "\[CapitalGamma]"}], "-", 
          RowBox[{"5", " ", 
           RowBox[{"(", 
            RowBox[{"x", "+", "\[CapitalGamma]"}], ")"}]}]}]], " ", "h", " ", 
        "\[CapitalGamma]", " ", 
        SqrtBox[
         RowBox[{"1", "-", "\[Phi]1"}]], " ", 
        SuperscriptBox["\[Phi]1", "3"], " ", 
        SqrtBox[
         RowBox[{"1", "-", "\[Phi]2"}]]}], 
       RowBox[{"1534", " ", 
        RowBox[{"(", 
         RowBox[{"x", "+", "\[CapitalGamma]"}], ")"}]}]], "-", 
      FractionBox[
       RowBox[{"197213", " ", 
        SuperscriptBox["\[ExponentialE]", 
         RowBox[{"x", "+", 
          RowBox[{"4", " ", "\[CapitalGamma]"}], "-", 
          RowBox[{"4", " ", 
           RowBox[{"(", 
            RowBox[{"x", "+", "\[CapitalGamma]"}], ")"}]}]}]], " ", "h", " ", 
        "\[CapitalGamma]", " ", 
        SqrtBox[
         RowBox[{"1", "-", "\[Phi]1"}]], " ", 
        SuperscriptBox["\[Phi]1", "3"], " ", 
        SqrtBox[
         RowBox[{"1", "-", "\[Phi]2"}]]}], 
       RowBox[{"1534", " ", 
        RowBox[{"(", 
         RowBox[{"x", "+", "\[CapitalGamma]"}], ")"}]}]], "+", 
      FractionBox[
       RowBox[{"158417", " ", 
        SuperscriptBox["\[ExponentialE]", 
         RowBox[{
          RowBox[{"-", "x"}], "+", 
          RowBox[{"3", " ", "\[CapitalGamma]"}], "-", 
          RowBox[{"3", " ", 
           RowBox[{"(", 
            RowBox[{"x", "+", "\[CapitalGamma]"}], ")"}]}]}]], " ", "h", " ", 
        "\[CapitalGamma]", " ", 
        SqrtBox[
         RowBox[{"1", "-", "\[Phi]1"}]], " ", 
        SuperscriptBox["\[Phi]1", "3"], " ", 
        SqrtBox[
         RowBox[{"1", "-", "\[Phi]2"}]]}], 
       RowBox[{"1534", " ", 
        RowBox[{"(", 
         RowBox[{"x", "+", "\[CapitalGamma]"}], ")"}]}]], "+", 
      FractionBox[
       RowBox[{"80825", " ", 
        SuperscriptBox["\[ExponentialE]", 
         RowBox[{"x", "+", 
          RowBox[{"3", " ", "\[CapitalGamma]"}], "-", 
          RowBox[{"3", " ", 
           RowBox[{"(", 
            RowBox[{"x", "+", "\[CapitalGamma]"}], ")"}]}]}]], " ", "h", " ", 
        "\[CapitalGamma]", " ", 
        SqrtBox[
         RowBox[{"1", "-", "\[Phi]1"}]], " ", 
        SuperscriptBox["\[Phi]1", "3"], " ", 
        SqrtBox[
         RowBox[{"1", "-", "\[Phi]2"}]]}], 
       RowBox[{"3068", " ", 
        RowBox[{"(", 
         RowBox[{"x", "+", "\[CapitalGamma]"}], ")"}]}]], "-", 
      FractionBox[
       RowBox[{"93757", " ", 
        SuperscriptBox["\[ExponentialE]", 
         RowBox[{
          RowBox[{"-", "x"}], "+", 
          RowBox[{"2", " ", "\[CapitalGamma]"}], "-", 
          RowBox[{"2", " ", 
           RowBox[{"(", 
            RowBox[{"x", "+", "\[CapitalGamma]"}], ")"}]}]}]], " ", "h", " ", 
        "\[CapitalGamma]", " ", 
        SqrtBox[
         RowBox[{"1", "-", "\[Phi]1"}]], " ", 
        SuperscriptBox["\[Phi]1", "3"], " ", 
        SqrtBox[
         RowBox[{"1", "-", "\[Phi]2"}]]}], 
       RowBox[{"1534", " ", 
        RowBox[{"(", 
         RowBox[{"x", "+", "\[CapitalGamma]"}], ")"}]}]], "-", 
      FractionBox[
       RowBox[{"3561728", " ", 
        SuperscriptBox["\[ExponentialE]", 
         RowBox[{
          RowBox[{"-", "4"}], " ", "x"}]], " ", "h", " ", "\[CapitalGamma]", 
        " ", 
        SqrtBox[
         RowBox[{"1", "-", "\[Phi]1"}]], " ", 
        SqrtBox[
         RowBox[{"1", "-", "\[Phi]2"}]], " ", "\[Phi]2"}], 
       RowBox[{"9971", " ", 
        RowBox[{"(", 
         RowBox[{
          RowBox[{
           RowBox[{"-", "4"}], " ", "x"}], "-", 
          RowBox[{"4", " ", "\[CapitalGamma]"}]}], ")"}]}]], "+", 
      FractionBox[
       RowBox[{"3631293", " ", 
        SuperscriptBox["\[ExponentialE]", 
         RowBox[{
          RowBox[{"-", "3"}], " ", "x"}]], " ", "h", " ", "\[CapitalGamma]", 
        " ", 
        SqrtBox[
         RowBox[{"1", "-", "\[Phi]1"}]], " ", 
        SqrtBox[
         RowBox[{"1", "-", "\[Phi]2"}]], " ", "\[Phi]2"}], 
       RowBox[{"19942", " ", 
        RowBox[{"(", 
         RowBox[{
          RowBox[{
           RowBox[{"-", "3"}], " ", "x"}], "-", 
          RowBox[{"3", " ", "\[CapitalGamma]"}]}], ")"}]}]], "-", 
      FractionBox[
       RowBox[{"222608", " ", 
        SuperscriptBox["\[ExponentialE]", 
         RowBox[{
          RowBox[{"-", "2"}], " ", "x"}]], " ", "h", " ", "\[CapitalGamma]", 
        " ", 
        SqrtBox[
         RowBox[{"1", "-", "\[Phi]1"}]], " ", 
        SqrtBox[
         RowBox[{"1", "-", "\[Phi]2"}]], " ", "\[Phi]2"}], 
       RowBox[{"9971", " ", 
        RowBox[{"(", 
         RowBox[{
          RowBox[{
           RowBox[{"-", "2"}], " ", "x"}], "-", 
          RowBox[{"2", " ", "\[CapitalGamma]"}]}], ")"}]}]], "+", 
      FractionBox[
       RowBox[{"125217", " ", 
        SuperscriptBox["\[ExponentialE]", 
         RowBox[{
          RowBox[{"-", "2"}], " ", "x"}]], " ", "h", " ", "\[CapitalGamma]", 
        " ", 
        SqrtBox[
         RowBox[{"1", "-", "\[Phi]1"}]], " ", 
        SqrtBox[
         RowBox[{"1", "-", "\[Phi]2"}]], " ", "\[Phi]2"}], 
       RowBox[{"39884", " ", 
        RowBox[{"(", 
         RowBox[{
          RowBox[{"-", "x"}], "-", "\[CapitalGamma]"}], ")"}]}]], "-", 
      FractionBox[
       RowBox[{"1126953", " ", 
        SuperscriptBox["\[ExponentialE]", 
         RowBox[{"x", "+", 
          RowBox[{"5", " ", "\[CapitalGamma]"}], "-", 
          RowBox[{"5", " ", 
           RowBox[{"(", 
            RowBox[{"x", "+", "\[CapitalGamma]"}], ")"}]}]}]], " ", "h", " ", 
        "\[CapitalGamma]", " ", 
        SqrtBox[
         RowBox[{"1", "-", "\[Phi]1"}]], " ", 
        SqrtBox[
         RowBox[{"1", "-", "\[Phi]2"}]], " ", "\[Phi]2"}], 
       RowBox[{"19942", " ", 
        RowBox[{"(", 
         RowBox[{"x", "+", "\[CapitalGamma]"}], ")"}]}]], "+", 
      FractionBox[
       RowBox[{"848693", " ", 
        SuperscriptBox["\[ExponentialE]", 
         RowBox[{"x", "+", 
          RowBox[{"4", " ", "\[CapitalGamma]"}], "-", 
          RowBox[{"4", " ", 
           RowBox[{"(", 
            RowBox[{"x", "+", "\[CapitalGamma]"}], ")"}]}]}]], " ", "h", " ", 
        "\[CapitalGamma]", " ", 
        SqrtBox[
         RowBox[{"1", "-", "\[Phi]1"}]], " ", 
        SqrtBox[
         RowBox[{"1", "-", "\[Phi]2"}]], " ", "\[Phi]2"}], 
       RowBox[{"19942", " ", 
        RowBox[{"(", 
         RowBox[{"x", "+", "\[CapitalGamma]"}], ")"}]}]], "-", 
      FractionBox[
       RowBox[{"681737", " ", 
        SuperscriptBox["\[ExponentialE]", 
         RowBox[{
          RowBox[{"-", "x"}], "+", 
          RowBox[{"3", " ", "\[CapitalGamma]"}], "-", 
          RowBox[{"3", " ", 
           RowBox[{"(", 
            RowBox[{"x", "+", "\[CapitalGamma]"}], ")"}]}]}]], " ", "h", " ", 
        "\[CapitalGamma]", " ", 
        SqrtBox[
         RowBox[{"1", "-", "\[Phi]1"}]], " ", 
        SqrtBox[
         RowBox[{"1", "-", "\[Phi]2"}]], " ", "\[Phi]2"}], 
       RowBox[{"19942", " ", 
        RowBox[{"(", 
         RowBox[{"x", "+", "\[CapitalGamma]"}], ")"}]}]], "-", 
      FractionBox[
       RowBox[{"347825", " ", 
        SuperscriptBox["\[ExponentialE]", 
         RowBox[{"x", "+", 
          RowBox[{"3", " ", "\[CapitalGamma]"}], "-", 
          RowBox[{"3", " ", 
           RowBox[{"(", 
            RowBox[{"x", "+", "\[CapitalGamma]"}], ")"}]}]}]], " ", "h", " ", 
        "\[CapitalGamma]", " ", 
        SqrtBox[
         RowBox[{"1", "-", "\[Phi]1"}]], " ", 
        SqrtBox[
         RowBox[{"1", "-", "\[Phi]2"}]], " ", "\[Phi]2"}], 
       RowBox[{"39884", " ", 
        RowBox[{"(", 
         RowBox[{"x", "+", "\[CapitalGamma]"}], ")"}]}]], "+", 
      FractionBox[
       RowBox[{"403477", " ", 
        SuperscriptBox["\[ExponentialE]", 
         RowBox[{
          RowBox[{"-", "x"}], "+", 
          RowBox[{"2", " ", "\[CapitalGamma]"}], "-", 
          RowBox[{"2", " ", 
           RowBox[{"(", 
            RowBox[{"x", "+", "\[CapitalGamma]"}], ")"}]}]}]], " ", "h", " ", 
        "\[CapitalGamma]", " ", 
        SqrtBox[
         RowBox[{"1", "-", "\[Phi]1"}]], " ", 
        SqrtBox[
         RowBox[{"1", "-", "\[Phi]2"}]], " ", "\[Phi]2"}], 
       RowBox[{"19942", " ", 
        RowBox[{"(", 
         RowBox[{"x", "+", "\[CapitalGamma]"}], ")"}]}]], "-", 
      FractionBox[
       RowBox[{"25154816", " ", 
        SuperscriptBox["\[ExponentialE]", 
         RowBox[{
          RowBox[{"-", "4"}], " ", "x"}]], " ", "h", " ", "\[CapitalGamma]", 
        " ", 
        SqrtBox[
         RowBox[{"1", "-", "\[Phi]1"}]], " ", "\[Phi]1", " ", 
        SqrtBox[
         RowBox[{"1", "-", "\[Phi]2"}]], " ", "\[Phi]2"}], 
       RowBox[{"9971", " ", 
        RowBox[{"(", 
         RowBox[{
          RowBox[{
           RowBox[{"-", "4"}], " ", "x"}], "-", 
          RowBox[{"4", " ", "\[CapitalGamma]"}]}], ")"}]}]], "+", 
      FractionBox[
       RowBox[{"25646121", " ", 
        SuperscriptBox["\[ExponentialE]", 
         RowBox[{
          RowBox[{"-", "3"}], " ", "x"}]], " ", "h", " ", "\[CapitalGamma]", 
        " ", 
        SqrtBox[
         RowBox[{"1", "-", "\[Phi]1"}]], " ", "\[Phi]1", " ", 
        SqrtBox[
         RowBox[{"1", "-", "\[Phi]2"}]], " ", "\[Phi]2"}], 
       RowBox[{"19942", " ", 
        RowBox[{"(", 
         RowBox[{
          RowBox[{
           RowBox[{"-", "3"}], " ", "x"}], "-", 
          RowBox[{"3", " ", "\[CapitalGamma]"}]}], ")"}]}]], "-", 
      FractionBox[
       RowBox[{"1572176", " ", 
        SuperscriptBox["\[ExponentialE]", 
         RowBox[{
          RowBox[{"-", "2"}], " ", "x"}]], " ", "h", " ", "\[CapitalGamma]", 
        " ", 
        SqrtBox[
         RowBox[{"1", "-", "\[Phi]1"}]], " ", "\[Phi]1", " ", 
        SqrtBox[
         RowBox[{"1", "-", "\[Phi]2"}]], " ", "\[Phi]2"}], 
       RowBox[{"9971", " ", 
        RowBox[{"(", 
         RowBox[{
          RowBox[{
           RowBox[{"-", "2"}], " ", "x"}], "-", 
          RowBox[{"2", " ", "\[CapitalGamma]"}]}], ")"}]}]], "+", 
      FractionBox[
       RowBox[{"884349", " ", 
        SuperscriptBox["\[ExponentialE]", 
         RowBox[{
          RowBox[{"-", "2"}], " ", "x"}]], " ", "h", " ", "\[CapitalGamma]", 
        " ", 
        SqrtBox[
         RowBox[{"1", "-", "\[Phi]1"}]], " ", "\[Phi]1", " ", 
        SqrtBox[
         RowBox[{"1", "-", "\[Phi]2"}]], " ", "\[Phi]2"}], 
       RowBox[{"39884", " ", 
        RowBox[{"(", 
         RowBox[{
          RowBox[{"-", "x"}], "-", "\[CapitalGamma]"}], ")"}]}]], "-", 
      FractionBox[
       RowBox[{"7959141", " ", 
        SuperscriptBox["\[ExponentialE]", 
         RowBox[{"x", "+", 
          RowBox[{"5", " ", "\[CapitalGamma]"}], "-", 
          RowBox[{"5", " ", 
           RowBox[{"(", 
            RowBox[{"x", "+", "\[CapitalGamma]"}], ")"}]}]}]], " ", "h", " ", 
        "\[CapitalGamma]", " ", 
        SqrtBox[
         RowBox[{"1", "-", "\[Phi]1"}]], " ", "\[Phi]1", " ", 
        SqrtBox[
         RowBox[{"1", "-", "\[Phi]2"}]], " ", "\[Phi]2"}], 
       RowBox[{"19942", " ", 
        RowBox[{"(", 
         RowBox[{"x", "+", "\[CapitalGamma]"}], ")"}]}]], "+", 
      FractionBox[
       RowBox[{"5993921", " ", 
        SuperscriptBox["\[ExponentialE]", 
         RowBox[{"x", "+", 
          RowBox[{"4", " ", "\[CapitalGamma]"}], "-", 
          RowBox[{"4", " ", 
           RowBox[{"(", 
            RowBox[{"x", "+", "\[CapitalGamma]"}], ")"}]}]}]], " ", "h", " ", 
        "\[CapitalGamma]", " ", 
        SqrtBox[
         RowBox[{"1", "-", "\[Phi]1"}]], " ", "\[Phi]1", " ", 
        SqrtBox[
         RowBox[{"1", "-", "\[Phi]2"}]], " ", "\[Phi]2"}], 
       RowBox[{"19942", " ", 
        RowBox[{"(", 
         RowBox[{"x", "+", "\[CapitalGamma]"}], ")"}]}]], "-", 
      FractionBox[
       RowBox[{"4814789", " ", 
        SuperscriptBox["\[ExponentialE]", 
         RowBox[{
          RowBox[{"-", "x"}], "+", 
          RowBox[{"3", " ", "\[CapitalGamma]"}], "-", 
          RowBox[{"3", " ", 
           RowBox[{"(", 
            RowBox[{"x", "+", "\[CapitalGamma]"}], ")"}]}]}]], " ", "h", " ", 
        "\[CapitalGamma]", " ", 
        SqrtBox[
         RowBox[{"1", "-", "\[Phi]1"}]], " ", "\[Phi]1", " ", 
        SqrtBox[
         RowBox[{"1", "-", "\[Phi]2"}]], " ", "\[Phi]2"}], 
       RowBox[{"19942", " ", 
        RowBox[{"(", 
         RowBox[{"x", "+", "\[CapitalGamma]"}], ")"}]}]], "-", 
      FractionBox[
       RowBox[{"2456525", " ", 
        SuperscriptBox["\[ExponentialE]", 
         RowBox[{"x", "+", 
          RowBox[{"3", " ", "\[CapitalGamma]"}], "-", 
          RowBox[{"3", " ", 
           RowBox[{"(", 
            RowBox[{"x", "+", "\[CapitalGamma]"}], ")"}]}]}]], " ", "h", " ", 
        "\[CapitalGamma]", " ", 
        SqrtBox[
         RowBox[{"1", "-", "\[Phi]1"}]], " ", "\[Phi]1", " ", 
        SqrtBox[
         RowBox[{"1", "-", "\[Phi]2"}]], " ", "\[Phi]2"}], 
       RowBox[{"39884", " ", 
        RowBox[{"(", 
         RowBox[{"x", "+", "\[CapitalGamma]"}], ")"}]}]], "+", 
      FractionBox[
       RowBox[{"2849569", " ", 
        SuperscriptBox["\[ExponentialE]", 
         RowBox[{
          RowBox[{"-", "x"}], "+", 
          RowBox[{"2", " ", "\[CapitalGamma]"}], "-", 
          RowBox[{"2", " ", 
           RowBox[{"(", 
            RowBox[{"x", "+", "\[CapitalGamma]"}], ")"}]}]}]], " ", "h", " ", 
        "\[CapitalGamma]", " ", 
        SqrtBox[
         RowBox[{"1", "-", "\[Phi]1"}]], " ", "\[Phi]1", " ", 
        SqrtBox[
         RowBox[{"1", "-", "\[Phi]2"}]], " ", "\[Phi]2"}], 
       RowBox[{"19942", " ", 
        RowBox[{"(", 
         RowBox[{"x", "+", "\[CapitalGamma]"}], ")"}]}]], "+", 
      FractionBox[
       RowBox[{"60994816", " ", 
        SuperscriptBox["\[ExponentialE]", 
         RowBox[{
          RowBox[{"-", "4"}], " ", "x"}]], " ", "h", " ", "\[CapitalGamma]", 
        " ", 
        SqrtBox[
         RowBox[{"1", "-", "\[Phi]1"}]], " ", 
        SuperscriptBox["\[Phi]1", "2"], " ", 
        SqrtBox[
         RowBox[{"1", "-", "\[Phi]2"}]], " ", "\[Phi]2"}], 
       RowBox[{"9971", " ", 
        RowBox[{"(", 
         RowBox[{
          RowBox[{
           RowBox[{"-", "4"}], " ", "x"}], "-", 
          RowBox[{"4", " ", "\[CapitalGamma]"}]}], ")"}]}]], "-", 
      FractionBox[
       RowBox[{"62186121", " ", 
        SuperscriptBox["\[ExponentialE]", 
         RowBox[{
          RowBox[{"-", "3"}], " ", "x"}]], " ", "h", " ", "\[CapitalGamma]", 
        " ", 
        SqrtBox[
         RowBox[{"1", "-", "\[Phi]1"}]], " ", 
        SuperscriptBox["\[Phi]1", "2"], " ", 
        SqrtBox[
         RowBox[{"1", "-", "\[Phi]2"}]], " ", "\[Phi]2"}], 
       RowBox[{"19942", " ", 
        RowBox[{"(", 
         RowBox[{
          RowBox[{
           RowBox[{"-", "3"}], " ", "x"}], "-", 
          RowBox[{"3", " ", "\[CapitalGamma]"}]}], ")"}]}]], "+", 
      FractionBox[
       RowBox[{"3812176", " ", 
        SuperscriptBox["\[ExponentialE]", 
         RowBox[{
          RowBox[{"-", "2"}], " ", "x"}]], " ", "h", " ", "\[CapitalGamma]", 
        " ", 
        SqrtBox[
         RowBox[{"1", "-", "\[Phi]1"}]], " ", 
        SuperscriptBox["\[Phi]1", "2"], " ", 
        SqrtBox[
         RowBox[{"1", "-", "\[Phi]2"}]], " ", "\[Phi]2"}], 
       RowBox[{"9971", " ", 
        RowBox[{"(", 
         RowBox[{
          RowBox[{
           RowBox[{"-", "2"}], " ", "x"}], "-", 
          RowBox[{"2", " ", "\[CapitalGamma]"}]}], ")"}]}]], "-", 
      FractionBox[
       RowBox[{"2144349", " ", 
        SuperscriptBox["\[ExponentialE]", 
         RowBox[{
          RowBox[{"-", "2"}], " ", "x"}]], " ", "h", " ", "\[CapitalGamma]", 
        " ", 
        SqrtBox[
         RowBox[{"1", "-", "\[Phi]1"}]], " ", 
        SuperscriptBox["\[Phi]1", "2"], " ", 
        SqrtBox[
         RowBox[{"1", "-", "\[Phi]2"}]], " ", "\[Phi]2"}], 
       RowBox[{"39884", " ", 
        RowBox[{"(", 
         RowBox[{
          RowBox[{"-", "x"}], "-", "\[CapitalGamma]"}], ")"}]}]], "+", 
      FractionBox[
       RowBox[{"19299141", " ", 
        SuperscriptBox["\[ExponentialE]", 
         RowBox[{"x", "+", 
          RowBox[{"5", " ", "\[CapitalGamma]"}], "-", 
          RowBox[{"5", " ", 
           RowBox[{"(", 
            RowBox[{"x", "+", "\[CapitalGamma]"}], ")"}]}]}]], " ", "h", " ", 
        "\[CapitalGamma]", " ", 
        SqrtBox[
         RowBox[{"1", "-", "\[Phi]1"}]], " ", 
        SuperscriptBox["\[Phi]1", "2"], " ", 
        SqrtBox[
         RowBox[{"1", "-", "\[Phi]2"}]], " ", "\[Phi]2"}], 
       RowBox[{"19942", " ", 
        RowBox[{"(", 
         RowBox[{"x", "+", "\[CapitalGamma]"}], ")"}]}]], "-", 
      FractionBox[
       RowBox[{"14533921", " ", 
        SuperscriptBox["\[ExponentialE]", 
         RowBox[{"x", "+", 
          RowBox[{"4", " ", "\[CapitalGamma]"}], "-", 
          RowBox[{"4", " ", 
           RowBox[{"(", 
            RowBox[{"x", "+", "\[CapitalGamma]"}], ")"}]}]}]], " ", "h", " ", 
        "\[CapitalGamma]", " ", 
        SqrtBox[
         RowBox[{"1", "-", "\[Phi]1"}]], " ", 
        SuperscriptBox["\[Phi]1", "2"], " ", 
        SqrtBox[
         RowBox[{"1", "-", "\[Phi]2"}]], " ", "\[Phi]2"}], 
       RowBox[{"19942", " ", 
        RowBox[{"(", 
         RowBox[{"x", "+", "\[CapitalGamma]"}], ")"}]}]], "+", 
      FractionBox[
       RowBox[{"11674789", " ", 
        SuperscriptBox["\[ExponentialE]", 
         RowBox[{
          RowBox[{"-", "x"}], "+", 
          RowBox[{"3", " ", "\[CapitalGamma]"}], "-", 
          RowBox[{"3", " ", 
           RowBox[{"(", 
            RowBox[{"x", "+", "\[CapitalGamma]"}], ")"}]}]}]], " ", "h", " ", 
        "\[CapitalGamma]", " ", 
        SqrtBox[
         RowBox[{"1", "-", "\[Phi]1"}]], " ", 
        SuperscriptBox["\[Phi]1", "2"], " ", 
        SqrtBox[
         RowBox[{"1", "-", "\[Phi]2"}]], " ", "\[Phi]2"}], 
       RowBox[{"19942", " ", 
        RowBox[{"(", 
         RowBox[{"x", "+", "\[CapitalGamma]"}], ")"}]}]], "+", 
      FractionBox[
       RowBox[{"5956525", " ", 
        SuperscriptBox["\[ExponentialE]", 
         RowBox[{"x", "+", 
          RowBox[{"3", " ", "\[CapitalGamma]"}], "-", 
          RowBox[{"3", " ", 
           RowBox[{"(", 
            RowBox[{"x", "+", "\[CapitalGamma]"}], ")"}]}]}]], " ", "h", " ", 
        "\[CapitalGamma]", " ", 
        SqrtBox[
         RowBox[{"1", "-", "\[Phi]1"}]], " ", 
        SuperscriptBox["\[Phi]1", "2"], " ", 
        SqrtBox[
         RowBox[{"1", "-", "\[Phi]2"}]], " ", "\[Phi]2"}], 
       RowBox[{"39884", " ", 
        RowBox[{"(", 
         RowBox[{"x", "+", "\[CapitalGamma]"}], ")"}]}]], "-", 
      FractionBox[
       RowBox[{"6909569", " ", 
        SuperscriptBox["\[ExponentialE]", 
         RowBox[{
          RowBox[{"-", "x"}], "+", 
          RowBox[{"2", " ", "\[CapitalGamma]"}], "-", 
          RowBox[{"2", " ", 
           RowBox[{"(", 
            RowBox[{"x", "+", "\[CapitalGamma]"}], ")"}]}]}]], " ", "h", " ", 
        "\[CapitalGamma]", " ", 
        SqrtBox[
         RowBox[{"1", "-", "\[Phi]1"}]], " ", 
        SuperscriptBox["\[Phi]1", "2"], " ", 
        SqrtBox[
         RowBox[{"1", "-", "\[Phi]2"}]], " ", "\[Phi]2"}], 
       RowBox[{"19942", " ", 
        RowBox[{"(", 
         RowBox[{"x", "+", "\[CapitalGamma]"}], ")"}]}]], "-", 
      FractionBox[
       RowBox[{"2482944", " ", 
        SuperscriptBox["\[ExponentialE]", 
         RowBox[{
          RowBox[{"-", "4"}], " ", "x"}]], " ", "h", " ", "\[CapitalGamma]", 
        " ", 
        SqrtBox[
         RowBox[{"1", "-", "\[Phi]1"}]], " ", 
        SuperscriptBox["\[Phi]1", "3"], " ", 
        SqrtBox[
         RowBox[{"1", "-", "\[Phi]2"}]], " ", "\[Phi]2"}], 
       RowBox[{"767", " ", 
        RowBox[{"(", 
         RowBox[{
          RowBox[{
           RowBox[{"-", "4"}], " ", "x"}], "-", 
          RowBox[{"4", " ", "\[CapitalGamma]"}]}], ")"}]}]], "+", 
      FractionBox[
       RowBox[{"2531439", " ", 
        SuperscriptBox["\[ExponentialE]", 
         RowBox[{
          RowBox[{"-", "3"}], " ", "x"}]], " ", "h", " ", "\[CapitalGamma]", 
        " ", 
        SqrtBox[
         RowBox[{"1", "-", "\[Phi]1"}]], " ", 
        SuperscriptBox["\[Phi]1", "3"], " ", 
        SqrtBox[
         RowBox[{"1", "-", "\[Phi]2"}]], " ", "\[Phi]2"}], 
       RowBox[{"1534", " ", 
        RowBox[{"(", 
         RowBox[{
          RowBox[{
           RowBox[{"-", "3"}], " ", "x"}], "-", 
          RowBox[{"3", " ", "\[CapitalGamma]"}]}], ")"}]}]], "-", 
      FractionBox[
       RowBox[{"155184", " ", 
        SuperscriptBox["\[ExponentialE]", 
         RowBox[{
          RowBox[{"-", "2"}], " ", "x"}]], " ", "h", " ", "\[CapitalGamma]", 
        " ", 
        SqrtBox[
         RowBox[{"1", "-", "\[Phi]1"}]], " ", 
        SuperscriptBox["\[Phi]1", "3"], " ", 
        SqrtBox[
         RowBox[{"1", "-", "\[Phi]2"}]], " ", "\[Phi]2"}], 
       RowBox[{"767", " ", 
        RowBox[{"(", 
         RowBox[{
          RowBox[{
           RowBox[{"-", "2"}], " ", "x"}], "-", 
          RowBox[{"2", " ", "\[CapitalGamma]"}]}], ")"}]}]], "+", 
      FractionBox[
       RowBox[{"87291", " ", 
        SuperscriptBox["\[ExponentialE]", 
         RowBox[{
          RowBox[{"-", "2"}], " ", "x"}]], " ", "h", " ", "\[CapitalGamma]", 
        " ", 
        SqrtBox[
         RowBox[{"1", "-", "\[Phi]1"}]], " ", 
        SuperscriptBox["\[Phi]1", "3"], " ", 
        SqrtBox[
         RowBox[{"1", "-", "\[Phi]2"}]], " ", "\[Phi]2"}], 
       RowBox[{"3068", " ", 
        RowBox[{"(", 
         RowBox[{
          RowBox[{"-", "x"}], "-", "\[CapitalGamma]"}], ")"}]}]], "-", 
      FractionBox[
       RowBox[{"785619", " ", 
        SuperscriptBox["\[ExponentialE]", 
         RowBox[{"x", "+", 
          RowBox[{"5", " ", "\[CapitalGamma]"}], "-", 
          RowBox[{"5", " ", 
           RowBox[{"(", 
            RowBox[{"x", "+", "\[CapitalGamma]"}], ")"}]}]}]], " ", "h", " ", 
        "\[CapitalGamma]", " ", 
        SqrtBox[
         RowBox[{"1", "-", "\[Phi]1"}]], " ", 
        SuperscriptBox["\[Phi]1", "3"], " ", 
        SqrtBox[
         RowBox[{"1", "-", "\[Phi]2"}]], " ", "\[Phi]2"}], 
       RowBox[{"1534", " ", 
        RowBox[{"(", 
         RowBox[{"x", "+", "\[CapitalGamma]"}], ")"}]}]], "+", 
      FractionBox[
       RowBox[{"591639", " ", 
        SuperscriptBox["\[ExponentialE]", 
         RowBox[{"x", "+", 
          RowBox[{"4", " ", "\[CapitalGamma]"}], "-", 
          RowBox[{"4", " ", 
           RowBox[{"(", 
            RowBox[{"x", "+", "\[CapitalGamma]"}], ")"}]}]}]], " ", "h", " ", 
        "\[CapitalGamma]", " ", 
        SqrtBox[
         RowBox[{"1", "-", "\[Phi]1"}]], " ", 
        SuperscriptBox["\[Phi]1", "3"], " ", 
        SqrtBox[
         RowBox[{"1", "-", "\[Phi]2"}]], " ", "\[Phi]2"}], 
       RowBox[{"1534", " ", 
        RowBox[{"(", 
         RowBox[{"x", "+", "\[CapitalGamma]"}], ")"}]}]], "-", 
      FractionBox[
       RowBox[{"475251", " ", 
        SuperscriptBox["\[ExponentialE]", 
         RowBox[{
          RowBox[{"-", "x"}], "+", 
          RowBox[{"3", " ", "\[CapitalGamma]"}], "-", 
          RowBox[{"3", " ", 
           RowBox[{"(", 
            RowBox[{"x", "+", "\[CapitalGamma]"}], ")"}]}]}]], " ", "h", " ", 
        "\[CapitalGamma]", " ", 
        SqrtBox[
         RowBox[{"1", "-", "\[Phi]1"}]], " ", 
        SuperscriptBox["\[Phi]1", "3"], " ", 
        SqrtBox[
         RowBox[{"1", "-", "\[Phi]2"}]], " ", "\[Phi]2"}], 
       RowBox[{"1534", " ", 
        RowBox[{"(", 
         RowBox[{"x", "+", "\[CapitalGamma]"}], ")"}]}]], "-", 
      FractionBox[
       RowBox[{"242475", " ", 
        SuperscriptBox["\[ExponentialE]", 
         RowBox[{"x", "+", 
          RowBox[{"3", " ", "\[CapitalGamma]"}], "-", 
          RowBox[{"3", " ", 
           RowBox[{"(", 
            RowBox[{"x", "+", "\[CapitalGamma]"}], ")"}]}]}]], " ", "h", " ", 
        "\[CapitalGamma]", " ", 
        SqrtBox[
         RowBox[{"1", "-", "\[Phi]1"}]], " ", 
        SuperscriptBox["\[Phi]1", "3"], " ", 
        SqrtBox[
         RowBox[{"1", "-", "\[Phi]2"}]], " ", "\[Phi]2"}], 
       RowBox[{"3068", " ", 
        RowBox[{"(", 
         RowBox[{"x", "+", "\[CapitalGamma]"}], ")"}]}]], "+", 
      FractionBox[
       RowBox[{"281271", " ", 
        SuperscriptBox["\[ExponentialE]", 
         RowBox[{
          RowBox[{"-", "x"}], "+", 
          RowBox[{"2", " ", "\[CapitalGamma]"}], "-", 
          RowBox[{"2", " ", 
           RowBox[{"(", 
            RowBox[{"x", "+", "\[CapitalGamma]"}], ")"}]}]}]], " ", "h", " ", 
        "\[CapitalGamma]", " ", 
        SqrtBox[
         RowBox[{"1", "-", "\[Phi]1"}]], " ", 
        SuperscriptBox["\[Phi]1", "3"], " ", 
        SqrtBox[
         RowBox[{"1", "-", "\[Phi]2"}]], " ", "\[Phi]2"}], 
       RowBox[{"1534", " ", 
        RowBox[{"(", 
         RowBox[{"x", "+", "\[CapitalGamma]"}], ")"}]}]], "-", 
      FractionBox[
       RowBox[{"534272", " ", 
        SuperscriptBox["\[ExponentialE]", 
         RowBox[{
          RowBox[{"-", "4"}], " ", "x"}]], " ", "h", " ", "\[CapitalGamma]", 
        " ", 
        SqrtBox[
         RowBox[{"1", "-", "\[Phi]1"}]], " ", 
        SqrtBox[
         RowBox[{"1", "-", "\[Phi]2"}]], " ", 
        SuperscriptBox["\[Phi]2", "2"]}], 
       RowBox[{"9971", " ", 
        RowBox[{"(", 
         RowBox[{
          RowBox[{
           RowBox[{"-", "4"}], " ", "x"}], "-", 
          RowBox[{"4", " ", "\[CapitalGamma]"}]}], ")"}]}]], "+", 
      FractionBox[
       RowBox[{"544707", " ", 
        SuperscriptBox["\[ExponentialE]", 
         RowBox[{
          RowBox[{"-", "3"}], " ", "x"}]], " ", "h", " ", "\[CapitalGamma]", 
        " ", 
        SqrtBox[
         RowBox[{"1", "-", "\[Phi]1"}]], " ", 
        SqrtBox[
         RowBox[{"1", "-", "\[Phi]2"}]], " ", 
        SuperscriptBox["\[Phi]2", "2"]}], 
       RowBox[{"19942", " ", 
        RowBox[{"(", 
         RowBox[{
          RowBox[{
           RowBox[{"-", "3"}], " ", "x"}], "-", 
          RowBox[{"3", " ", "\[CapitalGamma]"}]}], ")"}]}]], "-", 
      FractionBox[
       RowBox[{"33392", " ", 
        SuperscriptBox["\[ExponentialE]", 
         RowBox[{
          RowBox[{"-", "2"}], " ", "x"}]], " ", "h", " ", "\[CapitalGamma]", 
        " ", 
        SqrtBox[
         RowBox[{"1", "-", "\[Phi]1"}]], " ", 
        SqrtBox[
         RowBox[{"1", "-", "\[Phi]2"}]], " ", 
        SuperscriptBox["\[Phi]2", "2"]}], 
       RowBox[{"9971", " ", 
        RowBox[{"(", 
         RowBox[{
          RowBox[{
           RowBox[{"-", "2"}], " ", "x"}], "-", 
          RowBox[{"2", " ", "\[CapitalGamma]"}]}], ")"}]}]], "+", 
      FractionBox[
       RowBox[{"18783", " ", 
        SuperscriptBox["\[ExponentialE]", 
         RowBox[{
          RowBox[{"-", "2"}], " ", "x"}]], " ", "h", " ", "\[CapitalGamma]", 
        " ", 
        SqrtBox[
         RowBox[{"1", "-", "\[Phi]1"}]], " ", 
        SqrtBox[
         RowBox[{"1", "-", "\[Phi]2"}]], " ", 
        SuperscriptBox["\[Phi]2", "2"]}], 
       RowBox[{"39884", " ", 
        RowBox[{"(", 
         RowBox[{
          RowBox[{"-", "x"}], "-", "\[CapitalGamma]"}], ")"}]}]], "-", 
      FractionBox[
       RowBox[{"169047", " ", 
        SuperscriptBox["\[ExponentialE]", 
         RowBox[{"x", "+", 
          RowBox[{"5", " ", "\[CapitalGamma]"}], "-", 
          RowBox[{"5", " ", 
           RowBox[{"(", 
            RowBox[{"x", "+", "\[CapitalGamma]"}], ")"}]}]}]], " ", "h", " ", 
        "\[CapitalGamma]", " ", 
        SqrtBox[
         RowBox[{"1", "-", "\[Phi]1"}]], " ", 
        SqrtBox[
         RowBox[{"1", "-", "\[Phi]2"}]], " ", 
        SuperscriptBox["\[Phi]2", "2"]}], 
       RowBox[{"19942", " ", 
        RowBox[{"(", 
         RowBox[{"x", "+", "\[CapitalGamma]"}], ")"}]}]], "+", 
      FractionBox[
       RowBox[{"127307", " ", 
        SuperscriptBox["\[ExponentialE]", 
         RowBox[{"x", "+", 
          RowBox[{"4", " ", "\[CapitalGamma]"}], "-", 
          RowBox[{"4", " ", 
           RowBox[{"(", 
            RowBox[{"x", "+", "\[CapitalGamma]"}], ")"}]}]}]], " ", "h", " ", 
        "\[CapitalGamma]", " ", 
        SqrtBox[
         RowBox[{"1", "-", "\[Phi]1"}]], " ", 
        SqrtBox[
         RowBox[{"1", "-", "\[Phi]2"}]], " ", 
        SuperscriptBox["\[Phi]2", "2"]}], 
       RowBox[{"19942", " ", 
        RowBox[{"(", 
         RowBox[{"x", "+", "\[CapitalGamma]"}], ")"}]}]], "-", 
      FractionBox[
       RowBox[{"102263", " ", 
        SuperscriptBox["\[ExponentialE]", 
         RowBox[{
          RowBox[{"-", "x"}], "+", 
          RowBox[{"3", " ", "\[CapitalGamma]"}], "-", 
          RowBox[{"3", " ", 
           RowBox[{"(", 
            RowBox[{"x", "+", "\[CapitalGamma]"}], ")"}]}]}]], " ", "h", " ", 
        "\[CapitalGamma]", " ", 
        SqrtBox[
         RowBox[{"1", "-", "\[Phi]1"}]], " ", 
        SqrtBox[
         RowBox[{"1", "-", "\[Phi]2"}]], " ", 
        SuperscriptBox["\[Phi]2", "2"]}], 
       RowBox[{"19942", " ", 
        RowBox[{"(", 
         RowBox[{"x", "+", "\[CapitalGamma]"}], ")"}]}]], "-", 
      FractionBox[
       RowBox[{"52175", " ", 
        SuperscriptBox["\[ExponentialE]", 
         RowBox[{"x", "+", 
          RowBox[{"3", " ", "\[CapitalGamma]"}], "-", 
          RowBox[{"3", " ", 
           RowBox[{"(", 
            RowBox[{"x", "+", "\[CapitalGamma]"}], ")"}]}]}]], " ", "h", " ", 
        "\[CapitalGamma]", " ", 
        SqrtBox[
         RowBox[{"1", "-", "\[Phi]1"}]], " ", 
        SqrtBox[
         RowBox[{"1", "-", "\[Phi]2"}]], " ", 
        SuperscriptBox["\[Phi]2", "2"]}], 
       RowBox[{"39884", " ", 
        RowBox[{"(", 
         RowBox[{"x", "+", "\[CapitalGamma]"}], ")"}]}]], "+", 
      FractionBox[
       RowBox[{"60523", " ", 
        SuperscriptBox["\[ExponentialE]", 
         RowBox[{
          RowBox[{"-", "x"}], "+", 
          RowBox[{"2", " ", "\[CapitalGamma]"}], "-", 
          RowBox[{"2", " ", 
           RowBox[{"(", 
            RowBox[{"x", "+", "\[CapitalGamma]"}], ")"}]}]}]], " ", "h", " ", 
        "\[CapitalGamma]", " ", 
        SqrtBox[
         RowBox[{"1", "-", "\[Phi]1"}]], " ", 
        SqrtBox[
         RowBox[{"1", "-", "\[Phi]2"}]], " ", 
        SuperscriptBox["\[Phi]2", "2"]}], 
       RowBox[{"19942", " ", 
        RowBox[{"(", 
         RowBox[{"x", "+", "\[CapitalGamma]"}], ")"}]}]], "+", 
      FractionBox[
       RowBox[{"33346816", " ", 
        SuperscriptBox["\[ExponentialE]", 
         RowBox[{
          RowBox[{"-", "4"}], " ", "x"}]], " ", "h", " ", "\[CapitalGamma]", 
        " ", 
        SqrtBox[
         RowBox[{"1", "-", "\[Phi]1"}]], " ", "\[Phi]1", " ", 
        SqrtBox[
         RowBox[{"1", "-", "\[Phi]2"}]], " ", 
        SuperscriptBox["\[Phi]2", "2"]}], 
       RowBox[{"9971", " ", 
        RowBox[{"(", 
         RowBox[{
          RowBox[{
           RowBox[{"-", "4"}], " ", "x"}], "-", 
          RowBox[{"4", " ", "\[CapitalGamma]"}]}], ")"}]}]], "-", 
      FractionBox[
       RowBox[{"33998121", " ", 
        SuperscriptBox["\[ExponentialE]", 
         RowBox[{
          RowBox[{"-", "3"}], " ", "x"}]], " ", "h", " ", "\[CapitalGamma]", 
        " ", 
        SqrtBox[
         RowBox[{"1", "-", "\[Phi]1"}]], " ", "\[Phi]1", " ", 
        SqrtBox[
         RowBox[{"1", "-", "\[Phi]2"}]], " ", 
        SuperscriptBox["\[Phi]2", "2"]}], 
       RowBox[{"19942", " ", 
        RowBox[{"(", 
         RowBox[{
          RowBox[{
           RowBox[{"-", "3"}], " ", "x"}], "-", 
          RowBox[{"3", " ", "\[CapitalGamma]"}]}], ")"}]}]], "+", 
      FractionBox[
       RowBox[{"2084176", " ", 
        SuperscriptBox["\[ExponentialE]", 
         RowBox[{
          RowBox[{"-", "2"}], " ", "x"}]], " ", "h", " ", "\[CapitalGamma]", 
        " ", 
        SqrtBox[
         RowBox[{"1", "-", "\[Phi]1"}]], " ", "\[Phi]1", " ", 
        SqrtBox[
         RowBox[{"1", "-", "\[Phi]2"}]], " ", 
        SuperscriptBox["\[Phi]2", "2"]}], 
       RowBox[{"9971", " ", 
        RowBox[{"(", 
         RowBox[{
          RowBox[{
           RowBox[{"-", "2"}], " ", "x"}], "-", 
          RowBox[{"2", " ", "\[CapitalGamma]"}]}], ")"}]}]], "-", 
      FractionBox[
       RowBox[{"1172349", " ", 
        SuperscriptBox["\[ExponentialE]", 
         RowBox[{
          RowBox[{"-", "2"}], " ", "x"}]], " ", "h", " ", "\[CapitalGamma]", 
        " ", 
        SqrtBox[
         RowBox[{"1", "-", "\[Phi]1"}]], " ", "\[Phi]1", " ", 
        SqrtBox[
         RowBox[{"1", "-", "\[Phi]2"}]], " ", 
        SuperscriptBox["\[Phi]2", "2"]}], 
       RowBox[{"39884", " ", 
        RowBox[{"(", 
         RowBox[{
          RowBox[{"-", "x"}], "-", "\[CapitalGamma]"}], ")"}]}]], "+", 
      FractionBox[
       RowBox[{"10551141", " ", 
        SuperscriptBox["\[ExponentialE]", 
         RowBox[{"x", "+", 
          RowBox[{"5", " ", "\[CapitalGamma]"}], "-", 
          RowBox[{"5", " ", 
           RowBox[{"(", 
            RowBox[{"x", "+", "\[CapitalGamma]"}], ")"}]}]}]], " ", "h", " ", 
        "\[CapitalGamma]", " ", 
        SqrtBox[
         RowBox[{"1", "-", "\[Phi]1"}]], " ", "\[Phi]1", " ", 
        SqrtBox[
         RowBox[{"1", "-", "\[Phi]2"}]], " ", 
        SuperscriptBox["\[Phi]2", "2"]}], 
       RowBox[{"19942", " ", 
        RowBox[{"(", 
         RowBox[{"x", "+", "\[CapitalGamma]"}], ")"}]}]], "-", 
      FractionBox[
       RowBox[{"7945921", " ", 
        SuperscriptBox["\[ExponentialE]", 
         RowBox[{"x", "+", 
          RowBox[{"4", " ", "\[CapitalGamma]"}], "-", 
          RowBox[{"4", " ", 
           RowBox[{"(", 
            RowBox[{"x", "+", "\[CapitalGamma]"}], ")"}]}]}]], " ", "h", " ", 
        "\[CapitalGamma]", " ", 
        SqrtBox[
         RowBox[{"1", "-", "\[Phi]1"}]], " ", "\[Phi]1", " ", 
        SqrtBox[
         RowBox[{"1", "-", "\[Phi]2"}]], " ", 
        SuperscriptBox["\[Phi]2", "2"]}], 
       RowBox[{"19942", " ", 
        RowBox[{"(", 
         RowBox[{"x", "+", "\[CapitalGamma]"}], ")"}]}]], "+", 
      FractionBox[
       RowBox[{"6382789", " ", 
        SuperscriptBox["\[ExponentialE]", 
         RowBox[{
          RowBox[{"-", "x"}], "+", 
          RowBox[{"3", " ", "\[CapitalGamma]"}], "-", 
          RowBox[{"3", " ", 
           RowBox[{"(", 
            RowBox[{"x", "+", "\[CapitalGamma]"}], ")"}]}]}]], " ", "h", " ", 
        "\[CapitalGamma]", " ", 
        SqrtBox[
         RowBox[{"1", "-", "\[Phi]1"}]], " ", "\[Phi]1", " ", 
        SqrtBox[
         RowBox[{"1", "-", "\[Phi]2"}]], " ", 
        SuperscriptBox["\[Phi]2", "2"]}], 
       RowBox[{"19942", " ", 
        RowBox[{"(", 
         RowBox[{"x", "+", "\[CapitalGamma]"}], ")"}]}]], "+", 
      FractionBox[
       RowBox[{"3256525", " ", 
        SuperscriptBox["\[ExponentialE]", 
         RowBox[{"x", "+", 
          RowBox[{"3", " ", "\[CapitalGamma]"}], "-", 
          RowBox[{"3", " ", 
           RowBox[{"(", 
            RowBox[{"x", "+", "\[CapitalGamma]"}], ")"}]}]}]], " ", "h", " ", 
        "\[CapitalGamma]", " ", 
        SqrtBox[
         RowBox[{"1", "-", "\[Phi]1"}]], " ", "\[Phi]1", " ", 
        SqrtBox[
         RowBox[{"1", "-", "\[Phi]2"}]], " ", 
        SuperscriptBox["\[Phi]2", "2"]}], 
       RowBox[{"39884", " ", 
        RowBox[{"(", 
         RowBox[{"x", "+", "\[CapitalGamma]"}], ")"}]}]], "-", 
      FractionBox[
       RowBox[{"3777569", " ", 
        SuperscriptBox["\[ExponentialE]", 
         RowBox[{
          RowBox[{"-", "x"}], "+", 
          RowBox[{"2", " ", "\[CapitalGamma]"}], "-", 
          RowBox[{"2", " ", 
           RowBox[{"(", 
            RowBox[{"x", "+", "\[CapitalGamma]"}], ")"}]}]}]], " ", "h", " ", 
        "\[CapitalGamma]", " ", 
        SqrtBox[
         RowBox[{"1", "-", "\[Phi]1"}]], " ", "\[Phi]1", " ", 
        SqrtBox[
         RowBox[{"1", "-", "\[Phi]2"}]], " ", 
        SuperscriptBox["\[Phi]2", "2"]}], 
       RowBox[{"19942", " ", 
        RowBox[{"(", 
         RowBox[{"x", "+", "\[CapitalGamma]"}], ")"}]}]], "-", 
      FractionBox[
       RowBox[{"65090816", " ", 
        SuperscriptBox["\[ExponentialE]", 
         RowBox[{
          RowBox[{"-", "4"}], " ", "x"}]], " ", "h", " ", "\[CapitalGamma]", 
        " ", 
        SqrtBox[
         RowBox[{"1", "-", "\[Phi]1"}]], " ", 
        SuperscriptBox["\[Phi]1", "2"], " ", 
        SqrtBox[
         RowBox[{"1", "-", "\[Phi]2"}]], " ", 
        SuperscriptBox["\[Phi]2", "2"]}], 
       RowBox[{"9971", " ", 
        RowBox[{"(", 
         RowBox[{
          RowBox[{
           RowBox[{"-", "4"}], " ", "x"}], "-", 
          RowBox[{"4", " ", "\[CapitalGamma]"}]}], ")"}]}]], "+", 
      FractionBox[
       RowBox[{"66362121", " ", 
        SuperscriptBox["\[ExponentialE]", 
         RowBox[{
          RowBox[{"-", "3"}], " ", "x"}]], " ", "h", " ", "\[CapitalGamma]", 
        " ", 
        SqrtBox[
         RowBox[{"1", "-", "\[Phi]1"}]], " ", 
        SuperscriptBox["\[Phi]1", "2"], " ", 
        SqrtBox[
         RowBox[{"1", "-", "\[Phi]2"}]], " ", 
        SuperscriptBox["\[Phi]2", "2"]}], 
       RowBox[{"19942", " ", 
        RowBox[{"(", 
         RowBox[{
          RowBox[{
           RowBox[{"-", "3"}], " ", "x"}], "-", 
          RowBox[{"3", " ", "\[CapitalGamma]"}]}], ")"}]}]], "-", 
      FractionBox[
       RowBox[{"4068176", " ", 
        SuperscriptBox["\[ExponentialE]", 
         RowBox[{
          RowBox[{"-", "2"}], " ", "x"}]], " ", "h", " ", "\[CapitalGamma]", 
        " ", 
        SqrtBox[
         RowBox[{"1", "-", "\[Phi]1"}]], " ", 
        SuperscriptBox["\[Phi]1", "2"], " ", 
        SqrtBox[
         RowBox[{"1", "-", "\[Phi]2"}]], " ", 
        SuperscriptBox["\[Phi]2", "2"]}], 
       RowBox[{"9971", " ", 
        RowBox[{"(", 
         RowBox[{
          RowBox[{
           RowBox[{"-", "2"}], " ", "x"}], "-", 
          RowBox[{"2", " ", "\[CapitalGamma]"}]}], ")"}]}]], "+", 
      FractionBox[
       RowBox[{"2288349", " ", 
        SuperscriptBox["\[ExponentialE]", 
         RowBox[{
          RowBox[{"-", "2"}], " ", "x"}]], " ", "h", " ", "\[CapitalGamma]", 
        " ", 
        SqrtBox[
         RowBox[{"1", "-", "\[Phi]1"}]], " ", 
        SuperscriptBox["\[Phi]1", "2"], " ", 
        SqrtBox[
         RowBox[{"1", "-", "\[Phi]2"}]], " ", 
        SuperscriptBox["\[Phi]2", "2"]}], 
       RowBox[{"39884", " ", 
        RowBox[{"(", 
         RowBox[{
          RowBox[{"-", "x"}], "-", "\[CapitalGamma]"}], ")"}]}]], "-", 
      FractionBox[
       RowBox[{"20595141", " ", 
        SuperscriptBox["\[ExponentialE]", 
         RowBox[{"x", "+", 
          RowBox[{"5", " ", "\[CapitalGamma]"}], "-", 
          RowBox[{"5", " ", 
           RowBox[{"(", 
            RowBox[{"x", "+", "\[CapitalGamma]"}], ")"}]}]}]], " ", "h", " ", 
        "\[CapitalGamma]", " ", 
        SqrtBox[
         RowBox[{"1", "-", "\[Phi]1"}]], " ", 
        SuperscriptBox["\[Phi]1", "2"], " ", 
        SqrtBox[
         RowBox[{"1", "-", "\[Phi]2"}]], " ", 
        SuperscriptBox["\[Phi]2", "2"]}], 
       RowBox[{"19942", " ", 
        RowBox[{"(", 
         RowBox[{"x", "+", "\[CapitalGamma]"}], ")"}]}]], "+", 
      FractionBox[
       RowBox[{"15509921", " ", 
        SuperscriptBox["\[ExponentialE]", 
         RowBox[{"x", "+", 
          RowBox[{"4", " ", "\[CapitalGamma]"}], "-", 
          RowBox[{"4", " ", 
           RowBox[{"(", 
            RowBox[{"x", "+", "\[CapitalGamma]"}], ")"}]}]}]], " ", "h", " ", 
        "\[CapitalGamma]", " ", 
        SqrtBox[
         RowBox[{"1", "-", "\[Phi]1"}]], " ", 
        SuperscriptBox["\[Phi]1", "2"], " ", 
        SqrtBox[
         RowBox[{"1", "-", "\[Phi]2"}]], " ", 
        SuperscriptBox["\[Phi]2", "2"]}], 
       RowBox[{"19942", " ", 
        RowBox[{"(", 
         RowBox[{"x", "+", "\[CapitalGamma]"}], ")"}]}]], "-", 
      FractionBox[
       RowBox[{"12458789", " ", 
        SuperscriptBox["\[ExponentialE]", 
         RowBox[{
          RowBox[{"-", "x"}], "+", 
          RowBox[{"3", " ", "\[CapitalGamma]"}], "-", 
          RowBox[{"3", " ", 
           RowBox[{"(", 
            RowBox[{"x", "+", "\[CapitalGamma]"}], ")"}]}]}]], " ", "h", " ", 
        "\[CapitalGamma]", " ", 
        SqrtBox[
         RowBox[{"1", "-", "\[Phi]1"}]], " ", 
        SuperscriptBox["\[Phi]1", "2"], " ", 
        SqrtBox[
         RowBox[{"1", "-", "\[Phi]2"}]], " ", 
        SuperscriptBox["\[Phi]2", "2"]}], 
       RowBox[{"19942", " ", 
        RowBox[{"(", 
         RowBox[{"x", "+", "\[CapitalGamma]"}], ")"}]}]], "-", 
      FractionBox[
       RowBox[{"6356525", " ", 
        SuperscriptBox["\[ExponentialE]", 
         RowBox[{"x", "+", 
          RowBox[{"3", " ", "\[CapitalGamma]"}], "-", 
          RowBox[{"3", " ", 
           RowBox[{"(", 
            RowBox[{"x", "+", "\[CapitalGamma]"}], ")"}]}]}]], " ", "h", " ", 
        "\[CapitalGamma]", " ", 
        SqrtBox[
         RowBox[{"1", "-", "\[Phi]1"}]], " ", 
        SuperscriptBox["\[Phi]1", "2"], " ", 
        SqrtBox[
         RowBox[{"1", "-", "\[Phi]2"}]], " ", 
        SuperscriptBox["\[Phi]2", "2"]}], 
       RowBox[{"39884", " ", 
        RowBox[{"(", 
         RowBox[{"x", "+", "\[CapitalGamma]"}], ")"}]}]], "+", 
      FractionBox[
       RowBox[{"7373569", " ", 
        SuperscriptBox["\[ExponentialE]", 
         RowBox[{
          RowBox[{"-", "x"}], "+", 
          RowBox[{"2", " ", "\[CapitalGamma]"}], "-", 
          RowBox[{"2", " ", 
           RowBox[{"(", 
            RowBox[{"x", "+", "\[CapitalGamma]"}], ")"}]}]}]], " ", "h", " ", 
        "\[CapitalGamma]", " ", 
        SqrtBox[
         RowBox[{"1", "-", "\[Phi]1"}]], " ", 
        SuperscriptBox["\[Phi]1", "2"], " ", 
        SqrtBox[
         RowBox[{"1", "-", "\[Phi]2"}]], " ", 
        SuperscriptBox["\[Phi]2", "2"]}], 
       RowBox[{"19942", " ", 
        RowBox[{"(", 
         RowBox[{"x", "+", "\[CapitalGamma]"}], ")"}]}]], "+", 
      FractionBox[
       RowBox[{"2482944", " ", 
        SuperscriptBox["\[ExponentialE]", 
         RowBox[{
          RowBox[{"-", "4"}], " ", "x"}]], " ", "h", " ", "\[CapitalGamma]", 
        " ", 
        SqrtBox[
         RowBox[{"1", "-", "\[Phi]1"}]], " ", 
        SuperscriptBox["\[Phi]1", "3"], " ", 
        SqrtBox[
         RowBox[{"1", "-", "\[Phi]2"}]], " ", 
        SuperscriptBox["\[Phi]2", "2"]}], 
       RowBox[{"767", " ", 
        RowBox[{"(", 
         RowBox[{
          RowBox[{
           RowBox[{"-", "4"}], " ", "x"}], "-", 
          RowBox[{"4", " ", "\[CapitalGamma]"}]}], ")"}]}]], "-", 
      FractionBox[
       RowBox[{"2531439", " ", 
        SuperscriptBox["\[ExponentialE]", 
         RowBox[{
          RowBox[{"-", "3"}], " ", "x"}]], " ", "h", " ", "\[CapitalGamma]", 
        " ", 
        SqrtBox[
         RowBox[{"1", "-", "\[Phi]1"}]], " ", 
        SuperscriptBox["\[Phi]1", "3"], " ", 
        SqrtBox[
         RowBox[{"1", "-", "\[Phi]2"}]], " ", 
        SuperscriptBox["\[Phi]2", "2"]}], 
       RowBox[{"1534", " ", 
        RowBox[{"(", 
         RowBox[{
          RowBox[{
           RowBox[{"-", "3"}], " ", "x"}], "-", 
          RowBox[{"3", " ", "\[CapitalGamma]"}]}], ")"}]}]], "+", 
      FractionBox[
       RowBox[{"155184", " ", 
        SuperscriptBox["\[ExponentialE]", 
         RowBox[{
          RowBox[{"-", "2"}], " ", "x"}]], " ", "h", " ", "\[CapitalGamma]", 
        " ", 
        SqrtBox[
         RowBox[{"1", "-", "\[Phi]1"}]], " ", 
        SuperscriptBox["\[Phi]1", "3"], " ", 
        SqrtBox[
         RowBox[{"1", "-", "\[Phi]2"}]], " ", 
        SuperscriptBox["\[Phi]2", "2"]}], 
       RowBox[{"767", " ", 
        RowBox[{"(", 
         RowBox[{
          RowBox[{
           RowBox[{"-", "2"}], " ", "x"}], "-", 
          RowBox[{"2", " ", "\[CapitalGamma]"}]}], ")"}]}]], "-", 
      FractionBox[
       RowBox[{"87291", " ", 
        SuperscriptBox["\[ExponentialE]", 
         RowBox[{
          RowBox[{"-", "2"}], " ", "x"}]], " ", "h", " ", "\[CapitalGamma]", 
        " ", 
        SqrtBox[
         RowBox[{"1", "-", "\[Phi]1"}]], " ", 
        SuperscriptBox["\[Phi]1", "3"], " ", 
        SqrtBox[
         RowBox[{"1", "-", "\[Phi]2"}]], " ", 
        SuperscriptBox["\[Phi]2", "2"]}], 
       RowBox[{"3068", " ", 
        RowBox[{"(", 
         RowBox[{
          RowBox[{"-", "x"}], "-", "\[CapitalGamma]"}], ")"}]}]], "+", 
      FractionBox[
       RowBox[{"785619", " ", 
        SuperscriptBox["\[ExponentialE]", 
         RowBox[{"x", "+", 
          RowBox[{"5", " ", "\[CapitalGamma]"}], "-", 
          RowBox[{"5", " ", 
           RowBox[{"(", 
            RowBox[{"x", "+", "\[CapitalGamma]"}], ")"}]}]}]], " ", "h", " ", 
        "\[CapitalGamma]", " ", 
        SqrtBox[
         RowBox[{"1", "-", "\[Phi]1"}]], " ", 
        SuperscriptBox["\[Phi]1", "3"], " ", 
        SqrtBox[
         RowBox[{"1", "-", "\[Phi]2"}]], " ", 
        SuperscriptBox["\[Phi]2", "2"]}], 
       RowBox[{"1534", " ", 
        RowBox[{"(", 
         RowBox[{"x", "+", "\[CapitalGamma]"}], ")"}]}]], "-", 
      FractionBox[
       RowBox[{"591639", " ", 
        SuperscriptBox["\[ExponentialE]", 
         RowBox[{"x", "+", 
          RowBox[{"4", " ", "\[CapitalGamma]"}], "-", 
          RowBox[{"4", " ", 
           RowBox[{"(", 
            RowBox[{"x", "+", "\[CapitalGamma]"}], ")"}]}]}]], " ", "h", " ", 
        "\[CapitalGamma]", " ", 
        SqrtBox[
         RowBox[{"1", "-", "\[Phi]1"}]], " ", 
        SuperscriptBox["\[Phi]1", "3"], " ", 
        SqrtBox[
         RowBox[{"1", "-", "\[Phi]2"}]], " ", 
        SuperscriptBox["\[Phi]2", "2"]}], 
       RowBox[{"1534", " ", 
        RowBox[{"(", 
         RowBox[{"x", "+", "\[CapitalGamma]"}], ")"}]}]], "+", 
      FractionBox[
       RowBox[{"475251", " ", 
        SuperscriptBox["\[ExponentialE]", 
         RowBox[{
          RowBox[{"-", "x"}], "+", 
          RowBox[{"3", " ", "\[CapitalGamma]"}], "-", 
          RowBox[{"3", " ", 
           RowBox[{"(", 
            RowBox[{"x", "+", "\[CapitalGamma]"}], ")"}]}]}]], " ", "h", " ", 
        "\[CapitalGamma]", " ", 
        SqrtBox[
         RowBox[{"1", "-", "\[Phi]1"}]], " ", 
        SuperscriptBox["\[Phi]1", "3"], " ", 
        SqrtBox[
         RowBox[{"1", "-", "\[Phi]2"}]], " ", 
        SuperscriptBox["\[Phi]2", "2"]}], 
       RowBox[{"1534", " ", 
        RowBox[{"(", 
         RowBox[{"x", "+", "\[CapitalGamma]"}], ")"}]}]], "+", 
      FractionBox[
       RowBox[{"242475", " ", 
        SuperscriptBox["\[ExponentialE]", 
         RowBox[{"x", "+", 
          RowBox[{"3", " ", "\[CapitalGamma]"}], "-", 
          RowBox[{"3", " ", 
           RowBox[{"(", 
            RowBox[{"x", "+", "\[CapitalGamma]"}], ")"}]}]}]], " ", "h", " ", 
        "\[CapitalGamma]", " ", 
        SqrtBox[
         RowBox[{"1", "-", "\[Phi]1"}]], " ", 
        SuperscriptBox["\[Phi]1", "3"], " ", 
        SqrtBox[
         RowBox[{"1", "-", "\[Phi]2"}]], " ", 
        SuperscriptBox["\[Phi]2", "2"]}], 
       RowBox[{"3068", " ", 
        RowBox[{"(", 
         RowBox[{"x", "+", "\[CapitalGamma]"}], ")"}]}]], "-", 
      FractionBox[
       RowBox[{"281271", " ", 
        SuperscriptBox["\[ExponentialE]", 
         RowBox[{
          RowBox[{"-", "x"}], "+", 
          RowBox[{"2", " ", "\[CapitalGamma]"}], "-", 
          RowBox[{"2", " ", 
           RowBox[{"(", 
            RowBox[{"x", "+", "\[CapitalGamma]"}], ")"}]}]}]], " ", "h", " ", 
        "\[CapitalGamma]", " ", 
        SqrtBox[
         RowBox[{"1", "-", "\[Phi]1"}]], " ", 
        SuperscriptBox["\[Phi]1", "3"], " ", 
        SqrtBox[
         RowBox[{"1", "-", "\[Phi]2"}]], " ", 
        SuperscriptBox["\[Phi]2", "2"]}], 
       RowBox[{"1534", " ", 
        RowBox[{"(", 
         RowBox[{"x", "+", "\[CapitalGamma]"}], ")"}]}]], "+", 
      FractionBox[
       RowBox[{"1543424", " ", 
        SuperscriptBox["\[ExponentialE]", 
         RowBox[{
          RowBox[{"-", "4"}], " ", "x"}]], " ", "h", " ", "\[CapitalGamma]", 
        " ", 
        SqrtBox[
         RowBox[{"1", "-", "\[Phi]1"}]], " ", 
        SqrtBox[
         RowBox[{"1", "-", "\[Phi]2"}]], " ", 
        SuperscriptBox["\[Phi]2", "3"]}], 
       RowBox[{"9971", " ", 
        RowBox[{"(", 
         RowBox[{
          RowBox[{
           RowBox[{"-", "4"}], " ", "x"}], "-", 
          RowBox[{"4", " ", "\[CapitalGamma]"}]}], ")"}]}]], "-", 
      FractionBox[
       RowBox[{"1573569", " ", 
        SuperscriptBox["\[ExponentialE]", 
         RowBox[{
          RowBox[{"-", "3"}], " ", "x"}]], " ", "h", " ", "\[CapitalGamma]", 
        " ", 
        SqrtBox[
         RowBox[{"1", "-", "\[Phi]1"}]], " ", 
        SqrtBox[
         RowBox[{"1", "-", "\[Phi]2"}]], " ", 
        SuperscriptBox["\[Phi]2", "3"]}], 
       RowBox[{"19942", " ", 
        RowBox[{"(", 
         RowBox[{
          RowBox[{
           RowBox[{"-", "3"}], " ", "x"}], "-", 
          RowBox[{"3", " ", "\[CapitalGamma]"}]}], ")"}]}]], "+", 
      FractionBox[
       RowBox[{"96464", " ", 
        SuperscriptBox["\[ExponentialE]", 
         RowBox[{
          RowBox[{"-", "2"}], " ", "x"}]], " ", "h", " ", "\[CapitalGamma]", 
        " ", 
        SqrtBox[
         RowBox[{"1", "-", "\[Phi]1"}]], " ", 
        SqrtBox[
         RowBox[{"1", "-", "\[Phi]2"}]], " ", 
        SuperscriptBox["\[Phi]2", "3"]}], 
       RowBox[{"9971", " ", 
        RowBox[{"(", 
         RowBox[{
          RowBox[{
           RowBox[{"-", "2"}], " ", "x"}], "-", 
          RowBox[{"2", " ", "\[CapitalGamma]"}]}], ")"}]}]], "-", 
      FractionBox[
       RowBox[{"54261", " ", 
        SuperscriptBox["\[ExponentialE]", 
         RowBox[{
          RowBox[{"-", "2"}], " ", "x"}]], " ", "h", " ", "\[CapitalGamma]", 
        " ", 
        SqrtBox[
         RowBox[{"1", "-", "\[Phi]1"}]], " ", 
        SqrtBox[
         RowBox[{"1", "-", "\[Phi]2"}]], " ", 
        SuperscriptBox["\[Phi]2", "3"]}], 
       RowBox[{"39884", " ", 
        RowBox[{"(", 
         RowBox[{
          RowBox[{"-", "x"}], "-", "\[CapitalGamma]"}], ")"}]}]], "+", 
      FractionBox[
       RowBox[{"488349", " ", 
        SuperscriptBox["\[ExponentialE]", 
         RowBox[{"x", "+", 
          RowBox[{"5", " ", "\[CapitalGamma]"}], "-", 
          RowBox[{"5", " ", 
           RowBox[{"(", 
            RowBox[{"x", "+", "\[CapitalGamma]"}], ")"}]}]}]], " ", "h", " ", 
        "\[CapitalGamma]", " ", 
        SqrtBox[
         RowBox[{"1", "-", "\[Phi]1"}]], " ", 
        SqrtBox[
         RowBox[{"1", "-", "\[Phi]2"}]], " ", 
        SuperscriptBox["\[Phi]2", "3"]}], 
       RowBox[{"19942", " ", 
        RowBox[{"(", 
         RowBox[{"x", "+", "\[CapitalGamma]"}], ")"}]}]], "-", 
      FractionBox[
       RowBox[{"367769", " ", 
        SuperscriptBox["\[ExponentialE]", 
         RowBox[{"x", "+", 
          RowBox[{"4", " ", "\[CapitalGamma]"}], "-", 
          RowBox[{"4", " ", 
           RowBox[{"(", 
            RowBox[{"x", "+", "\[CapitalGamma]"}], ")"}]}]}]], " ", "h", " ", 
        "\[CapitalGamma]", " ", 
        SqrtBox[
         RowBox[{"1", "-", "\[Phi]1"}]], " ", 
        SqrtBox[
         RowBox[{"1", "-", "\[Phi]2"}]], " ", 
        SuperscriptBox["\[Phi]2", "3"]}], 
       RowBox[{"19942", " ", 
        RowBox[{"(", 
         RowBox[{"x", "+", "\[CapitalGamma]"}], ")"}]}]], "+", 
      FractionBox[
       RowBox[{"295421", " ", 
        SuperscriptBox["\[ExponentialE]", 
         RowBox[{
          RowBox[{"-", "x"}], "+", 
          RowBox[{"3", " ", "\[CapitalGamma]"}], "-", 
          RowBox[{"3", " ", 
           RowBox[{"(", 
            RowBox[{"x", "+", "\[CapitalGamma]"}], ")"}]}]}]], " ", "h", " ", 
        "\[CapitalGamma]", " ", 
        SqrtBox[
         RowBox[{"1", "-", "\[Phi]1"}]], " ", 
        SqrtBox[
         RowBox[{"1", "-", "\[Phi]2"}]], " ", 
        SuperscriptBox["\[Phi]2", "3"]}], 
       RowBox[{"19942", " ", 
        RowBox[{"(", 
         RowBox[{"x", "+", "\[CapitalGamma]"}], ")"}]}]], "+", 
      FractionBox[
       RowBox[{"150725", " ", 
        SuperscriptBox["\[ExponentialE]", 
         RowBox[{"x", "+", 
          RowBox[{"3", " ", "\[CapitalGamma]"}], "-", 
          RowBox[{"3", " ", 
           RowBox[{"(", 
            RowBox[{"x", "+", "\[CapitalGamma]"}], ")"}]}]}]], " ", "h", " ", 
        "\[CapitalGamma]", " ", 
        SqrtBox[
         RowBox[{"1", "-", "\[Phi]1"}]], " ", 
        SqrtBox[
         RowBox[{"1", "-", "\[Phi]2"}]], " ", 
        SuperscriptBox["\[Phi]2", "3"]}], 
       RowBox[{"39884", " ", 
        RowBox[{"(", 
         RowBox[{"x", "+", "\[CapitalGamma]"}], ")"}]}]], "-", 
      FractionBox[
       RowBox[{"174841", " ", 
        SuperscriptBox["\[ExponentialE]", 
         RowBox[{
          RowBox[{"-", "x"}], "+", 
          RowBox[{"2", " ", "\[CapitalGamma]"}], "-", 
          RowBox[{"2", " ", 
           RowBox[{"(", 
            RowBox[{"x", "+", "\[CapitalGamma]"}], ")"}]}]}]], " ", "h", " ", 
        "\[CapitalGamma]", " ", 
        SqrtBox[
         RowBox[{"1", "-", "\[Phi]1"}]], " ", 
        SqrtBox[
         RowBox[{"1", "-", "\[Phi]2"}]], " ", 
        SuperscriptBox["\[Phi]2", "3"]}], 
       RowBox[{"19942", " ", 
        RowBox[{"(", 
         RowBox[{"x", "+", "\[CapitalGamma]"}], ")"}]}]], "-", 
      FractionBox[
       RowBox[{"13846272", " ", 
        SuperscriptBox["\[ExponentialE]", 
         RowBox[{
          RowBox[{"-", "4"}], " ", "x"}]], " ", "h", " ", "\[CapitalGamma]", 
        " ", 
        SqrtBox[
         RowBox[{"1", "-", "\[Phi]1"}]], " ", "\[Phi]1", " ", 
        SqrtBox[
         RowBox[{"1", "-", "\[Phi]2"}]], " ", 
        SuperscriptBox["\[Phi]2", "3"]}], 
       RowBox[{"9971", " ", 
        RowBox[{"(", 
         RowBox[{
          RowBox[{
           RowBox[{"-", "4"}], " ", "x"}], "-", 
          RowBox[{"4", " ", "\[CapitalGamma]"}]}], ")"}]}]], "+", 
      FractionBox[
       RowBox[{"14116707", " ", 
        SuperscriptBox["\[ExponentialE]", 
         RowBox[{
          RowBox[{"-", "3"}], " ", "x"}]], " ", "h", " ", "\[CapitalGamma]", 
        " ", 
        SqrtBox[
         RowBox[{"1", "-", "\[Phi]1"}]], " ", "\[Phi]1", " ", 
        SqrtBox[
         RowBox[{"1", "-", "\[Phi]2"}]], " ", 
        SuperscriptBox["\[Phi]2", "3"]}], 
       RowBox[{"19942", " ", 
        RowBox[{"(", 
         RowBox[{
          RowBox[{
           RowBox[{"-", "3"}], " ", "x"}], "-", 
          RowBox[{"3", " ", "\[CapitalGamma]"}]}], ")"}]}]], "-", 
      FractionBox[
       RowBox[{"865392", " ", 
        SuperscriptBox["\[ExponentialE]", 
         RowBox[{
          RowBox[{"-", "2"}], " ", "x"}]], " ", "h", " ", "\[CapitalGamma]", 
        " ", 
        SqrtBox[
         RowBox[{"1", "-", "\[Phi]1"}]], " ", "\[Phi]1", " ", 
        SqrtBox[
         RowBox[{"1", "-", "\[Phi]2"}]], " ", 
        SuperscriptBox["\[Phi]2", "3"]}], 
       RowBox[{"9971", " ", 
        RowBox[{"(", 
         RowBox[{
          RowBox[{
           RowBox[{"-", "2"}], " ", "x"}], "-", 
          RowBox[{"2", " ", "\[CapitalGamma]"}]}], ")"}]}]], "+", 
      FractionBox[
       RowBox[{"486783", " ", 
        SuperscriptBox["\[ExponentialE]", 
         RowBox[{
          RowBox[{"-", "2"}], " ", "x"}]], " ", "h", " ", "\[CapitalGamma]", 
        " ", 
        SqrtBox[
         RowBox[{"1", "-", "\[Phi]1"}]], " ", "\[Phi]1", " ", 
        SqrtBox[
         RowBox[{"1", "-", "\[Phi]2"}]], " ", 
        SuperscriptBox["\[Phi]2", "3"]}], 
       RowBox[{"39884", " ", 
        RowBox[{"(", 
         RowBox[{
          RowBox[{"-", "x"}], "-", "\[CapitalGamma]"}], ")"}]}]], "-", 
      FractionBox[
       RowBox[{"4381047", " ", 
        SuperscriptBox["\[ExponentialE]", 
         RowBox[{"x", "+", 
          RowBox[{"5", " ", "\[CapitalGamma]"}], "-", 
          RowBox[{"5", " ", 
           RowBox[{"(", 
            RowBox[{"x", "+", "\[CapitalGamma]"}], ")"}]}]}]], " ", "h", " ", 
        "\[CapitalGamma]", " ", 
        SqrtBox[
         RowBox[{"1", "-", "\[Phi]1"}]], " ", "\[Phi]1", " ", 
        SqrtBox[
         RowBox[{"1", "-", "\[Phi]2"}]], " ", 
        SuperscriptBox["\[Phi]2", "3"]}], 
       RowBox[{"19942", " ", 
        RowBox[{"(", 
         RowBox[{"x", "+", "\[CapitalGamma]"}], ")"}]}]], "+", 
      FractionBox[
       RowBox[{"3299307", " ", 
        SuperscriptBox["\[ExponentialE]", 
         RowBox[{"x", "+", 
          RowBox[{"4", " ", "\[CapitalGamma]"}], "-", 
          RowBox[{"4", " ", 
           RowBox[{"(", 
            RowBox[{"x", "+", "\[CapitalGamma]"}], ")"}]}]}]], " ", "h", " ", 
        "\[CapitalGamma]", " ", 
        SqrtBox[
         RowBox[{"1", "-", "\[Phi]1"}]], " ", "\[Phi]1", " ", 
        SqrtBox[
         RowBox[{"1", "-", "\[Phi]2"}]], " ", 
        SuperscriptBox["\[Phi]2", "3"]}], 
       RowBox[{"19942", " ", 
        RowBox[{"(", 
         RowBox[{"x", "+", "\[CapitalGamma]"}], ")"}]}]], "-", 
      FractionBox[
       RowBox[{"2650263", " ", 
        SuperscriptBox["\[ExponentialE]", 
         RowBox[{
          RowBox[{"-", "x"}], "+", 
          RowBox[{"3", " ", "\[CapitalGamma]"}], "-", 
          RowBox[{"3", " ", 
           RowBox[{"(", 
            RowBox[{"x", "+", "\[CapitalGamma]"}], ")"}]}]}]], " ", "h", " ", 
        "\[CapitalGamma]", " ", 
        SqrtBox[
         RowBox[{"1", "-", "\[Phi]1"}]], " ", "\[Phi]1", " ", 
        SqrtBox[
         RowBox[{"1", "-", "\[Phi]2"}]], " ", 
        SuperscriptBox["\[Phi]2", "3"]}], 
       RowBox[{"19942", " ", 
        RowBox[{"(", 
         RowBox[{"x", "+", "\[CapitalGamma]"}], ")"}]}]], "-", 
      FractionBox[
       RowBox[{"1352175", " ", 
        SuperscriptBox["\[ExponentialE]", 
         RowBox[{"x", "+", 
          RowBox[{"3", " ", "\[CapitalGamma]"}], "-", 
          RowBox[{"3", " ", 
           RowBox[{"(", 
            RowBox[{"x", "+", "\[CapitalGamma]"}], ")"}]}]}]], " ", "h", " ", 
        "\[CapitalGamma]", " ", 
        SqrtBox[
         RowBox[{"1", "-", "\[Phi]1"}]], " ", "\[Phi]1", " ", 
        SqrtBox[
         RowBox[{"1", "-", "\[Phi]2"}]], " ", 
        SuperscriptBox["\[Phi]2", "3"]}], 
       RowBox[{"39884", " ", 
        RowBox[{"(", 
         RowBox[{"x", "+", "\[CapitalGamma]"}], ")"}]}]], "+", 
      FractionBox[
       RowBox[{"1568523", " ", 
        SuperscriptBox["\[ExponentialE]", 
         RowBox[{
          RowBox[{"-", "x"}], "+", 
          RowBox[{"2", " ", "\[CapitalGamma]"}], "-", 
          RowBox[{"2", " ", 
           RowBox[{"(", 
            RowBox[{"x", "+", "\[CapitalGamma]"}], ")"}]}]}]], " ", "h", " ", 
        "\[CapitalGamma]", " ", 
        SqrtBox[
         RowBox[{"1", "-", "\[Phi]1"}]], " ", "\[Phi]1", " ", 
        SqrtBox[
         RowBox[{"1", "-", "\[Phi]2"}]], " ", 
        SuperscriptBox["\[Phi]2", "3"]}], 
       RowBox[{"19942", " ", 
        RowBox[{"(", 
         RowBox[{"x", "+", "\[CapitalGamma]"}], ")"}]}]], "+", 
      FractionBox[
       RowBox[{"23062272", " ", 
        SuperscriptBox["\[ExponentialE]", 
         RowBox[{
          RowBox[{"-", "4"}], " ", "x"}]], " ", "h", " ", "\[CapitalGamma]", 
        " ", 
        SqrtBox[
         RowBox[{"1", "-", "\[Phi]1"}]], " ", 
        SuperscriptBox["\[Phi]1", "2"], " ", 
        SqrtBox[
         RowBox[{"1", "-", "\[Phi]2"}]], " ", 
        SuperscriptBox["\[Phi]2", "3"]}], 
       RowBox[{"9971", " ", 
        RowBox[{"(", 
         RowBox[{
          RowBox[{
           RowBox[{"-", "4"}], " ", "x"}], "-", 
          RowBox[{"4", " ", "\[CapitalGamma]"}]}], ")"}]}]], "-", 
      FractionBox[
       RowBox[{"23512707", " ", 
        SuperscriptBox["\[ExponentialE]", 
         RowBox[{
          RowBox[{"-", "3"}], " ", "x"}]], " ", "h", " ", "\[CapitalGamma]", 
        " ", 
        SqrtBox[
         RowBox[{"1", "-", "\[Phi]1"}]], " ", 
        SuperscriptBox["\[Phi]1", "2"], " ", 
        SqrtBox[
         RowBox[{"1", "-", "\[Phi]2"}]], " ", 
        SuperscriptBox["\[Phi]2", "3"]}], 
       RowBox[{"19942", " ", 
        RowBox[{"(", 
         RowBox[{
          RowBox[{
           RowBox[{"-", "3"}], " ", "x"}], "-", 
          RowBox[{"3", " ", "\[CapitalGamma]"}]}], ")"}]}]], "+", 
      FractionBox[
       RowBox[{"1441392", " ", 
        SuperscriptBox["\[ExponentialE]", 
         RowBox[{
          RowBox[{"-", "2"}], " ", "x"}]], " ", "h", " ", "\[CapitalGamma]", 
        " ", 
        SqrtBox[
         RowBox[{"1", "-", "\[Phi]1"}]], " ", 
        SuperscriptBox["\[Phi]1", "2"], " ", 
        SqrtBox[
         RowBox[{"1", "-", "\[Phi]2"}]], " ", 
        SuperscriptBox["\[Phi]2", "3"]}], 
       RowBox[{"9971", " ", 
        RowBox[{"(", 
         RowBox[{
          RowBox[{
           RowBox[{"-", "2"}], " ", "x"}], "-", 
          RowBox[{"2", " ", "\[CapitalGamma]"}]}], ")"}]}]], "-", 
      FractionBox[
       RowBox[{"810783", " ", 
        SuperscriptBox["\[ExponentialE]", 
         RowBox[{
          RowBox[{"-", "2"}], " ", "x"}]], " ", "h", " ", "\[CapitalGamma]", 
        " ", 
        SqrtBox[
         RowBox[{"1", "-", "\[Phi]1"}]], " ", 
        SuperscriptBox["\[Phi]1", "2"], " ", 
        SqrtBox[
         RowBox[{"1", "-", "\[Phi]2"}]], " ", 
        SuperscriptBox["\[Phi]2", "3"]}], 
       RowBox[{"39884", " ", 
        RowBox[{"(", 
         RowBox[{
          RowBox[{"-", "x"}], "-", "\[CapitalGamma]"}], ")"}]}]], "+", 
      FractionBox[
       RowBox[{"7297047", " ", 
        SuperscriptBox["\[ExponentialE]", 
         RowBox[{"x", "+", 
          RowBox[{"5", " ", "\[CapitalGamma]"}], "-", 
          RowBox[{"5", " ", 
           RowBox[{"(", 
            RowBox[{"x", "+", "\[CapitalGamma]"}], ")"}]}]}]], " ", "h", " ", 
        "\[CapitalGamma]", " ", 
        SqrtBox[
         RowBox[{"1", "-", "\[Phi]1"}]], " ", 
        SuperscriptBox["\[Phi]1", "2"], " ", 
        SqrtBox[
         RowBox[{"1", "-", "\[Phi]2"}]], " ", 
        SuperscriptBox["\[Phi]2", "3"]}], 
       RowBox[{"19942", " ", 
        RowBox[{"(", 
         RowBox[{"x", "+", "\[CapitalGamma]"}], ")"}]}]], "-", 
      FractionBox[
       RowBox[{"5495307", " ", 
        SuperscriptBox["\[ExponentialE]", 
         RowBox[{"x", "+", 
          RowBox[{"4", " ", "\[CapitalGamma]"}], "-", 
          RowBox[{"4", " ", 
           RowBox[{"(", 
            RowBox[{"x", "+", "\[CapitalGamma]"}], ")"}]}]}]], " ", "h", " ", 
        "\[CapitalGamma]", " ", 
        SqrtBox[
         RowBox[{"1", "-", "\[Phi]1"}]], " ", 
        SuperscriptBox["\[Phi]1", "2"], " ", 
        SqrtBox[
         RowBox[{"1", "-", "\[Phi]2"}]], " ", 
        SuperscriptBox["\[Phi]2", "3"]}], 
       RowBox[{"19942", " ", 
        RowBox[{"(", 
         RowBox[{"x", "+", "\[CapitalGamma]"}], ")"}]}]], "+", 
      FractionBox[
       RowBox[{"4414263", " ", 
        SuperscriptBox["\[ExponentialE]", 
         RowBox[{
          RowBox[{"-", "x"}], "+", 
          RowBox[{"3", " ", "\[CapitalGamma]"}], "-", 
          RowBox[{"3", " ", 
           RowBox[{"(", 
            RowBox[{"x", "+", "\[CapitalGamma]"}], ")"}]}]}]], " ", "h", " ", 
        "\[CapitalGamma]", " ", 
        SqrtBox[
         RowBox[{"1", "-", "\[Phi]1"}]], " ", 
        SuperscriptBox["\[Phi]1", "2"], " ", 
        SqrtBox[
         RowBox[{"1", "-", "\[Phi]2"}]], " ", 
        SuperscriptBox["\[Phi]2", "3"]}], 
       RowBox[{"19942", " ", 
        RowBox[{"(", 
         RowBox[{"x", "+", "\[CapitalGamma]"}], ")"}]}]], "+", 
      FractionBox[
       RowBox[{"2252175", " ", 
        SuperscriptBox["\[ExponentialE]", 
         RowBox[{"x", "+", 
          RowBox[{"3", " ", "\[CapitalGamma]"}], "-", 
          RowBox[{"3", " ", 
           RowBox[{"(", 
            RowBox[{"x", "+", "\[CapitalGamma]"}], ")"}]}]}]], " ", "h", " ", 
        "\[CapitalGamma]", " ", 
        SqrtBox[
         RowBox[{"1", "-", "\[Phi]1"}]], " ", 
        SuperscriptBox["\[Phi]1", "2"], " ", 
        SqrtBox[
         RowBox[{"1", "-", "\[Phi]2"}]], " ", 
        SuperscriptBox["\[Phi]2", "3"]}], 
       RowBox[{"39884", " ", 
        RowBox[{"(", 
         RowBox[{"x", "+", "\[CapitalGamma]"}], ")"}]}]], "-", 
      FractionBox[
       RowBox[{"2612523", " ", 
        SuperscriptBox["\[ExponentialE]", 
         RowBox[{
          RowBox[{"-", "x"}], "+", 
          RowBox[{"2", " ", "\[CapitalGamma]"}], "-", 
          RowBox[{"2", " ", 
           RowBox[{"(", 
            RowBox[{"x", "+", "\[CapitalGamma]"}], ")"}]}]}]], " ", "h", " ", 
        "\[CapitalGamma]", " ", 
        SqrtBox[
         RowBox[{"1", "-", "\[Phi]1"}]], " ", 
        SuperscriptBox["\[Phi]1", "2"], " ", 
        SqrtBox[
         RowBox[{"1", "-", "\[Phi]2"}]], " ", 
        SuperscriptBox["\[Phi]2", "3"]}], 
       RowBox[{"19942", " ", 
        RowBox[{"(", 
         RowBox[{"x", "+", "\[CapitalGamma]"}], ")"}]}]], "-", 
      FractionBox[
       RowBox[{"827648", " ", 
        SuperscriptBox["\[ExponentialE]", 
         RowBox[{
          RowBox[{"-", "4"}], " ", "x"}]], " ", "h", " ", "\[CapitalGamma]", 
        " ", 
        SqrtBox[
         RowBox[{"1", "-", "\[Phi]1"}]], " ", 
        SuperscriptBox["\[Phi]1", "3"], " ", 
        SqrtBox[
         RowBox[{"1", "-", "\[Phi]2"}]], " ", 
        SuperscriptBox["\[Phi]2", "3"]}], 
       RowBox[{"767", " ", 
        RowBox[{"(", 
         RowBox[{
          RowBox[{
           RowBox[{"-", "4"}], " ", "x"}], "-", 
          RowBox[{"4", " ", "\[CapitalGamma]"}]}], ")"}]}]], "+", 
      FractionBox[
       RowBox[{"843813", " ", 
        SuperscriptBox["\[ExponentialE]", 
         RowBox[{
          RowBox[{"-", "3"}], " ", "x"}]], " ", "h", " ", "\[CapitalGamma]", 
        " ", 
        SqrtBox[
         RowBox[{"1", "-", "\[Phi]1"}]], " ", 
        SuperscriptBox["\[Phi]1", "3"], " ", 
        SqrtBox[
         RowBox[{"1", "-", "\[Phi]2"}]], " ", 
        SuperscriptBox["\[Phi]2", "3"]}], 
       RowBox[{"1534", " ", 
        RowBox[{"(", 
         RowBox[{
          RowBox[{
           RowBox[{"-", "3"}], " ", "x"}], "-", 
          RowBox[{"3", " ", "\[CapitalGamma]"}]}], ")"}]}]], "-", 
      FractionBox[
       RowBox[{"51728", " ", 
        SuperscriptBox["\[ExponentialE]", 
         RowBox[{
          RowBox[{"-", "2"}], " ", "x"}]], " ", "h", " ", "\[CapitalGamma]", 
        " ", 
        SqrtBox[
         RowBox[{"1", "-", "\[Phi]1"}]], " ", 
        SuperscriptBox["\[Phi]1", "3"], " ", 
        SqrtBox[
         RowBox[{"1", "-", "\[Phi]2"}]], " ", 
        SuperscriptBox["\[Phi]2", "3"]}], 
       RowBox[{"767", " ", 
        RowBox[{"(", 
         RowBox[{
          RowBox[{
           RowBox[{"-", "2"}], " ", "x"}], "-", 
          RowBox[{"2", " ", "\[CapitalGamma]"}]}], ")"}]}]], "+", 
      FractionBox[
       RowBox[{"29097", " ", 
        SuperscriptBox["\[ExponentialE]", 
         RowBox[{
          RowBox[{"-", "2"}], " ", "x"}]], " ", "h", " ", "\[CapitalGamma]", 
        " ", 
        SqrtBox[
         RowBox[{"1", "-", "\[Phi]1"}]], " ", 
        SuperscriptBox["\[Phi]1", "3"], " ", 
        SqrtBox[
         RowBox[{"1", "-", "\[Phi]2"}]], " ", 
        SuperscriptBox["\[Phi]2", "3"]}], 
       RowBox[{"3068", " ", 
        RowBox[{"(", 
         RowBox[{
          RowBox[{"-", "x"}], "-", "\[CapitalGamma]"}], ")"}]}]], "-", 
      FractionBox[
       RowBox[{"261873", " ", 
        SuperscriptBox["\[ExponentialE]", 
         RowBox[{"x", "+", 
          RowBox[{"5", " ", "\[CapitalGamma]"}], "-", 
          RowBox[{"5", " ", 
           RowBox[{"(", 
            RowBox[{"x", "+", "\[CapitalGamma]"}], ")"}]}]}]], " ", "h", " ", 
        "\[CapitalGamma]", " ", 
        SqrtBox[
         RowBox[{"1", "-", "\[Phi]1"}]], " ", 
        SuperscriptBox["\[Phi]1", "3"], " ", 
        SqrtBox[
         RowBox[{"1", "-", "\[Phi]2"}]], " ", 
        SuperscriptBox["\[Phi]2", "3"]}], 
       RowBox[{"1534", " ", 
        RowBox[{"(", 
         RowBox[{"x", "+", "\[CapitalGamma]"}], ")"}]}]], "+", 
      FractionBox[
       RowBox[{"197213", " ", 
        SuperscriptBox["\[ExponentialE]", 
         RowBox[{"x", "+", 
          RowBox[{"4", " ", "\[CapitalGamma]"}], "-", 
          RowBox[{"4", " ", 
           RowBox[{"(", 
            RowBox[{"x", "+", "\[CapitalGamma]"}], ")"}]}]}]], " ", "h", " ", 
        "\[CapitalGamma]", " ", 
        SqrtBox[
         RowBox[{"1", "-", "\[Phi]1"}]], " ", 
        SuperscriptBox["\[Phi]1", "3"], " ", 
        SqrtBox[
         RowBox[{"1", "-", "\[Phi]2"}]], " ", 
        SuperscriptBox["\[Phi]2", "3"]}], 
       RowBox[{"1534", " ", 
        RowBox[{"(", 
         RowBox[{"x", "+", "\[CapitalGamma]"}], ")"}]}]], "-", 
      FractionBox[
       RowBox[{"158417", " ", 
        SuperscriptBox["\[ExponentialE]", 
         RowBox[{
          RowBox[{"-", "x"}], "+", 
          RowBox[{"3", " ", "\[CapitalGamma]"}], "-", 
          RowBox[{"3", " ", 
           RowBox[{"(", 
            RowBox[{"x", "+", "\[CapitalGamma]"}], ")"}]}]}]], " ", "h", " ", 
        "\[CapitalGamma]", " ", 
        SqrtBox[
         RowBox[{"1", "-", "\[Phi]1"}]], " ", 
        SuperscriptBox["\[Phi]1", "3"], " ", 
        SqrtBox[
         RowBox[{"1", "-", "\[Phi]2"}]], " ", 
        SuperscriptBox["\[Phi]2", "3"]}], 
       RowBox[{"1534", " ", 
        RowBox[{"(", 
         RowBox[{"x", "+", "\[CapitalGamma]"}], ")"}]}]], "-", 
      FractionBox[
       RowBox[{"80825", " ", 
        SuperscriptBox["\[ExponentialE]", 
         RowBox[{"x", "+", 
          RowBox[{"3", " ", "\[CapitalGamma]"}], "-", 
          RowBox[{"3", " ", 
           RowBox[{"(", 
            RowBox[{"x", "+", "\[CapitalGamma]"}], ")"}]}]}]], " ", "h", " ", 
        "\[CapitalGamma]", " ", 
        SqrtBox[
         RowBox[{"1", "-", "\[Phi]1"}]], " ", 
        SuperscriptBox["\[Phi]1", "3"], " ", 
        SqrtBox[
         RowBox[{"1", "-", "\[Phi]2"}]], " ", 
        SuperscriptBox["\[Phi]2", "3"]}], 
       RowBox[{"3068", " ", 
        RowBox[{"(", 
         RowBox[{"x", "+", "\[CapitalGamma]"}], ")"}]}]], "+", 
      FractionBox[
       RowBox[{"93757", " ", 
        SuperscriptBox["\[ExponentialE]", 
         RowBox[{
          RowBox[{"-", "x"}], "+", 
          RowBox[{"2", " ", "\[CapitalGamma]"}], "-", 
          RowBox[{"2", " ", 
           RowBox[{"(", 
            RowBox[{"x", "+", "\[CapitalGamma]"}], ")"}]}]}]], " ", "h", " ", 
        "\[CapitalGamma]", " ", 
        SqrtBox[
         RowBox[{"1", "-", "\[Phi]1"}]], " ", 
        SuperscriptBox["\[Phi]1", "3"], " ", 
        SqrtBox[
         RowBox[{"1", "-", "\[Phi]2"}]], " ", 
        SuperscriptBox["\[Phi]2", "3"]}], 
       RowBox[{"1534", " ", 
        RowBox[{"(", 
         RowBox[{"x", "+", "\[CapitalGamma]"}], ")"}]}]], "+", 
      RowBox[{
       FractionBox["32", "15"], " ", 
       SuperscriptBox["\[ExponentialE]", 
        RowBox[{
         RowBox[{"-", "4"}], " ", "x"}]], " ", "h", " ", 
       SqrtBox[
        RowBox[{"1", "-", "\[Phi]1"}]], " ", 
       SqrtBox[
        RowBox[{"1", "-", "\[Phi]2"}]], " ", "\[Omega]"}], "-", 
      RowBox[{"3", " ", 
       SuperscriptBox["\[ExponentialE]", 
        RowBox[{
         RowBox[{"-", "3"}], " ", "x"}]], " ", "h", " ", 
       SqrtBox[
        RowBox[{"1", "-", "\[Phi]1"}]], " ", 
       SqrtBox[
        RowBox[{"1", "-", "\[Phi]2"}]], " ", "\[Omega]"}], "+", 
      RowBox[{
       FractionBox["4", "3"], " ", 
       SuperscriptBox["\[ExponentialE]", 
        RowBox[{
         RowBox[{"-", "2"}], " ", "x"}]], " ", "h", " ", 
       SqrtBox[
        RowBox[{"1", "-", "\[Phi]1"}]], " ", 
       SqrtBox[
        RowBox[{"1", "-", "\[Phi]2"}]], " ", "\[Omega]"}], "-", 
      RowBox[{
       FractionBox["7", "15"], " ", 
       SuperscriptBox["\[ExponentialE]", 
        RowBox[{"-", "x"}]], " ", "h", " ", 
       SqrtBox[
        RowBox[{"1", "-", "\[Phi]1"}]], " ", 
       SqrtBox[
        RowBox[{"1", "-", "\[Phi]2"}]], " ", "\[Omega]"}], "-", 
      FractionBox[
       RowBox[{"32", " ", 
        SuperscriptBox["\[ExponentialE]", 
         RowBox[{
          RowBox[{"-", "4"}], " ", "x"}]], " ", "h", " ", 
        SqrtBox[
         RowBox[{"1", "-", "\[Phi]1"}]], " ", 
        SqrtBox[
         RowBox[{"1", "-", "\[Phi]2"}]], " ", "\[Omega]"}], 
       RowBox[{
        RowBox[{
         RowBox[{"-", "4"}], " ", "x"}], "-", 
        RowBox[{"4", " ", "\[CapitalGamma]"}]}]], "+", 
      FractionBox[
       RowBox[{"24", " ", 
        SuperscriptBox["\[ExponentialE]", 
         RowBox[{
          RowBox[{"-", "3"}], " ", "x"}]], " ", "h", " ", 
        SqrtBox[
         RowBox[{"1", "-", "\[Phi]1"}]], " ", 
        SqrtBox[
         RowBox[{"1", "-", "\[Phi]2"}]], " ", "\[Omega]"}], 
       RowBox[{
        RowBox[{
         RowBox[{"-", "3"}], " ", "x"}], "-", 
        RowBox[{"3", " ", "\[CapitalGamma]"}]}]], "-", 
      FractionBox[
       RowBox[{"4", " ", 
        SuperscriptBox["\[ExponentialE]", 
         RowBox[{
          RowBox[{"-", "2"}], " ", "x"}]], " ", "h", " ", 
        SqrtBox[
         RowBox[{"1", "-", "\[Phi]1"}]], " ", 
        SqrtBox[
         RowBox[{"1", "-", "\[Phi]2"}]], " ", "\[Omega]"}], 
       RowBox[{
        RowBox[{
         RowBox[{"-", "2"}], " ", "x"}], "-", 
        RowBox[{"2", " ", "\[CapitalGamma]"}]}]], "+", 
      FractionBox[
       RowBox[{
        SuperscriptBox["\[ExponentialE]", 
         RowBox[{
          RowBox[{"-", "2"}], " ", "x"}]], " ", "h", " ", 
        SqrtBox[
         RowBox[{"1", "-", "\[Phi]1"}]], " ", 
        SqrtBox[
         RowBox[{"1", "-", "\[Phi]2"}]], " ", "\[Omega]"}], 
       RowBox[{
        RowBox[{"-", "x"}], "-", "\[CapitalGamma]"}]], "-", 
      FractionBox[
       RowBox[{"4", " ", 
        SuperscriptBox["\[ExponentialE]", 
         RowBox[{"x", "+", 
          RowBox[{"5", " ", "\[CapitalGamma]"}], "-", 
          RowBox[{"5", " ", 
           RowBox[{"(", 
            RowBox[{"x", "+", "\[CapitalGamma]"}], ")"}]}]}]], " ", "h", " ", 
        SqrtBox[
         RowBox[{"1", "-", "\[Phi]1"}]], " ", 
        SqrtBox[
         RowBox[{"1", "-", "\[Phi]2"}]], " ", "\[Omega]"}], 
       RowBox[{"x", "+", "\[CapitalGamma]"}]], "+", 
      FractionBox[
       RowBox[{"4", " ", 
        SuperscriptBox["\[ExponentialE]", 
         RowBox[{"x", "+", 
          RowBox[{"4", " ", "\[CapitalGamma]"}], "-", 
          RowBox[{"4", " ", 
           RowBox[{"(", 
            RowBox[{"x", "+", "\[CapitalGamma]"}], ")"}]}]}]], " ", "h", " ", 
        SqrtBox[
         RowBox[{"1", "-", "\[Phi]1"}]], " ", 
        SqrtBox[
         RowBox[{"1", "-", "\[Phi]2"}]], " ", "\[Omega]"}], 
       RowBox[{"x", "+", "\[CapitalGamma]"}]], "-", 
      FractionBox[
       RowBox[{"4", " ", 
        SuperscriptBox["\[ExponentialE]", 
         RowBox[{
          RowBox[{"-", "x"}], "+", 
          RowBox[{"3", " ", "\[CapitalGamma]"}], "-", 
          RowBox[{"3", " ", 
           RowBox[{"(", 
            RowBox[{"x", "+", "\[CapitalGamma]"}], ")"}]}]}]], " ", "h", " ", 
        SqrtBox[
         RowBox[{"1", "-", "\[Phi]1"}]], " ", 
        SqrtBox[
         RowBox[{"1", "-", "\[Phi]2"}]], " ", "\[Omega]"}], 
       RowBox[{"x", "+", "\[CapitalGamma]"}]], "-", 
      FractionBox[
       RowBox[{
        SuperscriptBox["\[ExponentialE]", 
         RowBox[{"x", "+", 
          RowBox[{"3", " ", "\[CapitalGamma]"}], "-", 
          RowBox[{"3", " ", 
           RowBox[{"(", 
            RowBox[{"x", "+", "\[CapitalGamma]"}], ")"}]}]}]], " ", "h", " ", 
        SqrtBox[
         RowBox[{"1", "-", "\[Phi]1"}]], " ", 
        SqrtBox[
         RowBox[{"1", "-", "\[Phi]2"}]], " ", "\[Omega]"}], 
       RowBox[{"x", "+", "\[CapitalGamma]"}]], "+", 
      FractionBox[
       RowBox[{"4", " ", 
        SuperscriptBox["\[ExponentialE]", 
         RowBox[{
          RowBox[{"-", "x"}], "+", 
          RowBox[{"2", " ", "\[CapitalGamma]"}], "-", 
          RowBox[{"2", " ", 
           RowBox[{"(", 
            RowBox[{"x", "+", "\[CapitalGamma]"}], ")"}]}]}]], " ", "h", " ", 
        SqrtBox[
         RowBox[{"1", "-", "\[Phi]1"}]], " ", 
        SqrtBox[
         RowBox[{"1", "-", "\[Phi]2"}]], " ", "\[Omega]"}], 
       RowBox[{"x", "+", "\[CapitalGamma]"}]], "+", 
      FractionBox[
       RowBox[{"54368", " ", 
        SuperscriptBox["\[ExponentialE]", 
         RowBox[{
          RowBox[{"-", "4"}], " ", "x"}]], " ", "h", " ", 
        SqrtBox[
         RowBox[{"1", "-", "\[Phi]1"}]], " ", "\[Phi]1", " ", 
        SqrtBox[
         RowBox[{"1", "-", "\[Phi]2"}]], " ", "\[Omega]"}], "11505"], "-", 
      RowBox[{
       FractionBox["5097", "767"], " ", 
       SuperscriptBox["\[ExponentialE]", 
        RowBox[{
         RowBox[{"-", "3"}], " ", "x"}]], " ", "h", " ", 
       SqrtBox[
        RowBox[{"1", "-", "\[Phi]1"}]], " ", "\[Phi]1", " ", 
       SqrtBox[
        RowBox[{"1", "-", "\[Phi]2"}]], " ", "\[Omega]"}], "+", 
      FractionBox[
       RowBox[{"6796", " ", 
        SuperscriptBox["\[ExponentialE]", 
         RowBox[{
          RowBox[{"-", "2"}], " ", "x"}]], " ", "h", " ", 
        SqrtBox[
         RowBox[{"1", "-", "\[Phi]1"}]], " ", "\[Phi]1", " ", 
        SqrtBox[
         RowBox[{"1", "-", "\[Phi]2"}]], " ", "\[Omega]"}], "2301"], "-", 
      FractionBox[
       RowBox[{"11893", " ", 
        SuperscriptBox["\[ExponentialE]", 
         RowBox[{"-", "x"}]], " ", "h", " ", 
        SqrtBox[
         RowBox[{"1", "-", "\[Phi]1"}]], " ", "\[Phi]1", " ", 
        SqrtBox[
         RowBox[{"1", "-", "\[Phi]2"}]], " ", "\[Omega]"}], "11505"], "-", 
      FractionBox[
       RowBox[{"54368", " ", 
        SuperscriptBox["\[ExponentialE]", 
         RowBox[{
          RowBox[{"-", "4"}], " ", "x"}]], " ", "h", " ", 
        SqrtBox[
         RowBox[{"1", "-", "\[Phi]1"}]], " ", "\[Phi]1", " ", 
        SqrtBox[
         RowBox[{"1", "-", "\[Phi]2"}]], " ", "\[Omega]"}], 
       RowBox[{"767", " ", 
        RowBox[{"(", 
         RowBox[{
          RowBox[{
           RowBox[{"-", "4"}], " ", "x"}], "-", 
          RowBox[{"4", " ", "\[CapitalGamma]"}]}], ")"}]}]], "+", 
      FractionBox[
       RowBox[{"40776", " ", 
        SuperscriptBox["\[ExponentialE]", 
         RowBox[{
          RowBox[{"-", "3"}], " ", "x"}]], " ", "h", " ", 
        SqrtBox[
         RowBox[{"1", "-", "\[Phi]1"}]], " ", "\[Phi]1", " ", 
        SqrtBox[
         RowBox[{"1", "-", "\[Phi]2"}]], " ", "\[Omega]"}], 
       RowBox[{"767", " ", 
        RowBox[{"(", 
         RowBox[{
          RowBox[{
           RowBox[{"-", "3"}], " ", "x"}], "-", 
          RowBox[{"3", " ", "\[CapitalGamma]"}]}], ")"}]}]], "-", 
      FractionBox[
       RowBox[{"6796", " ", 
        SuperscriptBox["\[ExponentialE]", 
         RowBox[{
          RowBox[{"-", "2"}], " ", "x"}]], " ", "h", " ", 
        SqrtBox[
         RowBox[{"1", "-", "\[Phi]1"}]], " ", "\[Phi]1", " ", 
        SqrtBox[
         RowBox[{"1", "-", "\[Phi]2"}]], " ", "\[Omega]"}], 
       RowBox[{"767", " ", 
        RowBox[{"(", 
         RowBox[{
          RowBox[{
           RowBox[{"-", "2"}], " ", "x"}], "-", 
          RowBox[{"2", " ", "\[CapitalGamma]"}]}], ")"}]}]], "+", 
      FractionBox[
       RowBox[{"1699", " ", 
        SuperscriptBox["\[ExponentialE]", 
         RowBox[{
          RowBox[{"-", "2"}], " ", "x"}]], " ", "h", " ", 
        SqrtBox[
         RowBox[{"1", "-", "\[Phi]1"}]], " ", "\[Phi]1", " ", 
        SqrtBox[
         RowBox[{"1", "-", "\[Phi]2"}]], " ", "\[Omega]"}], 
       RowBox[{"767", " ", 
        RowBox[{"(", 
         RowBox[{
          RowBox[{"-", "x"}], "-", "\[CapitalGamma]"}], ")"}]}]], "-", 
      FractionBox[
       RowBox[{"6796", " ", 
        SuperscriptBox["\[ExponentialE]", 
         RowBox[{"x", "+", 
          RowBox[{"5", " ", "\[CapitalGamma]"}], "-", 
          RowBox[{"5", " ", 
           RowBox[{"(", 
            RowBox[{"x", "+", "\[CapitalGamma]"}], ")"}]}]}]], " ", "h", " ", 
        SqrtBox[
         RowBox[{"1", "-", "\[Phi]1"}]], " ", "\[Phi]1", " ", 
        SqrtBox[
         RowBox[{"1", "-", "\[Phi]2"}]], " ", "\[Omega]"}], 
       RowBox[{"767", " ", 
        RowBox[{"(", 
         RowBox[{"x", "+", "\[CapitalGamma]"}], ")"}]}]], "+", 
      FractionBox[
       RowBox[{"6796", " ", 
        SuperscriptBox["\[ExponentialE]", 
         RowBox[{"x", "+", 
          RowBox[{"4", " ", "\[CapitalGamma]"}], "-", 
          RowBox[{"4", " ", 
           RowBox[{"(", 
            RowBox[{"x", "+", "\[CapitalGamma]"}], ")"}]}]}]], " ", "h", " ", 
        SqrtBox[
         RowBox[{"1", "-", "\[Phi]1"}]], " ", "\[Phi]1", " ", 
        SqrtBox[
         RowBox[{"1", "-", "\[Phi]2"}]], " ", "\[Omega]"}], 
       RowBox[{"767", " ", 
        RowBox[{"(", 
         RowBox[{"x", "+", "\[CapitalGamma]"}], ")"}]}]], "-", 
      FractionBox[
       RowBox[{"6796", " ", 
        SuperscriptBox["\[ExponentialE]", 
         RowBox[{
          RowBox[{"-", "x"}], "+", 
          RowBox[{"3", " ", "\[CapitalGamma]"}], "-", 
          RowBox[{"3", " ", 
           RowBox[{"(", 
            RowBox[{"x", "+", "\[CapitalGamma]"}], ")"}]}]}]], " ", "h", " ", 
        SqrtBox[
         RowBox[{"1", "-", "\[Phi]1"}]], " ", "\[Phi]1", " ", 
        SqrtBox[
         RowBox[{"1", "-", "\[Phi]2"}]], " ", "\[Omega]"}], 
       RowBox[{"767", " ", 
        RowBox[{"(", 
         RowBox[{"x", "+", "\[CapitalGamma]"}], ")"}]}]], "-", 
      FractionBox[
       RowBox[{"1699", " ", 
        SuperscriptBox["\[ExponentialE]", 
         RowBox[{"x", "+", 
          RowBox[{"3", " ", "\[CapitalGamma]"}], "-", 
          RowBox[{"3", " ", 
           RowBox[{"(", 
            RowBox[{"x", "+", "\[CapitalGamma]"}], ")"}]}]}]], " ", "h", " ", 
        SqrtBox[
         RowBox[{"1", "-", "\[Phi]1"}]], " ", "\[Phi]1", " ", 
        SqrtBox[
         RowBox[{"1", "-", "\[Phi]2"}]], " ", "\[Omega]"}], 
       RowBox[{"767", " ", 
        RowBox[{"(", 
         RowBox[{"x", "+", "\[CapitalGamma]"}], ")"}]}]], "+", 
      FractionBox[
       RowBox[{"6796", " ", 
        SuperscriptBox["\[ExponentialE]", 
         RowBox[{
          RowBox[{"-", "x"}], "+", 
          RowBox[{"2", " ", "\[CapitalGamma]"}], "-", 
          RowBox[{"2", " ", 
           RowBox[{"(", 
            RowBox[{"x", "+", "\[CapitalGamma]"}], ")"}]}]}]], " ", "h", " ", 
        SqrtBox[
         RowBox[{"1", "-", "\[Phi]1"}]], " ", "\[Phi]1", " ", 
        SqrtBox[
         RowBox[{"1", "-", "\[Phi]2"}]], " ", "\[Omega]"}], 
       RowBox[{"767", " ", 
        RowBox[{"(", 
         RowBox[{"x", "+", "\[CapitalGamma]"}], ")"}]}]], "-", 
      FractionBox[
       RowBox[{"182368", " ", 
        SuperscriptBox["\[ExponentialE]", 
         RowBox[{
          RowBox[{"-", "4"}], " ", "x"}]], " ", "h", " ", 
        SqrtBox[
         RowBox[{"1", "-", "\[Phi]1"}]], " ", 
        SuperscriptBox["\[Phi]1", "2"], " ", 
        SqrtBox[
         RowBox[{"1", "-", "\[Phi]2"}]], " ", "\[Omega]"}], "11505"], "+", 
      RowBox[{
       FractionBox["17097", "767"], " ", 
       SuperscriptBox["\[ExponentialE]", 
        RowBox[{
         RowBox[{"-", "3"}], " ", "x"}]], " ", "h", " ", 
       SqrtBox[
        RowBox[{"1", "-", "\[Phi]1"}]], " ", 
       SuperscriptBox["\[Phi]1", "2"], " ", 
       SqrtBox[
        RowBox[{"1", "-", "\[Phi]2"}]], " ", "\[Omega]"}], "-", 
      FractionBox[
       RowBox[{"22796", " ", 
        SuperscriptBox["\[ExponentialE]", 
         RowBox[{
          RowBox[{"-", "2"}], " ", "x"}]], " ", "h", " ", 
        SqrtBox[
         RowBox[{"1", "-", "\[Phi]1"}]], " ", 
        SuperscriptBox["\[Phi]1", "2"], " ", 
        SqrtBox[
         RowBox[{"1", "-", "\[Phi]2"}]], " ", "\[Omega]"}], "2301"], "+", 
      FractionBox[
       RowBox[{"39893", " ", 
        SuperscriptBox["\[ExponentialE]", 
         RowBox[{"-", "x"}]], " ", "h", " ", 
        SqrtBox[
         RowBox[{"1", "-", "\[Phi]1"}]], " ", 
        SuperscriptBox["\[Phi]1", "2"], " ", 
        SqrtBox[
         RowBox[{"1", "-", "\[Phi]2"}]], " ", "\[Omega]"}], "11505"], "+", 
      FractionBox[
       RowBox[{"182368", " ", 
        SuperscriptBox["\[ExponentialE]", 
         RowBox[{
          RowBox[{"-", "4"}], " ", "x"}]], " ", "h", " ", 
        SqrtBox[
         RowBox[{"1", "-", "\[Phi]1"}]], " ", 
        SuperscriptBox["\[Phi]1", "2"], " ", 
        SqrtBox[
         RowBox[{"1", "-", "\[Phi]2"}]], " ", "\[Omega]"}], 
       RowBox[{"767", " ", 
        RowBox[{"(", 
         RowBox[{
          RowBox[{
           RowBox[{"-", "4"}], " ", "x"}], "-", 
          RowBox[{"4", " ", "\[CapitalGamma]"}]}], ")"}]}]], "-", 
      FractionBox[
       RowBox[{"136776", " ", 
        SuperscriptBox["\[ExponentialE]", 
         RowBox[{
          RowBox[{"-", "3"}], " ", "x"}]], " ", "h", " ", 
        SqrtBox[
         RowBox[{"1", "-", "\[Phi]1"}]], " ", 
        SuperscriptBox["\[Phi]1", "2"], " ", 
        SqrtBox[
         RowBox[{"1", "-", "\[Phi]2"}]], " ", "\[Omega]"}], 
       RowBox[{"767", " ", 
        RowBox[{"(", 
         RowBox[{
          RowBox[{
           RowBox[{"-", "3"}], " ", "x"}], "-", 
          RowBox[{"3", " ", "\[CapitalGamma]"}]}], ")"}]}]], "+", 
      FractionBox[
       RowBox[{"22796", " ", 
        SuperscriptBox["\[ExponentialE]", 
         RowBox[{
          RowBox[{"-", "2"}], " ", "x"}]], " ", "h", " ", 
        SqrtBox[
         RowBox[{"1", "-", "\[Phi]1"}]], " ", 
        SuperscriptBox["\[Phi]1", "2"], " ", 
        SqrtBox[
         RowBox[{"1", "-", "\[Phi]2"}]], " ", "\[Omega]"}], 
       RowBox[{"767", " ", 
        RowBox[{"(", 
         RowBox[{
          RowBox[{
           RowBox[{"-", "2"}], " ", "x"}], "-", 
          RowBox[{"2", " ", "\[CapitalGamma]"}]}], ")"}]}]], "-", 
      FractionBox[
       RowBox[{"5699", " ", 
        SuperscriptBox["\[ExponentialE]", 
         RowBox[{
          RowBox[{"-", "2"}], " ", "x"}]], " ", "h", " ", 
        SqrtBox[
         RowBox[{"1", "-", "\[Phi]1"}]], " ", 
        SuperscriptBox["\[Phi]1", "2"], " ", 
        SqrtBox[
         RowBox[{"1", "-", "\[Phi]2"}]], " ", "\[Omega]"}], 
       RowBox[{"767", " ", 
        RowBox[{"(", 
         RowBox[{
          RowBox[{"-", "x"}], "-", "\[CapitalGamma]"}], ")"}]}]], "+", 
      FractionBox[
       RowBox[{"22796", " ", 
        SuperscriptBox["\[ExponentialE]", 
         RowBox[{"x", "+", 
          RowBox[{"5", " ", "\[CapitalGamma]"}], "-", 
          RowBox[{"5", " ", 
           RowBox[{"(", 
            RowBox[{"x", "+", "\[CapitalGamma]"}], ")"}]}]}]], " ", "h", " ", 
        SqrtBox[
         RowBox[{"1", "-", "\[Phi]1"}]], " ", 
        SuperscriptBox["\[Phi]1", "2"], " ", 
        SqrtBox[
         RowBox[{"1", "-", "\[Phi]2"}]], " ", "\[Omega]"}], 
       RowBox[{"767", " ", 
        RowBox[{"(", 
         RowBox[{"x", "+", "\[CapitalGamma]"}], ")"}]}]], "-", 
      FractionBox[
       RowBox[{"22796", " ", 
        SuperscriptBox["\[ExponentialE]", 
         RowBox[{"x", "+", 
          RowBox[{"4", " ", "\[CapitalGamma]"}], "-", 
          RowBox[{"4", " ", 
           RowBox[{"(", 
            RowBox[{"x", "+", "\[CapitalGamma]"}], ")"}]}]}]], " ", "h", " ", 
        SqrtBox[
         RowBox[{"1", "-", "\[Phi]1"}]], " ", 
        SuperscriptBox["\[Phi]1", "2"], " ", 
        SqrtBox[
         RowBox[{"1", "-", "\[Phi]2"}]], " ", "\[Omega]"}], 
       RowBox[{"767", " ", 
        RowBox[{"(", 
         RowBox[{"x", "+", "\[CapitalGamma]"}], ")"}]}]], "+", 
      FractionBox[
       RowBox[{"22796", " ", 
        SuperscriptBox["\[ExponentialE]", 
         RowBox[{
          RowBox[{"-", "x"}], "+", 
          RowBox[{"3", " ", "\[CapitalGamma]"}], "-", 
          RowBox[{"3", " ", 
           RowBox[{"(", 
            RowBox[{"x", "+", "\[CapitalGamma]"}], ")"}]}]}]], " ", "h", " ", 
        SqrtBox[
         RowBox[{"1", "-", "\[Phi]1"}]], " ", 
        SuperscriptBox["\[Phi]1", "2"], " ", 
        SqrtBox[
         RowBox[{"1", "-", "\[Phi]2"}]], " ", "\[Omega]"}], 
       RowBox[{"767", " ", 
        RowBox[{"(", 
         RowBox[{"x", "+", "\[CapitalGamma]"}], ")"}]}]], "+", 
      FractionBox[
       RowBox[{"5699", " ", 
        SuperscriptBox["\[ExponentialE]", 
         RowBox[{"x", "+", 
          RowBox[{"3", " ", "\[CapitalGamma]"}], "-", 
          RowBox[{"3", " ", 
           RowBox[{"(", 
            RowBox[{"x", "+", "\[CapitalGamma]"}], ")"}]}]}]], " ", "h", " ", 
        SqrtBox[
         RowBox[{"1", "-", "\[Phi]1"}]], " ", 
        SuperscriptBox["\[Phi]1", "2"], " ", 
        SqrtBox[
         RowBox[{"1", "-", "\[Phi]2"}]], " ", "\[Omega]"}], 
       RowBox[{"767", " ", 
        RowBox[{"(", 
         RowBox[{"x", "+", "\[CapitalGamma]"}], ")"}]}]], "-", 
      FractionBox[
       RowBox[{"22796", " ", 
        SuperscriptBox["\[ExponentialE]", 
         RowBox[{
          RowBox[{"-", "x"}], "+", 
          RowBox[{"2", " ", "\[CapitalGamma]"}], "-", 
          RowBox[{"2", " ", 
           RowBox[{"(", 
            RowBox[{"x", "+", "\[CapitalGamma]"}], ")"}]}]}]], " ", "h", " ", 
        SqrtBox[
         RowBox[{"1", "-", "\[Phi]1"}]], " ", 
        SuperscriptBox["\[Phi]1", "2"], " ", 
        SqrtBox[
         RowBox[{"1", "-", "\[Phi]2"}]], " ", "\[Omega]"}], 
       RowBox[{"767", " ", 
        RowBox[{"(", 
         RowBox[{"x", "+", "\[CapitalGamma]"}], ")"}]}]], "+", 
      FractionBox[
       RowBox[{"103456", " ", 
        SuperscriptBox["\[ExponentialE]", 
         RowBox[{
          RowBox[{"-", "4"}], " ", "x"}]], " ", "h", " ", 
        SqrtBox[
         RowBox[{"1", "-", "\[Phi]1"}]], " ", 
        SuperscriptBox["\[Phi]1", "3"], " ", 
        SqrtBox[
         RowBox[{"1", "-", "\[Phi]2"}]], " ", "\[Omega]"}], "11505"], "-", 
      RowBox[{
       FractionBox["9699", "767"], " ", 
       SuperscriptBox["\[ExponentialE]", 
        RowBox[{
         RowBox[{"-", "3"}], " ", "x"}]], " ", "h", " ", 
       SqrtBox[
        RowBox[{"1", "-", "\[Phi]1"}]], " ", 
       SuperscriptBox["\[Phi]1", "3"], " ", 
       SqrtBox[
        RowBox[{"1", "-", "\[Phi]2"}]], " ", "\[Omega]"}], "+", 
      FractionBox[
       RowBox[{"12932", " ", 
        SuperscriptBox["\[ExponentialE]", 
         RowBox[{
          RowBox[{"-", "2"}], " ", "x"}]], " ", "h", " ", 
        SqrtBox[
         RowBox[{"1", "-", "\[Phi]1"}]], " ", 
        SuperscriptBox["\[Phi]1", "3"], " ", 
        SqrtBox[
         RowBox[{"1", "-", "\[Phi]2"}]], " ", "\[Omega]"}], "2301"], "-", 
      FractionBox[
       RowBox[{"22631", " ", 
        SuperscriptBox["\[ExponentialE]", 
         RowBox[{"-", "x"}]], " ", "h", " ", 
        SqrtBox[
         RowBox[{"1", "-", "\[Phi]1"}]], " ", 
        SuperscriptBox["\[Phi]1", "3"], " ", 
        SqrtBox[
         RowBox[{"1", "-", "\[Phi]2"}]], " ", "\[Omega]"}], "11505"], "-", 
      FractionBox[
       RowBox[{"103456", " ", 
        SuperscriptBox["\[ExponentialE]", 
         RowBox[{
          RowBox[{"-", "4"}], " ", "x"}]], " ", "h", " ", 
        SqrtBox[
         RowBox[{"1", "-", "\[Phi]1"}]], " ", 
        SuperscriptBox["\[Phi]1", "3"], " ", 
        SqrtBox[
         RowBox[{"1", "-", "\[Phi]2"}]], " ", "\[Omega]"}], 
       RowBox[{"767", " ", 
        RowBox[{"(", 
         RowBox[{
          RowBox[{
           RowBox[{"-", "4"}], " ", "x"}], "-", 
          RowBox[{"4", " ", "\[CapitalGamma]"}]}], ")"}]}]], "+", 
      FractionBox[
       RowBox[{"77592", " ", 
        SuperscriptBox["\[ExponentialE]", 
         RowBox[{
          RowBox[{"-", "3"}], " ", "x"}]], " ", "h", " ", 
        SqrtBox[
         RowBox[{"1", "-", "\[Phi]1"}]], " ", 
        SuperscriptBox["\[Phi]1", "3"], " ", 
        SqrtBox[
         RowBox[{"1", "-", "\[Phi]2"}]], " ", "\[Omega]"}], 
       RowBox[{"767", " ", 
        RowBox[{"(", 
         RowBox[{
          RowBox[{
           RowBox[{"-", "3"}], " ", "x"}], "-", 
          RowBox[{"3", " ", "\[CapitalGamma]"}]}], ")"}]}]], "-", 
      FractionBox[
       RowBox[{"12932", " ", 
        SuperscriptBox["\[ExponentialE]", 
         RowBox[{
          RowBox[{"-", "2"}], " ", "x"}]], " ", "h", " ", 
        SqrtBox[
         RowBox[{"1", "-", "\[Phi]1"}]], " ", 
        SuperscriptBox["\[Phi]1", "3"], " ", 
        SqrtBox[
         RowBox[{"1", "-", "\[Phi]2"}]], " ", "\[Omega]"}], 
       RowBox[{"767", " ", 
        RowBox[{"(", 
         RowBox[{
          RowBox[{
           RowBox[{"-", "2"}], " ", "x"}], "-", 
          RowBox[{"2", " ", "\[CapitalGamma]"}]}], ")"}]}]], "+", 
      FractionBox[
       RowBox[{"3233", " ", 
        SuperscriptBox["\[ExponentialE]", 
         RowBox[{
          RowBox[{"-", "2"}], " ", "x"}]], " ", "h", " ", 
        SqrtBox[
         RowBox[{"1", "-", "\[Phi]1"}]], " ", 
        SuperscriptBox["\[Phi]1", "3"], " ", 
        SqrtBox[
         RowBox[{"1", "-", "\[Phi]2"}]], " ", "\[Omega]"}], 
       RowBox[{"767", " ", 
        RowBox[{"(", 
         RowBox[{
          RowBox[{"-", "x"}], "-", "\[CapitalGamma]"}], ")"}]}]], "-", 
      FractionBox[
       RowBox[{"12932", " ", 
        SuperscriptBox["\[ExponentialE]", 
         RowBox[{"x", "+", 
          RowBox[{"5", " ", "\[CapitalGamma]"}], "-", 
          RowBox[{"5", " ", 
           RowBox[{"(", 
            RowBox[{"x", "+", "\[CapitalGamma]"}], ")"}]}]}]], " ", "h", " ", 
        SqrtBox[
         RowBox[{"1", "-", "\[Phi]1"}]], " ", 
        SuperscriptBox["\[Phi]1", "3"], " ", 
        SqrtBox[
         RowBox[{"1", "-", "\[Phi]2"}]], " ", "\[Omega]"}], 
       RowBox[{"767", " ", 
        RowBox[{"(", 
         RowBox[{"x", "+", "\[CapitalGamma]"}], ")"}]}]], "+", 
      FractionBox[
       RowBox[{"12932", " ", 
        SuperscriptBox["\[ExponentialE]", 
         RowBox[{"x", "+", 
          RowBox[{"4", " ", "\[CapitalGamma]"}], "-", 
          RowBox[{"4", " ", 
           RowBox[{"(", 
            RowBox[{"x", "+", "\[CapitalGamma]"}], ")"}]}]}]], " ", "h", " ", 
        SqrtBox[
         RowBox[{"1", "-", "\[Phi]1"}]], " ", 
        SuperscriptBox["\[Phi]1", "3"], " ", 
        SqrtBox[
         RowBox[{"1", "-", "\[Phi]2"}]], " ", "\[Omega]"}], 
       RowBox[{"767", " ", 
        RowBox[{"(", 
         RowBox[{"x", "+", "\[CapitalGamma]"}], ")"}]}]], "-", 
      FractionBox[
       RowBox[{"12932", " ", 
        SuperscriptBox["\[ExponentialE]", 
         RowBox[{
          RowBox[{"-", "x"}], "+", 
          RowBox[{"3", " ", "\[CapitalGamma]"}], "-", 
          RowBox[{"3", " ", 
           RowBox[{"(", 
            RowBox[{"x", "+", "\[CapitalGamma]"}], ")"}]}]}]], " ", "h", " ", 
        SqrtBox[
         RowBox[{"1", "-", "\[Phi]1"}]], " ", 
        SuperscriptBox["\[Phi]1", "3"], " ", 
        SqrtBox[
         RowBox[{"1", "-", "\[Phi]2"}]], " ", "\[Omega]"}], 
       RowBox[{"767", " ", 
        RowBox[{"(", 
         RowBox[{"x", "+", "\[CapitalGamma]"}], ")"}]}]], "-", 
      FractionBox[
       RowBox[{"3233", " ", 
        SuperscriptBox["\[ExponentialE]", 
         RowBox[{"x", "+", 
          RowBox[{"3", " ", "\[CapitalGamma]"}], "-", 
          RowBox[{"3", " ", 
           RowBox[{"(", 
            RowBox[{"x", "+", "\[CapitalGamma]"}], ")"}]}]}]], " ", "h", " ", 
        SqrtBox[
         RowBox[{"1", "-", "\[Phi]1"}]], " ", 
        SuperscriptBox["\[Phi]1", "3"], " ", 
        SqrtBox[
         RowBox[{"1", "-", "\[Phi]2"}]], " ", "\[Omega]"}], 
       RowBox[{"767", " ", 
        RowBox[{"(", 
         RowBox[{"x", "+", "\[CapitalGamma]"}], ")"}]}]], "+", 
      FractionBox[
       RowBox[{"12932", " ", 
        SuperscriptBox["\[ExponentialE]", 
         RowBox[{
          RowBox[{"-", "x"}], "+", 
          RowBox[{"2", " ", "\[CapitalGamma]"}], "-", 
          RowBox[{"2", " ", 
           RowBox[{"(", 
            RowBox[{"x", "+", "\[CapitalGamma]"}], ")"}]}]}]], " ", "h", " ", 
        SqrtBox[
         RowBox[{"1", "-", "\[Phi]1"}]], " ", 
        SuperscriptBox["\[Phi]1", "3"], " ", 
        SqrtBox[
         RowBox[{"1", "-", "\[Phi]2"}]], " ", "\[Omega]"}], 
       RowBox[{"767", " ", 
        RowBox[{"(", 
         RowBox[{"x", "+", "\[CapitalGamma]"}], ")"}]}]], "-", 
      FractionBox[
       RowBox[{"445216", " ", 
        SuperscriptBox["\[ExponentialE]", 
         RowBox[{
          RowBox[{"-", "4"}], " ", "x"}]], " ", "h", " ", 
        SqrtBox[
         RowBox[{"1", "-", "\[Phi]1"}]], " ", 
        SqrtBox[
         RowBox[{"1", "-", "\[Phi]2"}]], " ", "\[Phi]2", " ", "\[Omega]"}], 
       "149565"], "+", 
      FractionBox[
       RowBox[{"41739", " ", 
        SuperscriptBox["\[ExponentialE]", 
         RowBox[{
          RowBox[{"-", "3"}], " ", "x"}]], " ", "h", " ", 
        SqrtBox[
         RowBox[{"1", "-", "\[Phi]1"}]], " ", 
        SqrtBox[
         RowBox[{"1", "-", "\[Phi]2"}]], " ", "\[Phi]2", " ", "\[Omega]"}], 
       "9971"], "-", 
      FractionBox[
       RowBox[{"55652", " ", 
        SuperscriptBox["\[ExponentialE]", 
         RowBox[{
          RowBox[{"-", "2"}], " ", "x"}]], " ", "h", " ", 
        SqrtBox[
         RowBox[{"1", "-", "\[Phi]1"}]], " ", 
        SqrtBox[
         RowBox[{"1", "-", "\[Phi]2"}]], " ", "\[Phi]2", " ", "\[Omega]"}], 
       "29913"], "+", 
      FractionBox[
       RowBox[{"97391", " ", 
        SuperscriptBox["\[ExponentialE]", 
         RowBox[{"-", "x"}]], " ", "h", " ", 
        SqrtBox[
         RowBox[{"1", "-", "\[Phi]1"}]], " ", 
        SqrtBox[
         RowBox[{"1", "-", "\[Phi]2"}]], " ", "\[Phi]2", " ", "\[Omega]"}], 
       "149565"], "+", 
      FractionBox[
       RowBox[{"445216", " ", 
        SuperscriptBox["\[ExponentialE]", 
         RowBox[{
          RowBox[{"-", "4"}], " ", "x"}]], " ", "h", " ", 
        SqrtBox[
         RowBox[{"1", "-", "\[Phi]1"}]], " ", 
        SqrtBox[
         RowBox[{"1", "-", "\[Phi]2"}]], " ", "\[Phi]2", " ", "\[Omega]"}], 
       RowBox[{"9971", " ", 
        RowBox[{"(", 
         RowBox[{
          RowBox[{
           RowBox[{"-", "4"}], " ", "x"}], "-", 
          RowBox[{"4", " ", "\[CapitalGamma]"}]}], ")"}]}]], "-", 
      FractionBox[
       RowBox[{"333912", " ", 
        SuperscriptBox["\[ExponentialE]", 
         RowBox[{
          RowBox[{"-", "3"}], " ", "x"}]], " ", "h", " ", 
        SqrtBox[
         RowBox[{"1", "-", "\[Phi]1"}]], " ", 
        SqrtBox[
         RowBox[{"1", "-", "\[Phi]2"}]], " ", "\[Phi]2", " ", "\[Omega]"}], 
       RowBox[{"9971", " ", 
        RowBox[{"(", 
         RowBox[{
          RowBox[{
           RowBox[{"-", "3"}], " ", "x"}], "-", 
          RowBox[{"3", " ", "\[CapitalGamma]"}]}], ")"}]}]], "+", 
      FractionBox[
       RowBox[{"55652", " ", 
        SuperscriptBox["\[ExponentialE]", 
         RowBox[{
          RowBox[{"-", "2"}], " ", "x"}]], " ", "h", " ", 
        SqrtBox[
         RowBox[{"1", "-", "\[Phi]1"}]], " ", 
        SqrtBox[
         RowBox[{"1", "-", "\[Phi]2"}]], " ", "\[Phi]2", " ", "\[Omega]"}], 
       RowBox[{"9971", " ", 
        RowBox[{"(", 
         RowBox[{
          RowBox[{
           RowBox[{"-", "2"}], " ", "x"}], "-", 
          RowBox[{"2", " ", "\[CapitalGamma]"}]}], ")"}]}]], "-", 
      FractionBox[
       RowBox[{"13913", " ", 
        SuperscriptBox["\[ExponentialE]", 
         RowBox[{
          RowBox[{"-", "2"}], " ", "x"}]], " ", "h", " ", 
        SqrtBox[
         RowBox[{"1", "-", "\[Phi]1"}]], " ", 
        SqrtBox[
         RowBox[{"1", "-", "\[Phi]2"}]], " ", "\[Phi]2", " ", "\[Omega]"}], 
       RowBox[{"9971", " ", 
        RowBox[{"(", 
         RowBox[{
          RowBox[{"-", "x"}], "-", "\[CapitalGamma]"}], ")"}]}]], "+", 
      FractionBox[
       RowBox[{"55652", " ", 
        SuperscriptBox["\[ExponentialE]", 
         RowBox[{"x", "+", 
          RowBox[{"5", " ", "\[CapitalGamma]"}], "-", 
          RowBox[{"5", " ", 
           RowBox[{"(", 
            RowBox[{"x", "+", "\[CapitalGamma]"}], ")"}]}]}]], " ", "h", " ", 
        SqrtBox[
         RowBox[{"1", "-", "\[Phi]1"}]], " ", 
        SqrtBox[
         RowBox[{"1", "-", "\[Phi]2"}]], " ", "\[Phi]2", " ", "\[Omega]"}], 
       RowBox[{"9971", " ", 
        RowBox[{"(", 
         RowBox[{"x", "+", "\[CapitalGamma]"}], ")"}]}]], "-", 
      FractionBox[
       RowBox[{"55652", " ", 
        SuperscriptBox["\[ExponentialE]", 
         RowBox[{"x", "+", 
          RowBox[{"4", " ", "\[CapitalGamma]"}], "-", 
          RowBox[{"4", " ", 
           RowBox[{"(", 
            RowBox[{"x", "+", "\[CapitalGamma]"}], ")"}]}]}]], " ", "h", " ", 
        SqrtBox[
         RowBox[{"1", "-", "\[Phi]1"}]], " ", 
        SqrtBox[
         RowBox[{"1", "-", "\[Phi]2"}]], " ", "\[Phi]2", " ", "\[Omega]"}], 
       RowBox[{"9971", " ", 
        RowBox[{"(", 
         RowBox[{"x", "+", "\[CapitalGamma]"}], ")"}]}]], "+", 
      FractionBox[
       RowBox[{"55652", " ", 
        SuperscriptBox["\[ExponentialE]", 
         RowBox[{
          RowBox[{"-", "x"}], "+", 
          RowBox[{"3", " ", "\[CapitalGamma]"}], "-", 
          RowBox[{"3", " ", 
           RowBox[{"(", 
            RowBox[{"x", "+", "\[CapitalGamma]"}], ")"}]}]}]], " ", "h", " ", 
        SqrtBox[
         RowBox[{"1", "-", "\[Phi]1"}]], " ", 
        SqrtBox[
         RowBox[{"1", "-", "\[Phi]2"}]], " ", "\[Phi]2", " ", "\[Omega]"}], 
       RowBox[{"9971", " ", 
        RowBox[{"(", 
         RowBox[{"x", "+", "\[CapitalGamma]"}], ")"}]}]], "+", 
      FractionBox[
       RowBox[{"13913", " ", 
        SuperscriptBox["\[ExponentialE]", 
         RowBox[{"x", "+", 
          RowBox[{"3", " ", "\[CapitalGamma]"}], "-", 
          RowBox[{"3", " ", 
           RowBox[{"(", 
            RowBox[{"x", "+", "\[CapitalGamma]"}], ")"}]}]}]], " ", "h", " ", 
        SqrtBox[
         RowBox[{"1", "-", "\[Phi]1"}]], " ", 
        SqrtBox[
         RowBox[{"1", "-", "\[Phi]2"}]], " ", "\[Phi]2", " ", "\[Omega]"}], 
       RowBox[{"9971", " ", 
        RowBox[{"(", 
         RowBox[{"x", "+", "\[CapitalGamma]"}], ")"}]}]], "-", 
      FractionBox[
       RowBox[{"55652", " ", 
        SuperscriptBox["\[ExponentialE]", 
         RowBox[{
          RowBox[{"-", "x"}], "+", 
          RowBox[{"2", " ", "\[CapitalGamma]"}], "-", 
          RowBox[{"2", " ", 
           RowBox[{"(", 
            RowBox[{"x", "+", "\[CapitalGamma]"}], ")"}]}]}]], " ", "h", " ", 
        SqrtBox[
         RowBox[{"1", "-", "\[Phi]1"}]], " ", 
        SqrtBox[
         RowBox[{"1", "-", "\[Phi]2"}]], " ", "\[Phi]2", " ", "\[Omega]"}], 
       RowBox[{"9971", " ", 
        RowBox[{"(", 
         RowBox[{"x", "+", "\[CapitalGamma]"}], ")"}]}]], "-", 
      FractionBox[
       RowBox[{"3144352", " ", 
        SuperscriptBox["\[ExponentialE]", 
         RowBox[{
          RowBox[{"-", "4"}], " ", "x"}]], " ", "h", " ", 
        SqrtBox[
         RowBox[{"1", "-", "\[Phi]1"}]], " ", "\[Phi]1", " ", 
        SqrtBox[
         RowBox[{"1", "-", "\[Phi]2"}]], " ", "\[Phi]2", " ", "\[Omega]"}], 
       "149565"], "+", 
      FractionBox[
       RowBox[{"294783", " ", 
        SuperscriptBox["\[ExponentialE]", 
         RowBox[{
          RowBox[{"-", "3"}], " ", "x"}]], " ", "h", " ", 
        SqrtBox[
         RowBox[{"1", "-", "\[Phi]1"}]], " ", "\[Phi]1", " ", 
        SqrtBox[
         RowBox[{"1", "-", "\[Phi]2"}]], " ", "\[Phi]2", " ", "\[Omega]"}], 
       "9971"], "-", 
      FractionBox[
       RowBox[{"393044", " ", 
        SuperscriptBox["\[ExponentialE]", 
         RowBox[{
          RowBox[{"-", "2"}], " ", "x"}]], " ", "h", " ", 
        SqrtBox[
         RowBox[{"1", "-", "\[Phi]1"}]], " ", "\[Phi]1", " ", 
        SqrtBox[
         RowBox[{"1", "-", "\[Phi]2"}]], " ", "\[Phi]2", " ", "\[Omega]"}], 
       "29913"], "+", 
      FractionBox[
       RowBox[{"687827", " ", 
        SuperscriptBox["\[ExponentialE]", 
         RowBox[{"-", "x"}]], " ", "h", " ", 
        SqrtBox[
         RowBox[{"1", "-", "\[Phi]1"}]], " ", "\[Phi]1", " ", 
        SqrtBox[
         RowBox[{"1", "-", "\[Phi]2"}]], " ", "\[Phi]2", " ", "\[Omega]"}], 
       "149565"], "+", 
      FractionBox[
       RowBox[{"3144352", " ", 
        SuperscriptBox["\[ExponentialE]", 
         RowBox[{
          RowBox[{"-", "4"}], " ", "x"}]], " ", "h", " ", 
        SqrtBox[
         RowBox[{"1", "-", "\[Phi]1"}]], " ", "\[Phi]1", " ", 
        SqrtBox[
         RowBox[{"1", "-", "\[Phi]2"}]], " ", "\[Phi]2", " ", "\[Omega]"}], 
       RowBox[{"9971", " ", 
        RowBox[{"(", 
         RowBox[{
          RowBox[{
           RowBox[{"-", "4"}], " ", "x"}], "-", 
          RowBox[{"4", " ", "\[CapitalGamma]"}]}], ")"}]}]], "-", 
      FractionBox[
       RowBox[{"2358264", " ", 
        SuperscriptBox["\[ExponentialE]", 
         RowBox[{
          RowBox[{"-", "3"}], " ", "x"}]], " ", "h", " ", 
        SqrtBox[
         RowBox[{"1", "-", "\[Phi]1"}]], " ", "\[Phi]1", " ", 
        SqrtBox[
         RowBox[{"1", "-", "\[Phi]2"}]], " ", "\[Phi]2", " ", "\[Omega]"}], 
       RowBox[{"9971", " ", 
        RowBox[{"(", 
         RowBox[{
          RowBox[{
           RowBox[{"-", "3"}], " ", "x"}], "-", 
          RowBox[{"3", " ", "\[CapitalGamma]"}]}], ")"}]}]], "+", 
      FractionBox[
       RowBox[{"393044", " ", 
        SuperscriptBox["\[ExponentialE]", 
         RowBox[{
          RowBox[{"-", "2"}], " ", "x"}]], " ", "h", " ", 
        SqrtBox[
         RowBox[{"1", "-", "\[Phi]1"}]], " ", "\[Phi]1", " ", 
        SqrtBox[
         RowBox[{"1", "-", "\[Phi]2"}]], " ", "\[Phi]2", " ", "\[Omega]"}], 
       RowBox[{"9971", " ", 
        RowBox[{"(", 
         RowBox[{
          RowBox[{
           RowBox[{"-", "2"}], " ", "x"}], "-", 
          RowBox[{"2", " ", "\[CapitalGamma]"}]}], ")"}]}]], "-", 
      FractionBox[
       RowBox[{"98261", " ", 
        SuperscriptBox["\[ExponentialE]", 
         RowBox[{
          RowBox[{"-", "2"}], " ", "x"}]], " ", "h", " ", 
        SqrtBox[
         RowBox[{"1", "-", "\[Phi]1"}]], " ", "\[Phi]1", " ", 
        SqrtBox[
         RowBox[{"1", "-", "\[Phi]2"}]], " ", "\[Phi]2", " ", "\[Omega]"}], 
       RowBox[{"9971", " ", 
        RowBox[{"(", 
         RowBox[{
          RowBox[{"-", "x"}], "-", "\[CapitalGamma]"}], ")"}]}]], "+", 
      FractionBox[
       RowBox[{"393044", " ", 
        SuperscriptBox["\[ExponentialE]", 
         RowBox[{"x", "+", 
          RowBox[{"5", " ", "\[CapitalGamma]"}], "-", 
          RowBox[{"5", " ", 
           RowBox[{"(", 
            RowBox[{"x", "+", "\[CapitalGamma]"}], ")"}]}]}]], " ", "h", " ", 
        SqrtBox[
         RowBox[{"1", "-", "\[Phi]1"}]], " ", "\[Phi]1", " ", 
        SqrtBox[
         RowBox[{"1", "-", "\[Phi]2"}]], " ", "\[Phi]2", " ", "\[Omega]"}], 
       RowBox[{"9971", " ", 
        RowBox[{"(", 
         RowBox[{"x", "+", "\[CapitalGamma]"}], ")"}]}]], "-", 
      FractionBox[
       RowBox[{"393044", " ", 
        SuperscriptBox["\[ExponentialE]", 
         RowBox[{"x", "+", 
          RowBox[{"4", " ", "\[CapitalGamma]"}], "-", 
          RowBox[{"4", " ", 
           RowBox[{"(", 
            RowBox[{"x", "+", "\[CapitalGamma]"}], ")"}]}]}]], " ", "h", " ", 
        SqrtBox[
         RowBox[{"1", "-", "\[Phi]1"}]], " ", "\[Phi]1", " ", 
        SqrtBox[
         RowBox[{"1", "-", "\[Phi]2"}]], " ", "\[Phi]2", " ", "\[Omega]"}], 
       RowBox[{"9971", " ", 
        RowBox[{"(", 
         RowBox[{"x", "+", "\[CapitalGamma]"}], ")"}]}]], "+", 
      FractionBox[
       RowBox[{"393044", " ", 
        SuperscriptBox["\[ExponentialE]", 
         RowBox[{
          RowBox[{"-", "x"}], "+", 
          RowBox[{"3", " ", "\[CapitalGamma]"}], "-", 
          RowBox[{"3", " ", 
           RowBox[{"(", 
            RowBox[{"x", "+", "\[CapitalGamma]"}], ")"}]}]}]], " ", "h", " ", 
        SqrtBox[
         RowBox[{"1", "-", "\[Phi]1"}]], " ", "\[Phi]1", " ", 
        SqrtBox[
         RowBox[{"1", "-", "\[Phi]2"}]], " ", "\[Phi]2", " ", "\[Omega]"}], 
       RowBox[{"9971", " ", 
        RowBox[{"(", 
         RowBox[{"x", "+", "\[CapitalGamma]"}], ")"}]}]], "+", 
      FractionBox[
       RowBox[{"98261", " ", 
        SuperscriptBox["\[ExponentialE]", 
         RowBox[{"x", "+", 
          RowBox[{"3", " ", "\[CapitalGamma]"}], "-", 
          RowBox[{"3", " ", 
           RowBox[{"(", 
            RowBox[{"x", "+", "\[CapitalGamma]"}], ")"}]}]}]], " ", "h", " ", 
        SqrtBox[
         RowBox[{"1", "-", "\[Phi]1"}]], " ", "\[Phi]1", " ", 
        SqrtBox[
         RowBox[{"1", "-", "\[Phi]2"}]], " ", "\[Phi]2", " ", "\[Omega]"}], 
       RowBox[{"9971", " ", 
        RowBox[{"(", 
         RowBox[{"x", "+", "\[CapitalGamma]"}], ")"}]}]], "-", 
      FractionBox[
       RowBox[{"393044", " ", 
        SuperscriptBox["\[ExponentialE]", 
         RowBox[{
          RowBox[{"-", "x"}], "+", 
          RowBox[{"2", " ", "\[CapitalGamma]"}], "-", 
          RowBox[{"2", " ", 
           RowBox[{"(", 
            RowBox[{"x", "+", "\[CapitalGamma]"}], ")"}]}]}]], " ", "h", " ", 
        SqrtBox[
         RowBox[{"1", "-", "\[Phi]1"}]], " ", "\[Phi]1", " ", 
        SqrtBox[
         RowBox[{"1", "-", "\[Phi]2"}]], " ", "\[Phi]2", " ", "\[Omega]"}], 
       RowBox[{"9971", " ", 
        RowBox[{"(", 
         RowBox[{"x", "+", "\[CapitalGamma]"}], ")"}]}]], "+", 
      FractionBox[
       RowBox[{"7624352", " ", 
        SuperscriptBox["\[ExponentialE]", 
         RowBox[{
          RowBox[{"-", "4"}], " ", "x"}]], " ", "h", " ", 
        SqrtBox[
         RowBox[{"1", "-", "\[Phi]1"}]], " ", 
        SuperscriptBox["\[Phi]1", "2"], " ", 
        SqrtBox[
         RowBox[{"1", "-", "\[Phi]2"}]], " ", "\[Phi]2", " ", "\[Omega]"}], 
       "149565"], "-", 
      FractionBox[
       RowBox[{"714783", " ", 
        SuperscriptBox["\[ExponentialE]", 
         RowBox[{
          RowBox[{"-", "3"}], " ", "x"}]], " ", "h", " ", 
        SqrtBox[
         RowBox[{"1", "-", "\[Phi]1"}]], " ", 
        SuperscriptBox["\[Phi]1", "2"], " ", 
        SqrtBox[
         RowBox[{"1", "-", "\[Phi]2"}]], " ", "\[Phi]2", " ", "\[Omega]"}], 
       "9971"], "+", 
      FractionBox[
       RowBox[{"953044", " ", 
        SuperscriptBox["\[ExponentialE]", 
         RowBox[{
          RowBox[{"-", "2"}], " ", "x"}]], " ", "h", " ", 
        SqrtBox[
         RowBox[{"1", "-", "\[Phi]1"}]], " ", 
        SuperscriptBox["\[Phi]1", "2"], " ", 
        SqrtBox[
         RowBox[{"1", "-", "\[Phi]2"}]], " ", "\[Phi]2", " ", "\[Omega]"}], 
       "29913"], "-", 
      FractionBox[
       RowBox[{"1667827", " ", 
        SuperscriptBox["\[ExponentialE]", 
         RowBox[{"-", "x"}]], " ", "h", " ", 
        SqrtBox[
         RowBox[{"1", "-", "\[Phi]1"}]], " ", 
        SuperscriptBox["\[Phi]1", "2"], " ", 
        SqrtBox[
         RowBox[{"1", "-", "\[Phi]2"}]], " ", "\[Phi]2", " ", "\[Omega]"}], 
       "149565"], "-", 
      FractionBox[
       RowBox[{"7624352", " ", 
        SuperscriptBox["\[ExponentialE]", 
         RowBox[{
          RowBox[{"-", "4"}], " ", "x"}]], " ", "h", " ", 
        SqrtBox[
         RowBox[{"1", "-", "\[Phi]1"}]], " ", 
        SuperscriptBox["\[Phi]1", "2"], " ", 
        SqrtBox[
         RowBox[{"1", "-", "\[Phi]2"}]], " ", "\[Phi]2", " ", "\[Omega]"}], 
       RowBox[{"9971", " ", 
        RowBox[{"(", 
         RowBox[{
          RowBox[{
           RowBox[{"-", "4"}], " ", "x"}], "-", 
          RowBox[{"4", " ", "\[CapitalGamma]"}]}], ")"}]}]], "+", 
      FractionBox[
       RowBox[{"5718264", " ", 
        SuperscriptBox["\[ExponentialE]", 
         RowBox[{
          RowBox[{"-", "3"}], " ", "x"}]], " ", "h", " ", 
        SqrtBox[
         RowBox[{"1", "-", "\[Phi]1"}]], " ", 
        SuperscriptBox["\[Phi]1", "2"], " ", 
        SqrtBox[
         RowBox[{"1", "-", "\[Phi]2"}]], " ", "\[Phi]2", " ", "\[Omega]"}], 
       RowBox[{"9971", " ", 
        RowBox[{"(", 
         RowBox[{
          RowBox[{
           RowBox[{"-", "3"}], " ", "x"}], "-", 
          RowBox[{"3", " ", "\[CapitalGamma]"}]}], ")"}]}]], "-", 
      FractionBox[
       RowBox[{"953044", " ", 
        SuperscriptBox["\[ExponentialE]", 
         RowBox[{
          RowBox[{"-", "2"}], " ", "x"}]], " ", "h", " ", 
        SqrtBox[
         RowBox[{"1", "-", "\[Phi]1"}]], " ", 
        SuperscriptBox["\[Phi]1", "2"], " ", 
        SqrtBox[
         RowBox[{"1", "-", "\[Phi]2"}]], " ", "\[Phi]2", " ", "\[Omega]"}], 
       RowBox[{"9971", " ", 
        RowBox[{"(", 
         RowBox[{
          RowBox[{
           RowBox[{"-", "2"}], " ", "x"}], "-", 
          RowBox[{"2", " ", "\[CapitalGamma]"}]}], ")"}]}]], "+", 
      FractionBox[
       RowBox[{"238261", " ", 
        SuperscriptBox["\[ExponentialE]", 
         RowBox[{
          RowBox[{"-", "2"}], " ", "x"}]], " ", "h", " ", 
        SqrtBox[
         RowBox[{"1", "-", "\[Phi]1"}]], " ", 
        SuperscriptBox["\[Phi]1", "2"], " ", 
        SqrtBox[
         RowBox[{"1", "-", "\[Phi]2"}]], " ", "\[Phi]2", " ", "\[Omega]"}], 
       RowBox[{"9971", " ", 
        RowBox[{"(", 
         RowBox[{
          RowBox[{"-", "x"}], "-", "\[CapitalGamma]"}], ")"}]}]], "-", 
      FractionBox[
       RowBox[{"953044", " ", 
        SuperscriptBox["\[ExponentialE]", 
         RowBox[{"x", "+", 
          RowBox[{"5", " ", "\[CapitalGamma]"}], "-", 
          RowBox[{"5", " ", 
           RowBox[{"(", 
            RowBox[{"x", "+", "\[CapitalGamma]"}], ")"}]}]}]], " ", "h", " ", 
        SqrtBox[
         RowBox[{"1", "-", "\[Phi]1"}]], " ", 
        SuperscriptBox["\[Phi]1", "2"], " ", 
        SqrtBox[
         RowBox[{"1", "-", "\[Phi]2"}]], " ", "\[Phi]2", " ", "\[Omega]"}], 
       RowBox[{"9971", " ", 
        RowBox[{"(", 
         RowBox[{"x", "+", "\[CapitalGamma]"}], ")"}]}]], "+", 
      FractionBox[
       RowBox[{"953044", " ", 
        SuperscriptBox["\[ExponentialE]", 
         RowBox[{"x", "+", 
          RowBox[{"4", " ", "\[CapitalGamma]"}], "-", 
          RowBox[{"4", " ", 
           RowBox[{"(", 
            RowBox[{"x", "+", "\[CapitalGamma]"}], ")"}]}]}]], " ", "h", " ", 
        SqrtBox[
         RowBox[{"1", "-", "\[Phi]1"}]], " ", 
        SuperscriptBox["\[Phi]1", "2"], " ", 
        SqrtBox[
         RowBox[{"1", "-", "\[Phi]2"}]], " ", "\[Phi]2", " ", "\[Omega]"}], 
       RowBox[{"9971", " ", 
        RowBox[{"(", 
         RowBox[{"x", "+", "\[CapitalGamma]"}], ")"}]}]], "-", 
      FractionBox[
       RowBox[{"953044", " ", 
        SuperscriptBox["\[ExponentialE]", 
         RowBox[{
          RowBox[{"-", "x"}], "+", 
          RowBox[{"3", " ", "\[CapitalGamma]"}], "-", 
          RowBox[{"3", " ", 
           RowBox[{"(", 
            RowBox[{"x", "+", "\[CapitalGamma]"}], ")"}]}]}]], " ", "h", " ", 
        SqrtBox[
         RowBox[{"1", "-", "\[Phi]1"}]], " ", 
        SuperscriptBox["\[Phi]1", "2"], " ", 
        SqrtBox[
         RowBox[{"1", "-", "\[Phi]2"}]], " ", "\[Phi]2", " ", "\[Omega]"}], 
       RowBox[{"9971", " ", 
        RowBox[{"(", 
         RowBox[{"x", "+", "\[CapitalGamma]"}], ")"}]}]], "-", 
      FractionBox[
       RowBox[{"238261", " ", 
        SuperscriptBox["\[ExponentialE]", 
         RowBox[{"x", "+", 
          RowBox[{"3", " ", "\[CapitalGamma]"}], "-", 
          RowBox[{"3", " ", 
           RowBox[{"(", 
            RowBox[{"x", "+", "\[CapitalGamma]"}], ")"}]}]}]], " ", "h", " ", 
        SqrtBox[
         RowBox[{"1", "-", "\[Phi]1"}]], " ", 
        SuperscriptBox["\[Phi]1", "2"], " ", 
        SqrtBox[
         RowBox[{"1", "-", "\[Phi]2"}]], " ", "\[Phi]2", " ", "\[Omega]"}], 
       RowBox[{"9971", " ", 
        RowBox[{"(", 
         RowBox[{"x", "+", "\[CapitalGamma]"}], ")"}]}]], "+", 
      FractionBox[
       RowBox[{"953044", " ", 
        SuperscriptBox["\[ExponentialE]", 
         RowBox[{
          RowBox[{"-", "x"}], "+", 
          RowBox[{"2", " ", "\[CapitalGamma]"}], "-", 
          RowBox[{"2", " ", 
           RowBox[{"(", 
            RowBox[{"x", "+", "\[CapitalGamma]"}], ")"}]}]}]], " ", "h", " ", 
        SqrtBox[
         RowBox[{"1", "-", "\[Phi]1"}]], " ", 
        SuperscriptBox["\[Phi]1", "2"], " ", 
        SqrtBox[
         RowBox[{"1", "-", "\[Phi]2"}]], " ", "\[Phi]2", " ", "\[Omega]"}], 
       RowBox[{"9971", " ", 
        RowBox[{"(", 
         RowBox[{"x", "+", "\[CapitalGamma]"}], ")"}]}]], "-", 
      FractionBox[
       RowBox[{"103456", " ", 
        SuperscriptBox["\[ExponentialE]", 
         RowBox[{
          RowBox[{"-", "4"}], " ", "x"}]], " ", "h", " ", 
        SqrtBox[
         RowBox[{"1", "-", "\[Phi]1"}]], " ", 
        SuperscriptBox["\[Phi]1", "3"], " ", 
        SqrtBox[
         RowBox[{"1", "-", "\[Phi]2"}]], " ", "\[Phi]2", " ", "\[Omega]"}], 
       "3835"], "+", 
      RowBox[{
       FractionBox["29097", "767"], " ", 
       SuperscriptBox["\[ExponentialE]", 
        RowBox[{
         RowBox[{"-", "3"}], " ", "x"}]], " ", "h", " ", 
       SqrtBox[
        RowBox[{"1", "-", "\[Phi]1"}]], " ", 
       SuperscriptBox["\[Phi]1", "3"], " ", 
       SqrtBox[
        RowBox[{"1", "-", "\[Phi]2"}]], " ", "\[Phi]2", " ", "\[Omega]"}], 
      "-", 
      RowBox[{
       FractionBox["12932", "767"], " ", 
       SuperscriptBox["\[ExponentialE]", 
        RowBox[{
         RowBox[{"-", "2"}], " ", "x"}]], " ", "h", " ", 
       SqrtBox[
        RowBox[{"1", "-", "\[Phi]1"}]], " ", 
       SuperscriptBox["\[Phi]1", "3"], " ", 
       SqrtBox[
        RowBox[{"1", "-", "\[Phi]2"}]], " ", "\[Phi]2", " ", "\[Omega]"}], 
      "+", 
      FractionBox[
       RowBox[{"22631", " ", 
        SuperscriptBox["\[ExponentialE]", 
         RowBox[{"-", "x"}]], " ", "h", " ", 
        SqrtBox[
         RowBox[{"1", "-", "\[Phi]1"}]], " ", 
        SuperscriptBox["\[Phi]1", "3"], " ", 
        SqrtBox[
         RowBox[{"1", "-", "\[Phi]2"}]], " ", "\[Phi]2", " ", "\[Omega]"}], 
       "3835"], "+", 
      FractionBox[
       RowBox[{"310368", " ", 
        SuperscriptBox["\[ExponentialE]", 
         RowBox[{
          RowBox[{"-", "4"}], " ", "x"}]], " ", "h", " ", 
        SqrtBox[
         RowBox[{"1", "-", "\[Phi]1"}]], " ", 
        SuperscriptBox["\[Phi]1", "3"], " ", 
        SqrtBox[
         RowBox[{"1", "-", "\[Phi]2"}]], " ", "\[Phi]2", " ", "\[Omega]"}], 
       RowBox[{"767", " ", 
        RowBox[{"(", 
         RowBox[{
          RowBox[{
           RowBox[{"-", "4"}], " ", "x"}], "-", 
          RowBox[{"4", " ", "\[CapitalGamma]"}]}], ")"}]}]], "-", 
      FractionBox[
       RowBox[{"232776", " ", 
        SuperscriptBox["\[ExponentialE]", 
         RowBox[{
          RowBox[{"-", "3"}], " ", "x"}]], " ", "h", " ", 
        SqrtBox[
         RowBox[{"1", "-", "\[Phi]1"}]], " ", 
        SuperscriptBox["\[Phi]1", "3"], " ", 
        SqrtBox[
         RowBox[{"1", "-", "\[Phi]2"}]], " ", "\[Phi]2", " ", "\[Omega]"}], 
       RowBox[{"767", " ", 
        RowBox[{"(", 
         RowBox[{
          RowBox[{
           RowBox[{"-", "3"}], " ", "x"}], "-", 
          RowBox[{"3", " ", "\[CapitalGamma]"}]}], ")"}]}]], "+", 
      FractionBox[
       RowBox[{"38796", " ", 
        SuperscriptBox["\[ExponentialE]", 
         RowBox[{
          RowBox[{"-", "2"}], " ", "x"}]], " ", "h", " ", 
        SqrtBox[
         RowBox[{"1", "-", "\[Phi]1"}]], " ", 
        SuperscriptBox["\[Phi]1", "3"], " ", 
        SqrtBox[
         RowBox[{"1", "-", "\[Phi]2"}]], " ", "\[Phi]2", " ", "\[Omega]"}], 
       RowBox[{"767", " ", 
        RowBox[{"(", 
         RowBox[{
          RowBox[{
           RowBox[{"-", "2"}], " ", "x"}], "-", 
          RowBox[{"2", " ", "\[CapitalGamma]"}]}], ")"}]}]], "-", 
      FractionBox[
       RowBox[{"9699", " ", 
        SuperscriptBox["\[ExponentialE]", 
         RowBox[{
          RowBox[{"-", "2"}], " ", "x"}]], " ", "h", " ", 
        SqrtBox[
         RowBox[{"1", "-", "\[Phi]1"}]], " ", 
        SuperscriptBox["\[Phi]1", "3"], " ", 
        SqrtBox[
         RowBox[{"1", "-", "\[Phi]2"}]], " ", "\[Phi]2", " ", "\[Omega]"}], 
       RowBox[{"767", " ", 
        RowBox[{"(", 
         RowBox[{
          RowBox[{"-", "x"}], "-", "\[CapitalGamma]"}], ")"}]}]], "+", 
      FractionBox[
       RowBox[{"38796", " ", 
        SuperscriptBox["\[ExponentialE]", 
         RowBox[{"x", "+", 
          RowBox[{"5", " ", "\[CapitalGamma]"}], "-", 
          RowBox[{"5", " ", 
           RowBox[{"(", 
            RowBox[{"x", "+", "\[CapitalGamma]"}], ")"}]}]}]], " ", "h", " ", 
        SqrtBox[
         RowBox[{"1", "-", "\[Phi]1"}]], " ", 
        SuperscriptBox["\[Phi]1", "3"], " ", 
        SqrtBox[
         RowBox[{"1", "-", "\[Phi]2"}]], " ", "\[Phi]2", " ", "\[Omega]"}], 
       RowBox[{"767", " ", 
        RowBox[{"(", 
         RowBox[{"x", "+", "\[CapitalGamma]"}], ")"}]}]], "-", 
      FractionBox[
       RowBox[{"38796", " ", 
        SuperscriptBox["\[ExponentialE]", 
         RowBox[{"x", "+", 
          RowBox[{"4", " ", "\[CapitalGamma]"}], "-", 
          RowBox[{"4", " ", 
           RowBox[{"(", 
            RowBox[{"x", "+", "\[CapitalGamma]"}], ")"}]}]}]], " ", "h", " ", 
        SqrtBox[
         RowBox[{"1", "-", "\[Phi]1"}]], " ", 
        SuperscriptBox["\[Phi]1", "3"], " ", 
        SqrtBox[
         RowBox[{"1", "-", "\[Phi]2"}]], " ", "\[Phi]2", " ", "\[Omega]"}], 
       RowBox[{"767", " ", 
        RowBox[{"(", 
         RowBox[{"x", "+", "\[CapitalGamma]"}], ")"}]}]], "+", 
      FractionBox[
       RowBox[{"38796", " ", 
        SuperscriptBox["\[ExponentialE]", 
         RowBox[{
          RowBox[{"-", "x"}], "+", 
          RowBox[{"3", " ", "\[CapitalGamma]"}], "-", 
          RowBox[{"3", " ", 
           RowBox[{"(", 
            RowBox[{"x", "+", "\[CapitalGamma]"}], ")"}]}]}]], " ", "h", " ", 
        SqrtBox[
         RowBox[{"1", "-", "\[Phi]1"}]], " ", 
        SuperscriptBox["\[Phi]1", "3"], " ", 
        SqrtBox[
         RowBox[{"1", "-", "\[Phi]2"}]], " ", "\[Phi]2", " ", "\[Omega]"}], 
       RowBox[{"767", " ", 
        RowBox[{"(", 
         RowBox[{"x", "+", "\[CapitalGamma]"}], ")"}]}]], "+", 
      FractionBox[
       RowBox[{"9699", " ", 
        SuperscriptBox["\[ExponentialE]", 
         RowBox[{"x", "+", 
          RowBox[{"3", " ", "\[CapitalGamma]"}], "-", 
          RowBox[{"3", " ", 
           RowBox[{"(", 
            RowBox[{"x", "+", "\[CapitalGamma]"}], ")"}]}]}]], " ", "h", " ", 
        SqrtBox[
         RowBox[{"1", "-", "\[Phi]1"}]], " ", 
        SuperscriptBox["\[Phi]1", "3"], " ", 
        SqrtBox[
         RowBox[{"1", "-", "\[Phi]2"}]], " ", "\[Phi]2", " ", "\[Omega]"}], 
       RowBox[{"767", " ", 
        RowBox[{"(", 
         RowBox[{"x", "+", "\[CapitalGamma]"}], ")"}]}]], "-", 
      FractionBox[
       RowBox[{"38796", " ", 
        SuperscriptBox["\[ExponentialE]", 
         RowBox[{
          RowBox[{"-", "x"}], "+", 
          RowBox[{"2", " ", "\[CapitalGamma]"}], "-", 
          RowBox[{"2", " ", 
           RowBox[{"(", 
            RowBox[{"x", "+", "\[CapitalGamma]"}], ")"}]}]}]], " ", "h", " ", 
        SqrtBox[
         RowBox[{"1", "-", "\[Phi]1"}]], " ", 
        SuperscriptBox["\[Phi]1", "3"], " ", 
        SqrtBox[
         RowBox[{"1", "-", "\[Phi]2"}]], " ", "\[Phi]2", " ", "\[Omega]"}], 
       RowBox[{"767", " ", 
        RowBox[{"(", 
         RowBox[{"x", "+", "\[CapitalGamma]"}], ")"}]}]], "-", 
      FractionBox[
       RowBox[{"66784", " ", 
        SuperscriptBox["\[ExponentialE]", 
         RowBox[{
          RowBox[{"-", "4"}], " ", "x"}]], " ", "h", " ", 
        SqrtBox[
         RowBox[{"1", "-", "\[Phi]1"}]], " ", 
        SqrtBox[
         RowBox[{"1", "-", "\[Phi]2"}]], " ", 
        SuperscriptBox["\[Phi]2", "2"], " ", "\[Omega]"}], "149565"], "+", 
      FractionBox[
       RowBox[{"6261", " ", 
        SuperscriptBox["\[ExponentialE]", 
         RowBox[{
          RowBox[{"-", "3"}], " ", "x"}]], " ", "h", " ", 
        SqrtBox[
         RowBox[{"1", "-", "\[Phi]1"}]], " ", 
        SqrtBox[
         RowBox[{"1", "-", "\[Phi]2"}]], " ", 
        SuperscriptBox["\[Phi]2", "2"], " ", "\[Omega]"}], "9971"], "-", 
      FractionBox[
       RowBox[{"8348", " ", 
        SuperscriptBox["\[ExponentialE]", 
         RowBox[{
          RowBox[{"-", "2"}], " ", "x"}]], " ", "h", " ", 
        SqrtBox[
         RowBox[{"1", "-", "\[Phi]1"}]], " ", 
        SqrtBox[
         RowBox[{"1", "-", "\[Phi]2"}]], " ", 
        SuperscriptBox["\[Phi]2", "2"], " ", "\[Omega]"}], "29913"], "+", 
      FractionBox[
       RowBox[{"14609", " ", 
        SuperscriptBox["\[ExponentialE]", 
         RowBox[{"-", "x"}]], " ", "h", " ", 
        SqrtBox[
         RowBox[{"1", "-", "\[Phi]1"}]], " ", 
        SqrtBox[
         RowBox[{"1", "-", "\[Phi]2"}]], " ", 
        SuperscriptBox["\[Phi]2", "2"], " ", "\[Omega]"}], "149565"], "+", 
      FractionBox[
       RowBox[{"66784", " ", 
        SuperscriptBox["\[ExponentialE]", 
         RowBox[{
          RowBox[{"-", "4"}], " ", "x"}]], " ", "h", " ", 
        SqrtBox[
         RowBox[{"1", "-", "\[Phi]1"}]], " ", 
        SqrtBox[
         RowBox[{"1", "-", "\[Phi]2"}]], " ", 
        SuperscriptBox["\[Phi]2", "2"], " ", "\[Omega]"}], 
       RowBox[{"9971", " ", 
        RowBox[{"(", 
         RowBox[{
          RowBox[{
           RowBox[{"-", "4"}], " ", "x"}], "-", 
          RowBox[{"4", " ", "\[CapitalGamma]"}]}], ")"}]}]], "-", 
      FractionBox[
       RowBox[{"50088", " ", 
        SuperscriptBox["\[ExponentialE]", 
         RowBox[{
          RowBox[{"-", "3"}], " ", "x"}]], " ", "h", " ", 
        SqrtBox[
         RowBox[{"1", "-", "\[Phi]1"}]], " ", 
        SqrtBox[
         RowBox[{"1", "-", "\[Phi]2"}]], " ", 
        SuperscriptBox["\[Phi]2", "2"], " ", "\[Omega]"}], 
       RowBox[{"9971", " ", 
        RowBox[{"(", 
         RowBox[{
          RowBox[{
           RowBox[{"-", "3"}], " ", "x"}], "-", 
          RowBox[{"3", " ", "\[CapitalGamma]"}]}], ")"}]}]], "+", 
      FractionBox[
       RowBox[{"8348", " ", 
        SuperscriptBox["\[ExponentialE]", 
         RowBox[{
          RowBox[{"-", "2"}], " ", "x"}]], " ", "h", " ", 
        SqrtBox[
         RowBox[{"1", "-", "\[Phi]1"}]], " ", 
        SqrtBox[
         RowBox[{"1", "-", "\[Phi]2"}]], " ", 
        SuperscriptBox["\[Phi]2", "2"], " ", "\[Omega]"}], 
       RowBox[{"9971", " ", 
        RowBox[{"(", 
         RowBox[{
          RowBox[{
           RowBox[{"-", "2"}], " ", "x"}], "-", 
          RowBox[{"2", " ", "\[CapitalGamma]"}]}], ")"}]}]], "-", 
      FractionBox[
       RowBox[{"2087", " ", 
        SuperscriptBox["\[ExponentialE]", 
         RowBox[{
          RowBox[{"-", "2"}], " ", "x"}]], " ", "h", " ", 
        SqrtBox[
         RowBox[{"1", "-", "\[Phi]1"}]], " ", 
        SqrtBox[
         RowBox[{"1", "-", "\[Phi]2"}]], " ", 
        SuperscriptBox["\[Phi]2", "2"], " ", "\[Omega]"}], 
       RowBox[{"9971", " ", 
        RowBox[{"(", 
         RowBox[{
          RowBox[{"-", "x"}], "-", "\[CapitalGamma]"}], ")"}]}]], "+", 
      FractionBox[
       RowBox[{"8348", " ", 
        SuperscriptBox["\[ExponentialE]", 
         RowBox[{"x", "+", 
          RowBox[{"5", " ", "\[CapitalGamma]"}], "-", 
          RowBox[{"5", " ", 
           RowBox[{"(", 
            RowBox[{"x", "+", "\[CapitalGamma]"}], ")"}]}]}]], " ", "h", " ", 
        SqrtBox[
         RowBox[{"1", "-", "\[Phi]1"}]], " ", 
        SqrtBox[
         RowBox[{"1", "-", "\[Phi]2"}]], " ", 
        SuperscriptBox["\[Phi]2", "2"], " ", "\[Omega]"}], 
       RowBox[{"9971", " ", 
        RowBox[{"(", 
         RowBox[{"x", "+", "\[CapitalGamma]"}], ")"}]}]], "-", 
      FractionBox[
       RowBox[{"8348", " ", 
        SuperscriptBox["\[ExponentialE]", 
         RowBox[{"x", "+", 
          RowBox[{"4", " ", "\[CapitalGamma]"}], "-", 
          RowBox[{"4", " ", 
           RowBox[{"(", 
            RowBox[{"x", "+", "\[CapitalGamma]"}], ")"}]}]}]], " ", "h", " ", 
        SqrtBox[
         RowBox[{"1", "-", "\[Phi]1"}]], " ", 
        SqrtBox[
         RowBox[{"1", "-", "\[Phi]2"}]], " ", 
        SuperscriptBox["\[Phi]2", "2"], " ", "\[Omega]"}], 
       RowBox[{"9971", " ", 
        RowBox[{"(", 
         RowBox[{"x", "+", "\[CapitalGamma]"}], ")"}]}]], "+", 
      FractionBox[
       RowBox[{"8348", " ", 
        SuperscriptBox["\[ExponentialE]", 
         RowBox[{
          RowBox[{"-", "x"}], "+", 
          RowBox[{"3", " ", "\[CapitalGamma]"}], "-", 
          RowBox[{"3", " ", 
           RowBox[{"(", 
            RowBox[{"x", "+", "\[CapitalGamma]"}], ")"}]}]}]], " ", "h", " ", 
        SqrtBox[
         RowBox[{"1", "-", "\[Phi]1"}]], " ", 
        SqrtBox[
         RowBox[{"1", "-", "\[Phi]2"}]], " ", 
        SuperscriptBox["\[Phi]2", "2"], " ", "\[Omega]"}], 
       RowBox[{"9971", " ", 
        RowBox[{"(", 
         RowBox[{"x", "+", "\[CapitalGamma]"}], ")"}]}]], "+", 
      FractionBox[
       RowBox[{"2087", " ", 
        SuperscriptBox["\[ExponentialE]", 
         RowBox[{"x", "+", 
          RowBox[{"3", " ", "\[CapitalGamma]"}], "-", 
          RowBox[{"3", " ", 
           RowBox[{"(", 
            RowBox[{"x", "+", "\[CapitalGamma]"}], ")"}]}]}]], " ", "h", " ", 
        SqrtBox[
         RowBox[{"1", "-", "\[Phi]1"}]], " ", 
        SqrtBox[
         RowBox[{"1", "-", "\[Phi]2"}]], " ", 
        SuperscriptBox["\[Phi]2", "2"], " ", "\[Omega]"}], 
       RowBox[{"9971", " ", 
        RowBox[{"(", 
         RowBox[{"x", "+", "\[CapitalGamma]"}], ")"}]}]], "-", 
      FractionBox[
       RowBox[{"8348", " ", 
        SuperscriptBox["\[ExponentialE]", 
         RowBox[{
          RowBox[{"-", "x"}], "+", 
          RowBox[{"2", " ", "\[CapitalGamma]"}], "-", 
          RowBox[{"2", " ", 
           RowBox[{"(", 
            RowBox[{"x", "+", "\[CapitalGamma]"}], ")"}]}]}]], " ", "h", " ", 
        SqrtBox[
         RowBox[{"1", "-", "\[Phi]1"}]], " ", 
        SqrtBox[
         RowBox[{"1", "-", "\[Phi]2"}]], " ", 
        SuperscriptBox["\[Phi]2", "2"], " ", "\[Omega]"}], 
       RowBox[{"9971", " ", 
        RowBox[{"(", 
         RowBox[{"x", "+", "\[CapitalGamma]"}], ")"}]}]], "+", 
      FractionBox[
       RowBox[{"4168352", " ", 
        SuperscriptBox["\[ExponentialE]", 
         RowBox[{
          RowBox[{"-", "4"}], " ", "x"}]], " ", "h", " ", 
        SqrtBox[
         RowBox[{"1", "-", "\[Phi]1"}]], " ", "\[Phi]1", " ", 
        SqrtBox[
         RowBox[{"1", "-", "\[Phi]2"}]], " ", 
        SuperscriptBox["\[Phi]2", "2"], " ", "\[Omega]"}], "149565"], "-", 
      FractionBox[
       RowBox[{"390783", " ", 
        SuperscriptBox["\[ExponentialE]", 
         RowBox[{
          RowBox[{"-", "3"}], " ", "x"}]], " ", "h", " ", 
        SqrtBox[
         RowBox[{"1", "-", "\[Phi]1"}]], " ", "\[Phi]1", " ", 
        SqrtBox[
         RowBox[{"1", "-", "\[Phi]2"}]], " ", 
        SuperscriptBox["\[Phi]2", "2"], " ", "\[Omega]"}], "9971"], "+", 
      FractionBox[
       RowBox[{"521044", " ", 
        SuperscriptBox["\[ExponentialE]", 
         RowBox[{
          RowBox[{"-", "2"}], " ", "x"}]], " ", "h", " ", 
        SqrtBox[
         RowBox[{"1", "-", "\[Phi]1"}]], " ", "\[Phi]1", " ", 
        SqrtBox[
         RowBox[{"1", "-", "\[Phi]2"}]], " ", 
        SuperscriptBox["\[Phi]2", "2"], " ", "\[Omega]"}], "29913"], "-", 
      FractionBox[
       RowBox[{"911827", " ", 
        SuperscriptBox["\[ExponentialE]", 
         RowBox[{"-", "x"}]], " ", "h", " ", 
        SqrtBox[
         RowBox[{"1", "-", "\[Phi]1"}]], " ", "\[Phi]1", " ", 
        SqrtBox[
         RowBox[{"1", "-", "\[Phi]2"}]], " ", 
        SuperscriptBox["\[Phi]2", "2"], " ", "\[Omega]"}], "149565"], "-", 
      FractionBox[
       RowBox[{"4168352", " ", 
        SuperscriptBox["\[ExponentialE]", 
         RowBox[{
          RowBox[{"-", "4"}], " ", "x"}]], " ", "h", " ", 
        SqrtBox[
         RowBox[{"1", "-", "\[Phi]1"}]], " ", "\[Phi]1", " ", 
        SqrtBox[
         RowBox[{"1", "-", "\[Phi]2"}]], " ", 
        SuperscriptBox["\[Phi]2", "2"], " ", "\[Omega]"}], 
       RowBox[{"9971", " ", 
        RowBox[{"(", 
         RowBox[{
          RowBox[{
           RowBox[{"-", "4"}], " ", "x"}], "-", 
          RowBox[{"4", " ", "\[CapitalGamma]"}]}], ")"}]}]], "+", 
      FractionBox[
       RowBox[{"3126264", " ", 
        SuperscriptBox["\[ExponentialE]", 
         RowBox[{
          RowBox[{"-", "3"}], " ", "x"}]], " ", "h", " ", 
        SqrtBox[
         RowBox[{"1", "-", "\[Phi]1"}]], " ", "\[Phi]1", " ", 
        SqrtBox[
         RowBox[{"1", "-", "\[Phi]2"}]], " ", 
        SuperscriptBox["\[Phi]2", "2"], " ", "\[Omega]"}], 
       RowBox[{"9971", " ", 
        RowBox[{"(", 
         RowBox[{
          RowBox[{
           RowBox[{"-", "3"}], " ", "x"}], "-", 
          RowBox[{"3", " ", "\[CapitalGamma]"}]}], ")"}]}]], "-", 
      FractionBox[
       RowBox[{"521044", " ", 
        SuperscriptBox["\[ExponentialE]", 
         RowBox[{
          RowBox[{"-", "2"}], " ", "x"}]], " ", "h", " ", 
        SqrtBox[
         RowBox[{"1", "-", "\[Phi]1"}]], " ", "\[Phi]1", " ", 
        SqrtBox[
         RowBox[{"1", "-", "\[Phi]2"}]], " ", 
        SuperscriptBox["\[Phi]2", "2"], " ", "\[Omega]"}], 
       RowBox[{"9971", " ", 
        RowBox[{"(", 
         RowBox[{
          RowBox[{
           RowBox[{"-", "2"}], " ", "x"}], "-", 
          RowBox[{"2", " ", "\[CapitalGamma]"}]}], ")"}]}]], "+", 
      FractionBox[
       RowBox[{"130261", " ", 
        SuperscriptBox["\[ExponentialE]", 
         RowBox[{
          RowBox[{"-", "2"}], " ", "x"}]], " ", "h", " ", 
        SqrtBox[
         RowBox[{"1", "-", "\[Phi]1"}]], " ", "\[Phi]1", " ", 
        SqrtBox[
         RowBox[{"1", "-", "\[Phi]2"}]], " ", 
        SuperscriptBox["\[Phi]2", "2"], " ", "\[Omega]"}], 
       RowBox[{"9971", " ", 
        RowBox[{"(", 
         RowBox[{
          RowBox[{"-", "x"}], "-", "\[CapitalGamma]"}], ")"}]}]], "-", 
      FractionBox[
       RowBox[{"521044", " ", 
        SuperscriptBox["\[ExponentialE]", 
         RowBox[{"x", "+", 
          RowBox[{"5", " ", "\[CapitalGamma]"}], "-", 
          RowBox[{"5", " ", 
           RowBox[{"(", 
            RowBox[{"x", "+", "\[CapitalGamma]"}], ")"}]}]}]], " ", "h", " ", 
        SqrtBox[
         RowBox[{"1", "-", "\[Phi]1"}]], " ", "\[Phi]1", " ", 
        SqrtBox[
         RowBox[{"1", "-", "\[Phi]2"}]], " ", 
        SuperscriptBox["\[Phi]2", "2"], " ", "\[Omega]"}], 
       RowBox[{"9971", " ", 
        RowBox[{"(", 
         RowBox[{"x", "+", "\[CapitalGamma]"}], ")"}]}]], "+", 
      FractionBox[
       RowBox[{"521044", " ", 
        SuperscriptBox["\[ExponentialE]", 
         RowBox[{"x", "+", 
          RowBox[{"4", " ", "\[CapitalGamma]"}], "-", 
          RowBox[{"4", " ", 
           RowBox[{"(", 
            RowBox[{"x", "+", "\[CapitalGamma]"}], ")"}]}]}]], " ", "h", " ", 
        SqrtBox[
         RowBox[{"1", "-", "\[Phi]1"}]], " ", "\[Phi]1", " ", 
        SqrtBox[
         RowBox[{"1", "-", "\[Phi]2"}]], " ", 
        SuperscriptBox["\[Phi]2", "2"], " ", "\[Omega]"}], 
       RowBox[{"9971", " ", 
        RowBox[{"(", 
         RowBox[{"x", "+", "\[CapitalGamma]"}], ")"}]}]], "-", 
      FractionBox[
       RowBox[{"521044", " ", 
        SuperscriptBox["\[ExponentialE]", 
         RowBox[{
          RowBox[{"-", "x"}], "+", 
          RowBox[{"3", " ", "\[CapitalGamma]"}], "-", 
          RowBox[{"3", " ", 
           RowBox[{"(", 
            RowBox[{"x", "+", "\[CapitalGamma]"}], ")"}]}]}]], " ", "h", " ", 
        SqrtBox[
         RowBox[{"1", "-", "\[Phi]1"}]], " ", "\[Phi]1", " ", 
        SqrtBox[
         RowBox[{"1", "-", "\[Phi]2"}]], " ", 
        SuperscriptBox["\[Phi]2", "2"], " ", "\[Omega]"}], 
       RowBox[{"9971", " ", 
        RowBox[{"(", 
         RowBox[{"x", "+", "\[CapitalGamma]"}], ")"}]}]], "-", 
      FractionBox[
       RowBox[{"130261", " ", 
        SuperscriptBox["\[ExponentialE]", 
         RowBox[{"x", "+", 
          RowBox[{"3", " ", "\[CapitalGamma]"}], "-", 
          RowBox[{"3", " ", 
           RowBox[{"(", 
            RowBox[{"x", "+", "\[CapitalGamma]"}], ")"}]}]}]], " ", "h", " ", 
        SqrtBox[
         RowBox[{"1", "-", "\[Phi]1"}]], " ", "\[Phi]1", " ", 
        SqrtBox[
         RowBox[{"1", "-", "\[Phi]2"}]], " ", 
        SuperscriptBox["\[Phi]2", "2"], " ", "\[Omega]"}], 
       RowBox[{"9971", " ", 
        RowBox[{"(", 
         RowBox[{"x", "+", "\[CapitalGamma]"}], ")"}]}]], "+", 
      FractionBox[
       RowBox[{"521044", " ", 
        SuperscriptBox["\[ExponentialE]", 
         RowBox[{
          RowBox[{"-", "x"}], "+", 
          RowBox[{"2", " ", "\[CapitalGamma]"}], "-", 
          RowBox[{"2", " ", 
           RowBox[{"(", 
            RowBox[{"x", "+", "\[CapitalGamma]"}], ")"}]}]}]], " ", "h", " ", 
        SqrtBox[
         RowBox[{"1", "-", "\[Phi]1"}]], " ", "\[Phi]1", " ", 
        SqrtBox[
         RowBox[{"1", "-", "\[Phi]2"}]], " ", 
        SuperscriptBox["\[Phi]2", "2"], " ", "\[Omega]"}], 
       RowBox[{"9971", " ", 
        RowBox[{"(", 
         RowBox[{"x", "+", "\[CapitalGamma]"}], ")"}]}]], "-", 
      FractionBox[
       RowBox[{"8136352", " ", 
        SuperscriptBox["\[ExponentialE]", 
         RowBox[{
          RowBox[{"-", "4"}], " ", "x"}]], " ", "h", " ", 
        SqrtBox[
         RowBox[{"1", "-", "\[Phi]1"}]], " ", 
        SuperscriptBox["\[Phi]1", "2"], " ", 
        SqrtBox[
         RowBox[{"1", "-", "\[Phi]2"}]], " ", 
        SuperscriptBox["\[Phi]2", "2"], " ", "\[Omega]"}], "149565"], "+", 
      FractionBox[
       RowBox[{"762783", " ", 
        SuperscriptBox["\[ExponentialE]", 
         RowBox[{
          RowBox[{"-", "3"}], " ", "x"}]], " ", "h", " ", 
        SqrtBox[
         RowBox[{"1", "-", "\[Phi]1"}]], " ", 
        SuperscriptBox["\[Phi]1", "2"], " ", 
        SqrtBox[
         RowBox[{"1", "-", "\[Phi]2"}]], " ", 
        SuperscriptBox["\[Phi]2", "2"], " ", "\[Omega]"}], "9971"], "-", 
      FractionBox[
       RowBox[{"1017044", " ", 
        SuperscriptBox["\[ExponentialE]", 
         RowBox[{
          RowBox[{"-", "2"}], " ", "x"}]], " ", "h", " ", 
        SqrtBox[
         RowBox[{"1", "-", "\[Phi]1"}]], " ", 
        SuperscriptBox["\[Phi]1", "2"], " ", 
        SqrtBox[
         RowBox[{"1", "-", "\[Phi]2"}]], " ", 
        SuperscriptBox["\[Phi]2", "2"], " ", "\[Omega]"}], "29913"], "+", 
      FractionBox[
       RowBox[{"1779827", " ", 
        SuperscriptBox["\[ExponentialE]", 
         RowBox[{"-", "x"}]], " ", "h", " ", 
        SqrtBox[
         RowBox[{"1", "-", "\[Phi]1"}]], " ", 
        SuperscriptBox["\[Phi]1", "2"], " ", 
        SqrtBox[
         RowBox[{"1", "-", "\[Phi]2"}]], " ", 
        SuperscriptBox["\[Phi]2", "2"], " ", "\[Omega]"}], "149565"], "+", 
      FractionBox[
       RowBox[{"8136352", " ", 
        SuperscriptBox["\[ExponentialE]", 
         RowBox[{
          RowBox[{"-", "4"}], " ", "x"}]], " ", "h", " ", 
        SqrtBox[
         RowBox[{"1", "-", "\[Phi]1"}]], " ", 
        SuperscriptBox["\[Phi]1", "2"], " ", 
        SqrtBox[
         RowBox[{"1", "-", "\[Phi]2"}]], " ", 
        SuperscriptBox["\[Phi]2", "2"], " ", "\[Omega]"}], 
       RowBox[{"9971", " ", 
        RowBox[{"(", 
         RowBox[{
          RowBox[{
           RowBox[{"-", "4"}], " ", "x"}], "-", 
          RowBox[{"4", " ", "\[CapitalGamma]"}]}], ")"}]}]], "-", 
      FractionBox[
       RowBox[{"6102264", " ", 
        SuperscriptBox["\[ExponentialE]", 
         RowBox[{
          RowBox[{"-", "3"}], " ", "x"}]], " ", "h", " ", 
        SqrtBox[
         RowBox[{"1", "-", "\[Phi]1"}]], " ", 
        SuperscriptBox["\[Phi]1", "2"], " ", 
        SqrtBox[
         RowBox[{"1", "-", "\[Phi]2"}]], " ", 
        SuperscriptBox["\[Phi]2", "2"], " ", "\[Omega]"}], 
       RowBox[{"9971", " ", 
        RowBox[{"(", 
         RowBox[{
          RowBox[{
           RowBox[{"-", "3"}], " ", "x"}], "-", 
          RowBox[{"3", " ", "\[CapitalGamma]"}]}], ")"}]}]], "+", 
      FractionBox[
       RowBox[{"1017044", " ", 
        SuperscriptBox["\[ExponentialE]", 
         RowBox[{
          RowBox[{"-", "2"}], " ", "x"}]], " ", "h", " ", 
        SqrtBox[
         RowBox[{"1", "-", "\[Phi]1"}]], " ", 
        SuperscriptBox["\[Phi]1", "2"], " ", 
        SqrtBox[
         RowBox[{"1", "-", "\[Phi]2"}]], " ", 
        SuperscriptBox["\[Phi]2", "2"], " ", "\[Omega]"}], 
       RowBox[{"9971", " ", 
        RowBox[{"(", 
         RowBox[{
          RowBox[{
           RowBox[{"-", "2"}], " ", "x"}], "-", 
          RowBox[{"2", " ", "\[CapitalGamma]"}]}], ")"}]}]], "-", 
      FractionBox[
       RowBox[{"254261", " ", 
        SuperscriptBox["\[ExponentialE]", 
         RowBox[{
          RowBox[{"-", "2"}], " ", "x"}]], " ", "h", " ", 
        SqrtBox[
         RowBox[{"1", "-", "\[Phi]1"}]], " ", 
        SuperscriptBox["\[Phi]1", "2"], " ", 
        SqrtBox[
         RowBox[{"1", "-", "\[Phi]2"}]], " ", 
        SuperscriptBox["\[Phi]2", "2"], " ", "\[Omega]"}], 
       RowBox[{"9971", " ", 
        RowBox[{"(", 
         RowBox[{
          RowBox[{"-", "x"}], "-", "\[CapitalGamma]"}], ")"}]}]], "+", 
      FractionBox[
       RowBox[{"1017044", " ", 
        SuperscriptBox["\[ExponentialE]", 
         RowBox[{"x", "+", 
          RowBox[{"5", " ", "\[CapitalGamma]"}], "-", 
          RowBox[{"5", " ", 
           RowBox[{"(", 
            RowBox[{"x", "+", "\[CapitalGamma]"}], ")"}]}]}]], " ", "h", " ", 
        SqrtBox[
         RowBox[{"1", "-", "\[Phi]1"}]], " ", 
        SuperscriptBox["\[Phi]1", "2"], " ", 
        SqrtBox[
         RowBox[{"1", "-", "\[Phi]2"}]], " ", 
        SuperscriptBox["\[Phi]2", "2"], " ", "\[Omega]"}], 
       RowBox[{"9971", " ", 
        RowBox[{"(", 
         RowBox[{"x", "+", "\[CapitalGamma]"}], ")"}]}]], "-", 
      FractionBox[
       RowBox[{"1017044", " ", 
        SuperscriptBox["\[ExponentialE]", 
         RowBox[{"x", "+", 
          RowBox[{"4", " ", "\[CapitalGamma]"}], "-", 
          RowBox[{"4", " ", 
           RowBox[{"(", 
            RowBox[{"x", "+", "\[CapitalGamma]"}], ")"}]}]}]], " ", "h", " ", 
        SqrtBox[
         RowBox[{"1", "-", "\[Phi]1"}]], " ", 
        SuperscriptBox["\[Phi]1", "2"], " ", 
        SqrtBox[
         RowBox[{"1", "-", "\[Phi]2"}]], " ", 
        SuperscriptBox["\[Phi]2", "2"], " ", "\[Omega]"}], 
       RowBox[{"9971", " ", 
        RowBox[{"(", 
         RowBox[{"x", "+", "\[CapitalGamma]"}], ")"}]}]], "+", 
      FractionBox[
       RowBox[{"1017044", " ", 
        SuperscriptBox["\[ExponentialE]", 
         RowBox[{
          RowBox[{"-", "x"}], "+", 
          RowBox[{"3", " ", "\[CapitalGamma]"}], "-", 
          RowBox[{"3", " ", 
           RowBox[{"(", 
            RowBox[{"x", "+", "\[CapitalGamma]"}], ")"}]}]}]], " ", "h", " ", 
        SqrtBox[
         RowBox[{"1", "-", "\[Phi]1"}]], " ", 
        SuperscriptBox["\[Phi]1", "2"], " ", 
        SqrtBox[
         RowBox[{"1", "-", "\[Phi]2"}]], " ", 
        SuperscriptBox["\[Phi]2", "2"], " ", "\[Omega]"}], 
       RowBox[{"9971", " ", 
        RowBox[{"(", 
         RowBox[{"x", "+", "\[CapitalGamma]"}], ")"}]}]], "+", 
      FractionBox[
       RowBox[{"254261", " ", 
        SuperscriptBox["\[ExponentialE]", 
         RowBox[{"x", "+", 
          RowBox[{"3", " ", "\[CapitalGamma]"}], "-", 
          RowBox[{"3", " ", 
           RowBox[{"(", 
            RowBox[{"x", "+", "\[CapitalGamma]"}], ")"}]}]}]], " ", "h", " ", 
        SqrtBox[
         RowBox[{"1", "-", "\[Phi]1"}]], " ", 
        SuperscriptBox["\[Phi]1", "2"], " ", 
        SqrtBox[
         RowBox[{"1", "-", "\[Phi]2"}]], " ", 
        SuperscriptBox["\[Phi]2", "2"], " ", "\[Omega]"}], 
       RowBox[{"9971", " ", 
        RowBox[{"(", 
         RowBox[{"x", "+", "\[CapitalGamma]"}], ")"}]}]], "-", 
      FractionBox[
       RowBox[{"1017044", " ", 
        SuperscriptBox["\[ExponentialE]", 
         RowBox[{
          RowBox[{"-", "x"}], "+", 
          RowBox[{"2", " ", "\[CapitalGamma]"}], "-", 
          RowBox[{"2", " ", 
           RowBox[{"(", 
            RowBox[{"x", "+", "\[CapitalGamma]"}], ")"}]}]}]], " ", "h", " ", 
        SqrtBox[
         RowBox[{"1", "-", "\[Phi]1"}]], " ", 
        SuperscriptBox["\[Phi]1", "2"], " ", 
        SqrtBox[
         RowBox[{"1", "-", "\[Phi]2"}]], " ", 
        SuperscriptBox["\[Phi]2", "2"], " ", "\[Omega]"}], 
       RowBox[{"9971", " ", 
        RowBox[{"(", 
         RowBox[{"x", "+", "\[CapitalGamma]"}], ")"}]}]], "+", 
      FractionBox[
       RowBox[{"103456", " ", 
        SuperscriptBox["\[ExponentialE]", 
         RowBox[{
          RowBox[{"-", "4"}], " ", "x"}]], " ", "h", " ", 
        SqrtBox[
         RowBox[{"1", "-", "\[Phi]1"}]], " ", 
        SuperscriptBox["\[Phi]1", "3"], " ", 
        SqrtBox[
         RowBox[{"1", "-", "\[Phi]2"}]], " ", 
        SuperscriptBox["\[Phi]2", "2"], " ", "\[Omega]"}], "3835"], "-", 
      RowBox[{
       FractionBox["29097", "767"], " ", 
       SuperscriptBox["\[ExponentialE]", 
        RowBox[{
         RowBox[{"-", "3"}], " ", "x"}]], " ", "h", " ", 
       SqrtBox[
        RowBox[{"1", "-", "\[Phi]1"}]], " ", 
       SuperscriptBox["\[Phi]1", "3"], " ", 
       SqrtBox[
        RowBox[{"1", "-", "\[Phi]2"}]], " ", 
       SuperscriptBox["\[Phi]2", "2"], " ", "\[Omega]"}], "+", 
      RowBox[{
       FractionBox["12932", "767"], " ", 
       SuperscriptBox["\[ExponentialE]", 
        RowBox[{
         RowBox[{"-", "2"}], " ", "x"}]], " ", "h", " ", 
       SqrtBox[
        RowBox[{"1", "-", "\[Phi]1"}]], " ", 
       SuperscriptBox["\[Phi]1", "3"], " ", 
       SqrtBox[
        RowBox[{"1", "-", "\[Phi]2"}]], " ", 
       SuperscriptBox["\[Phi]2", "2"], " ", "\[Omega]"}], "-", 
      FractionBox[
       RowBox[{"22631", " ", 
        SuperscriptBox["\[ExponentialE]", 
         RowBox[{"-", "x"}]], " ", "h", " ", 
        SqrtBox[
         RowBox[{"1", "-", "\[Phi]1"}]], " ", 
        SuperscriptBox["\[Phi]1", "3"], " ", 
        SqrtBox[
         RowBox[{"1", "-", "\[Phi]2"}]], " ", 
        SuperscriptBox["\[Phi]2", "2"], " ", "\[Omega]"}], "3835"], "-", 
      FractionBox[
       RowBox[{"310368", " ", 
        SuperscriptBox["\[ExponentialE]", 
         RowBox[{
          RowBox[{"-", "4"}], " ", "x"}]], " ", "h", " ", 
        SqrtBox[
         RowBox[{"1", "-", "\[Phi]1"}]], " ", 
        SuperscriptBox["\[Phi]1", "3"], " ", 
        SqrtBox[
         RowBox[{"1", "-", "\[Phi]2"}]], " ", 
        SuperscriptBox["\[Phi]2", "2"], " ", "\[Omega]"}], 
       RowBox[{"767", " ", 
        RowBox[{"(", 
         RowBox[{
          RowBox[{
           RowBox[{"-", "4"}], " ", "x"}], "-", 
          RowBox[{"4", " ", "\[CapitalGamma]"}]}], ")"}]}]], "+", 
      FractionBox[
       RowBox[{"232776", " ", 
        SuperscriptBox["\[ExponentialE]", 
         RowBox[{
          RowBox[{"-", "3"}], " ", "x"}]], " ", "h", " ", 
        SqrtBox[
         RowBox[{"1", "-", "\[Phi]1"}]], " ", 
        SuperscriptBox["\[Phi]1", "3"], " ", 
        SqrtBox[
         RowBox[{"1", "-", "\[Phi]2"}]], " ", 
        SuperscriptBox["\[Phi]2", "2"], " ", "\[Omega]"}], 
       RowBox[{"767", " ", 
        RowBox[{"(", 
         RowBox[{
          RowBox[{
           RowBox[{"-", "3"}], " ", "x"}], "-", 
          RowBox[{"3", " ", "\[CapitalGamma]"}]}], ")"}]}]], "-", 
      FractionBox[
       RowBox[{"38796", " ", 
        SuperscriptBox["\[ExponentialE]", 
         RowBox[{
          RowBox[{"-", "2"}], " ", "x"}]], " ", "h", " ", 
        SqrtBox[
         RowBox[{"1", "-", "\[Phi]1"}]], " ", 
        SuperscriptBox["\[Phi]1", "3"], " ", 
        SqrtBox[
         RowBox[{"1", "-", "\[Phi]2"}]], " ", 
        SuperscriptBox["\[Phi]2", "2"], " ", "\[Omega]"}], 
       RowBox[{"767", " ", 
        RowBox[{"(", 
         RowBox[{
          RowBox[{
           RowBox[{"-", "2"}], " ", "x"}], "-", 
          RowBox[{"2", " ", "\[CapitalGamma]"}]}], ")"}]}]], "+", 
      FractionBox[
       RowBox[{"9699", " ", 
        SuperscriptBox["\[ExponentialE]", 
         RowBox[{
          RowBox[{"-", "2"}], " ", "x"}]], " ", "h", " ", 
        SqrtBox[
         RowBox[{"1", "-", "\[Phi]1"}]], " ", 
        SuperscriptBox["\[Phi]1", "3"], " ", 
        SqrtBox[
         RowBox[{"1", "-", "\[Phi]2"}]], " ", 
        SuperscriptBox["\[Phi]2", "2"], " ", "\[Omega]"}], 
       RowBox[{"767", " ", 
        RowBox[{"(", 
         RowBox[{
          RowBox[{"-", "x"}], "-", "\[CapitalGamma]"}], ")"}]}]], "-", 
      FractionBox[
       RowBox[{"38796", " ", 
        SuperscriptBox["\[ExponentialE]", 
         RowBox[{"x", "+", 
          RowBox[{"5", " ", "\[CapitalGamma]"}], "-", 
          RowBox[{"5", " ", 
           RowBox[{"(", 
            RowBox[{"x", "+", "\[CapitalGamma]"}], ")"}]}]}]], " ", "h", " ", 
        SqrtBox[
         RowBox[{"1", "-", "\[Phi]1"}]], " ", 
        SuperscriptBox["\[Phi]1", "3"], " ", 
        SqrtBox[
         RowBox[{"1", "-", "\[Phi]2"}]], " ", 
        SuperscriptBox["\[Phi]2", "2"], " ", "\[Omega]"}], 
       RowBox[{"767", " ", 
        RowBox[{"(", 
         RowBox[{"x", "+", "\[CapitalGamma]"}], ")"}]}]], "+", 
      FractionBox[
       RowBox[{"38796", " ", 
        SuperscriptBox["\[ExponentialE]", 
         RowBox[{"x", "+", 
          RowBox[{"4", " ", "\[CapitalGamma]"}], "-", 
          RowBox[{"4", " ", 
           RowBox[{"(", 
            RowBox[{"x", "+", "\[CapitalGamma]"}], ")"}]}]}]], " ", "h", " ", 
        SqrtBox[
         RowBox[{"1", "-", "\[Phi]1"}]], " ", 
        SuperscriptBox["\[Phi]1", "3"], " ", 
        SqrtBox[
         RowBox[{"1", "-", "\[Phi]2"}]], " ", 
        SuperscriptBox["\[Phi]2", "2"], " ", "\[Omega]"}], 
       RowBox[{"767", " ", 
        RowBox[{"(", 
         RowBox[{"x", "+", "\[CapitalGamma]"}], ")"}]}]], "-", 
      FractionBox[
       RowBox[{"38796", " ", 
        SuperscriptBox["\[ExponentialE]", 
         RowBox[{
          RowBox[{"-", "x"}], "+", 
          RowBox[{"3", " ", "\[CapitalGamma]"}], "-", 
          RowBox[{"3", " ", 
           RowBox[{"(", 
            RowBox[{"x", "+", "\[CapitalGamma]"}], ")"}]}]}]], " ", "h", " ", 
        SqrtBox[
         RowBox[{"1", "-", "\[Phi]1"}]], " ", 
        SuperscriptBox["\[Phi]1", "3"], " ", 
        SqrtBox[
         RowBox[{"1", "-", "\[Phi]2"}]], " ", 
        SuperscriptBox["\[Phi]2", "2"], " ", "\[Omega]"}], 
       RowBox[{"767", " ", 
        RowBox[{"(", 
         RowBox[{"x", "+", "\[CapitalGamma]"}], ")"}]}]], "-", 
      FractionBox[
       RowBox[{"9699", " ", 
        SuperscriptBox["\[ExponentialE]", 
         RowBox[{"x", "+", 
          RowBox[{"3", " ", "\[CapitalGamma]"}], "-", 
          RowBox[{"3", " ", 
           RowBox[{"(", 
            RowBox[{"x", "+", "\[CapitalGamma]"}], ")"}]}]}]], " ", "h", " ", 
        SqrtBox[
         RowBox[{"1", "-", "\[Phi]1"}]], " ", 
        SuperscriptBox["\[Phi]1", "3"], " ", 
        SqrtBox[
         RowBox[{"1", "-", "\[Phi]2"}]], " ", 
        SuperscriptBox["\[Phi]2", "2"], " ", "\[Omega]"}], 
       RowBox[{"767", " ", 
        RowBox[{"(", 
         RowBox[{"x", "+", "\[CapitalGamma]"}], ")"}]}]], "+", 
      FractionBox[
       RowBox[{"38796", " ", 
        SuperscriptBox["\[ExponentialE]", 
         RowBox[{
          RowBox[{"-", "x"}], "+", 
          RowBox[{"2", " ", "\[CapitalGamma]"}], "-", 
          RowBox[{"2", " ", 
           RowBox[{"(", 
            RowBox[{"x", "+", "\[CapitalGamma]"}], ")"}]}]}]], " ", "h", " ", 
        SqrtBox[
         RowBox[{"1", "-", "\[Phi]1"}]], " ", 
        SuperscriptBox["\[Phi]1", "3"], " ", 
        SqrtBox[
         RowBox[{"1", "-", "\[Phi]2"}]], " ", 
        SuperscriptBox["\[Phi]2", "2"], " ", "\[Omega]"}], 
       RowBox[{"767", " ", 
        RowBox[{"(", 
         RowBox[{"x", "+", "\[CapitalGamma]"}], ")"}]}]], "+", 
      FractionBox[
       RowBox[{"192928", " ", 
        SuperscriptBox["\[ExponentialE]", 
         RowBox[{
          RowBox[{"-", "4"}], " ", "x"}]], " ", "h", " ", 
        SqrtBox[
         RowBox[{"1", "-", "\[Phi]1"}]], " ", 
        SqrtBox[
         RowBox[{"1", "-", "\[Phi]2"}]], " ", 
        SuperscriptBox["\[Phi]2", "3"], " ", "\[Omega]"}], "149565"], "-", 
      FractionBox[
       RowBox[{"18087", " ", 
        SuperscriptBox["\[ExponentialE]", 
         RowBox[{
          RowBox[{"-", "3"}], " ", "x"}]], " ", "h", " ", 
        SqrtBox[
         RowBox[{"1", "-", "\[Phi]1"}]], " ", 
        SqrtBox[
         RowBox[{"1", "-", "\[Phi]2"}]], " ", 
        SuperscriptBox["\[Phi]2", "3"], " ", "\[Omega]"}], "9971"], "+", 
      FractionBox[
       RowBox[{"24116", " ", 
        SuperscriptBox["\[ExponentialE]", 
         RowBox[{
          RowBox[{"-", "2"}], " ", "x"}]], " ", "h", " ", 
        SqrtBox[
         RowBox[{"1", "-", "\[Phi]1"}]], " ", 
        SqrtBox[
         RowBox[{"1", "-", "\[Phi]2"}]], " ", 
        SuperscriptBox["\[Phi]2", "3"], " ", "\[Omega]"}], "29913"], "-", 
      FractionBox[
       RowBox[{"42203", " ", 
        SuperscriptBox["\[ExponentialE]", 
         RowBox[{"-", "x"}]], " ", "h", " ", 
        SqrtBox[
         RowBox[{"1", "-", "\[Phi]1"}]], " ", 
        SqrtBox[
         RowBox[{"1", "-", "\[Phi]2"}]], " ", 
        SuperscriptBox["\[Phi]2", "3"], " ", "\[Omega]"}], "149565"], "-", 
      FractionBox[
       RowBox[{"192928", " ", 
        SuperscriptBox["\[ExponentialE]", 
         RowBox[{
          RowBox[{"-", "4"}], " ", "x"}]], " ", "h", " ", 
        SqrtBox[
         RowBox[{"1", "-", "\[Phi]1"}]], " ", 
        SqrtBox[
         RowBox[{"1", "-", "\[Phi]2"}]], " ", 
        SuperscriptBox["\[Phi]2", "3"], " ", "\[Omega]"}], 
       RowBox[{"9971", " ", 
        RowBox[{"(", 
         RowBox[{
          RowBox[{
           RowBox[{"-", "4"}], " ", "x"}], "-", 
          RowBox[{"4", " ", "\[CapitalGamma]"}]}], ")"}]}]], "+", 
      FractionBox[
       RowBox[{"144696", " ", 
        SuperscriptBox["\[ExponentialE]", 
         RowBox[{
          RowBox[{"-", "3"}], " ", "x"}]], " ", "h", " ", 
        SqrtBox[
         RowBox[{"1", "-", "\[Phi]1"}]], " ", 
        SqrtBox[
         RowBox[{"1", "-", "\[Phi]2"}]], " ", 
        SuperscriptBox["\[Phi]2", "3"], " ", "\[Omega]"}], 
       RowBox[{"9971", " ", 
        RowBox[{"(", 
         RowBox[{
          RowBox[{
           RowBox[{"-", "3"}], " ", "x"}], "-", 
          RowBox[{"3", " ", "\[CapitalGamma]"}]}], ")"}]}]], "-", 
      FractionBox[
       RowBox[{"24116", " ", 
        SuperscriptBox["\[ExponentialE]", 
         RowBox[{
          RowBox[{"-", "2"}], " ", "x"}]], " ", "h", " ", 
        SqrtBox[
         RowBox[{"1", "-", "\[Phi]1"}]], " ", 
        SqrtBox[
         RowBox[{"1", "-", "\[Phi]2"}]], " ", 
        SuperscriptBox["\[Phi]2", "3"], " ", "\[Omega]"}], 
       RowBox[{"9971", " ", 
        RowBox[{"(", 
         RowBox[{
          RowBox[{
           RowBox[{"-", "2"}], " ", "x"}], "-", 
          RowBox[{"2", " ", "\[CapitalGamma]"}]}], ")"}]}]], "+", 
      FractionBox[
       RowBox[{"6029", " ", 
        SuperscriptBox["\[ExponentialE]", 
         RowBox[{
          RowBox[{"-", "2"}], " ", "x"}]], " ", "h", " ", 
        SqrtBox[
         RowBox[{"1", "-", "\[Phi]1"}]], " ", 
        SqrtBox[
         RowBox[{"1", "-", "\[Phi]2"}]], " ", 
        SuperscriptBox["\[Phi]2", "3"], " ", "\[Omega]"}], 
       RowBox[{"9971", " ", 
        RowBox[{"(", 
         RowBox[{
          RowBox[{"-", "x"}], "-", "\[CapitalGamma]"}], ")"}]}]], "-", 
      FractionBox[
       RowBox[{"24116", " ", 
        SuperscriptBox["\[ExponentialE]", 
         RowBox[{"x", "+", 
          RowBox[{"5", " ", "\[CapitalGamma]"}], "-", 
          RowBox[{"5", " ", 
           RowBox[{"(", 
            RowBox[{"x", "+", "\[CapitalGamma]"}], ")"}]}]}]], " ", "h", " ", 
        SqrtBox[
         RowBox[{"1", "-", "\[Phi]1"}]], " ", 
        SqrtBox[
         RowBox[{"1", "-", "\[Phi]2"}]], " ", 
        SuperscriptBox["\[Phi]2", "3"], " ", "\[Omega]"}], 
       RowBox[{"9971", " ", 
        RowBox[{"(", 
         RowBox[{"x", "+", "\[CapitalGamma]"}], ")"}]}]], "+", 
      FractionBox[
       RowBox[{"24116", " ", 
        SuperscriptBox["\[ExponentialE]", 
         RowBox[{"x", "+", 
          RowBox[{"4", " ", "\[CapitalGamma]"}], "-", 
          RowBox[{"4", " ", 
           RowBox[{"(", 
            RowBox[{"x", "+", "\[CapitalGamma]"}], ")"}]}]}]], " ", "h", " ", 
        SqrtBox[
         RowBox[{"1", "-", "\[Phi]1"}]], " ", 
        SqrtBox[
         RowBox[{"1", "-", "\[Phi]2"}]], " ", 
        SuperscriptBox["\[Phi]2", "3"], " ", "\[Omega]"}], 
       RowBox[{"9971", " ", 
        RowBox[{"(", 
         RowBox[{"x", "+", "\[CapitalGamma]"}], ")"}]}]], "-", 
      FractionBox[
       RowBox[{"24116", " ", 
        SuperscriptBox["\[ExponentialE]", 
         RowBox[{
          RowBox[{"-", "x"}], "+", 
          RowBox[{"3", " ", "\[CapitalGamma]"}], "-", 
          RowBox[{"3", " ", 
           RowBox[{"(", 
            RowBox[{"x", "+", "\[CapitalGamma]"}], ")"}]}]}]], " ", "h", " ", 
        SqrtBox[
         RowBox[{"1", "-", "\[Phi]1"}]], " ", 
        SqrtBox[
         RowBox[{"1", "-", "\[Phi]2"}]], " ", 
        SuperscriptBox["\[Phi]2", "3"], " ", "\[Omega]"}], 
       RowBox[{"9971", " ", 
        RowBox[{"(", 
         RowBox[{"x", "+", "\[CapitalGamma]"}], ")"}]}]], "-", 
      FractionBox[
       RowBox[{"6029", " ", 
        SuperscriptBox["\[ExponentialE]", 
         RowBox[{"x", "+", 
          RowBox[{"3", " ", "\[CapitalGamma]"}], "-", 
          RowBox[{"3", " ", 
           RowBox[{"(", 
            RowBox[{"x", "+", "\[CapitalGamma]"}], ")"}]}]}]], " ", "h", " ", 
        SqrtBox[
         RowBox[{"1", "-", "\[Phi]1"}]], " ", 
        SqrtBox[
         RowBox[{"1", "-", "\[Phi]2"}]], " ", 
        SuperscriptBox["\[Phi]2", "3"], " ", "\[Omega]"}], 
       RowBox[{"9971", " ", 
        RowBox[{"(", 
         RowBox[{"x", "+", "\[CapitalGamma]"}], ")"}]}]], "+", 
      FractionBox[
       RowBox[{"24116", " ", 
        SuperscriptBox["\[ExponentialE]", 
         RowBox[{
          RowBox[{"-", "x"}], "+", 
          RowBox[{"2", " ", "\[CapitalGamma]"}], "-", 
          RowBox[{"2", " ", 
           RowBox[{"(", 
            RowBox[{"x", "+", "\[CapitalGamma]"}], ")"}]}]}]], " ", "h", " ", 
        SqrtBox[
         RowBox[{"1", "-", "\[Phi]1"}]], " ", 
        SqrtBox[
         RowBox[{"1", "-", "\[Phi]2"}]], " ", 
        SuperscriptBox["\[Phi]2", "3"], " ", "\[Omega]"}], 
       RowBox[{"9971", " ", 
        RowBox[{"(", 
         RowBox[{"x", "+", "\[CapitalGamma]"}], ")"}]}]], "-", 
      FractionBox[
       RowBox[{"576928", " ", 
        SuperscriptBox["\[ExponentialE]", 
         RowBox[{
          RowBox[{"-", "4"}], " ", "x"}]], " ", "h", " ", 
        SqrtBox[
         RowBox[{"1", "-", "\[Phi]1"}]], " ", "\[Phi]1", " ", 
        SqrtBox[
         RowBox[{"1", "-", "\[Phi]2"}]], " ", 
        SuperscriptBox["\[Phi]2", "3"], " ", "\[Omega]"}], "49855"], "+", 
      FractionBox[
       RowBox[{"162261", " ", 
        SuperscriptBox["\[ExponentialE]", 
         RowBox[{
          RowBox[{"-", "3"}], " ", "x"}]], " ", "h", " ", 
        SqrtBox[
         RowBox[{"1", "-", "\[Phi]1"}]], " ", "\[Phi]1", " ", 
        SqrtBox[
         RowBox[{"1", "-", "\[Phi]2"}]], " ", 
        SuperscriptBox["\[Phi]2", "3"], " ", "\[Omega]"}], "9971"], "-", 
      FractionBox[
       RowBox[{"72116", " ", 
        SuperscriptBox["\[ExponentialE]", 
         RowBox[{
          RowBox[{"-", "2"}], " ", "x"}]], " ", "h", " ", 
        SqrtBox[
         RowBox[{"1", "-", "\[Phi]1"}]], " ", "\[Phi]1", " ", 
        SqrtBox[
         RowBox[{"1", "-", "\[Phi]2"}]], " ", 
        SuperscriptBox["\[Phi]2", "3"], " ", "\[Omega]"}], "9971"], "+", 
      FractionBox[
       RowBox[{"126203", " ", 
        SuperscriptBox["\[ExponentialE]", 
         RowBox[{"-", "x"}]], " ", "h", " ", 
        SqrtBox[
         RowBox[{"1", "-", "\[Phi]1"}]], " ", "\[Phi]1", " ", 
        SqrtBox[
         RowBox[{"1", "-", "\[Phi]2"}]], " ", 
        SuperscriptBox["\[Phi]2", "3"], " ", "\[Omega]"}], "49855"], "+", 
      FractionBox[
       RowBox[{"1730784", " ", 
        SuperscriptBox["\[ExponentialE]", 
         RowBox[{
          RowBox[{"-", "4"}], " ", "x"}]], " ", "h", " ", 
        SqrtBox[
         RowBox[{"1", "-", "\[Phi]1"}]], " ", "\[Phi]1", " ", 
        SqrtBox[
         RowBox[{"1", "-", "\[Phi]2"}]], " ", 
        SuperscriptBox["\[Phi]2", "3"], " ", "\[Omega]"}], 
       RowBox[{"9971", " ", 
        RowBox[{"(", 
         RowBox[{
          RowBox[{
           RowBox[{"-", "4"}], " ", "x"}], "-", 
          RowBox[{"4", " ", "\[CapitalGamma]"}]}], ")"}]}]], "-", 
      FractionBox[
       RowBox[{"1298088", " ", 
        SuperscriptBox["\[ExponentialE]", 
         RowBox[{
          RowBox[{"-", "3"}], " ", "x"}]], " ", "h", " ", 
        SqrtBox[
         RowBox[{"1", "-", "\[Phi]1"}]], " ", "\[Phi]1", " ", 
        SqrtBox[
         RowBox[{"1", "-", "\[Phi]2"}]], " ", 
        SuperscriptBox["\[Phi]2", "3"], " ", "\[Omega]"}], 
       RowBox[{"9971", " ", 
        RowBox[{"(", 
         RowBox[{
          RowBox[{
           RowBox[{"-", "3"}], " ", "x"}], "-", 
          RowBox[{"3", " ", "\[CapitalGamma]"}]}], ")"}]}]], "+", 
      FractionBox[
       RowBox[{"216348", " ", 
        SuperscriptBox["\[ExponentialE]", 
         RowBox[{
          RowBox[{"-", "2"}], " ", "x"}]], " ", "h", " ", 
        SqrtBox[
         RowBox[{"1", "-", "\[Phi]1"}]], " ", "\[Phi]1", " ", 
        SqrtBox[
         RowBox[{"1", "-", "\[Phi]2"}]], " ", 
        SuperscriptBox["\[Phi]2", "3"], " ", "\[Omega]"}], 
       RowBox[{"9971", " ", 
        RowBox[{"(", 
         RowBox[{
          RowBox[{
           RowBox[{"-", "2"}], " ", "x"}], "-", 
          RowBox[{"2", " ", "\[CapitalGamma]"}]}], ")"}]}]], "-", 
      FractionBox[
       RowBox[{"54087", " ", 
        SuperscriptBox["\[ExponentialE]", 
         RowBox[{
          RowBox[{"-", "2"}], " ", "x"}]], " ", "h", " ", 
        SqrtBox[
         RowBox[{"1", "-", "\[Phi]1"}]], " ", "\[Phi]1", " ", 
        SqrtBox[
         RowBox[{"1", "-", "\[Phi]2"}]], " ", 
        SuperscriptBox["\[Phi]2", "3"], " ", "\[Omega]"}], 
       RowBox[{"9971", " ", 
        RowBox[{"(", 
         RowBox[{
          RowBox[{"-", "x"}], "-", "\[CapitalGamma]"}], ")"}]}]], "+", 
      FractionBox[
       RowBox[{"216348", " ", 
        SuperscriptBox["\[ExponentialE]", 
         RowBox[{"x", "+", 
          RowBox[{"5", " ", "\[CapitalGamma]"}], "-", 
          RowBox[{"5", " ", 
           RowBox[{"(", 
            RowBox[{"x", "+", "\[CapitalGamma]"}], ")"}]}]}]], " ", "h", " ", 
        SqrtBox[
         RowBox[{"1", "-", "\[Phi]1"}]], " ", "\[Phi]1", " ", 
        SqrtBox[
         RowBox[{"1", "-", "\[Phi]2"}]], " ", 
        SuperscriptBox["\[Phi]2", "3"], " ", "\[Omega]"}], 
       RowBox[{"9971", " ", 
        RowBox[{"(", 
         RowBox[{"x", "+", "\[CapitalGamma]"}], ")"}]}]], "-", 
      FractionBox[
       RowBox[{"216348", " ", 
        SuperscriptBox["\[ExponentialE]", 
         RowBox[{"x", "+", 
          RowBox[{"4", " ", "\[CapitalGamma]"}], "-", 
          RowBox[{"4", " ", 
           RowBox[{"(", 
            RowBox[{"x", "+", "\[CapitalGamma]"}], ")"}]}]}]], " ", "h", " ", 
        SqrtBox[
         RowBox[{"1", "-", "\[Phi]1"}]], " ", "\[Phi]1", " ", 
        SqrtBox[
         RowBox[{"1", "-", "\[Phi]2"}]], " ", 
        SuperscriptBox["\[Phi]2", "3"], " ", "\[Omega]"}], 
       RowBox[{"9971", " ", 
        RowBox[{"(", 
         RowBox[{"x", "+", "\[CapitalGamma]"}], ")"}]}]], "+", 
      FractionBox[
       RowBox[{"216348", " ", 
        SuperscriptBox["\[ExponentialE]", 
         RowBox[{
          RowBox[{"-", "x"}], "+", 
          RowBox[{"3", " ", "\[CapitalGamma]"}], "-", 
          RowBox[{"3", " ", 
           RowBox[{"(", 
            RowBox[{"x", "+", "\[CapitalGamma]"}], ")"}]}]}]], " ", "h", " ", 
        SqrtBox[
         RowBox[{"1", "-", "\[Phi]1"}]], " ", "\[Phi]1", " ", 
        SqrtBox[
         RowBox[{"1", "-", "\[Phi]2"}]], " ", 
        SuperscriptBox["\[Phi]2", "3"], " ", "\[Omega]"}], 
       RowBox[{"9971", " ", 
        RowBox[{"(", 
         RowBox[{"x", "+", "\[CapitalGamma]"}], ")"}]}]], "+", 
      FractionBox[
       RowBox[{"54087", " ", 
        SuperscriptBox["\[ExponentialE]", 
         RowBox[{"x", "+", 
          RowBox[{"3", " ", "\[CapitalGamma]"}], "-", 
          RowBox[{"3", " ", 
           RowBox[{"(", 
            RowBox[{"x", "+", "\[CapitalGamma]"}], ")"}]}]}]], " ", "h", " ", 
        SqrtBox[
         RowBox[{"1", "-", "\[Phi]1"}]], " ", "\[Phi]1", " ", 
        SqrtBox[
         RowBox[{"1", "-", "\[Phi]2"}]], " ", 
        SuperscriptBox["\[Phi]2", "3"], " ", "\[Omega]"}], 
       RowBox[{"9971", " ", 
        RowBox[{"(", 
         RowBox[{"x", "+", "\[CapitalGamma]"}], ")"}]}]], "-", 
      FractionBox[
       RowBox[{"216348", " ", 
        SuperscriptBox["\[ExponentialE]", 
         RowBox[{
          RowBox[{"-", "x"}], "+", 
          RowBox[{"2", " ", "\[CapitalGamma]"}], "-", 
          RowBox[{"2", " ", 
           RowBox[{"(", 
            RowBox[{"x", "+", "\[CapitalGamma]"}], ")"}]}]}]], " ", "h", " ", 
        SqrtBox[
         RowBox[{"1", "-", "\[Phi]1"}]], " ", "\[Phi]1", " ", 
        SqrtBox[
         RowBox[{"1", "-", "\[Phi]2"}]], " ", 
        SuperscriptBox["\[Phi]2", "3"], " ", "\[Omega]"}], 
       RowBox[{"9971", " ", 
        RowBox[{"(", 
         RowBox[{"x", "+", "\[CapitalGamma]"}], ")"}]}]], "+", 
      FractionBox[
       RowBox[{"960928", " ", 
        SuperscriptBox["\[ExponentialE]", 
         RowBox[{
          RowBox[{"-", "4"}], " ", "x"}]], " ", "h", " ", 
        SqrtBox[
         RowBox[{"1", "-", "\[Phi]1"}]], " ", 
        SuperscriptBox["\[Phi]1", "2"], " ", 
        SqrtBox[
         RowBox[{"1", "-", "\[Phi]2"}]], " ", 
        SuperscriptBox["\[Phi]2", "3"], " ", "\[Omega]"}], "49855"], "-", 
      FractionBox[
       RowBox[{"270261", " ", 
        SuperscriptBox["\[ExponentialE]", 
         RowBox[{
          RowBox[{"-", "3"}], " ", "x"}]], " ", "h", " ", 
        SqrtBox[
         RowBox[{"1", "-", "\[Phi]1"}]], " ", 
        SuperscriptBox["\[Phi]1", "2"], " ", 
        SqrtBox[
         RowBox[{"1", "-", "\[Phi]2"}]], " ", 
        SuperscriptBox["\[Phi]2", "3"], " ", "\[Omega]"}], "9971"], "+", 
      FractionBox[
       RowBox[{"120116", " ", 
        SuperscriptBox["\[ExponentialE]", 
         RowBox[{
          RowBox[{"-", "2"}], " ", "x"}]], " ", "h", " ", 
        SqrtBox[
         RowBox[{"1", "-", "\[Phi]1"}]], " ", 
        SuperscriptBox["\[Phi]1", "2"], " ", 
        SqrtBox[
         RowBox[{"1", "-", "\[Phi]2"}]], " ", 
        SuperscriptBox["\[Phi]2", "3"], " ", "\[Omega]"}], "9971"], "-", 
      FractionBox[
       RowBox[{"210203", " ", 
        SuperscriptBox["\[ExponentialE]", 
         RowBox[{"-", "x"}]], " ", "h", " ", 
        SqrtBox[
         RowBox[{"1", "-", "\[Phi]1"}]], " ", 
        SuperscriptBox["\[Phi]1", "2"], " ", 
        SqrtBox[
         RowBox[{"1", "-", "\[Phi]2"}]], " ", 
        SuperscriptBox["\[Phi]2", "3"], " ", "\[Omega]"}], "49855"], "-", 
      FractionBox[
       RowBox[{"2882784", " ", 
        SuperscriptBox["\[ExponentialE]", 
         RowBox[{
          RowBox[{"-", "4"}], " ", "x"}]], " ", "h", " ", 
        SqrtBox[
         RowBox[{"1", "-", "\[Phi]1"}]], " ", 
        SuperscriptBox["\[Phi]1", "2"], " ", 
        SqrtBox[
         RowBox[{"1", "-", "\[Phi]2"}]], " ", 
        SuperscriptBox["\[Phi]2", "3"], " ", "\[Omega]"}], 
       RowBox[{"9971", " ", 
        RowBox[{"(", 
         RowBox[{
          RowBox[{
           RowBox[{"-", "4"}], " ", "x"}], "-", 
          RowBox[{"4", " ", "\[CapitalGamma]"}]}], ")"}]}]], "+", 
      FractionBox[
       RowBox[{"2162088", " ", 
        SuperscriptBox["\[ExponentialE]", 
         RowBox[{
          RowBox[{"-", "3"}], " ", "x"}]], " ", "h", " ", 
        SqrtBox[
         RowBox[{"1", "-", "\[Phi]1"}]], " ", 
        SuperscriptBox["\[Phi]1", "2"], " ", 
        SqrtBox[
         RowBox[{"1", "-", "\[Phi]2"}]], " ", 
        SuperscriptBox["\[Phi]2", "3"], " ", "\[Omega]"}], 
       RowBox[{"9971", " ", 
        RowBox[{"(", 
         RowBox[{
          RowBox[{
           RowBox[{"-", "3"}], " ", "x"}], "-", 
          RowBox[{"3", " ", "\[CapitalGamma]"}]}], ")"}]}]], "-", 
      FractionBox[
       RowBox[{"360348", " ", 
        SuperscriptBox["\[ExponentialE]", 
         RowBox[{
          RowBox[{"-", "2"}], " ", "x"}]], " ", "h", " ", 
        SqrtBox[
         RowBox[{"1", "-", "\[Phi]1"}]], " ", 
        SuperscriptBox["\[Phi]1", "2"], " ", 
        SqrtBox[
         RowBox[{"1", "-", "\[Phi]2"}]], " ", 
        SuperscriptBox["\[Phi]2", "3"], " ", "\[Omega]"}], 
       RowBox[{"9971", " ", 
        RowBox[{"(", 
         RowBox[{
          RowBox[{
           RowBox[{"-", "2"}], " ", "x"}], "-", 
          RowBox[{"2", " ", "\[CapitalGamma]"}]}], ")"}]}]], "+", 
      FractionBox[
       RowBox[{"90087", " ", 
        SuperscriptBox["\[ExponentialE]", 
         RowBox[{
          RowBox[{"-", "2"}], " ", "x"}]], " ", "h", " ", 
        SqrtBox[
         RowBox[{"1", "-", "\[Phi]1"}]], " ", 
        SuperscriptBox["\[Phi]1", "2"], " ", 
        SqrtBox[
         RowBox[{"1", "-", "\[Phi]2"}]], " ", 
        SuperscriptBox["\[Phi]2", "3"], " ", "\[Omega]"}], 
       RowBox[{"9971", " ", 
        RowBox[{"(", 
         RowBox[{
          RowBox[{"-", "x"}], "-", "\[CapitalGamma]"}], ")"}]}]], "-", 
      FractionBox[
       RowBox[{"360348", " ", 
        SuperscriptBox["\[ExponentialE]", 
         RowBox[{"x", "+", 
          RowBox[{"5", " ", "\[CapitalGamma]"}], "-", 
          RowBox[{"5", " ", 
           RowBox[{"(", 
            RowBox[{"x", "+", "\[CapitalGamma]"}], ")"}]}]}]], " ", "h", " ", 
        SqrtBox[
         RowBox[{"1", "-", "\[Phi]1"}]], " ", 
        SuperscriptBox["\[Phi]1", "2"], " ", 
        SqrtBox[
         RowBox[{"1", "-", "\[Phi]2"}]], " ", 
        SuperscriptBox["\[Phi]2", "3"], " ", "\[Omega]"}], 
       RowBox[{"9971", " ", 
        RowBox[{"(", 
         RowBox[{"x", "+", "\[CapitalGamma]"}], ")"}]}]], "+", 
      FractionBox[
       RowBox[{"360348", " ", 
        SuperscriptBox["\[ExponentialE]", 
         RowBox[{"x", "+", 
          RowBox[{"4", " ", "\[CapitalGamma]"}], "-", 
          RowBox[{"4", " ", 
           RowBox[{"(", 
            RowBox[{"x", "+", "\[CapitalGamma]"}], ")"}]}]}]], " ", "h", " ", 
        SqrtBox[
         RowBox[{"1", "-", "\[Phi]1"}]], " ", 
        SuperscriptBox["\[Phi]1", "2"], " ", 
        SqrtBox[
         RowBox[{"1", "-", "\[Phi]2"}]], " ", 
        SuperscriptBox["\[Phi]2", "3"], " ", "\[Omega]"}], 
       RowBox[{"9971", " ", 
        RowBox[{"(", 
         RowBox[{"x", "+", "\[CapitalGamma]"}], ")"}]}]], "-", 
      FractionBox[
       RowBox[{"360348", " ", 
        SuperscriptBox["\[ExponentialE]", 
         RowBox[{
          RowBox[{"-", "x"}], "+", 
          RowBox[{"3", " ", "\[CapitalGamma]"}], "-", 
          RowBox[{"3", " ", 
           RowBox[{"(", 
            RowBox[{"x", "+", "\[CapitalGamma]"}], ")"}]}]}]], " ", "h", " ", 
        SqrtBox[
         RowBox[{"1", "-", "\[Phi]1"}]], " ", 
        SuperscriptBox["\[Phi]1", "2"], " ", 
        SqrtBox[
         RowBox[{"1", "-", "\[Phi]2"}]], " ", 
        SuperscriptBox["\[Phi]2", "3"], " ", "\[Omega]"}], 
       RowBox[{"9971", " ", 
        RowBox[{"(", 
         RowBox[{"x", "+", "\[CapitalGamma]"}], ")"}]}]], "-", 
      FractionBox[
       RowBox[{"90087", " ", 
        SuperscriptBox["\[ExponentialE]", 
         RowBox[{"x", "+", 
          RowBox[{"3", " ", "\[CapitalGamma]"}], "-", 
          RowBox[{"3", " ", 
           RowBox[{"(", 
            RowBox[{"x", "+", "\[CapitalGamma]"}], ")"}]}]}]], " ", "h", " ", 
        SqrtBox[
         RowBox[{"1", "-", "\[Phi]1"}]], " ", 
        SuperscriptBox["\[Phi]1", "2"], " ", 
        SqrtBox[
         RowBox[{"1", "-", "\[Phi]2"}]], " ", 
        SuperscriptBox["\[Phi]2", "3"], " ", "\[Omega]"}], 
       RowBox[{"9971", " ", 
        RowBox[{"(", 
         RowBox[{"x", "+", "\[CapitalGamma]"}], ")"}]}]], "+", 
      FractionBox[
       RowBox[{"360348", " ", 
        SuperscriptBox["\[ExponentialE]", 
         RowBox[{
          RowBox[{"-", "x"}], "+", 
          RowBox[{"2", " ", "\[CapitalGamma]"}], "-", 
          RowBox[{"2", " ", 
           RowBox[{"(", 
            RowBox[{"x", "+", "\[CapitalGamma]"}], ")"}]}]}]], " ", "h", " ", 
        SqrtBox[
         RowBox[{"1", "-", "\[Phi]1"}]], " ", 
        SuperscriptBox["\[Phi]1", "2"], " ", 
        SqrtBox[
         RowBox[{"1", "-", "\[Phi]2"}]], " ", 
        SuperscriptBox["\[Phi]2", "3"], " ", "\[Omega]"}], 
       RowBox[{"9971", " ", 
        RowBox[{"(", 
         RowBox[{"x", "+", "\[CapitalGamma]"}], ")"}]}]], "-", 
      FractionBox[
       RowBox[{"103456", " ", 
        SuperscriptBox["\[ExponentialE]", 
         RowBox[{
          RowBox[{"-", "4"}], " ", "x"}]], " ", "h", " ", 
        SqrtBox[
         RowBox[{"1", "-", "\[Phi]1"}]], " ", 
        SuperscriptBox["\[Phi]1", "3"], " ", 
        SqrtBox[
         RowBox[{"1", "-", "\[Phi]2"}]], " ", 
        SuperscriptBox["\[Phi]2", "3"], " ", "\[Omega]"}], "11505"], "+", 
      RowBox[{
       FractionBox["9699", "767"], " ", 
       SuperscriptBox["\[ExponentialE]", 
        RowBox[{
         RowBox[{"-", "3"}], " ", "x"}]], " ", "h", " ", 
       SqrtBox[
        RowBox[{"1", "-", "\[Phi]1"}]], " ", 
       SuperscriptBox["\[Phi]1", "3"], " ", 
       SqrtBox[
        RowBox[{"1", "-", "\[Phi]2"}]], " ", 
       SuperscriptBox["\[Phi]2", "3"], " ", "\[Omega]"}], "-", 
      FractionBox[
       RowBox[{"12932", " ", 
        SuperscriptBox["\[ExponentialE]", 
         RowBox[{
          RowBox[{"-", "2"}], " ", "x"}]], " ", "h", " ", 
        SqrtBox[
         RowBox[{"1", "-", "\[Phi]1"}]], " ", 
        SuperscriptBox["\[Phi]1", "3"], " ", 
        SqrtBox[
         RowBox[{"1", "-", "\[Phi]2"}]], " ", 
        SuperscriptBox["\[Phi]2", "3"], " ", "\[Omega]"}], "2301"], "+", 
      FractionBox[
       RowBox[{"22631", " ", 
        SuperscriptBox["\[ExponentialE]", 
         RowBox[{"-", "x"}]], " ", "h", " ", 
        SqrtBox[
         RowBox[{"1", "-", "\[Phi]1"}]], " ", 
        SuperscriptBox["\[Phi]1", "3"], " ", 
        SqrtBox[
         RowBox[{"1", "-", "\[Phi]2"}]], " ", 
        SuperscriptBox["\[Phi]2", "3"], " ", "\[Omega]"}], "11505"], "+", 
      FractionBox[
       RowBox[{"103456", " ", 
        SuperscriptBox["\[ExponentialE]", 
         RowBox[{
          RowBox[{"-", "4"}], " ", "x"}]], " ", "h", " ", 
        SqrtBox[
         RowBox[{"1", "-", "\[Phi]1"}]], " ", 
        SuperscriptBox["\[Phi]1", "3"], " ", 
        SqrtBox[
         RowBox[{"1", "-", "\[Phi]2"}]], " ", 
        SuperscriptBox["\[Phi]2", "3"], " ", "\[Omega]"}], 
       RowBox[{"767", " ", 
        RowBox[{"(", 
         RowBox[{
          RowBox[{
           RowBox[{"-", "4"}], " ", "x"}], "-", 
          RowBox[{"4", " ", "\[CapitalGamma]"}]}], ")"}]}]], "-", 
      FractionBox[
       RowBox[{"77592", " ", 
        SuperscriptBox["\[ExponentialE]", 
         RowBox[{
          RowBox[{"-", "3"}], " ", "x"}]], " ", "h", " ", 
        SqrtBox[
         RowBox[{"1", "-", "\[Phi]1"}]], " ", 
        SuperscriptBox["\[Phi]1", "3"], " ", 
        SqrtBox[
         RowBox[{"1", "-", "\[Phi]2"}]], " ", 
        SuperscriptBox["\[Phi]2", "3"], " ", "\[Omega]"}], 
       RowBox[{"767", " ", 
        RowBox[{"(", 
         RowBox[{
          RowBox[{
           RowBox[{"-", "3"}], " ", "x"}], "-", 
          RowBox[{"3", " ", "\[CapitalGamma]"}]}], ")"}]}]], "+", 
      FractionBox[
       RowBox[{"12932", " ", 
        SuperscriptBox["\[ExponentialE]", 
         RowBox[{
          RowBox[{"-", "2"}], " ", "x"}]], " ", "h", " ", 
        SqrtBox[
         RowBox[{"1", "-", "\[Phi]1"}]], " ", 
        SuperscriptBox["\[Phi]1", "3"], " ", 
        SqrtBox[
         RowBox[{"1", "-", "\[Phi]2"}]], " ", 
        SuperscriptBox["\[Phi]2", "3"], " ", "\[Omega]"}], 
       RowBox[{"767", " ", 
        RowBox[{"(", 
         RowBox[{
          RowBox[{
           RowBox[{"-", "2"}], " ", "x"}], "-", 
          RowBox[{"2", " ", "\[CapitalGamma]"}]}], ")"}]}]], "-", 
      FractionBox[
       RowBox[{"3233", " ", 
        SuperscriptBox["\[ExponentialE]", 
         RowBox[{
          RowBox[{"-", "2"}], " ", "x"}]], " ", "h", " ", 
        SqrtBox[
         RowBox[{"1", "-", "\[Phi]1"}]], " ", 
        SuperscriptBox["\[Phi]1", "3"], " ", 
        SqrtBox[
         RowBox[{"1", "-", "\[Phi]2"}]], " ", 
        SuperscriptBox["\[Phi]2", "3"], " ", "\[Omega]"}], 
       RowBox[{"767", " ", 
        RowBox[{"(", 
         RowBox[{
          RowBox[{"-", "x"}], "-", "\[CapitalGamma]"}], ")"}]}]], "+", 
      FractionBox[
       RowBox[{"12932", " ", 
        SuperscriptBox["\[ExponentialE]", 
         RowBox[{"x", "+", 
          RowBox[{"5", " ", "\[CapitalGamma]"}], "-", 
          RowBox[{"5", " ", 
           RowBox[{"(", 
            RowBox[{"x", "+", "\[CapitalGamma]"}], ")"}]}]}]], " ", "h", " ", 
        SqrtBox[
         RowBox[{"1", "-", "\[Phi]1"}]], " ", 
        SuperscriptBox["\[Phi]1", "3"], " ", 
        SqrtBox[
         RowBox[{"1", "-", "\[Phi]2"}]], " ", 
        SuperscriptBox["\[Phi]2", "3"], " ", "\[Omega]"}], 
       RowBox[{"767", " ", 
        RowBox[{"(", 
         RowBox[{"x", "+", "\[CapitalGamma]"}], ")"}]}]], "-", 
      FractionBox[
       RowBox[{"12932", " ", 
        SuperscriptBox["\[ExponentialE]", 
         RowBox[{"x", "+", 
          RowBox[{"4", " ", "\[CapitalGamma]"}], "-", 
          RowBox[{"4", " ", 
           RowBox[{"(", 
            RowBox[{"x", "+", "\[CapitalGamma]"}], ")"}]}]}]], " ", "h", " ", 
        SqrtBox[
         RowBox[{"1", "-", "\[Phi]1"}]], " ", 
        SuperscriptBox["\[Phi]1", "3"], " ", 
        SqrtBox[
         RowBox[{"1", "-", "\[Phi]2"}]], " ", 
        SuperscriptBox["\[Phi]2", "3"], " ", "\[Omega]"}], 
       RowBox[{"767", " ", 
        RowBox[{"(", 
         RowBox[{"x", "+", "\[CapitalGamma]"}], ")"}]}]], "+", 
      FractionBox[
       RowBox[{"12932", " ", 
        SuperscriptBox["\[ExponentialE]", 
         RowBox[{
          RowBox[{"-", "x"}], "+", 
          RowBox[{"3", " ", "\[CapitalGamma]"}], "-", 
          RowBox[{"3", " ", 
           RowBox[{"(", 
            RowBox[{"x", "+", "\[CapitalGamma]"}], ")"}]}]}]], " ", "h", " ", 
        SqrtBox[
         RowBox[{"1", "-", "\[Phi]1"}]], " ", 
        SuperscriptBox["\[Phi]1", "3"], " ", 
        SqrtBox[
         RowBox[{"1", "-", "\[Phi]2"}]], " ", 
        SuperscriptBox["\[Phi]2", "3"], " ", "\[Omega]"}], 
       RowBox[{"767", " ", 
        RowBox[{"(", 
         RowBox[{"x", "+", "\[CapitalGamma]"}], ")"}]}]], "+", 
      FractionBox[
       RowBox[{"3233", " ", 
        SuperscriptBox["\[ExponentialE]", 
         RowBox[{"x", "+", 
          RowBox[{"3", " ", "\[CapitalGamma]"}], "-", 
          RowBox[{"3", " ", 
           RowBox[{"(", 
            RowBox[{"x", "+", "\[CapitalGamma]"}], ")"}]}]}]], " ", "h", " ", 
        SqrtBox[
         RowBox[{"1", "-", "\[Phi]1"}]], " ", 
        SuperscriptBox["\[Phi]1", "3"], " ", 
        SqrtBox[
         RowBox[{"1", "-", "\[Phi]2"}]], " ", 
        SuperscriptBox["\[Phi]2", "3"], " ", "\[Omega]"}], 
       RowBox[{"767", " ", 
        RowBox[{"(", 
         RowBox[{"x", "+", "\[CapitalGamma]"}], ")"}]}]], "-", 
      FractionBox[
       RowBox[{"12932", " ", 
        SuperscriptBox["\[ExponentialE]", 
         RowBox[{
          RowBox[{"-", "x"}], "+", 
          RowBox[{"2", " ", "\[CapitalGamma]"}], "-", 
          RowBox[{"2", " ", 
           RowBox[{"(", 
            RowBox[{"x", "+", "\[CapitalGamma]"}], ")"}]}]}]], " ", "h", " ", 
        SqrtBox[
         RowBox[{"1", "-", "\[Phi]1"}]], " ", 
        SuperscriptBox["\[Phi]1", "3"], " ", 
        SqrtBox[
         RowBox[{"1", "-", "\[Phi]2"}]], " ", 
        SuperscriptBox["\[Phi]2", "3"], " ", "\[Omega]"}], 
       RowBox[{"767", " ", 
        RowBox[{"(", 
         RowBox[{"x", "+", "\[CapitalGamma]"}], ")"}]}]], "+", 
      RowBox[{
       FractionBox["13", "2"], " ", 
       SuperscriptBox["\[ExponentialE]", 
        RowBox[{"x", "+", 
         RowBox[{"3", " ", "\[CapitalGamma]"}]}]], " ", "h", " ", 
       RowBox[{"ExpIntegralEi", "[", 
        RowBox[{
         RowBox[{
          RowBox[{"-", "3"}], " ", "x"}], "-", 
         RowBox[{"3", " ", "\[CapitalGamma]"}]}], "]"}]}], "-", 
      RowBox[{"2", " ", 
       SuperscriptBox["\[ExponentialE]", 
        RowBox[{"x", "+", 
         RowBox[{"3", " ", "\[CapitalGamma]"}]}]], " ", "h", " ", "\[Lambda]",
        " ", 
       RowBox[{"ExpIntegralEi", "[", 
        RowBox[{
         RowBox[{
          RowBox[{"-", "3"}], " ", "x"}], "-", 
         RowBox[{"3", " ", "\[CapitalGamma]"}]}], "]"}]}], "-", 
      RowBox[{
       SuperscriptBox["\[ExponentialE]", 
        RowBox[{"x", "+", 
         RowBox[{"2", " ", "\[CapitalGamma]"}]}]], " ", "h", " ", 
       RowBox[{"ExpIntegralEi", "[", 
        RowBox[{
         RowBox[{
          RowBox[{"-", "2"}], " ", "x"}], "-", 
         RowBox[{"2", " ", "\[CapitalGamma]"}]}], "]"}]}], "+", 
      RowBox[{
       SuperscriptBox["\[ExponentialE]", 
        RowBox[{"x", "+", 
         RowBox[{"2", " ", "\[CapitalGamma]"}]}]], " ", "h", " ", "\[Lambda]",
        " ", 
       RowBox[{"ExpIntegralEi", "[", 
        RowBox[{
         RowBox[{
          RowBox[{"-", "2"}], " ", "x"}], "-", 
         RowBox[{"2", " ", "\[CapitalGamma]"}]}], "]"}]}], "-", 
      RowBox[{
       FractionBox["13", "2"], " ", 
       SuperscriptBox["\[ExponentialE]", 
        RowBox[{
         RowBox[{"-", "x"}], "+", "\[CapitalGamma]"}]], " ", "h", " ", 
       RowBox[{"ExpIntegralEi", "[", 
        RowBox[{
         RowBox[{"-", "x"}], "-", "\[CapitalGamma]"}], "]"}]}], "+", 
      RowBox[{"2", " ", 
       SuperscriptBox["\[ExponentialE]", 
        RowBox[{
         RowBox[{"-", "x"}], "+", "\[CapitalGamma]"}]], " ", "h", " ", 
       "\[Lambda]", " ", 
       RowBox[{"ExpIntegralEi", "[", 
        RowBox[{
         RowBox[{"-", "x"}], "-", "\[CapitalGamma]"}], "]"}]}], "-", 
      RowBox[{
       FractionBox["9", "4"], " ", 
       SuperscriptBox["\[ExponentialE]", 
        RowBox[{
         RowBox[{"-", "x"}], "+", "\[CapitalGamma]"}]], " ", "h", " ", 
       "\[CapitalGamma]", " ", 
       SqrtBox[
        RowBox[{"1", "-", "\[Phi]1"}]], " ", 
       SqrtBox[
        RowBox[{"1", "-", "\[Phi]2"}]], " ", 
       RowBox[{"ExpIntegralEi", "[", 
        RowBox[{
         RowBox[{"-", "x"}], "-", "\[CapitalGamma]"}], "]"}]}], "-", 
      FractionBox[
       RowBox[{"15291", " ", 
        SuperscriptBox["\[ExponentialE]", 
         RowBox[{
          RowBox[{"-", "x"}], "+", "\[CapitalGamma]"}]], " ", "h", " ", 
        "\[CapitalGamma]", " ", 
        SqrtBox[
         RowBox[{"1", "-", "\[Phi]1"}]], " ", "\[Phi]1", " ", 
        SqrtBox[
         RowBox[{"1", "-", "\[Phi]2"}]], " ", 
        RowBox[{"ExpIntegralEi", "[", 
         RowBox[{
          RowBox[{"-", "x"}], "-", "\[CapitalGamma]"}], "]"}]}], "3068"], "+", 
      FractionBox[
       RowBox[{"51291", " ", 
        SuperscriptBox["\[ExponentialE]", 
         RowBox[{
          RowBox[{"-", "x"}], "+", "\[CapitalGamma]"}]], " ", "h", " ", 
        "\[CapitalGamma]", " ", 
        SqrtBox[
         RowBox[{"1", "-", "\[Phi]1"}]], " ", 
        SuperscriptBox["\[Phi]1", "2"], " ", 
        SqrtBox[
         RowBox[{"1", "-", "\[Phi]2"}]], " ", 
        RowBox[{"ExpIntegralEi", "[", 
         RowBox[{
          RowBox[{"-", "x"}], "-", "\[CapitalGamma]"}], "]"}]}], "3068"], "-", 
      FractionBox[
       RowBox[{"29097", " ", 
        SuperscriptBox["\[ExponentialE]", 
         RowBox[{
          RowBox[{"-", "x"}], "+", "\[CapitalGamma]"}]], " ", "h", " ", 
        "\[CapitalGamma]", " ", 
        SqrtBox[
         RowBox[{"1", "-", "\[Phi]1"}]], " ", 
        SuperscriptBox["\[Phi]1", "3"], " ", 
        SqrtBox[
         RowBox[{"1", "-", "\[Phi]2"}]], " ", 
        RowBox[{"ExpIntegralEi", "[", 
         RowBox[{
          RowBox[{"-", "x"}], "-", "\[CapitalGamma]"}], "]"}]}], "3068"], "+", 
      FractionBox[
       RowBox[{"125217", " ", 
        SuperscriptBox["\[ExponentialE]", 
         RowBox[{
          RowBox[{"-", "x"}], "+", "\[CapitalGamma]"}]], " ", "h", " ", 
        "\[CapitalGamma]", " ", 
        SqrtBox[
         RowBox[{"1", "-", "\[Phi]1"}]], " ", 
        SqrtBox[
         RowBox[{"1", "-", "\[Phi]2"}]], " ", "\[Phi]2", " ", 
        RowBox[{"ExpIntegralEi", "[", 
         RowBox[{
          RowBox[{"-", "x"}], "-", "\[CapitalGamma]"}], "]"}]}], "39884"], 
      "+", 
      FractionBox[
       RowBox[{"884349", " ", 
        SuperscriptBox["\[ExponentialE]", 
         RowBox[{
          RowBox[{"-", "x"}], "+", "\[CapitalGamma]"}]], " ", "h", " ", 
        "\[CapitalGamma]", " ", 
        SqrtBox[
         RowBox[{"1", "-", "\[Phi]1"}]], " ", "\[Phi]1", " ", 
        SqrtBox[
         RowBox[{"1", "-", "\[Phi]2"}]], " ", "\[Phi]2", " ", 
        RowBox[{"ExpIntegralEi", "[", 
         RowBox[{
          RowBox[{"-", "x"}], "-", "\[CapitalGamma]"}], "]"}]}], "39884"], 
      "-", 
      FractionBox[
       RowBox[{"2144349", " ", 
        SuperscriptBox["\[ExponentialE]", 
         RowBox[{
          RowBox[{"-", "x"}], "+", "\[CapitalGamma]"}]], " ", "h", " ", 
        "\[CapitalGamma]", " ", 
        SqrtBox[
         RowBox[{"1", "-", "\[Phi]1"}]], " ", 
        SuperscriptBox["\[Phi]1", "2"], " ", 
        SqrtBox[
         RowBox[{"1", "-", "\[Phi]2"}]], " ", "\[Phi]2", " ", 
        RowBox[{"ExpIntegralEi", "[", 
         RowBox[{
          RowBox[{"-", "x"}], "-", "\[CapitalGamma]"}], "]"}]}], "39884"], 
      "+", 
      FractionBox[
       RowBox[{"87291", " ", 
        SuperscriptBox["\[ExponentialE]", 
         RowBox[{
          RowBox[{"-", "x"}], "+", "\[CapitalGamma]"}]], " ", "h", " ", 
        "\[CapitalGamma]", " ", 
        SqrtBox[
         RowBox[{"1", "-", "\[Phi]1"}]], " ", 
        SuperscriptBox["\[Phi]1", "3"], " ", 
        SqrtBox[
         RowBox[{"1", "-", "\[Phi]2"}]], " ", "\[Phi]2", " ", 
        RowBox[{"ExpIntegralEi", "[", 
         RowBox[{
          RowBox[{"-", "x"}], "-", "\[CapitalGamma]"}], "]"}]}], "3068"], "+", 
      FractionBox[
       RowBox[{"18783", " ", 
        SuperscriptBox["\[ExponentialE]", 
         RowBox[{
          RowBox[{"-", "x"}], "+", "\[CapitalGamma]"}]], " ", "h", " ", 
        "\[CapitalGamma]", " ", 
        SqrtBox[
         RowBox[{"1", "-", "\[Phi]1"}]], " ", 
        SqrtBox[
         RowBox[{"1", "-", "\[Phi]2"}]], " ", 
        SuperscriptBox["\[Phi]2", "2"], " ", 
        RowBox[{"ExpIntegralEi", "[", 
         RowBox[{
          RowBox[{"-", "x"}], "-", "\[CapitalGamma]"}], "]"}]}], "39884"], 
      "-", 
      FractionBox[
       RowBox[{"1172349", " ", 
        SuperscriptBox["\[ExponentialE]", 
         RowBox[{
          RowBox[{"-", "x"}], "+", "\[CapitalGamma]"}]], " ", "h", " ", 
        "\[CapitalGamma]", " ", 
        SqrtBox[
         RowBox[{"1", "-", "\[Phi]1"}]], " ", "\[Phi]1", " ", 
        SqrtBox[
         RowBox[{"1", "-", "\[Phi]2"}]], " ", 
        SuperscriptBox["\[Phi]2", "2"], " ", 
        RowBox[{"ExpIntegralEi", "[", 
         RowBox[{
          RowBox[{"-", "x"}], "-", "\[CapitalGamma]"}], "]"}]}], "39884"], 
      "+", 
      FractionBox[
       RowBox[{"2288349", " ", 
        SuperscriptBox["\[ExponentialE]", 
         RowBox[{
          RowBox[{"-", "x"}], "+", "\[CapitalGamma]"}]], " ", "h", " ", 
        "\[CapitalGamma]", " ", 
        SqrtBox[
         RowBox[{"1", "-", "\[Phi]1"}]], " ", 
        SuperscriptBox["\[Phi]1", "2"], " ", 
        SqrtBox[
         RowBox[{"1", "-", "\[Phi]2"}]], " ", 
        SuperscriptBox["\[Phi]2", "2"], " ", 
        RowBox[{"ExpIntegralEi", "[", 
         RowBox[{
          RowBox[{"-", "x"}], "-", "\[CapitalGamma]"}], "]"}]}], "39884"], 
      "-", 
      FractionBox[
       RowBox[{"87291", " ", 
        SuperscriptBox["\[ExponentialE]", 
         RowBox[{
          RowBox[{"-", "x"}], "+", "\[CapitalGamma]"}]], " ", "h", " ", 
        "\[CapitalGamma]", " ", 
        SqrtBox[
         RowBox[{"1", "-", "\[Phi]1"}]], " ", 
        SuperscriptBox["\[Phi]1", "3"], " ", 
        SqrtBox[
         RowBox[{"1", "-", "\[Phi]2"}]], " ", 
        SuperscriptBox["\[Phi]2", "2"], " ", 
        RowBox[{"ExpIntegralEi", "[", 
         RowBox[{
          RowBox[{"-", "x"}], "-", "\[CapitalGamma]"}], "]"}]}], "3068"], "-", 
      FractionBox[
       RowBox[{"54261", " ", 
        SuperscriptBox["\[ExponentialE]", 
         RowBox[{
          RowBox[{"-", "x"}], "+", "\[CapitalGamma]"}]], " ", "h", " ", 
        "\[CapitalGamma]", " ", 
        SqrtBox[
         RowBox[{"1", "-", "\[Phi]1"}]], " ", 
        SqrtBox[
         RowBox[{"1", "-", "\[Phi]2"}]], " ", 
        SuperscriptBox["\[Phi]2", "3"], " ", 
        RowBox[{"ExpIntegralEi", "[", 
         RowBox[{
          RowBox[{"-", "x"}], "-", "\[CapitalGamma]"}], "]"}]}], "39884"], 
      "+", 
      FractionBox[
       RowBox[{"486783", " ", 
        SuperscriptBox["\[ExponentialE]", 
         RowBox[{
          RowBox[{"-", "x"}], "+", "\[CapitalGamma]"}]], " ", "h", " ", 
        "\[CapitalGamma]", " ", 
        SqrtBox[
         RowBox[{"1", "-", "\[Phi]1"}]], " ", "\[Phi]1", " ", 
        SqrtBox[
         RowBox[{"1", "-", "\[Phi]2"}]], " ", 
        SuperscriptBox["\[Phi]2", "3"], " ", 
        RowBox[{"ExpIntegralEi", "[", 
         RowBox[{
          RowBox[{"-", "x"}], "-", "\[CapitalGamma]"}], "]"}]}], "39884"], 
      "-", 
      FractionBox[
       RowBox[{"810783", " ", 
        SuperscriptBox["\[ExponentialE]", 
         RowBox[{
          RowBox[{"-", "x"}], "+", "\[CapitalGamma]"}]], " ", "h", " ", 
        "\[CapitalGamma]", " ", 
        SqrtBox[
         RowBox[{"1", "-", "\[Phi]1"}]], " ", 
        SuperscriptBox["\[Phi]1", "2"], " ", 
        SqrtBox[
         RowBox[{"1", "-", "\[Phi]2"}]], " ", 
        SuperscriptBox["\[Phi]2", "3"], " ", 
        RowBox[{"ExpIntegralEi", "[", 
         RowBox[{
          RowBox[{"-", "x"}], "-", "\[CapitalGamma]"}], "]"}]}], "39884"], 
      "+", 
      FractionBox[
       RowBox[{"29097", " ", 
        SuperscriptBox["\[ExponentialE]", 
         RowBox[{
          RowBox[{"-", "x"}], "+", "\[CapitalGamma]"}]], " ", "h", " ", 
        "\[CapitalGamma]", " ", 
        SqrtBox[
         RowBox[{"1", "-", "\[Phi]1"}]], " ", 
        SuperscriptBox["\[Phi]1", "3"], " ", 
        SqrtBox[
         RowBox[{"1", "-", "\[Phi]2"}]], " ", 
        SuperscriptBox["\[Phi]2", "3"], " ", 
        RowBox[{"ExpIntegralEi", "[", 
         RowBox[{
          RowBox[{"-", "x"}], "-", "\[CapitalGamma]"}], "]"}]}], "3068"], "+", 
      RowBox[{
       SuperscriptBox["\[ExponentialE]", 
        RowBox[{
         RowBox[{"-", "x"}], "+", "\[CapitalGamma]"}]], " ", "h", " ", 
       SqrtBox[
        RowBox[{"1", "-", "\[Phi]1"}]], " ", 
       SqrtBox[
        RowBox[{"1", "-", "\[Phi]2"}]], " ", "\[Omega]", " ", 
       RowBox[{"ExpIntegralEi", "[", 
        RowBox[{
         RowBox[{"-", "x"}], "-", "\[CapitalGamma]"}], "]"}]}], "+", 
      RowBox[{
       FractionBox["1699", "767"], " ", 
       SuperscriptBox["\[ExponentialE]", 
        RowBox[{
         RowBox[{"-", "x"}], "+", "\[CapitalGamma]"}]], " ", "h", " ", 
       SqrtBox[
        RowBox[{"1", "-", "\[Phi]1"}]], " ", "\[Phi]1", " ", 
       SqrtBox[
        RowBox[{"1", "-", "\[Phi]2"}]], " ", "\[Omega]", " ", 
       RowBox[{"ExpIntegralEi", "[", 
        RowBox[{
         RowBox[{"-", "x"}], "-", "\[CapitalGamma]"}], "]"}]}], "-", 
      RowBox[{
       FractionBox["5699", "767"], " ", 
       SuperscriptBox["\[ExponentialE]", 
        RowBox[{
         RowBox[{"-", "x"}], "+", "\[CapitalGamma]"}]], " ", "h", " ", 
       SqrtBox[
        RowBox[{"1", "-", "\[Phi]1"}]], " ", 
       SuperscriptBox["\[Phi]1", "2"], " ", 
       SqrtBox[
        RowBox[{"1", "-", "\[Phi]2"}]], " ", "\[Omega]", " ", 
       RowBox[{"ExpIntegralEi", "[", 
        RowBox[{
         RowBox[{"-", "x"}], "-", "\[CapitalGamma]"}], "]"}]}], "+", 
      RowBox[{
       FractionBox["3233", "767"], " ", 
       SuperscriptBox["\[ExponentialE]", 
        RowBox[{
         RowBox[{"-", "x"}], "+", "\[CapitalGamma]"}]], " ", "h", " ", 
       SqrtBox[
        RowBox[{"1", "-", "\[Phi]1"}]], " ", 
       SuperscriptBox["\[Phi]1", "3"], " ", 
       SqrtBox[
        RowBox[{"1", "-", "\[Phi]2"}]], " ", "\[Omega]", " ", 
       RowBox[{"ExpIntegralEi", "[", 
        RowBox[{
         RowBox[{"-", "x"}], "-", "\[CapitalGamma]"}], "]"}]}], "-", 
      FractionBox[
       RowBox[{"13913", " ", 
        SuperscriptBox["\[ExponentialE]", 
         RowBox[{
          RowBox[{"-", "x"}], "+", "\[CapitalGamma]"}]], " ", "h", " ", 
        SqrtBox[
         RowBox[{"1", "-", "\[Phi]1"}]], " ", 
        SqrtBox[
         RowBox[{"1", "-", "\[Phi]2"}]], " ", "\[Phi]2", " ", "\[Omega]", " ", 
        RowBox[{"ExpIntegralEi", "[", 
         RowBox[{
          RowBox[{"-", "x"}], "-", "\[CapitalGamma]"}], "]"}]}], "9971"], "-", 
      FractionBox[
       RowBox[{"98261", " ", 
        SuperscriptBox["\[ExponentialE]", 
         RowBox[{
          RowBox[{"-", "x"}], "+", "\[CapitalGamma]"}]], " ", "h", " ", 
        SqrtBox[
         RowBox[{"1", "-", "\[Phi]1"}]], " ", "\[Phi]1", " ", 
        SqrtBox[
         RowBox[{"1", "-", "\[Phi]2"}]], " ", "\[Phi]2", " ", "\[Omega]", " ", 
        RowBox[{"ExpIntegralEi", "[", 
         RowBox[{
          RowBox[{"-", "x"}], "-", "\[CapitalGamma]"}], "]"}]}], "9971"], "+", 
      FractionBox[
       RowBox[{"238261", " ", 
        SuperscriptBox["\[ExponentialE]", 
         RowBox[{
          RowBox[{"-", "x"}], "+", "\[CapitalGamma]"}]], " ", "h", " ", 
        SqrtBox[
         RowBox[{"1", "-", "\[Phi]1"}]], " ", 
        SuperscriptBox["\[Phi]1", "2"], " ", 
        SqrtBox[
         RowBox[{"1", "-", "\[Phi]2"}]], " ", "\[Phi]2", " ", "\[Omega]", " ", 
        RowBox[{"ExpIntegralEi", "[", 
         RowBox[{
          RowBox[{"-", "x"}], "-", "\[CapitalGamma]"}], "]"}]}], "9971"], "-", 
      RowBox[{
       FractionBox["9699", "767"], " ", 
       SuperscriptBox["\[ExponentialE]", 
        RowBox[{
         RowBox[{"-", "x"}], "+", "\[CapitalGamma]"}]], " ", "h", " ", 
       SqrtBox[
        RowBox[{"1", "-", "\[Phi]1"}]], " ", 
       SuperscriptBox["\[Phi]1", "3"], " ", 
       SqrtBox[
        RowBox[{"1", "-", "\[Phi]2"}]], " ", "\[Phi]2", " ", "\[Omega]", " ", 
       RowBox[{"ExpIntegralEi", "[", 
        RowBox[{
         RowBox[{"-", "x"}], "-", "\[CapitalGamma]"}], "]"}]}], "-", 
      FractionBox[
       RowBox[{"2087", " ", 
        SuperscriptBox["\[ExponentialE]", 
         RowBox[{
          RowBox[{"-", "x"}], "+", "\[CapitalGamma]"}]], " ", "h", " ", 
        SqrtBox[
         RowBox[{"1", "-", "\[Phi]1"}]], " ", 
        SqrtBox[
         RowBox[{"1", "-", "\[Phi]2"}]], " ", 
        SuperscriptBox["\[Phi]2", "2"], " ", "\[Omega]", " ", 
        RowBox[{"ExpIntegralEi", "[", 
         RowBox[{
          RowBox[{"-", "x"}], "-", "\[CapitalGamma]"}], "]"}]}], "9971"], "+", 
      FractionBox[
       RowBox[{"130261", " ", 
        SuperscriptBox["\[ExponentialE]", 
         RowBox[{
          RowBox[{"-", "x"}], "+", "\[CapitalGamma]"}]], " ", "h", " ", 
        SqrtBox[
         RowBox[{"1", "-", "\[Phi]1"}]], " ", "\[Phi]1", " ", 
        SqrtBox[
         RowBox[{"1", "-", "\[Phi]2"}]], " ", 
        SuperscriptBox["\[Phi]2", "2"], " ", "\[Omega]", " ", 
        RowBox[{"ExpIntegralEi", "[", 
         RowBox[{
          RowBox[{"-", "x"}], "-", "\[CapitalGamma]"}], "]"}]}], "9971"], "-", 
      FractionBox[
       RowBox[{"254261", " ", 
        SuperscriptBox["\[ExponentialE]", 
         RowBox[{
          RowBox[{"-", "x"}], "+", "\[CapitalGamma]"}]], " ", "h", " ", 
        SqrtBox[
         RowBox[{"1", "-", "\[Phi]1"}]], " ", 
        SuperscriptBox["\[Phi]1", "2"], " ", 
        SqrtBox[
         RowBox[{"1", "-", "\[Phi]2"}]], " ", 
        SuperscriptBox["\[Phi]2", "2"], " ", "\[Omega]", " ", 
        RowBox[{"ExpIntegralEi", "[", 
         RowBox[{
          RowBox[{"-", "x"}], "-", "\[CapitalGamma]"}], "]"}]}], "9971"], "+", 
      RowBox[{
       FractionBox["9699", "767"], " ", 
       SuperscriptBox["\[ExponentialE]", 
        RowBox[{
         RowBox[{"-", "x"}], "+", "\[CapitalGamma]"}]], " ", "h", " ", 
       SqrtBox[
        RowBox[{"1", "-", "\[Phi]1"}]], " ", 
       SuperscriptBox["\[Phi]1", "3"], " ", 
       SqrtBox[
        RowBox[{"1", "-", "\[Phi]2"}]], " ", 
       SuperscriptBox["\[Phi]2", "2"], " ", "\[Omega]", " ", 
       RowBox[{"ExpIntegralEi", "[", 
        RowBox[{
         RowBox[{"-", "x"}], "-", "\[CapitalGamma]"}], "]"}]}], "+", 
      FractionBox[
       RowBox[{"6029", " ", 
        SuperscriptBox["\[ExponentialE]", 
         RowBox[{
          RowBox[{"-", "x"}], "+", "\[CapitalGamma]"}]], " ", "h", " ", 
        SqrtBox[
         RowBox[{"1", "-", "\[Phi]1"}]], " ", 
        SqrtBox[
         RowBox[{"1", "-", "\[Phi]2"}]], " ", 
        SuperscriptBox["\[Phi]2", "3"], " ", "\[Omega]", " ", 
        RowBox[{"ExpIntegralEi", "[", 
         RowBox[{
          RowBox[{"-", "x"}], "-", "\[CapitalGamma]"}], "]"}]}], "9971"], "-", 
      FractionBox[
       RowBox[{"54087", " ", 
        SuperscriptBox["\[ExponentialE]", 
         RowBox[{
          RowBox[{"-", "x"}], "+", "\[CapitalGamma]"}]], " ", "h", " ", 
        SqrtBox[
         RowBox[{"1", "-", "\[Phi]1"}]], " ", "\[Phi]1", " ", 
        SqrtBox[
         RowBox[{"1", "-", "\[Phi]2"}]], " ", 
        SuperscriptBox["\[Phi]2", "3"], " ", "\[Omega]", " ", 
        RowBox[{"ExpIntegralEi", "[", 
         RowBox[{
          RowBox[{"-", "x"}], "-", "\[CapitalGamma]"}], "]"}]}], "9971"], "+", 
      FractionBox[
       RowBox[{"90087", " ", 
        SuperscriptBox["\[ExponentialE]", 
         RowBox[{
          RowBox[{"-", "x"}], "+", "\[CapitalGamma]"}]], " ", "h", " ", 
        SqrtBox[
         RowBox[{"1", "-", "\[Phi]1"}]], " ", 
        SuperscriptBox["\[Phi]1", "2"], " ", 
        SqrtBox[
         RowBox[{"1", "-", "\[Phi]2"}]], " ", 
        SuperscriptBox["\[Phi]2", "3"], " ", "\[Omega]", " ", 
        RowBox[{"ExpIntegralEi", "[", 
         RowBox[{
          RowBox[{"-", "x"}], "-", "\[CapitalGamma]"}], "]"}]}], "9971"], "-", 
      RowBox[{
       FractionBox["3233", "767"], " ", 
       SuperscriptBox["\[ExponentialE]", 
        RowBox[{
         RowBox[{"-", "x"}], "+", "\[CapitalGamma]"}]], " ", "h", " ", 
       SqrtBox[
        RowBox[{"1", "-", "\[Phi]1"}]], " ", 
       SuperscriptBox["\[Phi]1", "3"], " ", 
       SqrtBox[
        RowBox[{"1", "-", "\[Phi]2"}]], " ", 
       SuperscriptBox["\[Phi]2", "3"], " ", "\[Omega]", " ", 
       RowBox[{"ExpIntegralEi", "[", 
        RowBox[{
         RowBox[{"-", "x"}], "-", "\[CapitalGamma]"}], "]"}]}], "-", 
      RowBox[{
       FractionBox["81", "2"], " ", 
       SuperscriptBox["\[ExponentialE]", 
        RowBox[{
         RowBox[{"-", "x"}], "+", 
         RowBox[{"5", " ", "\[CapitalGamma]"}]}]], " ", "h", " ", 
       "\[CapitalGamma]", " ", 
       SqrtBox[
        RowBox[{"1", "-", "\[Phi]1"}]], " ", 
       SqrtBox[
        RowBox[{"1", "-", "\[Phi]2"}]], " ", 
       RowBox[{"ExpIntegralEi", "[", 
        RowBox[{
         RowBox[{"-", "5"}], " ", "\[CapitalGamma]"}], "]"}]}], "-", 
      FractionBox[
       RowBox[{"137619", " ", 
        SuperscriptBox["\[ExponentialE]", 
         RowBox[{
          RowBox[{"-", "x"}], "+", 
          RowBox[{"5", " ", "\[CapitalGamma]"}]}]], " ", "h", " ", 
        "\[CapitalGamma]", " ", 
        SqrtBox[
         RowBox[{"1", "-", "\[Phi]1"}]], " ", "\[Phi]1", " ", 
        SqrtBox[
         RowBox[{"1", "-", "\[Phi]2"}]], " ", 
        RowBox[{"ExpIntegralEi", "[", 
         RowBox[{
          RowBox[{"-", "5"}], " ", "\[CapitalGamma]"}], "]"}]}], "1534"], "+", 
      FractionBox[
       RowBox[{"461619", " ", 
        SuperscriptBox["\[ExponentialE]", 
         RowBox[{
          RowBox[{"-", "x"}], "+", 
          RowBox[{"5", " ", "\[CapitalGamma]"}]}]], " ", "h", " ", 
        "\[CapitalGamma]", " ", 
        SqrtBox[
         RowBox[{"1", "-", "\[Phi]1"}]], " ", 
        SuperscriptBox["\[Phi]1", "2"], " ", 
        SqrtBox[
         RowBox[{"1", "-", "\[Phi]2"}]], " ", 
        RowBox[{"ExpIntegralEi", "[", 
         RowBox[{
          RowBox[{"-", "5"}], " ", "\[CapitalGamma]"}], "]"}]}], "1534"], "-", 
      FractionBox[
       RowBox[{"261873", " ", 
        SuperscriptBox["\[ExponentialE]", 
         RowBox[{
          RowBox[{"-", "x"}], "+", 
          RowBox[{"5", " ", "\[CapitalGamma]"}]}]], " ", "h", " ", 
        "\[CapitalGamma]", " ", 
        SqrtBox[
         RowBox[{"1", "-", "\[Phi]1"}]], " ", 
        SuperscriptBox["\[Phi]1", "3"], " ", 
        SqrtBox[
         RowBox[{"1", "-", "\[Phi]2"}]], " ", 
        RowBox[{"ExpIntegralEi", "[", 
         RowBox[{
          RowBox[{"-", "5"}], " ", "\[CapitalGamma]"}], "]"}]}], "1534"], "+", 
      FractionBox[
       RowBox[{"1126953", " ", 
        SuperscriptBox["\[ExponentialE]", 
         RowBox[{
          RowBox[{"-", "x"}], "+", 
          RowBox[{"5", " ", "\[CapitalGamma]"}]}]], " ", "h", " ", 
        "\[CapitalGamma]", " ", 
        SqrtBox[
         RowBox[{"1", "-", "\[Phi]1"}]], " ", 
        SqrtBox[
         RowBox[{"1", "-", "\[Phi]2"}]], " ", "\[Phi]2", " ", 
        RowBox[{"ExpIntegralEi", "[", 
         RowBox[{
          RowBox[{"-", "5"}], " ", "\[CapitalGamma]"}], "]"}]}], "19942"], 
      "+", 
      FractionBox[
       RowBox[{"7959141", " ", 
        SuperscriptBox["\[ExponentialE]", 
         RowBox[{
          RowBox[{"-", "x"}], "+", 
          RowBox[{"5", " ", "\[CapitalGamma]"}]}]], " ", "h", " ", 
        "\[CapitalGamma]", " ", 
        SqrtBox[
         RowBox[{"1", "-", "\[Phi]1"}]], " ", "\[Phi]1", " ", 
        SqrtBox[
         RowBox[{"1", "-", "\[Phi]2"}]], " ", "\[Phi]2", " ", 
        RowBox[{"ExpIntegralEi", "[", 
         RowBox[{
          RowBox[{"-", "5"}], " ", "\[CapitalGamma]"}], "]"}]}], "19942"], 
      "-", 
      FractionBox[
       RowBox[{"19299141", " ", 
        SuperscriptBox["\[ExponentialE]", 
         RowBox[{
          RowBox[{"-", "x"}], "+", 
          RowBox[{"5", " ", "\[CapitalGamma]"}]}]], " ", "h", " ", 
        "\[CapitalGamma]", " ", 
        SqrtBox[
         RowBox[{"1", "-", "\[Phi]1"}]], " ", 
        SuperscriptBox["\[Phi]1", "2"], " ", 
        SqrtBox[
         RowBox[{"1", "-", "\[Phi]2"}]], " ", "\[Phi]2", " ", 
        RowBox[{"ExpIntegralEi", "[", 
         RowBox[{
          RowBox[{"-", "5"}], " ", "\[CapitalGamma]"}], "]"}]}], "19942"], 
      "+", 
      FractionBox[
       RowBox[{"785619", " ", 
        SuperscriptBox["\[ExponentialE]", 
         RowBox[{
          RowBox[{"-", "x"}], "+", 
          RowBox[{"5", " ", "\[CapitalGamma]"}]}]], " ", "h", " ", 
        "\[CapitalGamma]", " ", 
        SqrtBox[
         RowBox[{"1", "-", "\[Phi]1"}]], " ", 
        SuperscriptBox["\[Phi]1", "3"], " ", 
        SqrtBox[
         RowBox[{"1", "-", "\[Phi]2"}]], " ", "\[Phi]2", " ", 
        RowBox[{"ExpIntegralEi", "[", 
         RowBox[{
          RowBox[{"-", "5"}], " ", "\[CapitalGamma]"}], "]"}]}], "1534"], "+", 
      FractionBox[
       RowBox[{"169047", " ", 
        SuperscriptBox["\[ExponentialE]", 
         RowBox[{
          RowBox[{"-", "x"}], "+", 
          RowBox[{"5", " ", "\[CapitalGamma]"}]}]], " ", "h", " ", 
        "\[CapitalGamma]", " ", 
        SqrtBox[
         RowBox[{"1", "-", "\[Phi]1"}]], " ", 
        SqrtBox[
         RowBox[{"1", "-", "\[Phi]2"}]], " ", 
        SuperscriptBox["\[Phi]2", "2"], " ", 
        RowBox[{"ExpIntegralEi", "[", 
         RowBox[{
          RowBox[{"-", "5"}], " ", "\[CapitalGamma]"}], "]"}]}], "19942"], 
      "-", 
      FractionBox[
       RowBox[{"10551141", " ", 
        SuperscriptBox["\[ExponentialE]", 
         RowBox[{
          RowBox[{"-", "x"}], "+", 
          RowBox[{"5", " ", "\[CapitalGamma]"}]}]], " ", "h", " ", 
        "\[CapitalGamma]", " ", 
        SqrtBox[
         RowBox[{"1", "-", "\[Phi]1"}]], " ", "\[Phi]1", " ", 
        SqrtBox[
         RowBox[{"1", "-", "\[Phi]2"}]], " ", 
        SuperscriptBox["\[Phi]2", "2"], " ", 
        RowBox[{"ExpIntegralEi", "[", 
         RowBox[{
          RowBox[{"-", "5"}], " ", "\[CapitalGamma]"}], "]"}]}], "19942"], 
      "+", 
      FractionBox[
       RowBox[{"20595141", " ", 
        SuperscriptBox["\[ExponentialE]", 
         RowBox[{
          RowBox[{"-", "x"}], "+", 
          RowBox[{"5", " ", "\[CapitalGamma]"}]}]], " ", "h", " ", 
        "\[CapitalGamma]", " ", 
        SqrtBox[
         RowBox[{"1", "-", "\[Phi]1"}]], " ", 
        SuperscriptBox["\[Phi]1", "2"], " ", 
        SqrtBox[
         RowBox[{"1", "-", "\[Phi]2"}]], " ", 
        SuperscriptBox["\[Phi]2", "2"], " ", 
        RowBox[{"ExpIntegralEi", "[", 
         RowBox[{
          RowBox[{"-", "5"}], " ", "\[CapitalGamma]"}], "]"}]}], "19942"], 
      "-", 
      FractionBox[
       RowBox[{"785619", " ", 
        SuperscriptBox["\[ExponentialE]", 
         RowBox[{
          RowBox[{"-", "x"}], "+", 
          RowBox[{"5", " ", "\[CapitalGamma]"}]}]], " ", "h", " ", 
        "\[CapitalGamma]", " ", 
        SqrtBox[
         RowBox[{"1", "-", "\[Phi]1"}]], " ", 
        SuperscriptBox["\[Phi]1", "3"], " ", 
        SqrtBox[
         RowBox[{"1", "-", "\[Phi]2"}]], " ", 
        SuperscriptBox["\[Phi]2", "2"], " ", 
        RowBox[{"ExpIntegralEi", "[", 
         RowBox[{
          RowBox[{"-", "5"}], " ", "\[CapitalGamma]"}], "]"}]}], "1534"], "-", 
      FractionBox[
       RowBox[{"488349", " ", 
        SuperscriptBox["\[ExponentialE]", 
         RowBox[{
          RowBox[{"-", "x"}], "+", 
          RowBox[{"5", " ", "\[CapitalGamma]"}]}]], " ", "h", " ", 
        "\[CapitalGamma]", " ", 
        SqrtBox[
         RowBox[{"1", "-", "\[Phi]1"}]], " ", 
        SqrtBox[
         RowBox[{"1", "-", "\[Phi]2"}]], " ", 
        SuperscriptBox["\[Phi]2", "3"], " ", 
        RowBox[{"ExpIntegralEi", "[", 
         RowBox[{
          RowBox[{"-", "5"}], " ", "\[CapitalGamma]"}], "]"}]}], "19942"], 
      "+", 
      FractionBox[
       RowBox[{"4381047", " ", 
        SuperscriptBox["\[ExponentialE]", 
         RowBox[{
          RowBox[{"-", "x"}], "+", 
          RowBox[{"5", " ", "\[CapitalGamma]"}]}]], " ", "h", " ", 
        "\[CapitalGamma]", " ", 
        SqrtBox[
         RowBox[{"1", "-", "\[Phi]1"}]], " ", "\[Phi]1", " ", 
        SqrtBox[
         RowBox[{"1", "-", "\[Phi]2"}]], " ", 
        SuperscriptBox["\[Phi]2", "3"], " ", 
        RowBox[{"ExpIntegralEi", "[", 
         RowBox[{
          RowBox[{"-", "5"}], " ", "\[CapitalGamma]"}], "]"}]}], "19942"], 
      "-", 
      FractionBox[
       RowBox[{"7297047", " ", 
        SuperscriptBox["\[ExponentialE]", 
         RowBox[{
          RowBox[{"-", "x"}], "+", 
          RowBox[{"5", " ", "\[CapitalGamma]"}]}]], " ", "h", " ", 
        "\[CapitalGamma]", " ", 
        SqrtBox[
         RowBox[{"1", "-", "\[Phi]1"}]], " ", 
        SuperscriptBox["\[Phi]1", "2"], " ", 
        SqrtBox[
         RowBox[{"1", "-", "\[Phi]2"}]], " ", 
        SuperscriptBox["\[Phi]2", "3"], " ", 
        RowBox[{"ExpIntegralEi", "[", 
         RowBox[{
          RowBox[{"-", "5"}], " ", "\[CapitalGamma]"}], "]"}]}], "19942"], 
      "+", 
      FractionBox[
       RowBox[{"261873", " ", 
        SuperscriptBox["\[ExponentialE]", 
         RowBox[{
          RowBox[{"-", "x"}], "+", 
          RowBox[{"5", " ", "\[CapitalGamma]"}]}]], " ", "h", " ", 
        "\[CapitalGamma]", " ", 
        SqrtBox[
         RowBox[{"1", "-", "\[Phi]1"}]], " ", 
        SuperscriptBox["\[Phi]1", "3"], " ", 
        SqrtBox[
         RowBox[{"1", "-", "\[Phi]2"}]], " ", 
        SuperscriptBox["\[Phi]2", "3"], " ", 
        RowBox[{"ExpIntegralEi", "[", 
         RowBox[{
          RowBox[{"-", "5"}], " ", "\[CapitalGamma]"}], "]"}]}], "1534"], "+", 
      RowBox[{"4", " ", 
       SuperscriptBox["\[ExponentialE]", 
        RowBox[{
         RowBox[{"-", "x"}], "+", 
         RowBox[{"5", " ", "\[CapitalGamma]"}]}]], " ", "h", " ", 
       SqrtBox[
        RowBox[{"1", "-", "\[Phi]1"}]], " ", 
       SqrtBox[
        RowBox[{"1", "-", "\[Phi]2"}]], " ", "\[Omega]", " ", 
       RowBox[{"ExpIntegralEi", "[", 
        RowBox[{
         RowBox[{"-", "5"}], " ", "\[CapitalGamma]"}], "]"}]}], "+", 
      RowBox[{
       FractionBox["6796", "767"], " ", 
       SuperscriptBox["\[ExponentialE]", 
        RowBox[{
         RowBox[{"-", "x"}], "+", 
         RowBox[{"5", " ", "\[CapitalGamma]"}]}]], " ", "h", " ", 
       SqrtBox[
        RowBox[{"1", "-", "\[Phi]1"}]], " ", "\[Phi]1", " ", 
       SqrtBox[
        RowBox[{"1", "-", "\[Phi]2"}]], " ", "\[Omega]", " ", 
       RowBox[{"ExpIntegralEi", "[", 
        RowBox[{
         RowBox[{"-", "5"}], " ", "\[CapitalGamma]"}], "]"}]}], "-", 
      RowBox[{
       FractionBox["22796", "767"], " ", 
       SuperscriptBox["\[ExponentialE]", 
        RowBox[{
         RowBox[{"-", "x"}], "+", 
         RowBox[{"5", " ", "\[CapitalGamma]"}]}]], " ", "h", " ", 
       SqrtBox[
        RowBox[{"1", "-", "\[Phi]1"}]], " ", 
       SuperscriptBox["\[Phi]1", "2"], " ", 
       SqrtBox[
        RowBox[{"1", "-", "\[Phi]2"}]], " ", "\[Omega]", " ", 
       RowBox[{"ExpIntegralEi", "[", 
        RowBox[{
         RowBox[{"-", "5"}], " ", "\[CapitalGamma]"}], "]"}]}], "+", 
      RowBox[{
       FractionBox["12932", "767"], " ", 
       SuperscriptBox["\[ExponentialE]", 
        RowBox[{
         RowBox[{"-", "x"}], "+", 
         RowBox[{"5", " ", "\[CapitalGamma]"}]}]], " ", "h", " ", 
       SqrtBox[
        RowBox[{"1", "-", "\[Phi]1"}]], " ", 
       SuperscriptBox["\[Phi]1", "3"], " ", 
       SqrtBox[
        RowBox[{"1", "-", "\[Phi]2"}]], " ", "\[Omega]", " ", 
       RowBox[{"ExpIntegralEi", "[", 
        RowBox[{
         RowBox[{"-", "5"}], " ", "\[CapitalGamma]"}], "]"}]}], "-", 
      FractionBox[
       RowBox[{"55652", " ", 
        SuperscriptBox["\[ExponentialE]", 
         RowBox[{
          RowBox[{"-", "x"}], "+", 
          RowBox[{"5", " ", "\[CapitalGamma]"}]}]], " ", "h", " ", 
        SqrtBox[
         RowBox[{"1", "-", "\[Phi]1"}]], " ", 
        SqrtBox[
         RowBox[{"1", "-", "\[Phi]2"}]], " ", "\[Phi]2", " ", "\[Omega]", " ", 
        RowBox[{"ExpIntegralEi", "[", 
         RowBox[{
          RowBox[{"-", "5"}], " ", "\[CapitalGamma]"}], "]"}]}], "9971"], "-", 
      FractionBox[
       RowBox[{"393044", " ", 
        SuperscriptBox["\[ExponentialE]", 
         RowBox[{
          RowBox[{"-", "x"}], "+", 
          RowBox[{"5", " ", "\[CapitalGamma]"}]}]], " ", "h", " ", 
        SqrtBox[
         RowBox[{"1", "-", "\[Phi]1"}]], " ", "\[Phi]1", " ", 
        SqrtBox[
         RowBox[{"1", "-", "\[Phi]2"}]], " ", "\[Phi]2", " ", "\[Omega]", " ", 
        RowBox[{"ExpIntegralEi", "[", 
         RowBox[{
          RowBox[{"-", "5"}], " ", "\[CapitalGamma]"}], "]"}]}], "9971"], "+", 
      FractionBox[
       RowBox[{"953044", " ", 
        SuperscriptBox["\[ExponentialE]", 
         RowBox[{
          RowBox[{"-", "x"}], "+", 
          RowBox[{"5", " ", "\[CapitalGamma]"}]}]], " ", "h", " ", 
        SqrtBox[
         RowBox[{"1", "-", "\[Phi]1"}]], " ", 
        SuperscriptBox["\[Phi]1", "2"], " ", 
        SqrtBox[
         RowBox[{"1", "-", "\[Phi]2"}]], " ", "\[Phi]2", " ", "\[Omega]", " ", 
        RowBox[{"ExpIntegralEi", "[", 
         RowBox[{
          RowBox[{"-", "5"}], " ", "\[CapitalGamma]"}], "]"}]}], "9971"], "-", 
      RowBox[{
       FractionBox["38796", "767"], " ", 
       SuperscriptBox["\[ExponentialE]", 
        RowBox[{
         RowBox[{"-", "x"}], "+", 
         RowBox[{"5", " ", "\[CapitalGamma]"}]}]], " ", "h", " ", 
       SqrtBox[
        RowBox[{"1", "-", "\[Phi]1"}]], " ", 
       SuperscriptBox["\[Phi]1", "3"], " ", 
       SqrtBox[
        RowBox[{"1", "-", "\[Phi]2"}]], " ", "\[Phi]2", " ", "\[Omega]", " ", 
       RowBox[{"ExpIntegralEi", "[", 
        RowBox[{
         RowBox[{"-", "5"}], " ", "\[CapitalGamma]"}], "]"}]}], "-", 
      FractionBox[
       RowBox[{"8348", " ", 
        SuperscriptBox["\[ExponentialE]", 
         RowBox[{
          RowBox[{"-", "x"}], "+", 
          RowBox[{"5", " ", "\[CapitalGamma]"}]}]], " ", "h", " ", 
        SqrtBox[
         RowBox[{"1", "-", "\[Phi]1"}]], " ", 
        SqrtBox[
         RowBox[{"1", "-", "\[Phi]2"}]], " ", 
        SuperscriptBox["\[Phi]2", "2"], " ", "\[Omega]", " ", 
        RowBox[{"ExpIntegralEi", "[", 
         RowBox[{
          RowBox[{"-", "5"}], " ", "\[CapitalGamma]"}], "]"}]}], "9971"], "+", 
      FractionBox[
       RowBox[{"521044", " ", 
        SuperscriptBox["\[ExponentialE]", 
         RowBox[{
          RowBox[{"-", "x"}], "+", 
          RowBox[{"5", " ", "\[CapitalGamma]"}]}]], " ", "h", " ", 
        SqrtBox[
         RowBox[{"1", "-", "\[Phi]1"}]], " ", "\[Phi]1", " ", 
        SqrtBox[
         RowBox[{"1", "-", "\[Phi]2"}]], " ", 
        SuperscriptBox["\[Phi]2", "2"], " ", "\[Omega]", " ", 
        RowBox[{"ExpIntegralEi", "[", 
         RowBox[{
          RowBox[{"-", "5"}], " ", "\[CapitalGamma]"}], "]"}]}], "9971"], "-", 
      FractionBox[
       RowBox[{"1017044", " ", 
        SuperscriptBox["\[ExponentialE]", 
         RowBox[{
          RowBox[{"-", "x"}], "+", 
          RowBox[{"5", " ", "\[CapitalGamma]"}]}]], " ", "h", " ", 
        SqrtBox[
         RowBox[{"1", "-", "\[Phi]1"}]], " ", 
        SuperscriptBox["\[Phi]1", "2"], " ", 
        SqrtBox[
         RowBox[{"1", "-", "\[Phi]2"}]], " ", 
        SuperscriptBox["\[Phi]2", "2"], " ", "\[Omega]", " ", 
        RowBox[{"ExpIntegralEi", "[", 
         RowBox[{
          RowBox[{"-", "5"}], " ", "\[CapitalGamma]"}], "]"}]}], "9971"], "+", 
      RowBox[{
       FractionBox["38796", "767"], " ", 
       SuperscriptBox["\[ExponentialE]", 
        RowBox[{
         RowBox[{"-", "x"}], "+", 
         RowBox[{"5", " ", "\[CapitalGamma]"}]}]], " ", "h", " ", 
       SqrtBox[
        RowBox[{"1", "-", "\[Phi]1"}]], " ", 
       SuperscriptBox["\[Phi]1", "3"], " ", 
       SqrtBox[
        RowBox[{"1", "-", "\[Phi]2"}]], " ", 
       SuperscriptBox["\[Phi]2", "2"], " ", "\[Omega]", " ", 
       RowBox[{"ExpIntegralEi", "[", 
        RowBox[{
         RowBox[{"-", "5"}], " ", "\[CapitalGamma]"}], "]"}]}], "+", 
      FractionBox[
       RowBox[{"24116", " ", 
        SuperscriptBox["\[ExponentialE]", 
         RowBox[{
          RowBox[{"-", "x"}], "+", 
          RowBox[{"5", " ", "\[CapitalGamma]"}]}]], " ", "h", " ", 
        SqrtBox[
         RowBox[{"1", "-", "\[Phi]1"}]], " ", 
        SqrtBox[
         RowBox[{"1", "-", "\[Phi]2"}]], " ", 
        SuperscriptBox["\[Phi]2", "3"], " ", "\[Omega]", " ", 
        RowBox[{"ExpIntegralEi", "[", 
         RowBox[{
          RowBox[{"-", "5"}], " ", "\[CapitalGamma]"}], "]"}]}], "9971"], "-", 
      FractionBox[
       RowBox[{"216348", " ", 
        SuperscriptBox["\[ExponentialE]", 
         RowBox[{
          RowBox[{"-", "x"}], "+", 
          RowBox[{"5", " ", "\[CapitalGamma]"}]}]], " ", "h", " ", 
        SqrtBox[
         RowBox[{"1", "-", "\[Phi]1"}]], " ", "\[Phi]1", " ", 
        SqrtBox[
         RowBox[{"1", "-", "\[Phi]2"}]], " ", 
        SuperscriptBox["\[Phi]2", "3"], " ", "\[Omega]", " ", 
        RowBox[{"ExpIntegralEi", "[", 
         RowBox[{
          RowBox[{"-", "5"}], " ", "\[CapitalGamma]"}], "]"}]}], "9971"], "+", 
      FractionBox[
       RowBox[{"360348", " ", 
        SuperscriptBox["\[ExponentialE]", 
         RowBox[{
          RowBox[{"-", "x"}], "+", 
          RowBox[{"5", " ", "\[CapitalGamma]"}]}]], " ", "h", " ", 
        SqrtBox[
         RowBox[{"1", "-", "\[Phi]1"}]], " ", 
        SuperscriptBox["\[Phi]1", "2"], " ", 
        SqrtBox[
         RowBox[{"1", "-", "\[Phi]2"}]], " ", 
        SuperscriptBox["\[Phi]2", "3"], " ", "\[Omega]", " ", 
        RowBox[{"ExpIntegralEi", "[", 
         RowBox[{
          RowBox[{"-", "5"}], " ", "\[CapitalGamma]"}], "]"}]}], "9971"], "-", 
      RowBox[{
       FractionBox["12932", "767"], " ", 
       SuperscriptBox["\[ExponentialE]", 
        RowBox[{
         RowBox[{"-", "x"}], "+", 
         RowBox[{"5", " ", "\[CapitalGamma]"}]}]], " ", "h", " ", 
       SqrtBox[
        RowBox[{"1", "-", "\[Phi]1"}]], " ", 
       SuperscriptBox["\[Phi]1", "3"], " ", 
       SqrtBox[
        RowBox[{"1", "-", "\[Phi]2"}]], " ", 
       SuperscriptBox["\[Phi]2", "3"], " ", "\[Omega]", " ", 
       RowBox[{"ExpIntegralEi", "[", 
        RowBox[{
         RowBox[{"-", "5"}], " ", "\[CapitalGamma]"}], "]"}]}], "+", 
      RowBox[{
       FractionBox["61", "2"], " ", 
       SuperscriptBox["\[ExponentialE]", 
        RowBox[{
         RowBox[{"-", "x"}], "+", 
         RowBox[{"4", " ", "\[CapitalGamma]"}]}]], " ", "h", " ", 
       "\[CapitalGamma]", " ", 
       SqrtBox[
        RowBox[{"1", "-", "\[Phi]1"}]], " ", 
       SqrtBox[
        RowBox[{"1", "-", "\[Phi]2"}]], " ", 
       RowBox[{"ExpIntegralEi", "[", 
        RowBox[{
         RowBox[{"-", "4"}], " ", "\[CapitalGamma]"}], "]"}]}], "+", 
      FractionBox[
       RowBox[{"103639", " ", 
        SuperscriptBox["\[ExponentialE]", 
         RowBox[{
          RowBox[{"-", "x"}], "+", 
          RowBox[{"4", " ", "\[CapitalGamma]"}]}]], " ", "h", " ", 
        "\[CapitalGamma]", " ", 
        SqrtBox[
         RowBox[{"1", "-", "\[Phi]1"}]], " ", "\[Phi]1", " ", 
        SqrtBox[
         RowBox[{"1", "-", "\[Phi]2"}]], " ", 
        RowBox[{"ExpIntegralEi", "[", 
         RowBox[{
          RowBox[{"-", "4"}], " ", "\[CapitalGamma]"}], "]"}]}], "1534"], "-", 
      FractionBox[
       RowBox[{"347639", " ", 
        SuperscriptBox["\[ExponentialE]", 
         RowBox[{
          RowBox[{"-", "x"}], "+", 
          RowBox[{"4", " ", "\[CapitalGamma]"}]}]], " ", "h", " ", 
        "\[CapitalGamma]", " ", 
        SqrtBox[
         RowBox[{"1", "-", "\[Phi]1"}]], " ", 
        SuperscriptBox["\[Phi]1", "2"], " ", 
        SqrtBox[
         RowBox[{"1", "-", "\[Phi]2"}]], " ", 
        RowBox[{"ExpIntegralEi", "[", 
         RowBox[{
          RowBox[{"-", "4"}], " ", "\[CapitalGamma]"}], "]"}]}], "1534"], "+", 
      FractionBox[
       RowBox[{"197213", " ", 
        SuperscriptBox["\[ExponentialE]", 
         RowBox[{
          RowBox[{"-", "x"}], "+", 
          RowBox[{"4", " ", "\[CapitalGamma]"}]}]], " ", "h", " ", 
        "\[CapitalGamma]", " ", 
        SqrtBox[
         RowBox[{"1", "-", "\[Phi]1"}]], " ", 
        SuperscriptBox["\[Phi]1", "3"], " ", 
        SqrtBox[
         RowBox[{"1", "-", "\[Phi]2"}]], " ", 
        RowBox[{"ExpIntegralEi", "[", 
         RowBox[{
          RowBox[{"-", "4"}], " ", "\[CapitalGamma]"}], "]"}]}], "1534"], "-", 
      FractionBox[
       RowBox[{"848693", " ", 
        SuperscriptBox["\[ExponentialE]", 
         RowBox[{
          RowBox[{"-", "x"}], "+", 
          RowBox[{"4", " ", "\[CapitalGamma]"}]}]], " ", "h", " ", 
        "\[CapitalGamma]", " ", 
        SqrtBox[
         RowBox[{"1", "-", "\[Phi]1"}]], " ", 
        SqrtBox[
         RowBox[{"1", "-", "\[Phi]2"}]], " ", "\[Phi]2", " ", 
        RowBox[{"ExpIntegralEi", "[", 
         RowBox[{
          RowBox[{"-", "4"}], " ", "\[CapitalGamma]"}], "]"}]}], "19942"], 
      "-", 
      FractionBox[
       RowBox[{"5993921", " ", 
        SuperscriptBox["\[ExponentialE]", 
         RowBox[{
          RowBox[{"-", "x"}], "+", 
          RowBox[{"4", " ", "\[CapitalGamma]"}]}]], " ", "h", " ", 
        "\[CapitalGamma]", " ", 
        SqrtBox[
         RowBox[{"1", "-", "\[Phi]1"}]], " ", "\[Phi]1", " ", 
        SqrtBox[
         RowBox[{"1", "-", "\[Phi]2"}]], " ", "\[Phi]2", " ", 
        RowBox[{"ExpIntegralEi", "[", 
         RowBox[{
          RowBox[{"-", "4"}], " ", "\[CapitalGamma]"}], "]"}]}], "19942"], 
      "+", 
      FractionBox[
       RowBox[{"14533921", " ", 
        SuperscriptBox["\[ExponentialE]", 
         RowBox[{
          RowBox[{"-", "x"}], "+", 
          RowBox[{"4", " ", "\[CapitalGamma]"}]}]], " ", "h", " ", 
        "\[CapitalGamma]", " ", 
        SqrtBox[
         RowBox[{"1", "-", "\[Phi]1"}]], " ", 
        SuperscriptBox["\[Phi]1", "2"], " ", 
        SqrtBox[
         RowBox[{"1", "-", "\[Phi]2"}]], " ", "\[Phi]2", " ", 
        RowBox[{"ExpIntegralEi", "[", 
         RowBox[{
          RowBox[{"-", "4"}], " ", "\[CapitalGamma]"}], "]"}]}], "19942"], 
      "-", 
      FractionBox[
       RowBox[{"591639", " ", 
        SuperscriptBox["\[ExponentialE]", 
         RowBox[{
          RowBox[{"-", "x"}], "+", 
          RowBox[{"4", " ", "\[CapitalGamma]"}]}]], " ", "h", " ", 
        "\[CapitalGamma]", " ", 
        SqrtBox[
         RowBox[{"1", "-", "\[Phi]1"}]], " ", 
        SuperscriptBox["\[Phi]1", "3"], " ", 
        SqrtBox[
         RowBox[{"1", "-", "\[Phi]2"}]], " ", "\[Phi]2", " ", 
        RowBox[{"ExpIntegralEi", "[", 
         RowBox[{
          RowBox[{"-", "4"}], " ", "\[CapitalGamma]"}], "]"}]}], "1534"], "-", 
      FractionBox[
       RowBox[{"127307", " ", 
        SuperscriptBox["\[ExponentialE]", 
         RowBox[{
          RowBox[{"-", "x"}], "+", 
          RowBox[{"4", " ", "\[CapitalGamma]"}]}]], " ", "h", " ", 
        "\[CapitalGamma]", " ", 
        SqrtBox[
         RowBox[{"1", "-", "\[Phi]1"}]], " ", 
        SqrtBox[
         RowBox[{"1", "-", "\[Phi]2"}]], " ", 
        SuperscriptBox["\[Phi]2", "2"], " ", 
        RowBox[{"ExpIntegralEi", "[", 
         RowBox[{
          RowBox[{"-", "4"}], " ", "\[CapitalGamma]"}], "]"}]}], "19942"], 
      "+", 
      FractionBox[
       RowBox[{"7945921", " ", 
        SuperscriptBox["\[ExponentialE]", 
         RowBox[{
          RowBox[{"-", "x"}], "+", 
          RowBox[{"4", " ", "\[CapitalGamma]"}]}]], " ", "h", " ", 
        "\[CapitalGamma]", " ", 
        SqrtBox[
         RowBox[{"1", "-", "\[Phi]1"}]], " ", "\[Phi]1", " ", 
        SqrtBox[
         RowBox[{"1", "-", "\[Phi]2"}]], " ", 
        SuperscriptBox["\[Phi]2", "2"], " ", 
        RowBox[{"ExpIntegralEi", "[", 
         RowBox[{
          RowBox[{"-", "4"}], " ", "\[CapitalGamma]"}], "]"}]}], "19942"], 
      "-", 
      FractionBox[
       RowBox[{"15509921", " ", 
        SuperscriptBox["\[ExponentialE]", 
         RowBox[{
          RowBox[{"-", "x"}], "+", 
          RowBox[{"4", " ", "\[CapitalGamma]"}]}]], " ", "h", " ", 
        "\[CapitalGamma]", " ", 
        SqrtBox[
         RowBox[{"1", "-", "\[Phi]1"}]], " ", 
        SuperscriptBox["\[Phi]1", "2"], " ", 
        SqrtBox[
         RowBox[{"1", "-", "\[Phi]2"}]], " ", 
        SuperscriptBox["\[Phi]2", "2"], " ", 
        RowBox[{"ExpIntegralEi", "[", 
         RowBox[{
          RowBox[{"-", "4"}], " ", "\[CapitalGamma]"}], "]"}]}], "19942"], 
      "+", 
      FractionBox[
       RowBox[{"591639", " ", 
        SuperscriptBox["\[ExponentialE]", 
         RowBox[{
          RowBox[{"-", "x"}], "+", 
          RowBox[{"4", " ", "\[CapitalGamma]"}]}]], " ", "h", " ", 
        "\[CapitalGamma]", " ", 
        SqrtBox[
         RowBox[{"1", "-", "\[Phi]1"}]], " ", 
        SuperscriptBox["\[Phi]1", "3"], " ", 
        SqrtBox[
         RowBox[{"1", "-", "\[Phi]2"}]], " ", 
        SuperscriptBox["\[Phi]2", "2"], " ", 
        RowBox[{"ExpIntegralEi", "[", 
         RowBox[{
          RowBox[{"-", "4"}], " ", "\[CapitalGamma]"}], "]"}]}], "1534"], "+", 
      FractionBox[
       RowBox[{"367769", " ", 
        SuperscriptBox["\[ExponentialE]", 
         RowBox[{
          RowBox[{"-", "x"}], "+", 
          RowBox[{"4", " ", "\[CapitalGamma]"}]}]], " ", "h", " ", 
        "\[CapitalGamma]", " ", 
        SqrtBox[
         RowBox[{"1", "-", "\[Phi]1"}]], " ", 
        SqrtBox[
         RowBox[{"1", "-", "\[Phi]2"}]], " ", 
        SuperscriptBox["\[Phi]2", "3"], " ", 
        RowBox[{"ExpIntegralEi", "[", 
         RowBox[{
          RowBox[{"-", "4"}], " ", "\[CapitalGamma]"}], "]"}]}], "19942"], 
      "-", 
      FractionBox[
       RowBox[{"3299307", " ", 
        SuperscriptBox["\[ExponentialE]", 
         RowBox[{
          RowBox[{"-", "x"}], "+", 
          RowBox[{"4", " ", "\[CapitalGamma]"}]}]], " ", "h", " ", 
        "\[CapitalGamma]", " ", 
        SqrtBox[
         RowBox[{"1", "-", "\[Phi]1"}]], " ", "\[Phi]1", " ", 
        SqrtBox[
         RowBox[{"1", "-", "\[Phi]2"}]], " ", 
        SuperscriptBox["\[Phi]2", "3"], " ", 
        RowBox[{"ExpIntegralEi", "[", 
         RowBox[{
          RowBox[{"-", "4"}], " ", "\[CapitalGamma]"}], "]"}]}], "19942"], 
      "+", 
      FractionBox[
       RowBox[{"5495307", " ", 
        SuperscriptBox["\[ExponentialE]", 
         RowBox[{
          RowBox[{"-", "x"}], "+", 
          RowBox[{"4", " ", "\[CapitalGamma]"}]}]], " ", "h", " ", 
        "\[CapitalGamma]", " ", 
        SqrtBox[
         RowBox[{"1", "-", "\[Phi]1"}]], " ", 
        SuperscriptBox["\[Phi]1", "2"], " ", 
        SqrtBox[
         RowBox[{"1", "-", "\[Phi]2"}]], " ", 
        SuperscriptBox["\[Phi]2", "3"], " ", 
        RowBox[{"ExpIntegralEi", "[", 
         RowBox[{
          RowBox[{"-", "4"}], " ", "\[CapitalGamma]"}], "]"}]}], "19942"], 
      "-", 
      FractionBox[
       RowBox[{"197213", " ", 
        SuperscriptBox["\[ExponentialE]", 
         RowBox[{
          RowBox[{"-", "x"}], "+", 
          RowBox[{"4", " ", "\[CapitalGamma]"}]}]], " ", "h", " ", 
        "\[CapitalGamma]", " ", 
        SqrtBox[
         RowBox[{"1", "-", "\[Phi]1"}]], " ", 
        SuperscriptBox["\[Phi]1", "3"], " ", 
        SqrtBox[
         RowBox[{"1", "-", "\[Phi]2"}]], " ", 
        SuperscriptBox["\[Phi]2", "3"], " ", 
        RowBox[{"ExpIntegralEi", "[", 
         RowBox[{
          RowBox[{"-", "4"}], " ", "\[CapitalGamma]"}], "]"}]}], "1534"], "-", 
      RowBox[{"4", " ", 
       SuperscriptBox["\[ExponentialE]", 
        RowBox[{
         RowBox[{"-", "x"}], "+", 
         RowBox[{"4", " ", "\[CapitalGamma]"}]}]], " ", "h", " ", 
       SqrtBox[
        RowBox[{"1", "-", "\[Phi]1"}]], " ", 
       SqrtBox[
        RowBox[{"1", "-", "\[Phi]2"}]], " ", "\[Omega]", " ", 
       RowBox[{"ExpIntegralEi", "[", 
        RowBox[{
         RowBox[{"-", "4"}], " ", "\[CapitalGamma]"}], "]"}]}], "-", 
      RowBox[{
       FractionBox["6796", "767"], " ", 
       SuperscriptBox["\[ExponentialE]", 
        RowBox[{
         RowBox[{"-", "x"}], "+", 
         RowBox[{"4", " ", "\[CapitalGamma]"}]}]], " ", "h", " ", 
       SqrtBox[
        RowBox[{"1", "-", "\[Phi]1"}]], " ", "\[Phi]1", " ", 
       SqrtBox[
        RowBox[{"1", "-", "\[Phi]2"}]], " ", "\[Omega]", " ", 
       RowBox[{"ExpIntegralEi", "[", 
        RowBox[{
         RowBox[{"-", "4"}], " ", "\[CapitalGamma]"}], "]"}]}], "+", 
      RowBox[{
       FractionBox["22796", "767"], " ", 
       SuperscriptBox["\[ExponentialE]", 
        RowBox[{
         RowBox[{"-", "x"}], "+", 
         RowBox[{"4", " ", "\[CapitalGamma]"}]}]], " ", "h", " ", 
       SqrtBox[
        RowBox[{"1", "-", "\[Phi]1"}]], " ", 
       SuperscriptBox["\[Phi]1", "2"], " ", 
       SqrtBox[
        RowBox[{"1", "-", "\[Phi]2"}]], " ", "\[Omega]", " ", 
       RowBox[{"ExpIntegralEi", "[", 
        RowBox[{
         RowBox[{"-", "4"}], " ", "\[CapitalGamma]"}], "]"}]}], "-", 
      RowBox[{
       FractionBox["12932", "767"], " ", 
       SuperscriptBox["\[ExponentialE]", 
        RowBox[{
         RowBox[{"-", "x"}], "+", 
         RowBox[{"4", " ", "\[CapitalGamma]"}]}]], " ", "h", " ", 
       SqrtBox[
        RowBox[{"1", "-", "\[Phi]1"}]], " ", 
       SuperscriptBox["\[Phi]1", "3"], " ", 
       SqrtBox[
        RowBox[{"1", "-", "\[Phi]2"}]], " ", "\[Omega]", " ", 
       RowBox[{"ExpIntegralEi", "[", 
        RowBox[{
         RowBox[{"-", "4"}], " ", "\[CapitalGamma]"}], "]"}]}], "+", 
      FractionBox[
       RowBox[{"55652", " ", 
        SuperscriptBox["\[ExponentialE]", 
         RowBox[{
          RowBox[{"-", "x"}], "+", 
          RowBox[{"4", " ", "\[CapitalGamma]"}]}]], " ", "h", " ", 
        SqrtBox[
         RowBox[{"1", "-", "\[Phi]1"}]], " ", 
        SqrtBox[
         RowBox[{"1", "-", "\[Phi]2"}]], " ", "\[Phi]2", " ", "\[Omega]", " ", 
        RowBox[{"ExpIntegralEi", "[", 
         RowBox[{
          RowBox[{"-", "4"}], " ", "\[CapitalGamma]"}], "]"}]}], "9971"], "+", 
      FractionBox[
       RowBox[{"393044", " ", 
        SuperscriptBox["\[ExponentialE]", 
         RowBox[{
          RowBox[{"-", "x"}], "+", 
          RowBox[{"4", " ", "\[CapitalGamma]"}]}]], " ", "h", " ", 
        SqrtBox[
         RowBox[{"1", "-", "\[Phi]1"}]], " ", "\[Phi]1", " ", 
        SqrtBox[
         RowBox[{"1", "-", "\[Phi]2"}]], " ", "\[Phi]2", " ", "\[Omega]", " ", 
        RowBox[{"ExpIntegralEi", "[", 
         RowBox[{
          RowBox[{"-", "4"}], " ", "\[CapitalGamma]"}], "]"}]}], "9971"], "-", 
      FractionBox[
       RowBox[{"953044", " ", 
        SuperscriptBox["\[ExponentialE]", 
         RowBox[{
          RowBox[{"-", "x"}], "+", 
          RowBox[{"4", " ", "\[CapitalGamma]"}]}]], " ", "h", " ", 
        SqrtBox[
         RowBox[{"1", "-", "\[Phi]1"}]], " ", 
        SuperscriptBox["\[Phi]1", "2"], " ", 
        SqrtBox[
         RowBox[{"1", "-", "\[Phi]2"}]], " ", "\[Phi]2", " ", "\[Omega]", " ", 
        RowBox[{"ExpIntegralEi", "[", 
         RowBox[{
          RowBox[{"-", "4"}], " ", "\[CapitalGamma]"}], "]"}]}], "9971"], "+", 
      RowBox[{
       FractionBox["38796", "767"], " ", 
       SuperscriptBox["\[ExponentialE]", 
        RowBox[{
         RowBox[{"-", "x"}], "+", 
         RowBox[{"4", " ", "\[CapitalGamma]"}]}]], " ", "h", " ", 
       SqrtBox[
        RowBox[{"1", "-", "\[Phi]1"}]], " ", 
       SuperscriptBox["\[Phi]1", "3"], " ", 
       SqrtBox[
        RowBox[{"1", "-", "\[Phi]2"}]], " ", "\[Phi]2", " ", "\[Omega]", " ", 
       RowBox[{"ExpIntegralEi", "[", 
        RowBox[{
         RowBox[{"-", "4"}], " ", "\[CapitalGamma]"}], "]"}]}], "+", 
      FractionBox[
       RowBox[{"8348", " ", 
        SuperscriptBox["\[ExponentialE]", 
         RowBox[{
          RowBox[{"-", "x"}], "+", 
          RowBox[{"4", " ", "\[CapitalGamma]"}]}]], " ", "h", " ", 
        SqrtBox[
         RowBox[{"1", "-", "\[Phi]1"}]], " ", 
        SqrtBox[
         RowBox[{"1", "-", "\[Phi]2"}]], " ", 
        SuperscriptBox["\[Phi]2", "2"], " ", "\[Omega]", " ", 
        RowBox[{"ExpIntegralEi", "[", 
         RowBox[{
          RowBox[{"-", "4"}], " ", "\[CapitalGamma]"}], "]"}]}], "9971"], "-", 
      FractionBox[
       RowBox[{"521044", " ", 
        SuperscriptBox["\[ExponentialE]", 
         RowBox[{
          RowBox[{"-", "x"}], "+", 
          RowBox[{"4", " ", "\[CapitalGamma]"}]}]], " ", "h", " ", 
        SqrtBox[
         RowBox[{"1", "-", "\[Phi]1"}]], " ", "\[Phi]1", " ", 
        SqrtBox[
         RowBox[{"1", "-", "\[Phi]2"}]], " ", 
        SuperscriptBox["\[Phi]2", "2"], " ", "\[Omega]", " ", 
        RowBox[{"ExpIntegralEi", "[", 
         RowBox[{
          RowBox[{"-", "4"}], " ", "\[CapitalGamma]"}], "]"}]}], "9971"], "+", 
      FractionBox[
       RowBox[{"1017044", " ", 
        SuperscriptBox["\[ExponentialE]", 
         RowBox[{
          RowBox[{"-", "x"}], "+", 
          RowBox[{"4", " ", "\[CapitalGamma]"}]}]], " ", "h", " ", 
        SqrtBox[
         RowBox[{"1", "-", "\[Phi]1"}]], " ", 
        SuperscriptBox["\[Phi]1", "2"], " ", 
        SqrtBox[
         RowBox[{"1", "-", "\[Phi]2"}]], " ", 
        SuperscriptBox["\[Phi]2", "2"], " ", "\[Omega]", " ", 
        RowBox[{"ExpIntegralEi", "[", 
         RowBox[{
          RowBox[{"-", "4"}], " ", "\[CapitalGamma]"}], "]"}]}], "9971"], "-", 
      RowBox[{
       FractionBox["38796", "767"], " ", 
       SuperscriptBox["\[ExponentialE]", 
        RowBox[{
         RowBox[{"-", "x"}], "+", 
         RowBox[{"4", " ", "\[CapitalGamma]"}]}]], " ", "h", " ", 
       SqrtBox[
        RowBox[{"1", "-", "\[Phi]1"}]], " ", 
       SuperscriptBox["\[Phi]1", "3"], " ", 
       SqrtBox[
        RowBox[{"1", "-", "\[Phi]2"}]], " ", 
       SuperscriptBox["\[Phi]2", "2"], " ", "\[Omega]", " ", 
       RowBox[{"ExpIntegralEi", "[", 
        RowBox[{
         RowBox[{"-", "4"}], " ", "\[CapitalGamma]"}], "]"}]}], "-", 
      FractionBox[
       RowBox[{"24116", " ", 
        SuperscriptBox["\[ExponentialE]", 
         RowBox[{
          RowBox[{"-", "x"}], "+", 
          RowBox[{"4", " ", "\[CapitalGamma]"}]}]], " ", "h", " ", 
        SqrtBox[
         RowBox[{"1", "-", "\[Phi]1"}]], " ", 
        SqrtBox[
         RowBox[{"1", "-", "\[Phi]2"}]], " ", 
        SuperscriptBox["\[Phi]2", "3"], " ", "\[Omega]", " ", 
        RowBox[{"ExpIntegralEi", "[", 
         RowBox[{
          RowBox[{"-", "4"}], " ", "\[CapitalGamma]"}], "]"}]}], "9971"], "+", 
      FractionBox[
       RowBox[{"216348", " ", 
        SuperscriptBox["\[ExponentialE]", 
         RowBox[{
          RowBox[{"-", "x"}], "+", 
          RowBox[{"4", " ", "\[CapitalGamma]"}]}]], " ", "h", " ", 
        SqrtBox[
         RowBox[{"1", "-", "\[Phi]1"}]], " ", "\[Phi]1", " ", 
        SqrtBox[
         RowBox[{"1", "-", "\[Phi]2"}]], " ", 
        SuperscriptBox["\[Phi]2", "3"], " ", "\[Omega]", " ", 
        RowBox[{"ExpIntegralEi", "[", 
         RowBox[{
          RowBox[{"-", "4"}], " ", "\[CapitalGamma]"}], "]"}]}], "9971"], "-", 
      FractionBox[
       RowBox[{"360348", " ", 
        SuperscriptBox["\[ExponentialE]", 
         RowBox[{
          RowBox[{"-", "x"}], "+", 
          RowBox[{"4", " ", "\[CapitalGamma]"}]}]], " ", "h", " ", 
        SqrtBox[
         RowBox[{"1", "-", "\[Phi]1"}]], " ", 
        SuperscriptBox["\[Phi]1", "2"], " ", 
        SqrtBox[
         RowBox[{"1", "-", "\[Phi]2"}]], " ", 
        SuperscriptBox["\[Phi]2", "3"], " ", "\[Omega]", " ", 
        RowBox[{"ExpIntegralEi", "[", 
         RowBox[{
          RowBox[{"-", "4"}], " ", "\[CapitalGamma]"}], "]"}]}], "9971"], "+", 
      RowBox[{
       FractionBox["12932", "767"], " ", 
       SuperscriptBox["\[ExponentialE]", 
        RowBox[{
         RowBox[{"-", "x"}], "+", 
         RowBox[{"4", " ", "\[CapitalGamma]"}]}]], " ", "h", " ", 
       SqrtBox[
        RowBox[{"1", "-", "\[Phi]1"}]], " ", 
       SuperscriptBox["\[Phi]1", "3"], " ", 
       SqrtBox[
        RowBox[{"1", "-", "\[Phi]2"}]], " ", 
       SuperscriptBox["\[Phi]2", "3"], " ", "\[Omega]", " ", 
       RowBox[{"ExpIntegralEi", "[", 
        RowBox[{
         RowBox[{"-", "4"}], " ", "\[CapitalGamma]"}], "]"}]}], "-", 
      RowBox[{
       FractionBox["13", "2"], " ", 
       SuperscriptBox["\[ExponentialE]", 
        RowBox[{
         RowBox[{"-", "x"}], "+", 
         RowBox[{"3", " ", "\[CapitalGamma]"}]}]], " ", "h", " ", 
       RowBox[{"ExpIntegralEi", "[", 
        RowBox[{
         RowBox[{"-", "3"}], " ", "\[CapitalGamma]"}], "]"}]}], "+", 
      RowBox[{"2", " ", 
       SuperscriptBox["\[ExponentialE]", 
        RowBox[{
         RowBox[{"-", "x"}], "+", 
         RowBox[{"3", " ", "\[CapitalGamma]"}]}]], " ", "h", " ", "\[Lambda]",
        " ", 
       RowBox[{"ExpIntegralEi", "[", 
        RowBox[{
         RowBox[{"-", "3"}], " ", "\[CapitalGamma]"}], "]"}]}], "+", 
      RowBox[{
       FractionBox["73", "4"], " ", 
       SuperscriptBox["\[ExponentialE]", 
        RowBox[{
         RowBox[{"-", "x"}], "+", 
         RowBox[{"3", " ", "\[CapitalGamma]"}]}]], " ", "h", " ", 
       "\[CapitalGamma]", " ", 
       SqrtBox[
        RowBox[{"1", "-", "\[Phi]1"}]], " ", 
       SqrtBox[
        RowBox[{"1", "-", "\[Phi]2"}]], " ", 
       RowBox[{"ExpIntegralEi", "[", 
        RowBox[{
         RowBox[{"-", "3"}], " ", "\[CapitalGamma]"}], "]"}]}], "+", 
      FractionBox[
       RowBox[{"124027", " ", 
        SuperscriptBox["\[ExponentialE]", 
         RowBox[{
          RowBox[{"-", "x"}], "+", 
          RowBox[{"3", " ", "\[CapitalGamma]"}]}]], " ", "h", " ", 
        "\[CapitalGamma]", " ", 
        SqrtBox[
         RowBox[{"1", "-", "\[Phi]1"}]], " ", "\[Phi]1", " ", 
        SqrtBox[
         RowBox[{"1", "-", "\[Phi]2"}]], " ", 
        RowBox[{"ExpIntegralEi", "[", 
         RowBox[{
          RowBox[{"-", "3"}], " ", "\[CapitalGamma]"}], "]"}]}], "3068"], "-", 
      FractionBox[
       RowBox[{"416027", " ", 
        SuperscriptBox["\[ExponentialE]", 
         RowBox[{
          RowBox[{"-", "x"}], "+", 
          RowBox[{"3", " ", "\[CapitalGamma]"}]}]], " ", "h", " ", 
        "\[CapitalGamma]", " ", 
        SqrtBox[
         RowBox[{"1", "-", "\[Phi]1"}]], " ", 
        SuperscriptBox["\[Phi]1", "2"], " ", 
        SqrtBox[
         RowBox[{"1", "-", "\[Phi]2"}]], " ", 
        RowBox[{"ExpIntegralEi", "[", 
         RowBox[{
          RowBox[{"-", "3"}], " ", "\[CapitalGamma]"}], "]"}]}], "3068"], "+", 
      FractionBox[
       RowBox[{"236009", " ", 
        SuperscriptBox["\[ExponentialE]", 
         RowBox[{
          RowBox[{"-", "x"}], "+", 
          RowBox[{"3", " ", "\[CapitalGamma]"}]}]], " ", "h", " ", 
        "\[CapitalGamma]", " ", 
        SqrtBox[
         RowBox[{"1", "-", "\[Phi]1"}]], " ", 
        SuperscriptBox["\[Phi]1", "3"], " ", 
        SqrtBox[
         RowBox[{"1", "-", "\[Phi]2"}]], " ", 
        RowBox[{"ExpIntegralEi", "[", 
         RowBox[{
          RowBox[{"-", "3"}], " ", "\[CapitalGamma]"}], "]"}]}], "3068"], "-", 
      FractionBox[
       RowBox[{"1015649", " ", 
        SuperscriptBox["\[ExponentialE]", 
         RowBox[{
          RowBox[{"-", "x"}], "+", 
          RowBox[{"3", " ", "\[CapitalGamma]"}]}]], " ", "h", " ", 
        "\[CapitalGamma]", " ", 
        SqrtBox[
         RowBox[{"1", "-", "\[Phi]1"}]], " ", 
        SqrtBox[
         RowBox[{"1", "-", "\[Phi]2"}]], " ", "\[Phi]2", " ", 
        RowBox[{"ExpIntegralEi", "[", 
         RowBox[{
          RowBox[{"-", "3"}], " ", "\[CapitalGamma]"}], "]"}]}], "39884"], 
      "-", 
      FractionBox[
       RowBox[{"7173053", " ", 
        SuperscriptBox["\[ExponentialE]", 
         RowBox[{
          RowBox[{"-", "x"}], "+", 
          RowBox[{"3", " ", "\[CapitalGamma]"}]}]], " ", "h", " ", 
        "\[CapitalGamma]", " ", 
        SqrtBox[
         RowBox[{"1", "-", "\[Phi]1"}]], " ", "\[Phi]1", " ", 
        SqrtBox[
         RowBox[{"1", "-", "\[Phi]2"}]], " ", "\[Phi]2", " ", 
        RowBox[{"ExpIntegralEi", "[", 
         RowBox[{
          RowBox[{"-", "3"}], " ", "\[CapitalGamma]"}], "]"}]}], "39884"], 
      "+", 
      FractionBox[
       RowBox[{"17393053", " ", 
        SuperscriptBox["\[ExponentialE]", 
         RowBox[{
          RowBox[{"-", "x"}], "+", 
          RowBox[{"3", " ", "\[CapitalGamma]"}]}]], " ", "h", " ", 
        "\[CapitalGamma]", " ", 
        SqrtBox[
         RowBox[{"1", "-", "\[Phi]1"}]], " ", 
        SuperscriptBox["\[Phi]1", "2"], " ", 
        SqrtBox[
         RowBox[{"1", "-", "\[Phi]2"}]], " ", "\[Phi]2", " ", 
        RowBox[{"ExpIntegralEi", "[", 
         RowBox[{
          RowBox[{"-", "3"}], " ", "\[CapitalGamma]"}], "]"}]}], "39884"], 
      "-", 
      FractionBox[
       RowBox[{"708027", " ", 
        SuperscriptBox["\[ExponentialE]", 
         RowBox[{
          RowBox[{"-", "x"}], "+", 
          RowBox[{"3", " ", "\[CapitalGamma]"}]}]], " ", "h", " ", 
        "\[CapitalGamma]", " ", 
        SqrtBox[
         RowBox[{"1", "-", "\[Phi]1"}]], " ", 
        SuperscriptBox["\[Phi]1", "3"], " ", 
        SqrtBox[
         RowBox[{"1", "-", "\[Phi]2"}]], " ", "\[Phi]2", " ", 
        RowBox[{"ExpIntegralEi", "[", 
         RowBox[{
          RowBox[{"-", "3"}], " ", "\[CapitalGamma]"}], "]"}]}], "3068"], "-", 
      FractionBox[
       RowBox[{"152351", " ", 
        SuperscriptBox["\[ExponentialE]", 
         RowBox[{
          RowBox[{"-", "x"}], "+", 
          RowBox[{"3", " ", "\[CapitalGamma]"}]}]], " ", "h", " ", 
        "\[CapitalGamma]", " ", 
        SqrtBox[
         RowBox[{"1", "-", "\[Phi]1"}]], " ", 
        SqrtBox[
         RowBox[{"1", "-", "\[Phi]2"}]], " ", 
        SuperscriptBox["\[Phi]2", "2"], " ", 
        RowBox[{"ExpIntegralEi", "[", 
         RowBox[{
          RowBox[{"-", "3"}], " ", "\[CapitalGamma]"}], "]"}]}], "39884"], 
      "+", 
      FractionBox[
       RowBox[{"9509053", " ", 
        SuperscriptBox["\[ExponentialE]", 
         RowBox[{
          RowBox[{"-", "x"}], "+", 
          RowBox[{"3", " ", "\[CapitalGamma]"}]}]], " ", "h", " ", 
        "\[CapitalGamma]", " ", 
        SqrtBox[
         RowBox[{"1", "-", "\[Phi]1"}]], " ", "\[Phi]1", " ", 
        SqrtBox[
         RowBox[{"1", "-", "\[Phi]2"}]], " ", 
        SuperscriptBox["\[Phi]2", "2"], " ", 
        RowBox[{"ExpIntegralEi", "[", 
         RowBox[{
          RowBox[{"-", "3"}], " ", "\[CapitalGamma]"}], "]"}]}], "39884"], 
      "-", 
      FractionBox[
       RowBox[{"18561053", " ", 
        SuperscriptBox["\[ExponentialE]", 
         RowBox[{
          RowBox[{"-", "x"}], "+", 
          RowBox[{"3", " ", "\[CapitalGamma]"}]}]], " ", "h", " ", 
        "\[CapitalGamma]", " ", 
        SqrtBox[
         RowBox[{"1", "-", "\[Phi]1"}]], " ", 
        SuperscriptBox["\[Phi]1", "2"], " ", 
        SqrtBox[
         RowBox[{"1", "-", "\[Phi]2"}]], " ", 
        SuperscriptBox["\[Phi]2", "2"], " ", 
        RowBox[{"ExpIntegralEi", "[", 
         RowBox[{
          RowBox[{"-", "3"}], " ", "\[CapitalGamma]"}], "]"}]}], "39884"], 
      "+", 
      FractionBox[
       RowBox[{"708027", " ", 
        SuperscriptBox["\[ExponentialE]", 
         RowBox[{
          RowBox[{"-", "x"}], "+", 
          RowBox[{"3", " ", "\[CapitalGamma]"}]}]], " ", "h", " ", 
        "\[CapitalGamma]", " ", 
        SqrtBox[
         RowBox[{"1", "-", "\[Phi]1"}]], " ", 
        SuperscriptBox["\[Phi]1", "3"], " ", 
        SqrtBox[
         RowBox[{"1", "-", "\[Phi]2"}]], " ", 
        SuperscriptBox["\[Phi]2", "2"], " ", 
        RowBox[{"ExpIntegralEi", "[", 
         RowBox[{
          RowBox[{"-", "3"}], " ", "\[CapitalGamma]"}], "]"}]}], "3068"], "+", 
      FractionBox[
       RowBox[{"440117", " ", 
        SuperscriptBox["\[ExponentialE]", 
         RowBox[{
          RowBox[{"-", "x"}], "+", 
          RowBox[{"3", " ", "\[CapitalGamma]"}]}]], " ", "h", " ", 
        "\[CapitalGamma]", " ", 
        SqrtBox[
         RowBox[{"1", "-", "\[Phi]1"}]], " ", 
        SqrtBox[
         RowBox[{"1", "-", "\[Phi]2"}]], " ", 
        SuperscriptBox["\[Phi]2", "3"], " ", 
        RowBox[{"ExpIntegralEi", "[", 
         RowBox[{
          RowBox[{"-", "3"}], " ", "\[CapitalGamma]"}], "]"}]}], "39884"], 
      "-", 
      FractionBox[
       RowBox[{"3948351", " ", 
        SuperscriptBox["\[ExponentialE]", 
         RowBox[{
          RowBox[{"-", "x"}], "+", 
          RowBox[{"3", " ", "\[CapitalGamma]"}]}]], " ", "h", " ", 
        "\[CapitalGamma]", " ", 
        SqrtBox[
         RowBox[{"1", "-", "\[Phi]1"}]], " ", "\[Phi]1", " ", 
        SqrtBox[
         RowBox[{"1", "-", "\[Phi]2"}]], " ", 
        SuperscriptBox["\[Phi]2", "3"], " ", 
        RowBox[{"ExpIntegralEi", "[", 
         RowBox[{
          RowBox[{"-", "3"}], " ", "\[CapitalGamma]"}], "]"}]}], "39884"], 
      "+", 
      FractionBox[
       RowBox[{"6576351", " ", 
        SuperscriptBox["\[ExponentialE]", 
         RowBox[{
          RowBox[{"-", "x"}], "+", 
          RowBox[{"3", " ", "\[CapitalGamma]"}]}]], " ", "h", " ", 
        "\[CapitalGamma]", " ", 
        SqrtBox[
         RowBox[{"1", "-", "\[Phi]1"}]], " ", 
        SuperscriptBox["\[Phi]1", "2"], " ", 
        SqrtBox[
         RowBox[{"1", "-", "\[Phi]2"}]], " ", 
        SuperscriptBox["\[Phi]2", "3"], " ", 
        RowBox[{"ExpIntegralEi", "[", 
         RowBox[{
          RowBox[{"-", "3"}], " ", "\[CapitalGamma]"}], "]"}]}], "39884"], 
      "-", 
      FractionBox[
       RowBox[{"236009", " ", 
        SuperscriptBox["\[ExponentialE]", 
         RowBox[{
          RowBox[{"-", "x"}], "+", 
          RowBox[{"3", " ", "\[CapitalGamma]"}]}]], " ", "h", " ", 
        "\[CapitalGamma]", " ", 
        SqrtBox[
         RowBox[{"1", "-", "\[Phi]1"}]], " ", 
        SuperscriptBox["\[Phi]1", "3"], " ", 
        SqrtBox[
         RowBox[{"1", "-", "\[Phi]2"}]], " ", 
        SuperscriptBox["\[Phi]2", "3"], " ", 
        RowBox[{"ExpIntegralEi", "[", 
         RowBox[{
          RowBox[{"-", "3"}], " ", "\[CapitalGamma]"}], "]"}]}], "3068"], "-", 
      RowBox[{"3", " ", 
       SuperscriptBox["\[ExponentialE]", 
        RowBox[{
         RowBox[{"-", "x"}], "+", 
         RowBox[{"3", " ", "\[CapitalGamma]"}]}]], " ", "h", " ", 
       SqrtBox[
        RowBox[{"1", "-", "\[Phi]1"}]], " ", 
       SqrtBox[
        RowBox[{"1", "-", "\[Phi]2"}]], " ", "\[Omega]", " ", 
       RowBox[{"ExpIntegralEi", "[", 
        RowBox[{
         RowBox[{"-", "3"}], " ", "\[CapitalGamma]"}], "]"}]}], "-", 
      RowBox[{
       FractionBox["5097", "767"], " ", 
       SuperscriptBox["\[ExponentialE]", 
        RowBox[{
         RowBox[{"-", "x"}], "+", 
         RowBox[{"3", " ", "\[CapitalGamma]"}]}]], " ", "h", " ", 
       SqrtBox[
        RowBox[{"1", "-", "\[Phi]1"}]], " ", "\[Phi]1", " ", 
       SqrtBox[
        RowBox[{"1", "-", "\[Phi]2"}]], " ", "\[Omega]", " ", 
       RowBox[{"ExpIntegralEi", "[", 
        RowBox[{
         RowBox[{"-", "3"}], " ", "\[CapitalGamma]"}], "]"}]}], "+", 
      RowBox[{
       FractionBox["17097", "767"], " ", 
       SuperscriptBox["\[ExponentialE]", 
        RowBox[{
         RowBox[{"-", "x"}], "+", 
         RowBox[{"3", " ", "\[CapitalGamma]"}]}]], " ", "h", " ", 
       SqrtBox[
        RowBox[{"1", "-", "\[Phi]1"}]], " ", 
       SuperscriptBox["\[Phi]1", "2"], " ", 
       SqrtBox[
        RowBox[{"1", "-", "\[Phi]2"}]], " ", "\[Omega]", " ", 
       RowBox[{"ExpIntegralEi", "[", 
        RowBox[{
         RowBox[{"-", "3"}], " ", "\[CapitalGamma]"}], "]"}]}], "-", 
      RowBox[{
       FractionBox["9699", "767"], " ", 
       SuperscriptBox["\[ExponentialE]", 
        RowBox[{
         RowBox[{"-", "x"}], "+", 
         RowBox[{"3", " ", "\[CapitalGamma]"}]}]], " ", "h", " ", 
       SqrtBox[
        RowBox[{"1", "-", "\[Phi]1"}]], " ", 
       SuperscriptBox["\[Phi]1", "3"], " ", 
       SqrtBox[
        RowBox[{"1", "-", "\[Phi]2"}]], " ", "\[Omega]", " ", 
       RowBox[{"ExpIntegralEi", "[", 
        RowBox[{
         RowBox[{"-", "3"}], " ", "\[CapitalGamma]"}], "]"}]}], "+", 
      FractionBox[
       RowBox[{"41739", " ", 
        SuperscriptBox["\[ExponentialE]", 
         RowBox[{
          RowBox[{"-", "x"}], "+", 
          RowBox[{"3", " ", "\[CapitalGamma]"}]}]], " ", "h", " ", 
        SqrtBox[
         RowBox[{"1", "-", "\[Phi]1"}]], " ", 
        SqrtBox[
         RowBox[{"1", "-", "\[Phi]2"}]], " ", "\[Phi]2", " ", "\[Omega]", " ", 
        RowBox[{"ExpIntegralEi", "[", 
         RowBox[{
          RowBox[{"-", "3"}], " ", "\[CapitalGamma]"}], "]"}]}], "9971"], "+", 
      FractionBox[
       RowBox[{"294783", " ", 
        SuperscriptBox["\[ExponentialE]", 
         RowBox[{
          RowBox[{"-", "x"}], "+", 
          RowBox[{"3", " ", "\[CapitalGamma]"}]}]], " ", "h", " ", 
        SqrtBox[
         RowBox[{"1", "-", "\[Phi]1"}]], " ", "\[Phi]1", " ", 
        SqrtBox[
         RowBox[{"1", "-", "\[Phi]2"}]], " ", "\[Phi]2", " ", "\[Omega]", " ", 
        RowBox[{"ExpIntegralEi", "[", 
         RowBox[{
          RowBox[{"-", "3"}], " ", "\[CapitalGamma]"}], "]"}]}], "9971"], "-", 
      FractionBox[
       RowBox[{"714783", " ", 
        SuperscriptBox["\[ExponentialE]", 
         RowBox[{
          RowBox[{"-", "x"}], "+", 
          RowBox[{"3", " ", "\[CapitalGamma]"}]}]], " ", "h", " ", 
        SqrtBox[
         RowBox[{"1", "-", "\[Phi]1"}]], " ", 
        SuperscriptBox["\[Phi]1", "2"], " ", 
        SqrtBox[
         RowBox[{"1", "-", "\[Phi]2"}]], " ", "\[Phi]2", " ", "\[Omega]", " ", 
        RowBox[{"ExpIntegralEi", "[", 
         RowBox[{
          RowBox[{"-", "3"}], " ", "\[CapitalGamma]"}], "]"}]}], "9971"], "+", 
      RowBox[{
       FractionBox["29097", "767"], " ", 
       SuperscriptBox["\[ExponentialE]", 
        RowBox[{
         RowBox[{"-", "x"}], "+", 
         RowBox[{"3", " ", "\[CapitalGamma]"}]}]], " ", "h", " ", 
       SqrtBox[
        RowBox[{"1", "-", "\[Phi]1"}]], " ", 
       SuperscriptBox["\[Phi]1", "3"], " ", 
       SqrtBox[
        RowBox[{"1", "-", "\[Phi]2"}]], " ", "\[Phi]2", " ", "\[Omega]", " ", 
       RowBox[{"ExpIntegralEi", "[", 
        RowBox[{
         RowBox[{"-", "3"}], " ", "\[CapitalGamma]"}], "]"}]}], "+", 
      FractionBox[
       RowBox[{"6261", " ", 
        SuperscriptBox["\[ExponentialE]", 
         RowBox[{
          RowBox[{"-", "x"}], "+", 
          RowBox[{"3", " ", "\[CapitalGamma]"}]}]], " ", "h", " ", 
        SqrtBox[
         RowBox[{"1", "-", "\[Phi]1"}]], " ", 
        SqrtBox[
         RowBox[{"1", "-", "\[Phi]2"}]], " ", 
        SuperscriptBox["\[Phi]2", "2"], " ", "\[Omega]", " ", 
        RowBox[{"ExpIntegralEi", "[", 
         RowBox[{
          RowBox[{"-", "3"}], " ", "\[CapitalGamma]"}], "]"}]}], "9971"], "-", 
      FractionBox[
       RowBox[{"390783", " ", 
        SuperscriptBox["\[ExponentialE]", 
         RowBox[{
          RowBox[{"-", "x"}], "+", 
          RowBox[{"3", " ", "\[CapitalGamma]"}]}]], " ", "h", " ", 
        SqrtBox[
         RowBox[{"1", "-", "\[Phi]1"}]], " ", "\[Phi]1", " ", 
        SqrtBox[
         RowBox[{"1", "-", "\[Phi]2"}]], " ", 
        SuperscriptBox["\[Phi]2", "2"], " ", "\[Omega]", " ", 
        RowBox[{"ExpIntegralEi", "[", 
         RowBox[{
          RowBox[{"-", "3"}], " ", "\[CapitalGamma]"}], "]"}]}], "9971"], "+", 
      FractionBox[
       RowBox[{"762783", " ", 
        SuperscriptBox["\[ExponentialE]", 
         RowBox[{
          RowBox[{"-", "x"}], "+", 
          RowBox[{"3", " ", "\[CapitalGamma]"}]}]], " ", "h", " ", 
        SqrtBox[
         RowBox[{"1", "-", "\[Phi]1"}]], " ", 
        SuperscriptBox["\[Phi]1", "2"], " ", 
        SqrtBox[
         RowBox[{"1", "-", "\[Phi]2"}]], " ", 
        SuperscriptBox["\[Phi]2", "2"], " ", "\[Omega]", " ", 
        RowBox[{"ExpIntegralEi", "[", 
         RowBox[{
          RowBox[{"-", "3"}], " ", "\[CapitalGamma]"}], "]"}]}], "9971"], "-", 
      RowBox[{
       FractionBox["29097", "767"], " ", 
       SuperscriptBox["\[ExponentialE]", 
        RowBox[{
         RowBox[{"-", "x"}], "+", 
         RowBox[{"3", " ", "\[CapitalGamma]"}]}]], " ", "h", " ", 
       SqrtBox[
        RowBox[{"1", "-", "\[Phi]1"}]], " ", 
       SuperscriptBox["\[Phi]1", "3"], " ", 
       SqrtBox[
        RowBox[{"1", "-", "\[Phi]2"}]], " ", 
       SuperscriptBox["\[Phi]2", "2"], " ", "\[Omega]", " ", 
       RowBox[{"ExpIntegralEi", "[", 
        RowBox[{
         RowBox[{"-", "3"}], " ", "\[CapitalGamma]"}], "]"}]}], "-", 
      FractionBox[
       RowBox[{"18087", " ", 
        SuperscriptBox["\[ExponentialE]", 
         RowBox[{
          RowBox[{"-", "x"}], "+", 
          RowBox[{"3", " ", "\[CapitalGamma]"}]}]], " ", "h", " ", 
        SqrtBox[
         RowBox[{"1", "-", "\[Phi]1"}]], " ", 
        SqrtBox[
         RowBox[{"1", "-", "\[Phi]2"}]], " ", 
        SuperscriptBox["\[Phi]2", "3"], " ", "\[Omega]", " ", 
        RowBox[{"ExpIntegralEi", "[", 
         RowBox[{
          RowBox[{"-", "3"}], " ", "\[CapitalGamma]"}], "]"}]}], "9971"], "+", 
      FractionBox[
       RowBox[{"162261", " ", 
        SuperscriptBox["\[ExponentialE]", 
         RowBox[{
          RowBox[{"-", "x"}], "+", 
          RowBox[{"3", " ", "\[CapitalGamma]"}]}]], " ", "h", " ", 
        SqrtBox[
         RowBox[{"1", "-", "\[Phi]1"}]], " ", "\[Phi]1", " ", 
        SqrtBox[
         RowBox[{"1", "-", "\[Phi]2"}]], " ", 
        SuperscriptBox["\[Phi]2", "3"], " ", "\[Omega]", " ", 
        RowBox[{"ExpIntegralEi", "[", 
         RowBox[{
          RowBox[{"-", "3"}], " ", "\[CapitalGamma]"}], "]"}]}], "9971"], "-", 
      FractionBox[
       RowBox[{"270261", " ", 
        SuperscriptBox["\[ExponentialE]", 
         RowBox[{
          RowBox[{"-", "x"}], "+", 
          RowBox[{"3", " ", "\[CapitalGamma]"}]}]], " ", "h", " ", 
        SqrtBox[
         RowBox[{"1", "-", "\[Phi]1"}]], " ", 
        SuperscriptBox["\[Phi]1", "2"], " ", 
        SqrtBox[
         RowBox[{"1", "-", "\[Phi]2"}]], " ", 
        SuperscriptBox["\[Phi]2", "3"], " ", "\[Omega]", " ", 
        RowBox[{"ExpIntegralEi", "[", 
         RowBox[{
          RowBox[{"-", "3"}], " ", "\[CapitalGamma]"}], "]"}]}], "9971"], "+", 
      RowBox[{
       FractionBox["9699", "767"], " ", 
       SuperscriptBox["\[ExponentialE]", 
        RowBox[{
         RowBox[{"-", "x"}], "+", 
         RowBox[{"3", " ", "\[CapitalGamma]"}]}]], " ", "h", " ", 
       SqrtBox[
        RowBox[{"1", "-", "\[Phi]1"}]], " ", 
       SuperscriptBox["\[Phi]1", "3"], " ", 
       SqrtBox[
        RowBox[{"1", "-", "\[Phi]2"}]], " ", 
       SuperscriptBox["\[Phi]2", "3"], " ", "\[Omega]", " ", 
       RowBox[{"ExpIntegralEi", "[", 
        RowBox[{
         RowBox[{"-", "3"}], " ", "\[CapitalGamma]"}], "]"}]}], "+", 
      RowBox[{
       SuperscriptBox["\[ExponentialE]", 
        RowBox[{
         RowBox[{"-", "x"}], "+", 
         RowBox[{"2", " ", "\[CapitalGamma]"}]}]], " ", "h", " ", 
       RowBox[{"ExpIntegralEi", "[", 
        RowBox[{
         RowBox[{"-", "2"}], " ", "\[CapitalGamma]"}], "]"}]}], "-", 
      RowBox[{
       SuperscriptBox["\[ExponentialE]", 
        RowBox[{
         RowBox[{"-", "x"}], "+", 
         RowBox[{"2", " ", "\[CapitalGamma]"}]}]], " ", "h", " ", "\[Lambda]",
        " ", 
       RowBox[{"ExpIntegralEi", "[", 
        RowBox[{
         RowBox[{"-", "2"}], " ", "\[CapitalGamma]"}], "]"}]}], "-", 
      RowBox[{
       FractionBox["29", "2"], " ", 
       SuperscriptBox["\[ExponentialE]", 
        RowBox[{
         RowBox[{"-", "x"}], "+", 
         RowBox[{"2", " ", "\[CapitalGamma]"}]}]], " ", "h", " ", 
       "\[CapitalGamma]", " ", 
       SqrtBox[
        RowBox[{"1", "-", "\[Phi]1"}]], " ", 
       SqrtBox[
        RowBox[{"1", "-", "\[Phi]2"}]], " ", 
       RowBox[{"ExpIntegralEi", "[", 
        RowBox[{
         RowBox[{"-", "2"}], " ", "\[CapitalGamma]"}], "]"}]}], "-", 
      FractionBox[
       RowBox[{"49271", " ", 
        SuperscriptBox["\[ExponentialE]", 
         RowBox[{
          RowBox[{"-", "x"}], "+", 
          RowBox[{"2", " ", "\[CapitalGamma]"}]}]], " ", "h", " ", 
        "\[CapitalGamma]", " ", 
        SqrtBox[
         RowBox[{"1", "-", "\[Phi]1"}]], " ", "\[Phi]1", " ", 
        SqrtBox[
         RowBox[{"1", "-", "\[Phi]2"}]], " ", 
        RowBox[{"ExpIntegralEi", "[", 
         RowBox[{
          RowBox[{"-", "2"}], " ", "\[CapitalGamma]"}], "]"}]}], "1534"], "+", 
      FractionBox[
       RowBox[{"165271", " ", 
        SuperscriptBox["\[ExponentialE]", 
         RowBox[{
          RowBox[{"-", "x"}], "+", 
          RowBox[{"2", " ", "\[CapitalGamma]"}]}]], " ", "h", " ", 
        "\[CapitalGamma]", " ", 
        SqrtBox[
         RowBox[{"1", "-", "\[Phi]1"}]], " ", 
        SuperscriptBox["\[Phi]1", "2"], " ", 
        SqrtBox[
         RowBox[{"1", "-", "\[Phi]2"}]], " ", 
        RowBox[{"ExpIntegralEi", "[", 
         RowBox[{
          RowBox[{"-", "2"}], " ", "\[CapitalGamma]"}], "]"}]}], "1534"], "-", 
      FractionBox[
       RowBox[{"93757", " ", 
        SuperscriptBox["\[ExponentialE]", 
         RowBox[{
          RowBox[{"-", "x"}], "+", 
          RowBox[{"2", " ", "\[CapitalGamma]"}]}]], " ", "h", " ", 
        "\[CapitalGamma]", " ", 
        SqrtBox[
         RowBox[{"1", "-", "\[Phi]1"}]], " ", 
        SuperscriptBox["\[Phi]1", "3"], " ", 
        SqrtBox[
         RowBox[{"1", "-", "\[Phi]2"}]], " ", 
        RowBox[{"ExpIntegralEi", "[", 
         RowBox[{
          RowBox[{"-", "2"}], " ", "\[CapitalGamma]"}], "]"}]}], "1534"], "+", 
      FractionBox[
       RowBox[{"403477", " ", 
        SuperscriptBox["\[ExponentialE]", 
         RowBox[{
          RowBox[{"-", "x"}], "+", 
          RowBox[{"2", " ", "\[CapitalGamma]"}]}]], " ", "h", " ", 
        "\[CapitalGamma]", " ", 
        SqrtBox[
         RowBox[{"1", "-", "\[Phi]1"}]], " ", 
        SqrtBox[
         RowBox[{"1", "-", "\[Phi]2"}]], " ", "\[Phi]2", " ", 
        RowBox[{"ExpIntegralEi", "[", 
         RowBox[{
          RowBox[{"-", "2"}], " ", "\[CapitalGamma]"}], "]"}]}], "19942"], 
      "+", 
      FractionBox[
       RowBox[{"2849569", " ", 
        SuperscriptBox["\[ExponentialE]", 
         RowBox[{
          RowBox[{"-", "x"}], "+", 
          RowBox[{"2", " ", "\[CapitalGamma]"}]}]], " ", "h", " ", 
        "\[CapitalGamma]", " ", 
        SqrtBox[
         RowBox[{"1", "-", "\[Phi]1"}]], " ", "\[Phi]1", " ", 
        SqrtBox[
         RowBox[{"1", "-", "\[Phi]2"}]], " ", "\[Phi]2", " ", 
        RowBox[{"ExpIntegralEi", "[", 
         RowBox[{
          RowBox[{"-", "2"}], " ", "\[CapitalGamma]"}], "]"}]}], "19942"], 
      "-", 
      FractionBox[
       RowBox[{"6909569", " ", 
        SuperscriptBox["\[ExponentialE]", 
         RowBox[{
          RowBox[{"-", "x"}], "+", 
          RowBox[{"2", " ", "\[CapitalGamma]"}]}]], " ", "h", " ", 
        "\[CapitalGamma]", " ", 
        SqrtBox[
         RowBox[{"1", "-", "\[Phi]1"}]], " ", 
        SuperscriptBox["\[Phi]1", "2"], " ", 
        SqrtBox[
         RowBox[{"1", "-", "\[Phi]2"}]], " ", "\[Phi]2", " ", 
        RowBox[{"ExpIntegralEi", "[", 
         RowBox[{
          RowBox[{"-", "2"}], " ", "\[CapitalGamma]"}], "]"}]}], "19942"], 
      "+", 
      FractionBox[
       RowBox[{"281271", " ", 
        SuperscriptBox["\[ExponentialE]", 
         RowBox[{
          RowBox[{"-", "x"}], "+", 
          RowBox[{"2", " ", "\[CapitalGamma]"}]}]], " ", "h", " ", 
        "\[CapitalGamma]", " ", 
        SqrtBox[
         RowBox[{"1", "-", "\[Phi]1"}]], " ", 
        SuperscriptBox["\[Phi]1", "3"], " ", 
        SqrtBox[
         RowBox[{"1", "-", "\[Phi]2"}]], " ", "\[Phi]2", " ", 
        RowBox[{"ExpIntegralEi", "[", 
         RowBox[{
          RowBox[{"-", "2"}], " ", "\[CapitalGamma]"}], "]"}]}], "1534"], "+", 
      FractionBox[
       RowBox[{"60523", " ", 
        SuperscriptBox["\[ExponentialE]", 
         RowBox[{
          RowBox[{"-", "x"}], "+", 
          RowBox[{"2", " ", "\[CapitalGamma]"}]}]], " ", "h", " ", 
        "\[CapitalGamma]", " ", 
        SqrtBox[
         RowBox[{"1", "-", "\[Phi]1"}]], " ", 
        SqrtBox[
         RowBox[{"1", "-", "\[Phi]2"}]], " ", 
        SuperscriptBox["\[Phi]2", "2"], " ", 
        RowBox[{"ExpIntegralEi", "[", 
         RowBox[{
          RowBox[{"-", "2"}], " ", "\[CapitalGamma]"}], "]"}]}], "19942"], 
      "-", 
      FractionBox[
       RowBox[{"3777569", " ", 
        SuperscriptBox["\[ExponentialE]", 
         RowBox[{
          RowBox[{"-", "x"}], "+", 
          RowBox[{"2", " ", "\[CapitalGamma]"}]}]], " ", "h", " ", 
        "\[CapitalGamma]", " ", 
        SqrtBox[
         RowBox[{"1", "-", "\[Phi]1"}]], " ", "\[Phi]1", " ", 
        SqrtBox[
         RowBox[{"1", "-", "\[Phi]2"}]], " ", 
        SuperscriptBox["\[Phi]2", "2"], " ", 
        RowBox[{"ExpIntegralEi", "[", 
         RowBox[{
          RowBox[{"-", "2"}], " ", "\[CapitalGamma]"}], "]"}]}], "19942"], 
      "+", 
      FractionBox[
       RowBox[{"7373569", " ", 
        SuperscriptBox["\[ExponentialE]", 
         RowBox[{
          RowBox[{"-", "x"}], "+", 
          RowBox[{"2", " ", "\[CapitalGamma]"}]}]], " ", "h", " ", 
        "\[CapitalGamma]", " ", 
        SqrtBox[
         RowBox[{"1", "-", "\[Phi]1"}]], " ", 
        SuperscriptBox["\[Phi]1", "2"], " ", 
        SqrtBox[
         RowBox[{"1", "-", "\[Phi]2"}]], " ", 
        SuperscriptBox["\[Phi]2", "2"], " ", 
        RowBox[{"ExpIntegralEi", "[", 
         RowBox[{
          RowBox[{"-", "2"}], " ", "\[CapitalGamma]"}], "]"}]}], "19942"], 
      "-", 
      FractionBox[
       RowBox[{"281271", " ", 
        SuperscriptBox["\[ExponentialE]", 
         RowBox[{
          RowBox[{"-", "x"}], "+", 
          RowBox[{"2", " ", "\[CapitalGamma]"}]}]], " ", "h", " ", 
        "\[CapitalGamma]", " ", 
        SqrtBox[
         RowBox[{"1", "-", "\[Phi]1"}]], " ", 
        SuperscriptBox["\[Phi]1", "3"], " ", 
        SqrtBox[
         RowBox[{"1", "-", "\[Phi]2"}]], " ", 
        SuperscriptBox["\[Phi]2", "2"], " ", 
        RowBox[{"ExpIntegralEi", "[", 
         RowBox[{
          RowBox[{"-", "2"}], " ", "\[CapitalGamma]"}], "]"}]}], "1534"], "-", 
      FractionBox[
       RowBox[{"174841", " ", 
        SuperscriptBox["\[ExponentialE]", 
         RowBox[{
          RowBox[{"-", "x"}], "+", 
          RowBox[{"2", " ", "\[CapitalGamma]"}]}]], " ", "h", " ", 
        "\[CapitalGamma]", " ", 
        SqrtBox[
         RowBox[{"1", "-", "\[Phi]1"}]], " ", 
        SqrtBox[
         RowBox[{"1", "-", "\[Phi]2"}]], " ", 
        SuperscriptBox["\[Phi]2", "3"], " ", 
        RowBox[{"ExpIntegralEi", "[", 
         RowBox[{
          RowBox[{"-", "2"}], " ", "\[CapitalGamma]"}], "]"}]}], "19942"], 
      "+", 
      FractionBox[
       RowBox[{"1568523", " ", 
        SuperscriptBox["\[ExponentialE]", 
         RowBox[{
          RowBox[{"-", "x"}], "+", 
          RowBox[{"2", " ", "\[CapitalGamma]"}]}]], " ", "h", " ", 
        "\[CapitalGamma]", " ", 
        SqrtBox[
         RowBox[{"1", "-", "\[Phi]1"}]], " ", "\[Phi]1", " ", 
        SqrtBox[
         RowBox[{"1", "-", "\[Phi]2"}]], " ", 
        SuperscriptBox["\[Phi]2", "3"], " ", 
        RowBox[{"ExpIntegralEi", "[", 
         RowBox[{
          RowBox[{"-", "2"}], " ", "\[CapitalGamma]"}], "]"}]}], "19942"], 
      "-", 
      FractionBox[
       RowBox[{"2612523", " ", 
        SuperscriptBox["\[ExponentialE]", 
         RowBox[{
          RowBox[{"-", "x"}], "+", 
          RowBox[{"2", " ", "\[CapitalGamma]"}]}]], " ", "h", " ", 
        "\[CapitalGamma]", " ", 
        SqrtBox[
         RowBox[{"1", "-", "\[Phi]1"}]], " ", 
        SuperscriptBox["\[Phi]1", "2"], " ", 
        SqrtBox[
         RowBox[{"1", "-", "\[Phi]2"}]], " ", 
        SuperscriptBox["\[Phi]2", "3"], " ", 
        RowBox[{"ExpIntegralEi", "[", 
         RowBox[{
          RowBox[{"-", "2"}], " ", "\[CapitalGamma]"}], "]"}]}], "19942"], 
      "+", 
      FractionBox[
       RowBox[{"93757", " ", 
        SuperscriptBox["\[ExponentialE]", 
         RowBox[{
          RowBox[{"-", "x"}], "+", 
          RowBox[{"2", " ", "\[CapitalGamma]"}]}]], " ", "h", " ", 
        "\[CapitalGamma]", " ", 
        SqrtBox[
         RowBox[{"1", "-", "\[Phi]1"}]], " ", 
        SuperscriptBox["\[Phi]1", "3"], " ", 
        SqrtBox[
         RowBox[{"1", "-", "\[Phi]2"}]], " ", 
        SuperscriptBox["\[Phi]2", "3"], " ", 
        RowBox[{"ExpIntegralEi", "[", 
         RowBox[{
          RowBox[{"-", "2"}], " ", "\[CapitalGamma]"}], "]"}]}], "1534"], "+", 
      RowBox[{"4", " ", 
       SuperscriptBox["\[ExponentialE]", 
        RowBox[{
         RowBox[{"-", "x"}], "+", 
         RowBox[{"2", " ", "\[CapitalGamma]"}]}]], " ", "h", " ", 
       SqrtBox[
        RowBox[{"1", "-", "\[Phi]1"}]], " ", 
       SqrtBox[
        RowBox[{"1", "-", "\[Phi]2"}]], " ", "\[Omega]", " ", 
       RowBox[{"ExpIntegralEi", "[", 
        RowBox[{
         RowBox[{"-", "2"}], " ", "\[CapitalGamma]"}], "]"}]}], "+", 
      RowBox[{
       FractionBox["6796", "767"], " ", 
       SuperscriptBox["\[ExponentialE]", 
        RowBox[{
         RowBox[{"-", "x"}], "+", 
         RowBox[{"2", " ", "\[CapitalGamma]"}]}]], " ", "h", " ", 
       SqrtBox[
        RowBox[{"1", "-", "\[Phi]1"}]], " ", "\[Phi]1", " ", 
       SqrtBox[
        RowBox[{"1", "-", "\[Phi]2"}]], " ", "\[Omega]", " ", 
       RowBox[{"ExpIntegralEi", "[", 
        RowBox[{
         RowBox[{"-", "2"}], " ", "\[CapitalGamma]"}], "]"}]}], "-", 
      RowBox[{
       FractionBox["22796", "767"], " ", 
       SuperscriptBox["\[ExponentialE]", 
        RowBox[{
         RowBox[{"-", "x"}], "+", 
         RowBox[{"2", " ", "\[CapitalGamma]"}]}]], " ", "h", " ", 
       SqrtBox[
        RowBox[{"1", "-", "\[Phi]1"}]], " ", 
       SuperscriptBox["\[Phi]1", "2"], " ", 
       SqrtBox[
        RowBox[{"1", "-", "\[Phi]2"}]], " ", "\[Omega]", " ", 
       RowBox[{"ExpIntegralEi", "[", 
        RowBox[{
         RowBox[{"-", "2"}], " ", "\[CapitalGamma]"}], "]"}]}], "+", 
      RowBox[{
       FractionBox["12932", "767"], " ", 
       SuperscriptBox["\[ExponentialE]", 
        RowBox[{
         RowBox[{"-", "x"}], "+", 
         RowBox[{"2", " ", "\[CapitalGamma]"}]}]], " ", "h", " ", 
       SqrtBox[
        RowBox[{"1", "-", "\[Phi]1"}]], " ", 
       SuperscriptBox["\[Phi]1", "3"], " ", 
       SqrtBox[
        RowBox[{"1", "-", "\[Phi]2"}]], " ", "\[Omega]", " ", 
       RowBox[{"ExpIntegralEi", "[", 
        RowBox[{
         RowBox[{"-", "2"}], " ", "\[CapitalGamma]"}], "]"}]}], "-", 
      FractionBox[
       RowBox[{"55652", " ", 
        SuperscriptBox["\[ExponentialE]", 
         RowBox[{
          RowBox[{"-", "x"}], "+", 
          RowBox[{"2", " ", "\[CapitalGamma]"}]}]], " ", "h", " ", 
        SqrtBox[
         RowBox[{"1", "-", "\[Phi]1"}]], " ", 
        SqrtBox[
         RowBox[{"1", "-", "\[Phi]2"}]], " ", "\[Phi]2", " ", "\[Omega]", " ", 
        RowBox[{"ExpIntegralEi", "[", 
         RowBox[{
          RowBox[{"-", "2"}], " ", "\[CapitalGamma]"}], "]"}]}], "9971"], "-", 
      FractionBox[
       RowBox[{"393044", " ", 
        SuperscriptBox["\[ExponentialE]", 
         RowBox[{
          RowBox[{"-", "x"}], "+", 
          RowBox[{"2", " ", "\[CapitalGamma]"}]}]], " ", "h", " ", 
        SqrtBox[
         RowBox[{"1", "-", "\[Phi]1"}]], " ", "\[Phi]1", " ", 
        SqrtBox[
         RowBox[{"1", "-", "\[Phi]2"}]], " ", "\[Phi]2", " ", "\[Omega]", " ", 
        RowBox[{"ExpIntegralEi", "[", 
         RowBox[{
          RowBox[{"-", "2"}], " ", "\[CapitalGamma]"}], "]"}]}], "9971"], "+", 
      FractionBox[
       RowBox[{"953044", " ", 
        SuperscriptBox["\[ExponentialE]", 
         RowBox[{
          RowBox[{"-", "x"}], "+", 
          RowBox[{"2", " ", "\[CapitalGamma]"}]}]], " ", "h", " ", 
        SqrtBox[
         RowBox[{"1", "-", "\[Phi]1"}]], " ", 
        SuperscriptBox["\[Phi]1", "2"], " ", 
        SqrtBox[
         RowBox[{"1", "-", "\[Phi]2"}]], " ", "\[Phi]2", " ", "\[Omega]", " ", 
        RowBox[{"ExpIntegralEi", "[", 
         RowBox[{
          RowBox[{"-", "2"}], " ", "\[CapitalGamma]"}], "]"}]}], "9971"], "-", 
      RowBox[{
       FractionBox["38796", "767"], " ", 
       SuperscriptBox["\[ExponentialE]", 
        RowBox[{
         RowBox[{"-", "x"}], "+", 
         RowBox[{"2", " ", "\[CapitalGamma]"}]}]], " ", "h", " ", 
       SqrtBox[
        RowBox[{"1", "-", "\[Phi]1"}]], " ", 
       SuperscriptBox["\[Phi]1", "3"], " ", 
       SqrtBox[
        RowBox[{"1", "-", "\[Phi]2"}]], " ", "\[Phi]2", " ", "\[Omega]", " ", 
       RowBox[{"ExpIntegralEi", "[", 
        RowBox[{
         RowBox[{"-", "2"}], " ", "\[CapitalGamma]"}], "]"}]}], "-", 
      FractionBox[
       RowBox[{"8348", " ", 
        SuperscriptBox["\[ExponentialE]", 
         RowBox[{
          RowBox[{"-", "x"}], "+", 
          RowBox[{"2", " ", "\[CapitalGamma]"}]}]], " ", "h", " ", 
        SqrtBox[
         RowBox[{"1", "-", "\[Phi]1"}]], " ", 
        SqrtBox[
         RowBox[{"1", "-", "\[Phi]2"}]], " ", 
        SuperscriptBox["\[Phi]2", "2"], " ", "\[Omega]", " ", 
        RowBox[{"ExpIntegralEi", "[", 
         RowBox[{
          RowBox[{"-", "2"}], " ", "\[CapitalGamma]"}], "]"}]}], "9971"], "+", 
      FractionBox[
       RowBox[{"521044", " ", 
        SuperscriptBox["\[ExponentialE]", 
         RowBox[{
          RowBox[{"-", "x"}], "+", 
          RowBox[{"2", " ", "\[CapitalGamma]"}]}]], " ", "h", " ", 
        SqrtBox[
         RowBox[{"1", "-", "\[Phi]1"}]], " ", "\[Phi]1", " ", 
        SqrtBox[
         RowBox[{"1", "-", "\[Phi]2"}]], " ", 
        SuperscriptBox["\[Phi]2", "2"], " ", "\[Omega]", " ", 
        RowBox[{"ExpIntegralEi", "[", 
         RowBox[{
          RowBox[{"-", "2"}], " ", "\[CapitalGamma]"}], "]"}]}], "9971"], "-", 
      FractionBox[
       RowBox[{"1017044", " ", 
        SuperscriptBox["\[ExponentialE]", 
         RowBox[{
          RowBox[{"-", "x"}], "+", 
          RowBox[{"2", " ", "\[CapitalGamma]"}]}]], " ", "h", " ", 
        SqrtBox[
         RowBox[{"1", "-", "\[Phi]1"}]], " ", 
        SuperscriptBox["\[Phi]1", "2"], " ", 
        SqrtBox[
         RowBox[{"1", "-", "\[Phi]2"}]], " ", 
        SuperscriptBox["\[Phi]2", "2"], " ", "\[Omega]", " ", 
        RowBox[{"ExpIntegralEi", "[", 
         RowBox[{
          RowBox[{"-", "2"}], " ", "\[CapitalGamma]"}], "]"}]}], "9971"], "+", 
      RowBox[{
       FractionBox["38796", "767"], " ", 
       SuperscriptBox["\[ExponentialE]", 
        RowBox[{
         RowBox[{"-", "x"}], "+", 
         RowBox[{"2", " ", "\[CapitalGamma]"}]}]], " ", "h", " ", 
       SqrtBox[
        RowBox[{"1", "-", "\[Phi]1"}]], " ", 
       SuperscriptBox["\[Phi]1", "3"], " ", 
       SqrtBox[
        RowBox[{"1", "-", "\[Phi]2"}]], " ", 
       SuperscriptBox["\[Phi]2", "2"], " ", "\[Omega]", " ", 
       RowBox[{"ExpIntegralEi", "[", 
        RowBox[{
         RowBox[{"-", "2"}], " ", "\[CapitalGamma]"}], "]"}]}], "+", 
      FractionBox[
       RowBox[{"24116", " ", 
        SuperscriptBox["\[ExponentialE]", 
         RowBox[{
          RowBox[{"-", "x"}], "+", 
          RowBox[{"2", " ", "\[CapitalGamma]"}]}]], " ", "h", " ", 
        SqrtBox[
         RowBox[{"1", "-", "\[Phi]1"}]], " ", 
        SqrtBox[
         RowBox[{"1", "-", "\[Phi]2"}]], " ", 
        SuperscriptBox["\[Phi]2", "3"], " ", "\[Omega]", " ", 
        RowBox[{"ExpIntegralEi", "[", 
         RowBox[{
          RowBox[{"-", "2"}], " ", "\[CapitalGamma]"}], "]"}]}], "9971"], "-", 
      FractionBox[
       RowBox[{"216348", " ", 
        SuperscriptBox["\[ExponentialE]", 
         RowBox[{
          RowBox[{"-", "x"}], "+", 
          RowBox[{"2", " ", "\[CapitalGamma]"}]}]], " ", "h", " ", 
        SqrtBox[
         RowBox[{"1", "-", "\[Phi]1"}]], " ", "\[Phi]1", " ", 
        SqrtBox[
         RowBox[{"1", "-", "\[Phi]2"}]], " ", 
        SuperscriptBox["\[Phi]2", "3"], " ", "\[Omega]", " ", 
        RowBox[{"ExpIntegralEi", "[", 
         RowBox[{
          RowBox[{"-", "2"}], " ", "\[CapitalGamma]"}], "]"}]}], "9971"], "+", 
      FractionBox[
       RowBox[{"360348", " ", 
        SuperscriptBox["\[ExponentialE]", 
         RowBox[{
          RowBox[{"-", "x"}], "+", 
          RowBox[{"2", " ", "\[CapitalGamma]"}]}]], " ", "h", " ", 
        SqrtBox[
         RowBox[{"1", "-", "\[Phi]1"}]], " ", 
        SuperscriptBox["\[Phi]1", "2"], " ", 
        SqrtBox[
         RowBox[{"1", "-", "\[Phi]2"}]], " ", 
        SuperscriptBox["\[Phi]2", "3"], " ", "\[Omega]", " ", 
        RowBox[{"ExpIntegralEi", "[", 
         RowBox[{
          RowBox[{"-", "2"}], " ", "\[CapitalGamma]"}], "]"}]}], "9971"], "-", 
      RowBox[{
       FractionBox["12932", "767"], " ", 
       SuperscriptBox["\[ExponentialE]", 
        RowBox[{
         RowBox[{"-", "x"}], "+", 
         RowBox[{"2", " ", "\[CapitalGamma]"}]}]], " ", "h", " ", 
       SqrtBox[
        RowBox[{"1", "-", "\[Phi]1"}]], " ", 
       SuperscriptBox["\[Phi]1", "3"], " ", 
       SqrtBox[
        RowBox[{"1", "-", "\[Phi]2"}]], " ", 
       SuperscriptBox["\[Phi]2", "3"], " ", "\[Omega]", " ", 
       RowBox[{"ExpIntegralEi", "[", 
        RowBox[{
         RowBox[{"-", "2"}], " ", "\[CapitalGamma]"}], "]"}]}], "+", 
      RowBox[{
       FractionBox["13", "2"], " ", 
       SuperscriptBox["\[ExponentialE]", 
        RowBox[{
         RowBox[{"-", "x"}], "+", "\[CapitalGamma]"}]], " ", "h", " ", 
       RowBox[{"ExpIntegralEi", "[", 
        RowBox[{"-", "\[CapitalGamma]"}], "]"}]}], "-", 
      RowBox[{"2", " ", 
       SuperscriptBox["\[ExponentialE]", 
        RowBox[{
         RowBox[{"-", "x"}], "+", "\[CapitalGamma]"}]], " ", "h", " ", 
       "\[Lambda]", " ", 
       RowBox[{"ExpIntegralEi", "[", 
        RowBox[{"-", "\[CapitalGamma]"}], "]"}]}], "+", 
      RowBox[{
       FractionBox["9", "4"], " ", 
       SuperscriptBox["\[ExponentialE]", 
        RowBox[{
         RowBox[{"-", "x"}], "+", "\[CapitalGamma]"}]], " ", "h", " ", 
       "\[CapitalGamma]", " ", 
       SqrtBox[
        RowBox[{"1", "-", "\[Phi]1"}]], " ", 
       SqrtBox[
        RowBox[{"1", "-", "\[Phi]2"}]], " ", 
       RowBox[{"ExpIntegralEi", "[", 
        RowBox[{"-", "\[CapitalGamma]"}], "]"}]}], "+", 
      FractionBox[
       RowBox[{"15291", " ", 
        SuperscriptBox["\[ExponentialE]", 
         RowBox[{
          RowBox[{"-", "x"}], "+", "\[CapitalGamma]"}]], " ", "h", " ", 
        "\[CapitalGamma]", " ", 
        SqrtBox[
         RowBox[{"1", "-", "\[Phi]1"}]], " ", "\[Phi]1", " ", 
        SqrtBox[
         RowBox[{"1", "-", "\[Phi]2"}]], " ", 
        RowBox[{"ExpIntegralEi", "[", 
         RowBox[{"-", "\[CapitalGamma]"}], "]"}]}], "3068"], "-", 
      FractionBox[
       RowBox[{"51291", " ", 
        SuperscriptBox["\[ExponentialE]", 
         RowBox[{
          RowBox[{"-", "x"}], "+", "\[CapitalGamma]"}]], " ", "h", " ", 
        "\[CapitalGamma]", " ", 
        SqrtBox[
         RowBox[{"1", "-", "\[Phi]1"}]], " ", 
        SuperscriptBox["\[Phi]1", "2"], " ", 
        SqrtBox[
         RowBox[{"1", "-", "\[Phi]2"}]], " ", 
        RowBox[{"ExpIntegralEi", "[", 
         RowBox[{"-", "\[CapitalGamma]"}], "]"}]}], "3068"], "+", 
      FractionBox[
       RowBox[{"29097", " ", 
        SuperscriptBox["\[ExponentialE]", 
         RowBox[{
          RowBox[{"-", "x"}], "+", "\[CapitalGamma]"}]], " ", "h", " ", 
        "\[CapitalGamma]", " ", 
        SqrtBox[
         RowBox[{"1", "-", "\[Phi]1"}]], " ", 
        SuperscriptBox["\[Phi]1", "3"], " ", 
        SqrtBox[
         RowBox[{"1", "-", "\[Phi]2"}]], " ", 
        RowBox[{"ExpIntegralEi", "[", 
         RowBox[{"-", "\[CapitalGamma]"}], "]"}]}], "3068"], "-", 
      FractionBox[
       RowBox[{"125217", " ", 
        SuperscriptBox["\[ExponentialE]", 
         RowBox[{
          RowBox[{"-", "x"}], "+", "\[CapitalGamma]"}]], " ", "h", " ", 
        "\[CapitalGamma]", " ", 
        SqrtBox[
         RowBox[{"1", "-", "\[Phi]1"}]], " ", 
        SqrtBox[
         RowBox[{"1", "-", "\[Phi]2"}]], " ", "\[Phi]2", " ", 
        RowBox[{"ExpIntegralEi", "[", 
         RowBox[{"-", "\[CapitalGamma]"}], "]"}]}], "39884"], "-", 
      FractionBox[
       RowBox[{"884349", " ", 
        SuperscriptBox["\[ExponentialE]", 
         RowBox[{
          RowBox[{"-", "x"}], "+", "\[CapitalGamma]"}]], " ", "h", " ", 
        "\[CapitalGamma]", " ", 
        SqrtBox[
         RowBox[{"1", "-", "\[Phi]1"}]], " ", "\[Phi]1", " ", 
        SqrtBox[
         RowBox[{"1", "-", "\[Phi]2"}]], " ", "\[Phi]2", " ", 
        RowBox[{"ExpIntegralEi", "[", 
         RowBox[{"-", "\[CapitalGamma]"}], "]"}]}], "39884"], "+", 
      FractionBox[
       RowBox[{"2144349", " ", 
        SuperscriptBox["\[ExponentialE]", 
         RowBox[{
          RowBox[{"-", "x"}], "+", "\[CapitalGamma]"}]], " ", "h", " ", 
        "\[CapitalGamma]", " ", 
        SqrtBox[
         RowBox[{"1", "-", "\[Phi]1"}]], " ", 
        SuperscriptBox["\[Phi]1", "2"], " ", 
        SqrtBox[
         RowBox[{"1", "-", "\[Phi]2"}]], " ", "\[Phi]2", " ", 
        RowBox[{"ExpIntegralEi", "[", 
         RowBox[{"-", "\[CapitalGamma]"}], "]"}]}], "39884"], "-", 
      FractionBox[
       RowBox[{"87291", " ", 
        SuperscriptBox["\[ExponentialE]", 
         RowBox[{
          RowBox[{"-", "x"}], "+", "\[CapitalGamma]"}]], " ", "h", " ", 
        "\[CapitalGamma]", " ", 
        SqrtBox[
         RowBox[{"1", "-", "\[Phi]1"}]], " ", 
        SuperscriptBox["\[Phi]1", "3"], " ", 
        SqrtBox[
         RowBox[{"1", "-", "\[Phi]2"}]], " ", "\[Phi]2", " ", 
        RowBox[{"ExpIntegralEi", "[", 
         RowBox[{"-", "\[CapitalGamma]"}], "]"}]}], "3068"], "-", 
      FractionBox[
       RowBox[{"18783", " ", 
        SuperscriptBox["\[ExponentialE]", 
         RowBox[{
          RowBox[{"-", "x"}], "+", "\[CapitalGamma]"}]], " ", "h", " ", 
        "\[CapitalGamma]", " ", 
        SqrtBox[
         RowBox[{"1", "-", "\[Phi]1"}]], " ", 
        SqrtBox[
         RowBox[{"1", "-", "\[Phi]2"}]], " ", 
        SuperscriptBox["\[Phi]2", "2"], " ", 
        RowBox[{"ExpIntegralEi", "[", 
         RowBox[{"-", "\[CapitalGamma]"}], "]"}]}], "39884"], "+", 
      FractionBox[
       RowBox[{"1172349", " ", 
        SuperscriptBox["\[ExponentialE]", 
         RowBox[{
          RowBox[{"-", "x"}], "+", "\[CapitalGamma]"}]], " ", "h", " ", 
        "\[CapitalGamma]", " ", 
        SqrtBox[
         RowBox[{"1", "-", "\[Phi]1"}]], " ", "\[Phi]1", " ", 
        SqrtBox[
         RowBox[{"1", "-", "\[Phi]2"}]], " ", 
        SuperscriptBox["\[Phi]2", "2"], " ", 
        RowBox[{"ExpIntegralEi", "[", 
         RowBox[{"-", "\[CapitalGamma]"}], "]"}]}], "39884"], "-", 
      FractionBox[
       RowBox[{"2288349", " ", 
        SuperscriptBox["\[ExponentialE]", 
         RowBox[{
          RowBox[{"-", "x"}], "+", "\[CapitalGamma]"}]], " ", "h", " ", 
        "\[CapitalGamma]", " ", 
        SqrtBox[
         RowBox[{"1", "-", "\[Phi]1"}]], " ", 
        SuperscriptBox["\[Phi]1", "2"], " ", 
        SqrtBox[
         RowBox[{"1", "-", "\[Phi]2"}]], " ", 
        SuperscriptBox["\[Phi]2", "2"], " ", 
        RowBox[{"ExpIntegralEi", "[", 
         RowBox[{"-", "\[CapitalGamma]"}], "]"}]}], "39884"], "+", 
      FractionBox[
       RowBox[{"87291", " ", 
        SuperscriptBox["\[ExponentialE]", 
         RowBox[{
          RowBox[{"-", "x"}], "+", "\[CapitalGamma]"}]], " ", "h", " ", 
        "\[CapitalGamma]", " ", 
        SqrtBox[
         RowBox[{"1", "-", "\[Phi]1"}]], " ", 
        SuperscriptBox["\[Phi]1", "3"], " ", 
        SqrtBox[
         RowBox[{"1", "-", "\[Phi]2"}]], " ", 
        SuperscriptBox["\[Phi]2", "2"], " ", 
        RowBox[{"ExpIntegralEi", "[", 
         RowBox[{"-", "\[CapitalGamma]"}], "]"}]}], "3068"], "+", 
      FractionBox[
       RowBox[{"54261", " ", 
        SuperscriptBox["\[ExponentialE]", 
         RowBox[{
          RowBox[{"-", "x"}], "+", "\[CapitalGamma]"}]], " ", "h", " ", 
        "\[CapitalGamma]", " ", 
        SqrtBox[
         RowBox[{"1", "-", "\[Phi]1"}]], " ", 
        SqrtBox[
         RowBox[{"1", "-", "\[Phi]2"}]], " ", 
        SuperscriptBox["\[Phi]2", "3"], " ", 
        RowBox[{"ExpIntegralEi", "[", 
         RowBox[{"-", "\[CapitalGamma]"}], "]"}]}], "39884"], "-", 
      FractionBox[
       RowBox[{"486783", " ", 
        SuperscriptBox["\[ExponentialE]", 
         RowBox[{
          RowBox[{"-", "x"}], "+", "\[CapitalGamma]"}]], " ", "h", " ", 
        "\[CapitalGamma]", " ", 
        SqrtBox[
         RowBox[{"1", "-", "\[Phi]1"}]], " ", "\[Phi]1", " ", 
        SqrtBox[
         RowBox[{"1", "-", "\[Phi]2"}]], " ", 
        SuperscriptBox["\[Phi]2", "3"], " ", 
        RowBox[{"ExpIntegralEi", "[", 
         RowBox[{"-", "\[CapitalGamma]"}], "]"}]}], "39884"], "+", 
      FractionBox[
       RowBox[{"810783", " ", 
        SuperscriptBox["\[ExponentialE]", 
         RowBox[{
          RowBox[{"-", "x"}], "+", "\[CapitalGamma]"}]], " ", "h", " ", 
        "\[CapitalGamma]", " ", 
        SqrtBox[
         RowBox[{"1", "-", "\[Phi]1"}]], " ", 
        SuperscriptBox["\[Phi]1", "2"], " ", 
        SqrtBox[
         RowBox[{"1", "-", "\[Phi]2"}]], " ", 
        SuperscriptBox["\[Phi]2", "3"], " ", 
        RowBox[{"ExpIntegralEi", "[", 
         RowBox[{"-", "\[CapitalGamma]"}], "]"}]}], "39884"], "-", 
      FractionBox[
       RowBox[{"29097", " ", 
        SuperscriptBox["\[ExponentialE]", 
         RowBox[{
          RowBox[{"-", "x"}], "+", "\[CapitalGamma]"}]], " ", "h", " ", 
        "\[CapitalGamma]", " ", 
        SqrtBox[
         RowBox[{"1", "-", "\[Phi]1"}]], " ", 
        SuperscriptBox["\[Phi]1", "3"], " ", 
        SqrtBox[
         RowBox[{"1", "-", "\[Phi]2"}]], " ", 
        SuperscriptBox["\[Phi]2", "3"], " ", 
        RowBox[{"ExpIntegralEi", "[", 
         RowBox[{"-", "\[CapitalGamma]"}], "]"}]}], "3068"], "-", 
      RowBox[{
       SuperscriptBox["\[ExponentialE]", 
        RowBox[{
         RowBox[{"-", "x"}], "+", "\[CapitalGamma]"}]], " ", "h", " ", 
       SqrtBox[
        RowBox[{"1", "-", "\[Phi]1"}]], " ", 
       SqrtBox[
        RowBox[{"1", "-", "\[Phi]2"}]], " ", "\[Omega]", " ", 
       RowBox[{"ExpIntegralEi", "[", 
        RowBox[{"-", "\[CapitalGamma]"}], "]"}]}], "-", 
      RowBox[{
       FractionBox["1699", "767"], " ", 
       SuperscriptBox["\[ExponentialE]", 
        RowBox[{
         RowBox[{"-", "x"}], "+", "\[CapitalGamma]"}]], " ", "h", " ", 
       SqrtBox[
        RowBox[{"1", "-", "\[Phi]1"}]], " ", "\[Phi]1", " ", 
       SqrtBox[
        RowBox[{"1", "-", "\[Phi]2"}]], " ", "\[Omega]", " ", 
       RowBox[{"ExpIntegralEi", "[", 
        RowBox[{"-", "\[CapitalGamma]"}], "]"}]}], "+", 
      RowBox[{
       FractionBox["5699", "767"], " ", 
       SuperscriptBox["\[ExponentialE]", 
        RowBox[{
         RowBox[{"-", "x"}], "+", "\[CapitalGamma]"}]], " ", "h", " ", 
       SqrtBox[
        RowBox[{"1", "-", "\[Phi]1"}]], " ", 
       SuperscriptBox["\[Phi]1", "2"], " ", 
       SqrtBox[
        RowBox[{"1", "-", "\[Phi]2"}]], " ", "\[Omega]", " ", 
       RowBox[{"ExpIntegralEi", "[", 
        RowBox[{"-", "\[CapitalGamma]"}], "]"}]}], "-", 
      RowBox[{
       FractionBox["3233", "767"], " ", 
       SuperscriptBox["\[ExponentialE]", 
        RowBox[{
         RowBox[{"-", "x"}], "+", "\[CapitalGamma]"}]], " ", "h", " ", 
       SqrtBox[
        RowBox[{"1", "-", "\[Phi]1"}]], " ", 
       SuperscriptBox["\[Phi]1", "3"], " ", 
       SqrtBox[
        RowBox[{"1", "-", "\[Phi]2"}]], " ", "\[Omega]", " ", 
       RowBox[{"ExpIntegralEi", "[", 
        RowBox[{"-", "\[CapitalGamma]"}], "]"}]}], "+", 
      FractionBox[
       RowBox[{"13913", " ", 
        SuperscriptBox["\[ExponentialE]", 
         RowBox[{
          RowBox[{"-", "x"}], "+", "\[CapitalGamma]"}]], " ", "h", " ", 
        SqrtBox[
         RowBox[{"1", "-", "\[Phi]1"}]], " ", 
        SqrtBox[
         RowBox[{"1", "-", "\[Phi]2"}]], " ", "\[Phi]2", " ", "\[Omega]", " ", 
        RowBox[{"ExpIntegralEi", "[", 
         RowBox[{"-", "\[CapitalGamma]"}], "]"}]}], "9971"], "+", 
      FractionBox[
       RowBox[{"98261", " ", 
        SuperscriptBox["\[ExponentialE]", 
         RowBox[{
          RowBox[{"-", "x"}], "+", "\[CapitalGamma]"}]], " ", "h", " ", 
        SqrtBox[
         RowBox[{"1", "-", "\[Phi]1"}]], " ", "\[Phi]1", " ", 
        SqrtBox[
         RowBox[{"1", "-", "\[Phi]2"}]], " ", "\[Phi]2", " ", "\[Omega]", " ", 
        RowBox[{"ExpIntegralEi", "[", 
         RowBox[{"-", "\[CapitalGamma]"}], "]"}]}], "9971"], "-", 
      FractionBox[
       RowBox[{"238261", " ", 
        SuperscriptBox["\[ExponentialE]", 
         RowBox[{
          RowBox[{"-", "x"}], "+", "\[CapitalGamma]"}]], " ", "h", " ", 
        SqrtBox[
         RowBox[{"1", "-", "\[Phi]1"}]], " ", 
        SuperscriptBox["\[Phi]1", "2"], " ", 
        SqrtBox[
         RowBox[{"1", "-", "\[Phi]2"}]], " ", "\[Phi]2", " ", "\[Omega]", " ", 
        RowBox[{"ExpIntegralEi", "[", 
         RowBox[{"-", "\[CapitalGamma]"}], "]"}]}], "9971"], "+", 
      RowBox[{
       FractionBox["9699", "767"], " ", 
       SuperscriptBox["\[ExponentialE]", 
        RowBox[{
         RowBox[{"-", "x"}], "+", "\[CapitalGamma]"}]], " ", "h", " ", 
       SqrtBox[
        RowBox[{"1", "-", "\[Phi]1"}]], " ", 
       SuperscriptBox["\[Phi]1", "3"], " ", 
       SqrtBox[
        RowBox[{"1", "-", "\[Phi]2"}]], " ", "\[Phi]2", " ", "\[Omega]", " ", 
       RowBox[{"ExpIntegralEi", "[", 
        RowBox[{"-", "\[CapitalGamma]"}], "]"}]}], "+", 
      FractionBox[
       RowBox[{"2087", " ", 
        SuperscriptBox["\[ExponentialE]", 
         RowBox[{
          RowBox[{"-", "x"}], "+", "\[CapitalGamma]"}]], " ", "h", " ", 
        SqrtBox[
         RowBox[{"1", "-", "\[Phi]1"}]], " ", 
        SqrtBox[
         RowBox[{"1", "-", "\[Phi]2"}]], " ", 
        SuperscriptBox["\[Phi]2", "2"], " ", "\[Omega]", " ", 
        RowBox[{"ExpIntegralEi", "[", 
         RowBox[{"-", "\[CapitalGamma]"}], "]"}]}], "9971"], "-", 
      FractionBox[
       RowBox[{"130261", " ", 
        SuperscriptBox["\[ExponentialE]", 
         RowBox[{
          RowBox[{"-", "x"}], "+", "\[CapitalGamma]"}]], " ", "h", " ", 
        SqrtBox[
         RowBox[{"1", "-", "\[Phi]1"}]], " ", "\[Phi]1", " ", 
        SqrtBox[
         RowBox[{"1", "-", "\[Phi]2"}]], " ", 
        SuperscriptBox["\[Phi]2", "2"], " ", "\[Omega]", " ", 
        RowBox[{"ExpIntegralEi", "[", 
         RowBox[{"-", "\[CapitalGamma]"}], "]"}]}], "9971"], "+", 
      FractionBox[
       RowBox[{"254261", " ", 
        SuperscriptBox["\[ExponentialE]", 
         RowBox[{
          RowBox[{"-", "x"}], "+", "\[CapitalGamma]"}]], " ", "h", " ", 
        SqrtBox[
         RowBox[{"1", "-", "\[Phi]1"}]], " ", 
        SuperscriptBox["\[Phi]1", "2"], " ", 
        SqrtBox[
         RowBox[{"1", "-", "\[Phi]2"}]], " ", 
        SuperscriptBox["\[Phi]2", "2"], " ", "\[Omega]", " ", 
        RowBox[{"ExpIntegralEi", "[", 
         RowBox[{"-", "\[CapitalGamma]"}], "]"}]}], "9971"], "-", 
      RowBox[{
       FractionBox["9699", "767"], " ", 
       SuperscriptBox["\[ExponentialE]", 
        RowBox[{
         RowBox[{"-", "x"}], "+", "\[CapitalGamma]"}]], " ", "h", " ", 
       SqrtBox[
        RowBox[{"1", "-", "\[Phi]1"}]], " ", 
       SuperscriptBox["\[Phi]1", "3"], " ", 
       SqrtBox[
        RowBox[{"1", "-", "\[Phi]2"}]], " ", 
       SuperscriptBox["\[Phi]2", "2"], " ", "\[Omega]", " ", 
       RowBox[{"ExpIntegralEi", "[", 
        RowBox[{"-", "\[CapitalGamma]"}], "]"}]}], "-", 
      FractionBox[
       RowBox[{"6029", " ", 
        SuperscriptBox["\[ExponentialE]", 
         RowBox[{
          RowBox[{"-", "x"}], "+", "\[CapitalGamma]"}]], " ", "h", " ", 
        SqrtBox[
         RowBox[{"1", "-", "\[Phi]1"}]], " ", 
        SqrtBox[
         RowBox[{"1", "-", "\[Phi]2"}]], " ", 
        SuperscriptBox["\[Phi]2", "3"], " ", "\[Omega]", " ", 
        RowBox[{"ExpIntegralEi", "[", 
         RowBox[{"-", "\[CapitalGamma]"}], "]"}]}], "9971"], "+", 
      FractionBox[
       RowBox[{"54087", " ", 
        SuperscriptBox["\[ExponentialE]", 
         RowBox[{
          RowBox[{"-", "x"}], "+", "\[CapitalGamma]"}]], " ", "h", " ", 
        SqrtBox[
         RowBox[{"1", "-", "\[Phi]1"}]], " ", "\[Phi]1", " ", 
        SqrtBox[
         RowBox[{"1", "-", "\[Phi]2"}]], " ", 
        SuperscriptBox["\[Phi]2", "3"], " ", "\[Omega]", " ", 
        RowBox[{"ExpIntegralEi", "[", 
         RowBox[{"-", "\[CapitalGamma]"}], "]"}]}], "9971"], "-", 
      FractionBox[
       RowBox[{"90087", " ", 
        SuperscriptBox["\[ExponentialE]", 
         RowBox[{
          RowBox[{"-", "x"}], "+", "\[CapitalGamma]"}]], " ", "h", " ", 
        SqrtBox[
         RowBox[{"1", "-", "\[Phi]1"}]], " ", 
        SuperscriptBox["\[Phi]1", "2"], " ", 
        SqrtBox[
         RowBox[{"1", "-", "\[Phi]2"}]], " ", 
        SuperscriptBox["\[Phi]2", "3"], " ", "\[Omega]", " ", 
        RowBox[{"ExpIntegralEi", "[", 
         RowBox[{"-", "\[CapitalGamma]"}], "]"}]}], "9971"], "+", 
      RowBox[{
       FractionBox["3233", "767"], " ", 
       SuperscriptBox["\[ExponentialE]", 
        RowBox[{
         RowBox[{"-", "x"}], "+", "\[CapitalGamma]"}]], " ", "h", " ", 
       SqrtBox[
        RowBox[{"1", "-", "\[Phi]1"}]], " ", 
       SuperscriptBox["\[Phi]1", "3"], " ", 
       SqrtBox[
        RowBox[{"1", "-", "\[Phi]2"}]], " ", 
       SuperscriptBox["\[Phi]2", "3"], " ", "\[Omega]", " ", 
       RowBox[{"ExpIntegralEi", "[", 
        RowBox[{"-", "\[CapitalGamma]"}], "]"}]}], "+", 
      RowBox[{
       FractionBox["81", "2"], " ", 
       SuperscriptBox["\[ExponentialE]", 
        RowBox[{"x", "+", 
         RowBox[{"5", " ", "\[CapitalGamma]"}]}]], " ", "h", " ", 
       "\[CapitalGamma]", " ", 
       SqrtBox[
        RowBox[{"1", "-", "\[Phi]1"}]], " ", 
       SqrtBox[
        RowBox[{"1", "-", "\[Phi]2"}]], " ", 
       RowBox[{"ExpIntegralEi", "[", 
        RowBox[{
         RowBox[{"-", "5"}], " ", 
         RowBox[{"(", 
          RowBox[{"x", "+", "\[CapitalGamma]"}], ")"}]}], "]"}]}], "+", 
      FractionBox[
       RowBox[{"137619", " ", 
        SuperscriptBox["\[ExponentialE]", 
         RowBox[{"x", "+", 
          RowBox[{"5", " ", "\[CapitalGamma]"}]}]], " ", "h", " ", 
        "\[CapitalGamma]", " ", 
        SqrtBox[
         RowBox[{"1", "-", "\[Phi]1"}]], " ", "\[Phi]1", " ", 
        SqrtBox[
         RowBox[{"1", "-", "\[Phi]2"}]], " ", 
        RowBox[{"ExpIntegralEi", "[", 
         RowBox[{
          RowBox[{"-", "5"}], " ", 
          RowBox[{"(", 
           RowBox[{"x", "+", "\[CapitalGamma]"}], ")"}]}], "]"}]}], "1534"], 
      "-", 
      FractionBox[
       RowBox[{"461619", " ", 
        SuperscriptBox["\[ExponentialE]", 
         RowBox[{"x", "+", 
          RowBox[{"5", " ", "\[CapitalGamma]"}]}]], " ", "h", " ", 
        "\[CapitalGamma]", " ", 
        SqrtBox[
         RowBox[{"1", "-", "\[Phi]1"}]], " ", 
        SuperscriptBox["\[Phi]1", "2"], " ", 
        SqrtBox[
         RowBox[{"1", "-", "\[Phi]2"}]], " ", 
        RowBox[{"ExpIntegralEi", "[", 
         RowBox[{
          RowBox[{"-", "5"}], " ", 
          RowBox[{"(", 
           RowBox[{"x", "+", "\[CapitalGamma]"}], ")"}]}], "]"}]}], "1534"], 
      "+", 
      FractionBox[
       RowBox[{"261873", " ", 
        SuperscriptBox["\[ExponentialE]", 
         RowBox[{"x", "+", 
          RowBox[{"5", " ", "\[CapitalGamma]"}]}]], " ", "h", " ", 
        "\[CapitalGamma]", " ", 
        SqrtBox[
         RowBox[{"1", "-", "\[Phi]1"}]], " ", 
        SuperscriptBox["\[Phi]1", "3"], " ", 
        SqrtBox[
         RowBox[{"1", "-", "\[Phi]2"}]], " ", 
        RowBox[{"ExpIntegralEi", "[", 
         RowBox[{
          RowBox[{"-", "5"}], " ", 
          RowBox[{"(", 
           RowBox[{"x", "+", "\[CapitalGamma]"}], ")"}]}], "]"}]}], "1534"], 
      "-", 
      FractionBox[
       RowBox[{"1126953", " ", 
        SuperscriptBox["\[ExponentialE]", 
         RowBox[{"x", "+", 
          RowBox[{"5", " ", "\[CapitalGamma]"}]}]], " ", "h", " ", 
        "\[CapitalGamma]", " ", 
        SqrtBox[
         RowBox[{"1", "-", "\[Phi]1"}]], " ", 
        SqrtBox[
         RowBox[{"1", "-", "\[Phi]2"}]], " ", "\[Phi]2", " ", 
        RowBox[{"ExpIntegralEi", "[", 
         RowBox[{
          RowBox[{"-", "5"}], " ", 
          RowBox[{"(", 
           RowBox[{"x", "+", "\[CapitalGamma]"}], ")"}]}], "]"}]}], "19942"], 
      "-", 
      FractionBox[
       RowBox[{"7959141", " ", 
        SuperscriptBox["\[ExponentialE]", 
         RowBox[{"x", "+", 
          RowBox[{"5", " ", "\[CapitalGamma]"}]}]], " ", "h", " ", 
        "\[CapitalGamma]", " ", 
        SqrtBox[
         RowBox[{"1", "-", "\[Phi]1"}]], " ", "\[Phi]1", " ", 
        SqrtBox[
         RowBox[{"1", "-", "\[Phi]2"}]], " ", "\[Phi]2", " ", 
        RowBox[{"ExpIntegralEi", "[", 
         RowBox[{
          RowBox[{"-", "5"}], " ", 
          RowBox[{"(", 
           RowBox[{"x", "+", "\[CapitalGamma]"}], ")"}]}], "]"}]}], "19942"], 
      "+", 
      FractionBox[
       RowBox[{"19299141", " ", 
        SuperscriptBox["\[ExponentialE]", 
         RowBox[{"x", "+", 
          RowBox[{"5", " ", "\[CapitalGamma]"}]}]], " ", "h", " ", 
        "\[CapitalGamma]", " ", 
        SqrtBox[
         RowBox[{"1", "-", "\[Phi]1"}]], " ", 
        SuperscriptBox["\[Phi]1", "2"], " ", 
        SqrtBox[
         RowBox[{"1", "-", "\[Phi]2"}]], " ", "\[Phi]2", " ", 
        RowBox[{"ExpIntegralEi", "[", 
         RowBox[{
          RowBox[{"-", "5"}], " ", 
          RowBox[{"(", 
           RowBox[{"x", "+", "\[CapitalGamma]"}], ")"}]}], "]"}]}], "19942"], 
      "-", 
      FractionBox[
       RowBox[{"785619", " ", 
        SuperscriptBox["\[ExponentialE]", 
         RowBox[{"x", "+", 
          RowBox[{"5", " ", "\[CapitalGamma]"}]}]], " ", "h", " ", 
        "\[CapitalGamma]", " ", 
        SqrtBox[
         RowBox[{"1", "-", "\[Phi]1"}]], " ", 
        SuperscriptBox["\[Phi]1", "3"], " ", 
        SqrtBox[
         RowBox[{"1", "-", "\[Phi]2"}]], " ", "\[Phi]2", " ", 
        RowBox[{"ExpIntegralEi", "[", 
         RowBox[{
          RowBox[{"-", "5"}], " ", 
          RowBox[{"(", 
           RowBox[{"x", "+", "\[CapitalGamma]"}], ")"}]}], "]"}]}], "1534"], 
      "-", 
      FractionBox[
       RowBox[{"169047", " ", 
        SuperscriptBox["\[ExponentialE]", 
         RowBox[{"x", "+", 
          RowBox[{"5", " ", "\[CapitalGamma]"}]}]], " ", "h", " ", 
        "\[CapitalGamma]", " ", 
        SqrtBox[
         RowBox[{"1", "-", "\[Phi]1"}]], " ", 
        SqrtBox[
         RowBox[{"1", "-", "\[Phi]2"}]], " ", 
        SuperscriptBox["\[Phi]2", "2"], " ", 
        RowBox[{"ExpIntegralEi", "[", 
         RowBox[{
          RowBox[{"-", "5"}], " ", 
          RowBox[{"(", 
           RowBox[{"x", "+", "\[CapitalGamma]"}], ")"}]}], "]"}]}], "19942"], 
      "+", 
      FractionBox[
       RowBox[{"10551141", " ", 
        SuperscriptBox["\[ExponentialE]", 
         RowBox[{"x", "+", 
          RowBox[{"5", " ", "\[CapitalGamma]"}]}]], " ", "h", " ", 
        "\[CapitalGamma]", " ", 
        SqrtBox[
         RowBox[{"1", "-", "\[Phi]1"}]], " ", "\[Phi]1", " ", 
        SqrtBox[
         RowBox[{"1", "-", "\[Phi]2"}]], " ", 
        SuperscriptBox["\[Phi]2", "2"], " ", 
        RowBox[{"ExpIntegralEi", "[", 
         RowBox[{
          RowBox[{"-", "5"}], " ", 
          RowBox[{"(", 
           RowBox[{"x", "+", "\[CapitalGamma]"}], ")"}]}], "]"}]}], "19942"], 
      "-", 
      FractionBox[
       RowBox[{"20595141", " ", 
        SuperscriptBox["\[ExponentialE]", 
         RowBox[{"x", "+", 
          RowBox[{"5", " ", "\[CapitalGamma]"}]}]], " ", "h", " ", 
        "\[CapitalGamma]", " ", 
        SqrtBox[
         RowBox[{"1", "-", "\[Phi]1"}]], " ", 
        SuperscriptBox["\[Phi]1", "2"], " ", 
        SqrtBox[
         RowBox[{"1", "-", "\[Phi]2"}]], " ", 
        SuperscriptBox["\[Phi]2", "2"], " ", 
        RowBox[{"ExpIntegralEi", "[", 
         RowBox[{
          RowBox[{"-", "5"}], " ", 
          RowBox[{"(", 
           RowBox[{"x", "+", "\[CapitalGamma]"}], ")"}]}], "]"}]}], "19942"], 
      "+", 
      FractionBox[
       RowBox[{"785619", " ", 
        SuperscriptBox["\[ExponentialE]", 
         RowBox[{"x", "+", 
          RowBox[{"5", " ", "\[CapitalGamma]"}]}]], " ", "h", " ", 
        "\[CapitalGamma]", " ", 
        SqrtBox[
         RowBox[{"1", "-", "\[Phi]1"}]], " ", 
        SuperscriptBox["\[Phi]1", "3"], " ", 
        SqrtBox[
         RowBox[{"1", "-", "\[Phi]2"}]], " ", 
        SuperscriptBox["\[Phi]2", "2"], " ", 
        RowBox[{"ExpIntegralEi", "[", 
         RowBox[{
          RowBox[{"-", "5"}], " ", 
          RowBox[{"(", 
           RowBox[{"x", "+", "\[CapitalGamma]"}], ")"}]}], "]"}]}], "1534"], 
      "+", 
      FractionBox[
       RowBox[{"488349", " ", 
        SuperscriptBox["\[ExponentialE]", 
         RowBox[{"x", "+", 
          RowBox[{"5", " ", "\[CapitalGamma]"}]}]], " ", "h", " ", 
        "\[CapitalGamma]", " ", 
        SqrtBox[
         RowBox[{"1", "-", "\[Phi]1"}]], " ", 
        SqrtBox[
         RowBox[{"1", "-", "\[Phi]2"}]], " ", 
        SuperscriptBox["\[Phi]2", "3"], " ", 
        RowBox[{"ExpIntegralEi", "[", 
         RowBox[{
          RowBox[{"-", "5"}], " ", 
          RowBox[{"(", 
           RowBox[{"x", "+", "\[CapitalGamma]"}], ")"}]}], "]"}]}], "19942"], 
      "-", 
      FractionBox[
       RowBox[{"4381047", " ", 
        SuperscriptBox["\[ExponentialE]", 
         RowBox[{"x", "+", 
          RowBox[{"5", " ", "\[CapitalGamma]"}]}]], " ", "h", " ", 
        "\[CapitalGamma]", " ", 
        SqrtBox[
         RowBox[{"1", "-", "\[Phi]1"}]], " ", "\[Phi]1", " ", 
        SqrtBox[
         RowBox[{"1", "-", "\[Phi]2"}]], " ", 
        SuperscriptBox["\[Phi]2", "3"], " ", 
        RowBox[{"ExpIntegralEi", "[", 
         RowBox[{
          RowBox[{"-", "5"}], " ", 
          RowBox[{"(", 
           RowBox[{"x", "+", "\[CapitalGamma]"}], ")"}]}], "]"}]}], "19942"], 
      "+", 
      FractionBox[
       RowBox[{"7297047", " ", 
        SuperscriptBox["\[ExponentialE]", 
         RowBox[{"x", "+", 
          RowBox[{"5", " ", "\[CapitalGamma]"}]}]], " ", "h", " ", 
        "\[CapitalGamma]", " ", 
        SqrtBox[
         RowBox[{"1", "-", "\[Phi]1"}]], " ", 
        SuperscriptBox["\[Phi]1", "2"], " ", 
        SqrtBox[
         RowBox[{"1", "-", "\[Phi]2"}]], " ", 
        SuperscriptBox["\[Phi]2", "3"], " ", 
        RowBox[{"ExpIntegralEi", "[", 
         RowBox[{
          RowBox[{"-", "5"}], " ", 
          RowBox[{"(", 
           RowBox[{"x", "+", "\[CapitalGamma]"}], ")"}]}], "]"}]}], "19942"], 
      "-", 
      FractionBox[
       RowBox[{"261873", " ", 
        SuperscriptBox["\[ExponentialE]", 
         RowBox[{"x", "+", 
          RowBox[{"5", " ", "\[CapitalGamma]"}]}]], " ", "h", " ", 
        "\[CapitalGamma]", " ", 
        SqrtBox[
         RowBox[{"1", "-", "\[Phi]1"}]], " ", 
        SuperscriptBox["\[Phi]1", "3"], " ", 
        SqrtBox[
         RowBox[{"1", "-", "\[Phi]2"}]], " ", 
        SuperscriptBox["\[Phi]2", "3"], " ", 
        RowBox[{"ExpIntegralEi", "[", 
         RowBox[{
          RowBox[{"-", "5"}], " ", 
          RowBox[{"(", 
           RowBox[{"x", "+", "\[CapitalGamma]"}], ")"}]}], "]"}]}], "1534"], 
      "-", 
      RowBox[{"4", " ", 
       SuperscriptBox["\[ExponentialE]", 
        RowBox[{"x", "+", 
         RowBox[{"5", " ", "\[CapitalGamma]"}]}]], " ", "h", " ", 
       SqrtBox[
        RowBox[{"1", "-", "\[Phi]1"}]], " ", 
       SqrtBox[
        RowBox[{"1", "-", "\[Phi]2"}]], " ", "\[Omega]", " ", 
       RowBox[{"ExpIntegralEi", "[", 
        RowBox[{
         RowBox[{"-", "5"}], " ", 
         RowBox[{"(", 
          RowBox[{"x", "+", "\[CapitalGamma]"}], ")"}]}], "]"}]}], "-", 
      RowBox[{
       FractionBox["6796", "767"], " ", 
       SuperscriptBox["\[ExponentialE]", 
        RowBox[{"x", "+", 
         RowBox[{"5", " ", "\[CapitalGamma]"}]}]], " ", "h", " ", 
       SqrtBox[
        RowBox[{"1", "-", "\[Phi]1"}]], " ", "\[Phi]1", " ", 
       SqrtBox[
        RowBox[{"1", "-", "\[Phi]2"}]], " ", "\[Omega]", " ", 
       RowBox[{"ExpIntegralEi", "[", 
        RowBox[{
         RowBox[{"-", "5"}], " ", 
         RowBox[{"(", 
          RowBox[{"x", "+", "\[CapitalGamma]"}], ")"}]}], "]"}]}], "+", 
      RowBox[{
       FractionBox["22796", "767"], " ", 
       SuperscriptBox["\[ExponentialE]", 
        RowBox[{"x", "+", 
         RowBox[{"5", " ", "\[CapitalGamma]"}]}]], " ", "h", " ", 
       SqrtBox[
        RowBox[{"1", "-", "\[Phi]1"}]], " ", 
       SuperscriptBox["\[Phi]1", "2"], " ", 
       SqrtBox[
        RowBox[{"1", "-", "\[Phi]2"}]], " ", "\[Omega]", " ", 
       RowBox[{"ExpIntegralEi", "[", 
        RowBox[{
         RowBox[{"-", "5"}], " ", 
         RowBox[{"(", 
          RowBox[{"x", "+", "\[CapitalGamma]"}], ")"}]}], "]"}]}], "-", 
      RowBox[{
       FractionBox["12932", "767"], " ", 
       SuperscriptBox["\[ExponentialE]", 
        RowBox[{"x", "+", 
         RowBox[{"5", " ", "\[CapitalGamma]"}]}]], " ", "h", " ", 
       SqrtBox[
        RowBox[{"1", "-", "\[Phi]1"}]], " ", 
       SuperscriptBox["\[Phi]1", "3"], " ", 
       SqrtBox[
        RowBox[{"1", "-", "\[Phi]2"}]], " ", "\[Omega]", " ", 
       RowBox[{"ExpIntegralEi", "[", 
        RowBox[{
         RowBox[{"-", "5"}], " ", 
         RowBox[{"(", 
          RowBox[{"x", "+", "\[CapitalGamma]"}], ")"}]}], "]"}]}], "+", 
      FractionBox[
       RowBox[{"55652", " ", 
        SuperscriptBox["\[ExponentialE]", 
         RowBox[{"x", "+", 
          RowBox[{"5", " ", "\[CapitalGamma]"}]}]], " ", "h", " ", 
        SqrtBox[
         RowBox[{"1", "-", "\[Phi]1"}]], " ", 
        SqrtBox[
         RowBox[{"1", "-", "\[Phi]2"}]], " ", "\[Phi]2", " ", "\[Omega]", " ", 
        RowBox[{"ExpIntegralEi", "[", 
         RowBox[{
          RowBox[{"-", "5"}], " ", 
          RowBox[{"(", 
           RowBox[{"x", "+", "\[CapitalGamma]"}], ")"}]}], "]"}]}], "9971"], 
      "+", 
      FractionBox[
       RowBox[{"393044", " ", 
        SuperscriptBox["\[ExponentialE]", 
         RowBox[{"x", "+", 
          RowBox[{"5", " ", "\[CapitalGamma]"}]}]], " ", "h", " ", 
        SqrtBox[
         RowBox[{"1", "-", "\[Phi]1"}]], " ", "\[Phi]1", " ", 
        SqrtBox[
         RowBox[{"1", "-", "\[Phi]2"}]], " ", "\[Phi]2", " ", "\[Omega]", " ", 
        RowBox[{"ExpIntegralEi", "[", 
         RowBox[{
          RowBox[{"-", "5"}], " ", 
          RowBox[{"(", 
           RowBox[{"x", "+", "\[CapitalGamma]"}], ")"}]}], "]"}]}], "9971"], 
      "-", 
      FractionBox[
       RowBox[{"953044", " ", 
        SuperscriptBox["\[ExponentialE]", 
         RowBox[{"x", "+", 
          RowBox[{"5", " ", "\[CapitalGamma]"}]}]], " ", "h", " ", 
        SqrtBox[
         RowBox[{"1", "-", "\[Phi]1"}]], " ", 
        SuperscriptBox["\[Phi]1", "2"], " ", 
        SqrtBox[
         RowBox[{"1", "-", "\[Phi]2"}]], " ", "\[Phi]2", " ", "\[Omega]", " ", 
        RowBox[{"ExpIntegralEi", "[", 
         RowBox[{
          RowBox[{"-", "5"}], " ", 
          RowBox[{"(", 
           RowBox[{"x", "+", "\[CapitalGamma]"}], ")"}]}], "]"}]}], "9971"], 
      "+", 
      RowBox[{
       FractionBox["38796", "767"], " ", 
       SuperscriptBox["\[ExponentialE]", 
        RowBox[{"x", "+", 
         RowBox[{"5", " ", "\[CapitalGamma]"}]}]], " ", "h", " ", 
       SqrtBox[
        RowBox[{"1", "-", "\[Phi]1"}]], " ", 
       SuperscriptBox["\[Phi]1", "3"], " ", 
       SqrtBox[
        RowBox[{"1", "-", "\[Phi]2"}]], " ", "\[Phi]2", " ", "\[Omega]", " ", 
       RowBox[{"ExpIntegralEi", "[", 
        RowBox[{
         RowBox[{"-", "5"}], " ", 
         RowBox[{"(", 
          RowBox[{"x", "+", "\[CapitalGamma]"}], ")"}]}], "]"}]}], "+", 
      FractionBox[
       RowBox[{"8348", " ", 
        SuperscriptBox["\[ExponentialE]", 
         RowBox[{"x", "+", 
          RowBox[{"5", " ", "\[CapitalGamma]"}]}]], " ", "h", " ", 
        SqrtBox[
         RowBox[{"1", "-", "\[Phi]1"}]], " ", 
        SqrtBox[
         RowBox[{"1", "-", "\[Phi]2"}]], " ", 
        SuperscriptBox["\[Phi]2", "2"], " ", "\[Omega]", " ", 
        RowBox[{"ExpIntegralEi", "[", 
         RowBox[{
          RowBox[{"-", "5"}], " ", 
          RowBox[{"(", 
           RowBox[{"x", "+", "\[CapitalGamma]"}], ")"}]}], "]"}]}], "9971"], 
      "-", 
      FractionBox[
       RowBox[{"521044", " ", 
        SuperscriptBox["\[ExponentialE]", 
         RowBox[{"x", "+", 
          RowBox[{"5", " ", "\[CapitalGamma]"}]}]], " ", "h", " ", 
        SqrtBox[
         RowBox[{"1", "-", "\[Phi]1"}]], " ", "\[Phi]1", " ", 
        SqrtBox[
         RowBox[{"1", "-", "\[Phi]2"}]], " ", 
        SuperscriptBox["\[Phi]2", "2"], " ", "\[Omega]", " ", 
        RowBox[{"ExpIntegralEi", "[", 
         RowBox[{
          RowBox[{"-", "5"}], " ", 
          RowBox[{"(", 
           RowBox[{"x", "+", "\[CapitalGamma]"}], ")"}]}], "]"}]}], "9971"], 
      "+", 
      FractionBox[
       RowBox[{"1017044", " ", 
        SuperscriptBox["\[ExponentialE]", 
         RowBox[{"x", "+", 
          RowBox[{"5", " ", "\[CapitalGamma]"}]}]], " ", "h", " ", 
        SqrtBox[
         RowBox[{"1", "-", "\[Phi]1"}]], " ", 
        SuperscriptBox["\[Phi]1", "2"], " ", 
        SqrtBox[
         RowBox[{"1", "-", "\[Phi]2"}]], " ", 
        SuperscriptBox["\[Phi]2", "2"], " ", "\[Omega]", " ", 
        RowBox[{"ExpIntegralEi", "[", 
         RowBox[{
          RowBox[{"-", "5"}], " ", 
          RowBox[{"(", 
           RowBox[{"x", "+", "\[CapitalGamma]"}], ")"}]}], "]"}]}], "9971"], 
      "-", 
      RowBox[{
       FractionBox["38796", "767"], " ", 
       SuperscriptBox["\[ExponentialE]", 
        RowBox[{"x", "+", 
         RowBox[{"5", " ", "\[CapitalGamma]"}]}]], " ", "h", " ", 
       SqrtBox[
        RowBox[{"1", "-", "\[Phi]1"}]], " ", 
       SuperscriptBox["\[Phi]1", "3"], " ", 
       SqrtBox[
        RowBox[{"1", "-", "\[Phi]2"}]], " ", 
       SuperscriptBox["\[Phi]2", "2"], " ", "\[Omega]", " ", 
       RowBox[{"ExpIntegralEi", "[", 
        RowBox[{
         RowBox[{"-", "5"}], " ", 
         RowBox[{"(", 
          RowBox[{"x", "+", "\[CapitalGamma]"}], ")"}]}], "]"}]}], "-", 
      FractionBox[
       RowBox[{"24116", " ", 
        SuperscriptBox["\[ExponentialE]", 
         RowBox[{"x", "+", 
          RowBox[{"5", " ", "\[CapitalGamma]"}]}]], " ", "h", " ", 
        SqrtBox[
         RowBox[{"1", "-", "\[Phi]1"}]], " ", 
        SqrtBox[
         RowBox[{"1", "-", "\[Phi]2"}]], " ", 
        SuperscriptBox["\[Phi]2", "3"], " ", "\[Omega]", " ", 
        RowBox[{"ExpIntegralEi", "[", 
         RowBox[{
          RowBox[{"-", "5"}], " ", 
          RowBox[{"(", 
           RowBox[{"x", "+", "\[CapitalGamma]"}], ")"}]}], "]"}]}], "9971"], 
      "+", 
      FractionBox[
       RowBox[{"216348", " ", 
        SuperscriptBox["\[ExponentialE]", 
         RowBox[{"x", "+", 
          RowBox[{"5", " ", "\[CapitalGamma]"}]}]], " ", "h", " ", 
        SqrtBox[
         RowBox[{"1", "-", "\[Phi]1"}]], " ", "\[Phi]1", " ", 
        SqrtBox[
         RowBox[{"1", "-", "\[Phi]2"}]], " ", 
        SuperscriptBox["\[Phi]2", "3"], " ", "\[Omega]", " ", 
        RowBox[{"ExpIntegralEi", "[", 
         RowBox[{
          RowBox[{"-", "5"}], " ", 
          RowBox[{"(", 
           RowBox[{"x", "+", "\[CapitalGamma]"}], ")"}]}], "]"}]}], "9971"], 
      "-", 
      FractionBox[
       RowBox[{"360348", " ", 
        SuperscriptBox["\[ExponentialE]", 
         RowBox[{"x", "+", 
          RowBox[{"5", " ", "\[CapitalGamma]"}]}]], " ", "h", " ", 
        SqrtBox[
         RowBox[{"1", "-", "\[Phi]1"}]], " ", 
        SuperscriptBox["\[Phi]1", "2"], " ", 
        SqrtBox[
         RowBox[{"1", "-", "\[Phi]2"}]], " ", 
        SuperscriptBox["\[Phi]2", "3"], " ", "\[Omega]", " ", 
        RowBox[{"ExpIntegralEi", "[", 
         RowBox[{
          RowBox[{"-", "5"}], " ", 
          RowBox[{"(", 
           RowBox[{"x", "+", "\[CapitalGamma]"}], ")"}]}], "]"}]}], "9971"], 
      "+", 
      RowBox[{
       FractionBox["12932", "767"], " ", 
       SuperscriptBox["\[ExponentialE]", 
        RowBox[{"x", "+", 
         RowBox[{"5", " ", "\[CapitalGamma]"}]}]], " ", "h", " ", 
       SqrtBox[
        RowBox[{"1", "-", "\[Phi]1"}]], " ", 
       SuperscriptBox["\[Phi]1", "3"], " ", 
       SqrtBox[
        RowBox[{"1", "-", "\[Phi]2"}]], " ", 
       SuperscriptBox["\[Phi]2", "3"], " ", "\[Omega]", " ", 
       RowBox[{"ExpIntegralEi", "[", 
        RowBox[{
         RowBox[{"-", "5"}], " ", 
         RowBox[{"(", 
          RowBox[{"x", "+", "\[CapitalGamma]"}], ")"}]}], "]"}]}], "-", 
      RowBox[{
       FractionBox["61", "2"], " ", 
       SuperscriptBox["\[ExponentialE]", 
        RowBox[{"x", "+", 
         RowBox[{"4", " ", "\[CapitalGamma]"}]}]], " ", "h", " ", 
       "\[CapitalGamma]", " ", 
       SqrtBox[
        RowBox[{"1", "-", "\[Phi]1"}]], " ", 
       SqrtBox[
        RowBox[{"1", "-", "\[Phi]2"}]], " ", 
       RowBox[{"ExpIntegralEi", "[", 
        RowBox[{
         RowBox[{"-", "4"}], " ", 
         RowBox[{"(", 
          RowBox[{"x", "+", "\[CapitalGamma]"}], ")"}]}], "]"}]}], "-", 
      FractionBox[
       RowBox[{"103639", " ", 
        SuperscriptBox["\[ExponentialE]", 
         RowBox[{"x", "+", 
          RowBox[{"4", " ", "\[CapitalGamma]"}]}]], " ", "h", " ", 
        "\[CapitalGamma]", " ", 
        SqrtBox[
         RowBox[{"1", "-", "\[Phi]1"}]], " ", "\[Phi]1", " ", 
        SqrtBox[
         RowBox[{"1", "-", "\[Phi]2"}]], " ", 
        RowBox[{"ExpIntegralEi", "[", 
         RowBox[{
          RowBox[{"-", "4"}], " ", 
          RowBox[{"(", 
           RowBox[{"x", "+", "\[CapitalGamma]"}], ")"}]}], "]"}]}], "1534"], 
      "+", 
      FractionBox[
       RowBox[{"347639", " ", 
        SuperscriptBox["\[ExponentialE]", 
         RowBox[{"x", "+", 
          RowBox[{"4", " ", "\[CapitalGamma]"}]}]], " ", "h", " ", 
        "\[CapitalGamma]", " ", 
        SqrtBox[
         RowBox[{"1", "-", "\[Phi]1"}]], " ", 
        SuperscriptBox["\[Phi]1", "2"], " ", 
        SqrtBox[
         RowBox[{"1", "-", "\[Phi]2"}]], " ", 
        RowBox[{"ExpIntegralEi", "[", 
         RowBox[{
          RowBox[{"-", "4"}], " ", 
          RowBox[{"(", 
           RowBox[{"x", "+", "\[CapitalGamma]"}], ")"}]}], "]"}]}], "1534"], 
      "-", 
      FractionBox[
       RowBox[{"197213", " ", 
        SuperscriptBox["\[ExponentialE]", 
         RowBox[{"x", "+", 
          RowBox[{"4", " ", "\[CapitalGamma]"}]}]], " ", "h", " ", 
        "\[CapitalGamma]", " ", 
        SqrtBox[
         RowBox[{"1", "-", "\[Phi]1"}]], " ", 
        SuperscriptBox["\[Phi]1", "3"], " ", 
        SqrtBox[
         RowBox[{"1", "-", "\[Phi]2"}]], " ", 
        RowBox[{"ExpIntegralEi", "[", 
         RowBox[{
          RowBox[{"-", "4"}], " ", 
          RowBox[{"(", 
           RowBox[{"x", "+", "\[CapitalGamma]"}], ")"}]}], "]"}]}], "1534"], 
      "+", 
      FractionBox[
       RowBox[{"848693", " ", 
        SuperscriptBox["\[ExponentialE]", 
         RowBox[{"x", "+", 
          RowBox[{"4", " ", "\[CapitalGamma]"}]}]], " ", "h", " ", 
        "\[CapitalGamma]", " ", 
        SqrtBox[
         RowBox[{"1", "-", "\[Phi]1"}]], " ", 
        SqrtBox[
         RowBox[{"1", "-", "\[Phi]2"}]], " ", "\[Phi]2", " ", 
        RowBox[{"ExpIntegralEi", "[", 
         RowBox[{
          RowBox[{"-", "4"}], " ", 
          RowBox[{"(", 
           RowBox[{"x", "+", "\[CapitalGamma]"}], ")"}]}], "]"}]}], "19942"], 
      "+", 
      FractionBox[
       RowBox[{"5993921", " ", 
        SuperscriptBox["\[ExponentialE]", 
         RowBox[{"x", "+", 
          RowBox[{"4", " ", "\[CapitalGamma]"}]}]], " ", "h", " ", 
        "\[CapitalGamma]", " ", 
        SqrtBox[
         RowBox[{"1", "-", "\[Phi]1"}]], " ", "\[Phi]1", " ", 
        SqrtBox[
         RowBox[{"1", "-", "\[Phi]2"}]], " ", "\[Phi]2", " ", 
        RowBox[{"ExpIntegralEi", "[", 
         RowBox[{
          RowBox[{"-", "4"}], " ", 
          RowBox[{"(", 
           RowBox[{"x", "+", "\[CapitalGamma]"}], ")"}]}], "]"}]}], "19942"], 
      "-", 
      FractionBox[
       RowBox[{"14533921", " ", 
        SuperscriptBox["\[ExponentialE]", 
         RowBox[{"x", "+", 
          RowBox[{"4", " ", "\[CapitalGamma]"}]}]], " ", "h", " ", 
        "\[CapitalGamma]", " ", 
        SqrtBox[
         RowBox[{"1", "-", "\[Phi]1"}]], " ", 
        SuperscriptBox["\[Phi]1", "2"], " ", 
        SqrtBox[
         RowBox[{"1", "-", "\[Phi]2"}]], " ", "\[Phi]2", " ", 
        RowBox[{"ExpIntegralEi", "[", 
         RowBox[{
          RowBox[{"-", "4"}], " ", 
          RowBox[{"(", 
           RowBox[{"x", "+", "\[CapitalGamma]"}], ")"}]}], "]"}]}], "19942"], 
      "+", 
      FractionBox[
       RowBox[{"591639", " ", 
        SuperscriptBox["\[ExponentialE]", 
         RowBox[{"x", "+", 
          RowBox[{"4", " ", "\[CapitalGamma]"}]}]], " ", "h", " ", 
        "\[CapitalGamma]", " ", 
        SqrtBox[
         RowBox[{"1", "-", "\[Phi]1"}]], " ", 
        SuperscriptBox["\[Phi]1", "3"], " ", 
        SqrtBox[
         RowBox[{"1", "-", "\[Phi]2"}]], " ", "\[Phi]2", " ", 
        RowBox[{"ExpIntegralEi", "[", 
         RowBox[{
          RowBox[{"-", "4"}], " ", 
          RowBox[{"(", 
           RowBox[{"x", "+", "\[CapitalGamma]"}], ")"}]}], "]"}]}], "1534"], 
      "+", 
      FractionBox[
       RowBox[{"127307", " ", 
        SuperscriptBox["\[ExponentialE]", 
         RowBox[{"x", "+", 
          RowBox[{"4", " ", "\[CapitalGamma]"}]}]], " ", "h", " ", 
        "\[CapitalGamma]", " ", 
        SqrtBox[
         RowBox[{"1", "-", "\[Phi]1"}]], " ", 
        SqrtBox[
         RowBox[{"1", "-", "\[Phi]2"}]], " ", 
        SuperscriptBox["\[Phi]2", "2"], " ", 
        RowBox[{"ExpIntegralEi", "[", 
         RowBox[{
          RowBox[{"-", "4"}], " ", 
          RowBox[{"(", 
           RowBox[{"x", "+", "\[CapitalGamma]"}], ")"}]}], "]"}]}], "19942"], 
      "-", 
      FractionBox[
       RowBox[{"7945921", " ", 
        SuperscriptBox["\[ExponentialE]", 
         RowBox[{"x", "+", 
          RowBox[{"4", " ", "\[CapitalGamma]"}]}]], " ", "h", " ", 
        "\[CapitalGamma]", " ", 
        SqrtBox[
         RowBox[{"1", "-", "\[Phi]1"}]], " ", "\[Phi]1", " ", 
        SqrtBox[
         RowBox[{"1", "-", "\[Phi]2"}]], " ", 
        SuperscriptBox["\[Phi]2", "2"], " ", 
        RowBox[{"ExpIntegralEi", "[", 
         RowBox[{
          RowBox[{"-", "4"}], " ", 
          RowBox[{"(", 
           RowBox[{"x", "+", "\[CapitalGamma]"}], ")"}]}], "]"}]}], "19942"], 
      "+", 
      FractionBox[
       RowBox[{"15509921", " ", 
        SuperscriptBox["\[ExponentialE]", 
         RowBox[{"x", "+", 
          RowBox[{"4", " ", "\[CapitalGamma]"}]}]], " ", "h", " ", 
        "\[CapitalGamma]", " ", 
        SqrtBox[
         RowBox[{"1", "-", "\[Phi]1"}]], " ", 
        SuperscriptBox["\[Phi]1", "2"], " ", 
        SqrtBox[
         RowBox[{"1", "-", "\[Phi]2"}]], " ", 
        SuperscriptBox["\[Phi]2", "2"], " ", 
        RowBox[{"ExpIntegralEi", "[", 
         RowBox[{
          RowBox[{"-", "4"}], " ", 
          RowBox[{"(", 
           RowBox[{"x", "+", "\[CapitalGamma]"}], ")"}]}], "]"}]}], "19942"], 
      "-", 
      FractionBox[
       RowBox[{"591639", " ", 
        SuperscriptBox["\[ExponentialE]", 
         RowBox[{"x", "+", 
          RowBox[{"4", " ", "\[CapitalGamma]"}]}]], " ", "h", " ", 
        "\[CapitalGamma]", " ", 
        SqrtBox[
         RowBox[{"1", "-", "\[Phi]1"}]], " ", 
        SuperscriptBox["\[Phi]1", "3"], " ", 
        SqrtBox[
         RowBox[{"1", "-", "\[Phi]2"}]], " ", 
        SuperscriptBox["\[Phi]2", "2"], " ", 
        RowBox[{"ExpIntegralEi", "[", 
         RowBox[{
          RowBox[{"-", "4"}], " ", 
          RowBox[{"(", 
           RowBox[{"x", "+", "\[CapitalGamma]"}], ")"}]}], "]"}]}], "1534"], 
      "-", 
      FractionBox[
       RowBox[{"367769", " ", 
        SuperscriptBox["\[ExponentialE]", 
         RowBox[{"x", "+", 
          RowBox[{"4", " ", "\[CapitalGamma]"}]}]], " ", "h", " ", 
        "\[CapitalGamma]", " ", 
        SqrtBox[
         RowBox[{"1", "-", "\[Phi]1"}]], " ", 
        SqrtBox[
         RowBox[{"1", "-", "\[Phi]2"}]], " ", 
        SuperscriptBox["\[Phi]2", "3"], " ", 
        RowBox[{"ExpIntegralEi", "[", 
         RowBox[{
          RowBox[{"-", "4"}], " ", 
          RowBox[{"(", 
           RowBox[{"x", "+", "\[CapitalGamma]"}], ")"}]}], "]"}]}], "19942"], 
      "+", 
      FractionBox[
       RowBox[{"3299307", " ", 
        SuperscriptBox["\[ExponentialE]", 
         RowBox[{"x", "+", 
          RowBox[{"4", " ", "\[CapitalGamma]"}]}]], " ", "h", " ", 
        "\[CapitalGamma]", " ", 
        SqrtBox[
         RowBox[{"1", "-", "\[Phi]1"}]], " ", "\[Phi]1", " ", 
        SqrtBox[
         RowBox[{"1", "-", "\[Phi]2"}]], " ", 
        SuperscriptBox["\[Phi]2", "3"], " ", 
        RowBox[{"ExpIntegralEi", "[", 
         RowBox[{
          RowBox[{"-", "4"}], " ", 
          RowBox[{"(", 
           RowBox[{"x", "+", "\[CapitalGamma]"}], ")"}]}], "]"}]}], "19942"], 
      "-", 
      FractionBox[
       RowBox[{"5495307", " ", 
        SuperscriptBox["\[ExponentialE]", 
         RowBox[{"x", "+", 
          RowBox[{"4", " ", "\[CapitalGamma]"}]}]], " ", "h", " ", 
        "\[CapitalGamma]", " ", 
        SqrtBox[
         RowBox[{"1", "-", "\[Phi]1"}]], " ", 
        SuperscriptBox["\[Phi]1", "2"], " ", 
        SqrtBox[
         RowBox[{"1", "-", "\[Phi]2"}]], " ", 
        SuperscriptBox["\[Phi]2", "3"], " ", 
        RowBox[{"ExpIntegralEi", "[", 
         RowBox[{
          RowBox[{"-", "4"}], " ", 
          RowBox[{"(", 
           RowBox[{"x", "+", "\[CapitalGamma]"}], ")"}]}], "]"}]}], "19942"], 
      "+", 
      FractionBox[
       RowBox[{"197213", " ", 
        SuperscriptBox["\[ExponentialE]", 
         RowBox[{"x", "+", 
          RowBox[{"4", " ", "\[CapitalGamma]"}]}]], " ", "h", " ", 
        "\[CapitalGamma]", " ", 
        SqrtBox[
         RowBox[{"1", "-", "\[Phi]1"}]], " ", 
        SuperscriptBox["\[Phi]1", "3"], " ", 
        SqrtBox[
         RowBox[{"1", "-", "\[Phi]2"}]], " ", 
        SuperscriptBox["\[Phi]2", "3"], " ", 
        RowBox[{"ExpIntegralEi", "[", 
         RowBox[{
          RowBox[{"-", "4"}], " ", 
          RowBox[{"(", 
           RowBox[{"x", "+", "\[CapitalGamma]"}], ")"}]}], "]"}]}], "1534"], 
      "+", 
      RowBox[{"4", " ", 
       SuperscriptBox["\[ExponentialE]", 
        RowBox[{"x", "+", 
         RowBox[{"4", " ", "\[CapitalGamma]"}]}]], " ", "h", " ", 
       SqrtBox[
        RowBox[{"1", "-", "\[Phi]1"}]], " ", 
       SqrtBox[
        RowBox[{"1", "-", "\[Phi]2"}]], " ", "\[Omega]", " ", 
       RowBox[{"ExpIntegralEi", "[", 
        RowBox[{
         RowBox[{"-", "4"}], " ", 
         RowBox[{"(", 
          RowBox[{"x", "+", "\[CapitalGamma]"}], ")"}]}], "]"}]}], "+", 
      RowBox[{
       FractionBox["6796", "767"], " ", 
       SuperscriptBox["\[ExponentialE]", 
        RowBox[{"x", "+", 
         RowBox[{"4", " ", "\[CapitalGamma]"}]}]], " ", "h", " ", 
       SqrtBox[
        RowBox[{"1", "-", "\[Phi]1"}]], " ", "\[Phi]1", " ", 
       SqrtBox[
        RowBox[{"1", "-", "\[Phi]2"}]], " ", "\[Omega]", " ", 
       RowBox[{"ExpIntegralEi", "[", 
        RowBox[{
         RowBox[{"-", "4"}], " ", 
         RowBox[{"(", 
          RowBox[{"x", "+", "\[CapitalGamma]"}], ")"}]}], "]"}]}], "-", 
      RowBox[{
       FractionBox["22796", "767"], " ", 
       SuperscriptBox["\[ExponentialE]", 
        RowBox[{"x", "+", 
         RowBox[{"4", " ", "\[CapitalGamma]"}]}]], " ", "h", " ", 
       SqrtBox[
        RowBox[{"1", "-", "\[Phi]1"}]], " ", 
       SuperscriptBox["\[Phi]1", "2"], " ", 
       SqrtBox[
        RowBox[{"1", "-", "\[Phi]2"}]], " ", "\[Omega]", " ", 
       RowBox[{"ExpIntegralEi", "[", 
        RowBox[{
         RowBox[{"-", "4"}], " ", 
         RowBox[{"(", 
          RowBox[{"x", "+", "\[CapitalGamma]"}], ")"}]}], "]"}]}], "+", 
      RowBox[{
       FractionBox["12932", "767"], " ", 
       SuperscriptBox["\[ExponentialE]", 
        RowBox[{"x", "+", 
         RowBox[{"4", " ", "\[CapitalGamma]"}]}]], " ", "h", " ", 
       SqrtBox[
        RowBox[{"1", "-", "\[Phi]1"}]], " ", 
       SuperscriptBox["\[Phi]1", "3"], " ", 
       SqrtBox[
        RowBox[{"1", "-", "\[Phi]2"}]], " ", "\[Omega]", " ", 
       RowBox[{"ExpIntegralEi", "[", 
        RowBox[{
         RowBox[{"-", "4"}], " ", 
         RowBox[{"(", 
          RowBox[{"x", "+", "\[CapitalGamma]"}], ")"}]}], "]"}]}], "-", 
      FractionBox[
       RowBox[{"55652", " ", 
        SuperscriptBox["\[ExponentialE]", 
         RowBox[{"x", "+", 
          RowBox[{"4", " ", "\[CapitalGamma]"}]}]], " ", "h", " ", 
        SqrtBox[
         RowBox[{"1", "-", "\[Phi]1"}]], " ", 
        SqrtBox[
         RowBox[{"1", "-", "\[Phi]2"}]], " ", "\[Phi]2", " ", "\[Omega]", " ", 
        RowBox[{"ExpIntegralEi", "[", 
         RowBox[{
          RowBox[{"-", "4"}], " ", 
          RowBox[{"(", 
           RowBox[{"x", "+", "\[CapitalGamma]"}], ")"}]}], "]"}]}], "9971"], 
      "-", 
      FractionBox[
       RowBox[{"393044", " ", 
        SuperscriptBox["\[ExponentialE]", 
         RowBox[{"x", "+", 
          RowBox[{"4", " ", "\[CapitalGamma]"}]}]], " ", "h", " ", 
        SqrtBox[
         RowBox[{"1", "-", "\[Phi]1"}]], " ", "\[Phi]1", " ", 
        SqrtBox[
         RowBox[{"1", "-", "\[Phi]2"}]], " ", "\[Phi]2", " ", "\[Omega]", " ", 
        RowBox[{"ExpIntegralEi", "[", 
         RowBox[{
          RowBox[{"-", "4"}], " ", 
          RowBox[{"(", 
           RowBox[{"x", "+", "\[CapitalGamma]"}], ")"}]}], "]"}]}], "9971"], 
      "+", 
      FractionBox[
       RowBox[{"953044", " ", 
        SuperscriptBox["\[ExponentialE]", 
         RowBox[{"x", "+", 
          RowBox[{"4", " ", "\[CapitalGamma]"}]}]], " ", "h", " ", 
        SqrtBox[
         RowBox[{"1", "-", "\[Phi]1"}]], " ", 
        SuperscriptBox["\[Phi]1", "2"], " ", 
        SqrtBox[
         RowBox[{"1", "-", "\[Phi]2"}]], " ", "\[Phi]2", " ", "\[Omega]", " ", 
        RowBox[{"ExpIntegralEi", "[", 
         RowBox[{
          RowBox[{"-", "4"}], " ", 
          RowBox[{"(", 
           RowBox[{"x", "+", "\[CapitalGamma]"}], ")"}]}], "]"}]}], "9971"], 
      "-", 
      RowBox[{
       FractionBox["38796", "767"], " ", 
       SuperscriptBox["\[ExponentialE]", 
        RowBox[{"x", "+", 
         RowBox[{"4", " ", "\[CapitalGamma]"}]}]], " ", "h", " ", 
       SqrtBox[
        RowBox[{"1", "-", "\[Phi]1"}]], " ", 
       SuperscriptBox["\[Phi]1", "3"], " ", 
       SqrtBox[
        RowBox[{"1", "-", "\[Phi]2"}]], " ", "\[Phi]2", " ", "\[Omega]", " ", 
       RowBox[{"ExpIntegralEi", "[", 
        RowBox[{
         RowBox[{"-", "4"}], " ", 
         RowBox[{"(", 
          RowBox[{"x", "+", "\[CapitalGamma]"}], ")"}]}], "]"}]}], "-", 
      FractionBox[
       RowBox[{"8348", " ", 
        SuperscriptBox["\[ExponentialE]", 
         RowBox[{"x", "+", 
          RowBox[{"4", " ", "\[CapitalGamma]"}]}]], " ", "h", " ", 
        SqrtBox[
         RowBox[{"1", "-", "\[Phi]1"}]], " ", 
        SqrtBox[
         RowBox[{"1", "-", "\[Phi]2"}]], " ", 
        SuperscriptBox["\[Phi]2", "2"], " ", "\[Omega]", " ", 
        RowBox[{"ExpIntegralEi", "[", 
         RowBox[{
          RowBox[{"-", "4"}], " ", 
          RowBox[{"(", 
           RowBox[{"x", "+", "\[CapitalGamma]"}], ")"}]}], "]"}]}], "9971"], 
      "+", 
      FractionBox[
       RowBox[{"521044", " ", 
        SuperscriptBox["\[ExponentialE]", 
         RowBox[{"x", "+", 
          RowBox[{"4", " ", "\[CapitalGamma]"}]}]], " ", "h", " ", 
        SqrtBox[
         RowBox[{"1", "-", "\[Phi]1"}]], " ", "\[Phi]1", " ", 
        SqrtBox[
         RowBox[{"1", "-", "\[Phi]2"}]], " ", 
        SuperscriptBox["\[Phi]2", "2"], " ", "\[Omega]", " ", 
        RowBox[{"ExpIntegralEi", "[", 
         RowBox[{
          RowBox[{"-", "4"}], " ", 
          RowBox[{"(", 
           RowBox[{"x", "+", "\[CapitalGamma]"}], ")"}]}], "]"}]}], "9971"], 
      "-", 
      FractionBox[
       RowBox[{"1017044", " ", 
        SuperscriptBox["\[ExponentialE]", 
         RowBox[{"x", "+", 
          RowBox[{"4", " ", "\[CapitalGamma]"}]}]], " ", "h", " ", 
        SqrtBox[
         RowBox[{"1", "-", "\[Phi]1"}]], " ", 
        SuperscriptBox["\[Phi]1", "2"], " ", 
        SqrtBox[
         RowBox[{"1", "-", "\[Phi]2"}]], " ", 
        SuperscriptBox["\[Phi]2", "2"], " ", "\[Omega]", " ", 
        RowBox[{"ExpIntegralEi", "[", 
         RowBox[{
          RowBox[{"-", "4"}], " ", 
          RowBox[{"(", 
           RowBox[{"x", "+", "\[CapitalGamma]"}], ")"}]}], "]"}]}], "9971"], 
      "+", 
      RowBox[{
       FractionBox["38796", "767"], " ", 
       SuperscriptBox["\[ExponentialE]", 
        RowBox[{"x", "+", 
         RowBox[{"4", " ", "\[CapitalGamma]"}]}]], " ", "h", " ", 
       SqrtBox[
        RowBox[{"1", "-", "\[Phi]1"}]], " ", 
       SuperscriptBox["\[Phi]1", "3"], " ", 
       SqrtBox[
        RowBox[{"1", "-", "\[Phi]2"}]], " ", 
       SuperscriptBox["\[Phi]2", "2"], " ", "\[Omega]", " ", 
       RowBox[{"ExpIntegralEi", "[", 
        RowBox[{
         RowBox[{"-", "4"}], " ", 
         RowBox[{"(", 
          RowBox[{"x", "+", "\[CapitalGamma]"}], ")"}]}], "]"}]}], "+", 
      FractionBox[
       RowBox[{"24116", " ", 
        SuperscriptBox["\[ExponentialE]", 
         RowBox[{"x", "+", 
          RowBox[{"4", " ", "\[CapitalGamma]"}]}]], " ", "h", " ", 
        SqrtBox[
         RowBox[{"1", "-", "\[Phi]1"}]], " ", 
        SqrtBox[
         RowBox[{"1", "-", "\[Phi]2"}]], " ", 
        SuperscriptBox["\[Phi]2", "3"], " ", "\[Omega]", " ", 
        RowBox[{"ExpIntegralEi", "[", 
         RowBox[{
          RowBox[{"-", "4"}], " ", 
          RowBox[{"(", 
           RowBox[{"x", "+", "\[CapitalGamma]"}], ")"}]}], "]"}]}], "9971"], 
      "-", 
      FractionBox[
       RowBox[{"216348", " ", 
        SuperscriptBox["\[ExponentialE]", 
         RowBox[{"x", "+", 
          RowBox[{"4", " ", "\[CapitalGamma]"}]}]], " ", "h", " ", 
        SqrtBox[
         RowBox[{"1", "-", "\[Phi]1"}]], " ", "\[Phi]1", " ", 
        SqrtBox[
         RowBox[{"1", "-", "\[Phi]2"}]], " ", 
        SuperscriptBox["\[Phi]2", "3"], " ", "\[Omega]", " ", 
        RowBox[{"ExpIntegralEi", "[", 
         RowBox[{
          RowBox[{"-", "4"}], " ", 
          RowBox[{"(", 
           RowBox[{"x", "+", "\[CapitalGamma]"}], ")"}]}], "]"}]}], "9971"], 
      "+", 
      FractionBox[
       RowBox[{"360348", " ", 
        SuperscriptBox["\[ExponentialE]", 
         RowBox[{"x", "+", 
          RowBox[{"4", " ", "\[CapitalGamma]"}]}]], " ", "h", " ", 
        SqrtBox[
         RowBox[{"1", "-", "\[Phi]1"}]], " ", 
        SuperscriptBox["\[Phi]1", "2"], " ", 
        SqrtBox[
         RowBox[{"1", "-", "\[Phi]2"}]], " ", 
        SuperscriptBox["\[Phi]2", "3"], " ", "\[Omega]", " ", 
        RowBox[{"ExpIntegralEi", "[", 
         RowBox[{
          RowBox[{"-", "4"}], " ", 
          RowBox[{"(", 
           RowBox[{"x", "+", "\[CapitalGamma]"}], ")"}]}], "]"}]}], "9971"], 
      "-", 
      RowBox[{
       FractionBox["12932", "767"], " ", 
       SuperscriptBox["\[ExponentialE]", 
        RowBox[{"x", "+", 
         RowBox[{"4", " ", "\[CapitalGamma]"}]}]], " ", "h", " ", 
       SqrtBox[
        RowBox[{"1", "-", "\[Phi]1"}]], " ", 
       SuperscriptBox["\[Phi]1", "3"], " ", 
       SqrtBox[
        RowBox[{"1", "-", "\[Phi]2"}]], " ", 
       SuperscriptBox["\[Phi]2", "3"], " ", "\[Omega]", " ", 
       RowBox[{"ExpIntegralEi", "[", 
        RowBox[{
         RowBox[{"-", "4"}], " ", 
         RowBox[{"(", 
          RowBox[{"x", "+", "\[CapitalGamma]"}], ")"}]}], "]"}]}], "-", 
      RowBox[{
       FractionBox["49", "2"], " ", 
       SuperscriptBox["\[ExponentialE]", 
        RowBox[{
         RowBox[{"-", "x"}], "+", 
         RowBox[{"3", " ", "\[CapitalGamma]"}]}]], " ", "h", " ", 
       "\[CapitalGamma]", " ", 
       SqrtBox[
        RowBox[{"1", "-", "\[Phi]1"}]], " ", 
       SqrtBox[
        RowBox[{"1", "-", "\[Phi]2"}]], " ", 
       RowBox[{"ExpIntegralEi", "[", 
        RowBox[{
         RowBox[{"-", "3"}], " ", 
         RowBox[{"(", 
          RowBox[{"x", "+", "\[CapitalGamma]"}], ")"}]}], "]"}]}], "+", 
      RowBox[{
       FractionBox["25", "4"], " ", 
       SuperscriptBox["\[ExponentialE]", 
        RowBox[{"x", "+", 
         RowBox[{"3", " ", "\[CapitalGamma]"}]}]], " ", "h", " ", 
       "\[CapitalGamma]", " ", 
       SqrtBox[
        RowBox[{"1", "-", "\[Phi]1"}]], " ", 
       SqrtBox[
        RowBox[{"1", "-", "\[Phi]2"}]], " ", 
       RowBox[{"ExpIntegralEi", "[", 
        RowBox[{
         RowBox[{"-", "3"}], " ", 
         RowBox[{"(", 
          RowBox[{"x", "+", "\[CapitalGamma]"}], ")"}]}], "]"}]}], "-", 
      FractionBox[
       RowBox[{"83251", " ", 
        SuperscriptBox["\[ExponentialE]", 
         RowBox[{
          RowBox[{"-", "x"}], "+", 
          RowBox[{"3", " ", "\[CapitalGamma]"}]}]], " ", "h", " ", 
        "\[CapitalGamma]", " ", 
        SqrtBox[
         RowBox[{"1", "-", "\[Phi]1"}]], " ", "\[Phi]1", " ", 
        SqrtBox[
         RowBox[{"1", "-", "\[Phi]2"}]], " ", 
        RowBox[{"ExpIntegralEi", "[", 
         RowBox[{
          RowBox[{"-", "3"}], " ", 
          RowBox[{"(", 
           RowBox[{"x", "+", "\[CapitalGamma]"}], ")"}]}], "]"}]}], "1534"], 
      "+", 
      FractionBox[
       RowBox[{"42475", " ", 
        SuperscriptBox["\[ExponentialE]", 
         RowBox[{"x", "+", 
          RowBox[{"3", " ", "\[CapitalGamma]"}]}]], " ", "h", " ", 
        "\[CapitalGamma]", " ", 
        SqrtBox[
         RowBox[{"1", "-", "\[Phi]1"}]], " ", "\[Phi]1", " ", 
        SqrtBox[
         RowBox[{"1", "-", "\[Phi]2"}]], " ", 
        RowBox[{"ExpIntegralEi", "[", 
         RowBox[{
          RowBox[{"-", "3"}], " ", 
          RowBox[{"(", 
           RowBox[{"x", "+", "\[CapitalGamma]"}], ")"}]}], "]"}]}], "3068"], 
      "+", 
      FractionBox[
       RowBox[{"279251", " ", 
        SuperscriptBox["\[ExponentialE]", 
         RowBox[{
          RowBox[{"-", "x"}], "+", 
          RowBox[{"3", " ", "\[CapitalGamma]"}]}]], " ", "h", " ", 
        "\[CapitalGamma]", " ", 
        SqrtBox[
         RowBox[{"1", "-", "\[Phi]1"}]], " ", 
        SuperscriptBox["\[Phi]1", "2"], " ", 
        SqrtBox[
         RowBox[{"1", "-", "\[Phi]2"}]], " ", 
        RowBox[{"ExpIntegralEi", "[", 
         RowBox[{
          RowBox[{"-", "3"}], " ", 
          RowBox[{"(", 
           RowBox[{"x", "+", "\[CapitalGamma]"}], ")"}]}], "]"}]}], "1534"], 
      "-", 
      FractionBox[
       RowBox[{"142475", " ", 
        SuperscriptBox["\[ExponentialE]", 
         RowBox[{"x", "+", 
          RowBox[{"3", " ", "\[CapitalGamma]"}]}]], " ", "h", " ", 
        "\[CapitalGamma]", " ", 
        SqrtBox[
         RowBox[{"1", "-", "\[Phi]1"}]], " ", 
        SuperscriptBox["\[Phi]1", "2"], " ", 
        SqrtBox[
         RowBox[{"1", "-", "\[Phi]2"}]], " ", 
        RowBox[{"ExpIntegralEi", "[", 
         RowBox[{
          RowBox[{"-", "3"}], " ", 
          RowBox[{"(", 
           RowBox[{"x", "+", "\[CapitalGamma]"}], ")"}]}], "]"}]}], "3068"], 
      "-", 
      FractionBox[
       RowBox[{"158417", " ", 
        SuperscriptBox["\[ExponentialE]", 
         RowBox[{
          RowBox[{"-", "x"}], "+", 
          RowBox[{"3", " ", "\[CapitalGamma]"}]}]], " ", "h", " ", 
        "\[CapitalGamma]", " ", 
        SqrtBox[
         RowBox[{"1", "-", "\[Phi]1"}]], " ", 
        SuperscriptBox["\[Phi]1", "3"], " ", 
        SqrtBox[
         RowBox[{"1", "-", "\[Phi]2"}]], " ", 
        RowBox[{"ExpIntegralEi", "[", 
         RowBox[{
          RowBox[{"-", "3"}], " ", 
          RowBox[{"(", 
           RowBox[{"x", "+", "\[CapitalGamma]"}], ")"}]}], "]"}]}], "1534"], 
      "+", 
      FractionBox[
       RowBox[{"80825", " ", 
        SuperscriptBox["\[ExponentialE]", 
         RowBox[{"x", "+", 
          RowBox[{"3", " ", "\[CapitalGamma]"}]}]], " ", "h", " ", 
        "\[CapitalGamma]", " ", 
        SqrtBox[
         RowBox[{"1", "-", "\[Phi]1"}]], " ", 
        SuperscriptBox["\[Phi]1", "3"], " ", 
        SqrtBox[
         RowBox[{"1", "-", "\[Phi]2"}]], " ", 
        RowBox[{"ExpIntegralEi", "[", 
         RowBox[{
          RowBox[{"-", "3"}], " ", 
          RowBox[{"(", 
           RowBox[{"x", "+", "\[CapitalGamma]"}], ")"}]}], "]"}]}], "3068"], 
      "+", 
      FractionBox[
       RowBox[{"681737", " ", 
        SuperscriptBox["\[ExponentialE]", 
         RowBox[{
          RowBox[{"-", "x"}], "+", 
          RowBox[{"3", " ", "\[CapitalGamma]"}]}]], " ", "h", " ", 
        "\[CapitalGamma]", " ", 
        SqrtBox[
         RowBox[{"1", "-", "\[Phi]1"}]], " ", 
        SqrtBox[
         RowBox[{"1", "-", "\[Phi]2"}]], " ", "\[Phi]2", " ", 
        RowBox[{"ExpIntegralEi", "[", 
         RowBox[{
          RowBox[{"-", "3"}], " ", 
          RowBox[{"(", 
           RowBox[{"x", "+", "\[CapitalGamma]"}], ")"}]}], "]"}]}], "19942"], 
      "-", 
      FractionBox[
       RowBox[{"347825", " ", 
        SuperscriptBox["\[ExponentialE]", 
         RowBox[{"x", "+", 
          RowBox[{"3", " ", "\[CapitalGamma]"}]}]], " ", "h", " ", 
        "\[CapitalGamma]", " ", 
        SqrtBox[
         RowBox[{"1", "-", "\[Phi]1"}]], " ", 
        SqrtBox[
         RowBox[{"1", "-", "\[Phi]2"}]], " ", "\[Phi]2", " ", 
        RowBox[{"ExpIntegralEi", "[", 
         RowBox[{
          RowBox[{"-", "3"}], " ", 
          RowBox[{"(", 
           RowBox[{"x", "+", "\[CapitalGamma]"}], ")"}]}], "]"}]}], "39884"], 
      "+", 
      FractionBox[
       RowBox[{"4814789", " ", 
        SuperscriptBox["\[ExponentialE]", 
         RowBox[{
          RowBox[{"-", "x"}], "+", 
          RowBox[{"3", " ", "\[CapitalGamma]"}]}]], " ", "h", " ", 
        "\[CapitalGamma]", " ", 
        SqrtBox[
         RowBox[{"1", "-", "\[Phi]1"}]], " ", "\[Phi]1", " ", 
        SqrtBox[
         RowBox[{"1", "-", "\[Phi]2"}]], " ", "\[Phi]2", " ", 
        RowBox[{"ExpIntegralEi", "[", 
         RowBox[{
          RowBox[{"-", "3"}], " ", 
          RowBox[{"(", 
           RowBox[{"x", "+", "\[CapitalGamma]"}], ")"}]}], "]"}]}], "19942"], 
      "-", 
      FractionBox[
       RowBox[{"2456525", " ", 
        SuperscriptBox["\[ExponentialE]", 
         RowBox[{"x", "+", 
          RowBox[{"3", " ", "\[CapitalGamma]"}]}]], " ", "h", " ", 
        "\[CapitalGamma]", " ", 
        SqrtBox[
         RowBox[{"1", "-", "\[Phi]1"}]], " ", "\[Phi]1", " ", 
        SqrtBox[
         RowBox[{"1", "-", "\[Phi]2"}]], " ", "\[Phi]2", " ", 
        RowBox[{"ExpIntegralEi", "[", 
         RowBox[{
          RowBox[{"-", "3"}], " ", 
          RowBox[{"(", 
           RowBox[{"x", "+", "\[CapitalGamma]"}], ")"}]}], "]"}]}], "39884"], 
      "-", 
      FractionBox[
       RowBox[{"11674789", " ", 
        SuperscriptBox["\[ExponentialE]", 
         RowBox[{
          RowBox[{"-", "x"}], "+", 
          RowBox[{"3", " ", "\[CapitalGamma]"}]}]], " ", "h", " ", 
        "\[CapitalGamma]", " ", 
        SqrtBox[
         RowBox[{"1", "-", "\[Phi]1"}]], " ", 
        SuperscriptBox["\[Phi]1", "2"], " ", 
        SqrtBox[
         RowBox[{"1", "-", "\[Phi]2"}]], " ", "\[Phi]2", " ", 
        RowBox[{"ExpIntegralEi", "[", 
         RowBox[{
          RowBox[{"-", "3"}], " ", 
          RowBox[{"(", 
           RowBox[{"x", "+", "\[CapitalGamma]"}], ")"}]}], "]"}]}], "19942"], 
      "+", 
      FractionBox[
       RowBox[{"5956525", " ", 
        SuperscriptBox["\[ExponentialE]", 
         RowBox[{"x", "+", 
          RowBox[{"3", " ", "\[CapitalGamma]"}]}]], " ", "h", " ", 
        "\[CapitalGamma]", " ", 
        SqrtBox[
         RowBox[{"1", "-", "\[Phi]1"}]], " ", 
        SuperscriptBox["\[Phi]1", "2"], " ", 
        SqrtBox[
         RowBox[{"1", "-", "\[Phi]2"}]], " ", "\[Phi]2", " ", 
        RowBox[{"ExpIntegralEi", "[", 
         RowBox[{
          RowBox[{"-", "3"}], " ", 
          RowBox[{"(", 
           RowBox[{"x", "+", "\[CapitalGamma]"}], ")"}]}], "]"}]}], "39884"], 
      "+", 
      FractionBox[
       RowBox[{"475251", " ", 
        SuperscriptBox["\[ExponentialE]", 
         RowBox[{
          RowBox[{"-", "x"}], "+", 
          RowBox[{"3", " ", "\[CapitalGamma]"}]}]], " ", "h", " ", 
        "\[CapitalGamma]", " ", 
        SqrtBox[
         RowBox[{"1", "-", "\[Phi]1"}]], " ", 
        SuperscriptBox["\[Phi]1", "3"], " ", 
        SqrtBox[
         RowBox[{"1", "-", "\[Phi]2"}]], " ", "\[Phi]2", " ", 
        RowBox[{"ExpIntegralEi", "[", 
         RowBox[{
          RowBox[{"-", "3"}], " ", 
          RowBox[{"(", 
           RowBox[{"x", "+", "\[CapitalGamma]"}], ")"}]}], "]"}]}], "1534"], 
      "-", 
      FractionBox[
       RowBox[{"242475", " ", 
        SuperscriptBox["\[ExponentialE]", 
         RowBox[{"x", "+", 
          RowBox[{"3", " ", "\[CapitalGamma]"}]}]], " ", "h", " ", 
        "\[CapitalGamma]", " ", 
        SqrtBox[
         RowBox[{"1", "-", "\[Phi]1"}]], " ", 
        SuperscriptBox["\[Phi]1", "3"], " ", 
        SqrtBox[
         RowBox[{"1", "-", "\[Phi]2"}]], " ", "\[Phi]2", " ", 
        RowBox[{"ExpIntegralEi", "[", 
         RowBox[{
          RowBox[{"-", "3"}], " ", 
          RowBox[{"(", 
           RowBox[{"x", "+", "\[CapitalGamma]"}], ")"}]}], "]"}]}], "3068"], 
      "+", 
      FractionBox[
       RowBox[{"102263", " ", 
        SuperscriptBox["\[ExponentialE]", 
         RowBox[{
          RowBox[{"-", "x"}], "+", 
          RowBox[{"3", " ", "\[CapitalGamma]"}]}]], " ", "h", " ", 
        "\[CapitalGamma]", " ", 
        SqrtBox[
         RowBox[{"1", "-", "\[Phi]1"}]], " ", 
        SqrtBox[
         RowBox[{"1", "-", "\[Phi]2"}]], " ", 
        SuperscriptBox["\[Phi]2", "2"], " ", 
        RowBox[{"ExpIntegralEi", "[", 
         RowBox[{
          RowBox[{"-", "3"}], " ", 
          RowBox[{"(", 
           RowBox[{"x", "+", "\[CapitalGamma]"}], ")"}]}], "]"}]}], "19942"], 
      "-", 
      FractionBox[
       RowBox[{"52175", " ", 
        SuperscriptBox["\[ExponentialE]", 
         RowBox[{"x", "+", 
          RowBox[{"3", " ", "\[CapitalGamma]"}]}]], " ", "h", " ", 
        "\[CapitalGamma]", " ", 
        SqrtBox[
         RowBox[{"1", "-", "\[Phi]1"}]], " ", 
        SqrtBox[
         RowBox[{"1", "-", "\[Phi]2"}]], " ", 
        SuperscriptBox["\[Phi]2", "2"], " ", 
        RowBox[{"ExpIntegralEi", "[", 
         RowBox[{
          RowBox[{"-", "3"}], " ", 
          RowBox[{"(", 
           RowBox[{"x", "+", "\[CapitalGamma]"}], ")"}]}], "]"}]}], "39884"], 
      "-", 
      FractionBox[
       RowBox[{"6382789", " ", 
        SuperscriptBox["\[ExponentialE]", 
         RowBox[{
          RowBox[{"-", "x"}], "+", 
          RowBox[{"3", " ", "\[CapitalGamma]"}]}]], " ", "h", " ", 
        "\[CapitalGamma]", " ", 
        SqrtBox[
         RowBox[{"1", "-", "\[Phi]1"}]], " ", "\[Phi]1", " ", 
        SqrtBox[
         RowBox[{"1", "-", "\[Phi]2"}]], " ", 
        SuperscriptBox["\[Phi]2", "2"], " ", 
        RowBox[{"ExpIntegralEi", "[", 
         RowBox[{
          RowBox[{"-", "3"}], " ", 
          RowBox[{"(", 
           RowBox[{"x", "+", "\[CapitalGamma]"}], ")"}]}], "]"}]}], "19942"], 
      "+", 
      FractionBox[
       RowBox[{"3256525", " ", 
        SuperscriptBox["\[ExponentialE]", 
         RowBox[{"x", "+", 
          RowBox[{"3", " ", "\[CapitalGamma]"}]}]], " ", "h", " ", 
        "\[CapitalGamma]", " ", 
        SqrtBox[
         RowBox[{"1", "-", "\[Phi]1"}]], " ", "\[Phi]1", " ", 
        SqrtBox[
         RowBox[{"1", "-", "\[Phi]2"}]], " ", 
        SuperscriptBox["\[Phi]2", "2"], " ", 
        RowBox[{"ExpIntegralEi", "[", 
         RowBox[{
          RowBox[{"-", "3"}], " ", 
          RowBox[{"(", 
           RowBox[{"x", "+", "\[CapitalGamma]"}], ")"}]}], "]"}]}], "39884"], 
      "+", 
      FractionBox[
       RowBox[{"12458789", " ", 
        SuperscriptBox["\[ExponentialE]", 
         RowBox[{
          RowBox[{"-", "x"}], "+", 
          RowBox[{"3", " ", "\[CapitalGamma]"}]}]], " ", "h", " ", 
        "\[CapitalGamma]", " ", 
        SqrtBox[
         RowBox[{"1", "-", "\[Phi]1"}]], " ", 
        SuperscriptBox["\[Phi]1", "2"], " ", 
        SqrtBox[
         RowBox[{"1", "-", "\[Phi]2"}]], " ", 
        SuperscriptBox["\[Phi]2", "2"], " ", 
        RowBox[{"ExpIntegralEi", "[", 
         RowBox[{
          RowBox[{"-", "3"}], " ", 
          RowBox[{"(", 
           RowBox[{"x", "+", "\[CapitalGamma]"}], ")"}]}], "]"}]}], "19942"], 
      "-", 
      FractionBox[
       RowBox[{"6356525", " ", 
        SuperscriptBox["\[ExponentialE]", 
         RowBox[{"x", "+", 
          RowBox[{"3", " ", "\[CapitalGamma]"}]}]], " ", "h", " ", 
        "\[CapitalGamma]", " ", 
        SqrtBox[
         RowBox[{"1", "-", "\[Phi]1"}]], " ", 
        SuperscriptBox["\[Phi]1", "2"], " ", 
        SqrtBox[
         RowBox[{"1", "-", "\[Phi]2"}]], " ", 
        SuperscriptBox["\[Phi]2", "2"], " ", 
        RowBox[{"ExpIntegralEi", "[", 
         RowBox[{
          RowBox[{"-", "3"}], " ", 
          RowBox[{"(", 
           RowBox[{"x", "+", "\[CapitalGamma]"}], ")"}]}], "]"}]}], "39884"], 
      "-", 
      FractionBox[
       RowBox[{"475251", " ", 
        SuperscriptBox["\[ExponentialE]", 
         RowBox[{
          RowBox[{"-", "x"}], "+", 
          RowBox[{"3", " ", "\[CapitalGamma]"}]}]], " ", "h", " ", 
        "\[CapitalGamma]", " ", 
        SqrtBox[
         RowBox[{"1", "-", "\[Phi]1"}]], " ", 
        SuperscriptBox["\[Phi]1", "3"], " ", 
        SqrtBox[
         RowBox[{"1", "-", "\[Phi]2"}]], " ", 
        SuperscriptBox["\[Phi]2", "2"], " ", 
        RowBox[{"ExpIntegralEi", "[", 
         RowBox[{
          RowBox[{"-", "3"}], " ", 
          RowBox[{"(", 
           RowBox[{"x", "+", "\[CapitalGamma]"}], ")"}]}], "]"}]}], "1534"], 
      "+", 
      FractionBox[
       RowBox[{"242475", " ", 
        SuperscriptBox["\[ExponentialE]", 
         RowBox[{"x", "+", 
          RowBox[{"3", " ", "\[CapitalGamma]"}]}]], " ", "h", " ", 
        "\[CapitalGamma]", " ", 
        SqrtBox[
         RowBox[{"1", "-", "\[Phi]1"}]], " ", 
        SuperscriptBox["\[Phi]1", "3"], " ", 
        SqrtBox[
         RowBox[{"1", "-", "\[Phi]2"}]], " ", 
        SuperscriptBox["\[Phi]2", "2"], " ", 
        RowBox[{"ExpIntegralEi", "[", 
         RowBox[{
          RowBox[{"-", "3"}], " ", 
          RowBox[{"(", 
           RowBox[{"x", "+", "\[CapitalGamma]"}], ")"}]}], "]"}]}], "3068"], 
      "-", 
      FractionBox[
       RowBox[{"295421", " ", 
        SuperscriptBox["\[ExponentialE]", 
         RowBox[{
          RowBox[{"-", "x"}], "+", 
          RowBox[{"3", " ", "\[CapitalGamma]"}]}]], " ", "h", " ", 
        "\[CapitalGamma]", " ", 
        SqrtBox[
         RowBox[{"1", "-", "\[Phi]1"}]], " ", 
        SqrtBox[
         RowBox[{"1", "-", "\[Phi]2"}]], " ", 
        SuperscriptBox["\[Phi]2", "3"], " ", 
        RowBox[{"ExpIntegralEi", "[", 
         RowBox[{
          RowBox[{"-", "3"}], " ", 
          RowBox[{"(", 
           RowBox[{"x", "+", "\[CapitalGamma]"}], ")"}]}], "]"}]}], "19942"], 
      "+", 
      FractionBox[
       RowBox[{"150725", " ", 
        SuperscriptBox["\[ExponentialE]", 
         RowBox[{"x", "+", 
          RowBox[{"3", " ", "\[CapitalGamma]"}]}]], " ", "h", " ", 
        "\[CapitalGamma]", " ", 
        SqrtBox[
         RowBox[{"1", "-", "\[Phi]1"}]], " ", 
        SqrtBox[
         RowBox[{"1", "-", "\[Phi]2"}]], " ", 
        SuperscriptBox["\[Phi]2", "3"], " ", 
        RowBox[{"ExpIntegralEi", "[", 
         RowBox[{
          RowBox[{"-", "3"}], " ", 
          RowBox[{"(", 
           RowBox[{"x", "+", "\[CapitalGamma]"}], ")"}]}], "]"}]}], "39884"], 
      "+", 
      FractionBox[
       RowBox[{"2650263", " ", 
        SuperscriptBox["\[ExponentialE]", 
         RowBox[{
          RowBox[{"-", "x"}], "+", 
          RowBox[{"3", " ", "\[CapitalGamma]"}]}]], " ", "h", " ", 
        "\[CapitalGamma]", " ", 
        SqrtBox[
         RowBox[{"1", "-", "\[Phi]1"}]], " ", "\[Phi]1", " ", 
        SqrtBox[
         RowBox[{"1", "-", "\[Phi]2"}]], " ", 
        SuperscriptBox["\[Phi]2", "3"], " ", 
        RowBox[{"ExpIntegralEi", "[", 
         RowBox[{
          RowBox[{"-", "3"}], " ", 
          RowBox[{"(", 
           RowBox[{"x", "+", "\[CapitalGamma]"}], ")"}]}], "]"}]}], "19942"], 
      "-", 
      FractionBox[
       RowBox[{"1352175", " ", 
        SuperscriptBox["\[ExponentialE]", 
         RowBox[{"x", "+", 
          RowBox[{"3", " ", "\[CapitalGamma]"}]}]], " ", "h", " ", 
        "\[CapitalGamma]", " ", 
        SqrtBox[
         RowBox[{"1", "-", "\[Phi]1"}]], " ", "\[Phi]1", " ", 
        SqrtBox[
         RowBox[{"1", "-", "\[Phi]2"}]], " ", 
        SuperscriptBox["\[Phi]2", "3"], " ", 
        RowBox[{"ExpIntegralEi", "[", 
         RowBox[{
          RowBox[{"-", "3"}], " ", 
          RowBox[{"(", 
           RowBox[{"x", "+", "\[CapitalGamma]"}], ")"}]}], "]"}]}], "39884"], 
      "-", 
      FractionBox[
       RowBox[{"4414263", " ", 
        SuperscriptBox["\[ExponentialE]", 
         RowBox[{
          RowBox[{"-", "x"}], "+", 
          RowBox[{"3", " ", "\[CapitalGamma]"}]}]], " ", "h", " ", 
        "\[CapitalGamma]", " ", 
        SqrtBox[
         RowBox[{"1", "-", "\[Phi]1"}]], " ", 
        SuperscriptBox["\[Phi]1", "2"], " ", 
        SqrtBox[
         RowBox[{"1", "-", "\[Phi]2"}]], " ", 
        SuperscriptBox["\[Phi]2", "3"], " ", 
        RowBox[{"ExpIntegralEi", "[", 
         RowBox[{
          RowBox[{"-", "3"}], " ", 
          RowBox[{"(", 
           RowBox[{"x", "+", "\[CapitalGamma]"}], ")"}]}], "]"}]}], "19942"], 
      "+", 
      FractionBox[
       RowBox[{"2252175", " ", 
        SuperscriptBox["\[ExponentialE]", 
         RowBox[{"x", "+", 
          RowBox[{"3", " ", "\[CapitalGamma]"}]}]], " ", "h", " ", 
        "\[CapitalGamma]", " ", 
        SqrtBox[
         RowBox[{"1", "-", "\[Phi]1"}]], " ", 
        SuperscriptBox["\[Phi]1", "2"], " ", 
        SqrtBox[
         RowBox[{"1", "-", "\[Phi]2"}]], " ", 
        SuperscriptBox["\[Phi]2", "3"], " ", 
        RowBox[{"ExpIntegralEi", "[", 
         RowBox[{
          RowBox[{"-", "3"}], " ", 
          RowBox[{"(", 
           RowBox[{"x", "+", "\[CapitalGamma]"}], ")"}]}], "]"}]}], "39884"], 
      "+", 
      FractionBox[
       RowBox[{"158417", " ", 
        SuperscriptBox["\[ExponentialE]", 
         RowBox[{
          RowBox[{"-", "x"}], "+", 
          RowBox[{"3", " ", "\[CapitalGamma]"}]}]], " ", "h", " ", 
        "\[CapitalGamma]", " ", 
        SqrtBox[
         RowBox[{"1", "-", "\[Phi]1"}]], " ", 
        SuperscriptBox["\[Phi]1", "3"], " ", 
        SqrtBox[
         RowBox[{"1", "-", "\[Phi]2"}]], " ", 
        SuperscriptBox["\[Phi]2", "3"], " ", 
        RowBox[{"ExpIntegralEi", "[", 
         RowBox[{
          RowBox[{"-", "3"}], " ", 
          RowBox[{"(", 
           RowBox[{"x", "+", "\[CapitalGamma]"}], ")"}]}], "]"}]}], "1534"], 
      "-", 
      FractionBox[
       RowBox[{"80825", " ", 
        SuperscriptBox["\[ExponentialE]", 
         RowBox[{"x", "+", 
          RowBox[{"3", " ", "\[CapitalGamma]"}]}]], " ", "h", " ", 
        "\[CapitalGamma]", " ", 
        SqrtBox[
         RowBox[{"1", "-", "\[Phi]1"}]], " ", 
        SuperscriptBox["\[Phi]1", "3"], " ", 
        SqrtBox[
         RowBox[{"1", "-", "\[Phi]2"}]], " ", 
        SuperscriptBox["\[Phi]2", "3"], " ", 
        RowBox[{"ExpIntegralEi", "[", 
         RowBox[{
          RowBox[{"-", "3"}], " ", 
          RowBox[{"(", 
           RowBox[{"x", "+", "\[CapitalGamma]"}], ")"}]}], "]"}]}], "3068"], 
      "+", 
      RowBox[{"4", " ", 
       SuperscriptBox["\[ExponentialE]", 
        RowBox[{
         RowBox[{"-", "x"}], "+", 
         RowBox[{"3", " ", "\[CapitalGamma]"}]}]], " ", "h", " ", 
       SqrtBox[
        RowBox[{"1", "-", "\[Phi]1"}]], " ", 
       SqrtBox[
        RowBox[{"1", "-", "\[Phi]2"}]], " ", "\[Omega]", " ", 
       RowBox[{"ExpIntegralEi", "[", 
        RowBox[{
         RowBox[{"-", "3"}], " ", 
         RowBox[{"(", 
          RowBox[{"x", "+", "\[CapitalGamma]"}], ")"}]}], "]"}]}], "-", 
      RowBox[{
       SuperscriptBox["\[ExponentialE]", 
        RowBox[{"x", "+", 
         RowBox[{"3", " ", "\[CapitalGamma]"}]}]], " ", "h", " ", 
       SqrtBox[
        RowBox[{"1", "-", "\[Phi]1"}]], " ", 
       SqrtBox[
        RowBox[{"1", "-", "\[Phi]2"}]], " ", "\[Omega]", " ", 
       RowBox[{"ExpIntegralEi", "[", 
        RowBox[{
         RowBox[{"-", "3"}], " ", 
         RowBox[{"(", 
          RowBox[{"x", "+", "\[CapitalGamma]"}], ")"}]}], "]"}]}], "+", 
      RowBox[{
       FractionBox["6796", "767"], " ", 
       SuperscriptBox["\[ExponentialE]", 
        RowBox[{
         RowBox[{"-", "x"}], "+", 
         RowBox[{"3", " ", "\[CapitalGamma]"}]}]], " ", "h", " ", 
       SqrtBox[
        RowBox[{"1", "-", "\[Phi]1"}]], " ", "\[Phi]1", " ", 
       SqrtBox[
        RowBox[{"1", "-", "\[Phi]2"}]], " ", "\[Omega]", " ", 
       RowBox[{"ExpIntegralEi", "[", 
        RowBox[{
         RowBox[{"-", "3"}], " ", 
         RowBox[{"(", 
          RowBox[{"x", "+", "\[CapitalGamma]"}], ")"}]}], "]"}]}], "-", 
      RowBox[{
       FractionBox["1699", "767"], " ", 
       SuperscriptBox["\[ExponentialE]", 
        RowBox[{"x", "+", 
         RowBox[{"3", " ", "\[CapitalGamma]"}]}]], " ", "h", " ", 
       SqrtBox[
        RowBox[{"1", "-", "\[Phi]1"}]], " ", "\[Phi]1", " ", 
       SqrtBox[
        RowBox[{"1", "-", "\[Phi]2"}]], " ", "\[Omega]", " ", 
       RowBox[{"ExpIntegralEi", "[", 
        RowBox[{
         RowBox[{"-", "3"}], " ", 
         RowBox[{"(", 
          RowBox[{"x", "+", "\[CapitalGamma]"}], ")"}]}], "]"}]}], "-", 
      RowBox[{
       FractionBox["22796", "767"], " ", 
       SuperscriptBox["\[ExponentialE]", 
        RowBox[{
         RowBox[{"-", "x"}], "+", 
         RowBox[{"3", " ", "\[CapitalGamma]"}]}]], " ", "h", " ", 
       SqrtBox[
        RowBox[{"1", "-", "\[Phi]1"}]], " ", 
       SuperscriptBox["\[Phi]1", "2"], " ", 
       SqrtBox[
        RowBox[{"1", "-", "\[Phi]2"}]], " ", "\[Omega]", " ", 
       RowBox[{"ExpIntegralEi", "[", 
        RowBox[{
         RowBox[{"-", "3"}], " ", 
         RowBox[{"(", 
          RowBox[{"x", "+", "\[CapitalGamma]"}], ")"}]}], "]"}]}], "+", 
      RowBox[{
       FractionBox["5699", "767"], " ", 
       SuperscriptBox["\[ExponentialE]", 
        RowBox[{"x", "+", 
         RowBox[{"3", " ", "\[CapitalGamma]"}]}]], " ", "h", " ", 
       SqrtBox[
        RowBox[{"1", "-", "\[Phi]1"}]], " ", 
       SuperscriptBox["\[Phi]1", "2"], " ", 
       SqrtBox[
        RowBox[{"1", "-", "\[Phi]2"}]], " ", "\[Omega]", " ", 
       RowBox[{"ExpIntegralEi", "[", 
        RowBox[{
         RowBox[{"-", "3"}], " ", 
         RowBox[{"(", 
          RowBox[{"x", "+", "\[CapitalGamma]"}], ")"}]}], "]"}]}], "+", 
      RowBox[{
       FractionBox["12932", "767"], " ", 
       SuperscriptBox["\[ExponentialE]", 
        RowBox[{
         RowBox[{"-", "x"}], "+", 
         RowBox[{"3", " ", "\[CapitalGamma]"}]}]], " ", "h", " ", 
       SqrtBox[
        RowBox[{"1", "-", "\[Phi]1"}]], " ", 
       SuperscriptBox["\[Phi]1", "3"], " ", 
       SqrtBox[
        RowBox[{"1", "-", "\[Phi]2"}]], " ", "\[Omega]", " ", 
       RowBox[{"ExpIntegralEi", "[", 
        RowBox[{
         RowBox[{"-", "3"}], " ", 
         RowBox[{"(", 
          RowBox[{"x", "+", "\[CapitalGamma]"}], ")"}]}], "]"}]}], "-", 
      RowBox[{
       FractionBox["3233", "767"], " ", 
       SuperscriptBox["\[ExponentialE]", 
        RowBox[{"x", "+", 
         RowBox[{"3", " ", "\[CapitalGamma]"}]}]], " ", "h", " ", 
       SqrtBox[
        RowBox[{"1", "-", "\[Phi]1"}]], " ", 
       SuperscriptBox["\[Phi]1", "3"], " ", 
       SqrtBox[
        RowBox[{"1", "-", "\[Phi]2"}]], " ", "\[Omega]", " ", 
       RowBox[{"ExpIntegralEi", "[", 
        RowBox[{
         RowBox[{"-", "3"}], " ", 
         RowBox[{"(", 
          RowBox[{"x", "+", "\[CapitalGamma]"}], ")"}]}], "]"}]}], "-", 
      FractionBox[
       RowBox[{"55652", " ", 
        SuperscriptBox["\[ExponentialE]", 
         RowBox[{
          RowBox[{"-", "x"}], "+", 
          RowBox[{"3", " ", "\[CapitalGamma]"}]}]], " ", "h", " ", 
        SqrtBox[
         RowBox[{"1", "-", "\[Phi]1"}]], " ", 
        SqrtBox[
         RowBox[{"1", "-", "\[Phi]2"}]], " ", "\[Phi]2", " ", "\[Omega]", " ", 
        RowBox[{"ExpIntegralEi", "[", 
         RowBox[{
          RowBox[{"-", "3"}], " ", 
          RowBox[{"(", 
           RowBox[{"x", "+", "\[CapitalGamma]"}], ")"}]}], "]"}]}], "9971"], 
      "+", 
      FractionBox[
       RowBox[{"13913", " ", 
        SuperscriptBox["\[ExponentialE]", 
         RowBox[{"x", "+", 
          RowBox[{"3", " ", "\[CapitalGamma]"}]}]], " ", "h", " ", 
        SqrtBox[
         RowBox[{"1", "-", "\[Phi]1"}]], " ", 
        SqrtBox[
         RowBox[{"1", "-", "\[Phi]2"}]], " ", "\[Phi]2", " ", "\[Omega]", " ", 
        RowBox[{"ExpIntegralEi", "[", 
         RowBox[{
          RowBox[{"-", "3"}], " ", 
          RowBox[{"(", 
           RowBox[{"x", "+", "\[CapitalGamma]"}], ")"}]}], "]"}]}], "9971"], 
      "-", 
      FractionBox[
       RowBox[{"393044", " ", 
        SuperscriptBox["\[ExponentialE]", 
         RowBox[{
          RowBox[{"-", "x"}], "+", 
          RowBox[{"3", " ", "\[CapitalGamma]"}]}]], " ", "h", " ", 
        SqrtBox[
         RowBox[{"1", "-", "\[Phi]1"}]], " ", "\[Phi]1", " ", 
        SqrtBox[
         RowBox[{"1", "-", "\[Phi]2"}]], " ", "\[Phi]2", " ", "\[Omega]", " ", 
        RowBox[{"ExpIntegralEi", "[", 
         RowBox[{
          RowBox[{"-", "3"}], " ", 
          RowBox[{"(", 
           RowBox[{"x", "+", "\[CapitalGamma]"}], ")"}]}], "]"}]}], "9971"], 
      "+", 
      FractionBox[
       RowBox[{"98261", " ", 
        SuperscriptBox["\[ExponentialE]", 
         RowBox[{"x", "+", 
          RowBox[{"3", " ", "\[CapitalGamma]"}]}]], " ", "h", " ", 
        SqrtBox[
         RowBox[{"1", "-", "\[Phi]1"}]], " ", "\[Phi]1", " ", 
        SqrtBox[
         RowBox[{"1", "-", "\[Phi]2"}]], " ", "\[Phi]2", " ", "\[Omega]", " ", 
        RowBox[{"ExpIntegralEi", "[", 
         RowBox[{
          RowBox[{"-", "3"}], " ", 
          RowBox[{"(", 
           RowBox[{"x", "+", "\[CapitalGamma]"}], ")"}]}], "]"}]}], "9971"], 
      "+", 
      FractionBox[
       RowBox[{"953044", " ", 
        SuperscriptBox["\[ExponentialE]", 
         RowBox[{
          RowBox[{"-", "x"}], "+", 
          RowBox[{"3", " ", "\[CapitalGamma]"}]}]], " ", "h", " ", 
        SqrtBox[
         RowBox[{"1", "-", "\[Phi]1"}]], " ", 
        SuperscriptBox["\[Phi]1", "2"], " ", 
        SqrtBox[
         RowBox[{"1", "-", "\[Phi]2"}]], " ", "\[Phi]2", " ", "\[Omega]", " ", 
        RowBox[{"ExpIntegralEi", "[", 
         RowBox[{
          RowBox[{"-", "3"}], " ", 
          RowBox[{"(", 
           RowBox[{"x", "+", "\[CapitalGamma]"}], ")"}]}], "]"}]}], "9971"], 
      "-", 
      FractionBox[
       RowBox[{"238261", " ", 
        SuperscriptBox["\[ExponentialE]", 
         RowBox[{"x", "+", 
          RowBox[{"3", " ", "\[CapitalGamma]"}]}]], " ", "h", " ", 
        SqrtBox[
         RowBox[{"1", "-", "\[Phi]1"}]], " ", 
        SuperscriptBox["\[Phi]1", "2"], " ", 
        SqrtBox[
         RowBox[{"1", "-", "\[Phi]2"}]], " ", "\[Phi]2", " ", "\[Omega]", " ", 
        RowBox[{"ExpIntegralEi", "[", 
         RowBox[{
          RowBox[{"-", "3"}], " ", 
          RowBox[{"(", 
           RowBox[{"x", "+", "\[CapitalGamma]"}], ")"}]}], "]"}]}], "9971"], 
      "-", 
      RowBox[{
       FractionBox["38796", "767"], " ", 
       SuperscriptBox["\[ExponentialE]", 
        RowBox[{
         RowBox[{"-", "x"}], "+", 
         RowBox[{"3", " ", "\[CapitalGamma]"}]}]], " ", "h", " ", 
       SqrtBox[
        RowBox[{"1", "-", "\[Phi]1"}]], " ", 
       SuperscriptBox["\[Phi]1", "3"], " ", 
       SqrtBox[
        RowBox[{"1", "-", "\[Phi]2"}]], " ", "\[Phi]2", " ", "\[Omega]", " ", 
       RowBox[{"ExpIntegralEi", "[", 
        RowBox[{
         RowBox[{"-", "3"}], " ", 
         RowBox[{"(", 
          RowBox[{"x", "+", "\[CapitalGamma]"}], ")"}]}], "]"}]}], "+", 
      RowBox[{
       FractionBox["9699", "767"], " ", 
       SuperscriptBox["\[ExponentialE]", 
        RowBox[{"x", "+", 
         RowBox[{"3", " ", "\[CapitalGamma]"}]}]], " ", "h", " ", 
       SqrtBox[
        RowBox[{"1", "-", "\[Phi]1"}]], " ", 
       SuperscriptBox["\[Phi]1", "3"], " ", 
       SqrtBox[
        RowBox[{"1", "-", "\[Phi]2"}]], " ", "\[Phi]2", " ", "\[Omega]", " ", 
       RowBox[{"ExpIntegralEi", "[", 
        RowBox[{
         RowBox[{"-", "3"}], " ", 
         RowBox[{"(", 
          RowBox[{"x", "+", "\[CapitalGamma]"}], ")"}]}], "]"}]}], "-", 
      FractionBox[
       RowBox[{"8348", " ", 
        SuperscriptBox["\[ExponentialE]", 
         RowBox[{
          RowBox[{"-", "x"}], "+", 
          RowBox[{"3", " ", "\[CapitalGamma]"}]}]], " ", "h", " ", 
        SqrtBox[
         RowBox[{"1", "-", "\[Phi]1"}]], " ", 
        SqrtBox[
         RowBox[{"1", "-", "\[Phi]2"}]], " ", 
        SuperscriptBox["\[Phi]2", "2"], " ", "\[Omega]", " ", 
        RowBox[{"ExpIntegralEi", "[", 
         RowBox[{
          RowBox[{"-", "3"}], " ", 
          RowBox[{"(", 
           RowBox[{"x", "+", "\[CapitalGamma]"}], ")"}]}], "]"}]}], "9971"], 
      "+", 
      FractionBox[
       RowBox[{"2087", " ", 
        SuperscriptBox["\[ExponentialE]", 
         RowBox[{"x", "+", 
          RowBox[{"3", " ", "\[CapitalGamma]"}]}]], " ", "h", " ", 
        SqrtBox[
         RowBox[{"1", "-", "\[Phi]1"}]], " ", 
        SqrtBox[
         RowBox[{"1", "-", "\[Phi]2"}]], " ", 
        SuperscriptBox["\[Phi]2", "2"], " ", "\[Omega]", " ", 
        RowBox[{"ExpIntegralEi", "[", 
         RowBox[{
          RowBox[{"-", "3"}], " ", 
          RowBox[{"(", 
           RowBox[{"x", "+", "\[CapitalGamma]"}], ")"}]}], "]"}]}], "9971"], 
      "+", 
      FractionBox[
       RowBox[{"521044", " ", 
        SuperscriptBox["\[ExponentialE]", 
         RowBox[{
          RowBox[{"-", "x"}], "+", 
          RowBox[{"3", " ", "\[CapitalGamma]"}]}]], " ", "h", " ", 
        SqrtBox[
         RowBox[{"1", "-", "\[Phi]1"}]], " ", "\[Phi]1", " ", 
        SqrtBox[
         RowBox[{"1", "-", "\[Phi]2"}]], " ", 
        SuperscriptBox["\[Phi]2", "2"], " ", "\[Omega]", " ", 
        RowBox[{"ExpIntegralEi", "[", 
         RowBox[{
          RowBox[{"-", "3"}], " ", 
          RowBox[{"(", 
           RowBox[{"x", "+", "\[CapitalGamma]"}], ")"}]}], "]"}]}], "9971"], 
      "-", 
      FractionBox[
       RowBox[{"130261", " ", 
        SuperscriptBox["\[ExponentialE]", 
         RowBox[{"x", "+", 
          RowBox[{"3", " ", "\[CapitalGamma]"}]}]], " ", "h", " ", 
        SqrtBox[
         RowBox[{"1", "-", "\[Phi]1"}]], " ", "\[Phi]1", " ", 
        SqrtBox[
         RowBox[{"1", "-", "\[Phi]2"}]], " ", 
        SuperscriptBox["\[Phi]2", "2"], " ", "\[Omega]", " ", 
        RowBox[{"ExpIntegralEi", "[", 
         RowBox[{
          RowBox[{"-", "3"}], " ", 
          RowBox[{"(", 
           RowBox[{"x", "+", "\[CapitalGamma]"}], ")"}]}], "]"}]}], "9971"], 
      "-", 
      FractionBox[
       RowBox[{"1017044", " ", 
        SuperscriptBox["\[ExponentialE]", 
         RowBox[{
          RowBox[{"-", "x"}], "+", 
          RowBox[{"3", " ", "\[CapitalGamma]"}]}]], " ", "h", " ", 
        SqrtBox[
         RowBox[{"1", "-", "\[Phi]1"}]], " ", 
        SuperscriptBox["\[Phi]1", "2"], " ", 
        SqrtBox[
         RowBox[{"1", "-", "\[Phi]2"}]], " ", 
        SuperscriptBox["\[Phi]2", "2"], " ", "\[Omega]", " ", 
        RowBox[{"ExpIntegralEi", "[", 
         RowBox[{
          RowBox[{"-", "3"}], " ", 
          RowBox[{"(", 
           RowBox[{"x", "+", "\[CapitalGamma]"}], ")"}]}], "]"}]}], "9971"], 
      "+", 
      FractionBox[
       RowBox[{"254261", " ", 
        SuperscriptBox["\[ExponentialE]", 
         RowBox[{"x", "+", 
          RowBox[{"3", " ", "\[CapitalGamma]"}]}]], " ", "h", " ", 
        SqrtBox[
         RowBox[{"1", "-", "\[Phi]1"}]], " ", 
        SuperscriptBox["\[Phi]1", "2"], " ", 
        SqrtBox[
         RowBox[{"1", "-", "\[Phi]2"}]], " ", 
        SuperscriptBox["\[Phi]2", "2"], " ", "\[Omega]", " ", 
        RowBox[{"ExpIntegralEi", "[", 
         RowBox[{
          RowBox[{"-", "3"}], " ", 
          RowBox[{"(", 
           RowBox[{"x", "+", "\[CapitalGamma]"}], ")"}]}], "]"}]}], "9971"], 
      "+", 
      RowBox[{
       FractionBox["38796", "767"], " ", 
       SuperscriptBox["\[ExponentialE]", 
        RowBox[{
         RowBox[{"-", "x"}], "+", 
         RowBox[{"3", " ", "\[CapitalGamma]"}]}]], " ", "h", " ", 
       SqrtBox[
        RowBox[{"1", "-", "\[Phi]1"}]], " ", 
       SuperscriptBox["\[Phi]1", "3"], " ", 
       SqrtBox[
        RowBox[{"1", "-", "\[Phi]2"}]], " ", 
       SuperscriptBox["\[Phi]2", "2"], " ", "\[Omega]", " ", 
       RowBox[{"ExpIntegralEi", "[", 
        RowBox[{
         RowBox[{"-", "3"}], " ", 
         RowBox[{"(", 
          RowBox[{"x", "+", "\[CapitalGamma]"}], ")"}]}], "]"}]}], "-", 
      RowBox[{
       FractionBox["9699", "767"], " ", 
       SuperscriptBox["\[ExponentialE]", 
        RowBox[{"x", "+", 
         RowBox[{"3", " ", "\[CapitalGamma]"}]}]], " ", "h", " ", 
       SqrtBox[
        RowBox[{"1", "-", "\[Phi]1"}]], " ", 
       SuperscriptBox["\[Phi]1", "3"], " ", 
       SqrtBox[
        RowBox[{"1", "-", "\[Phi]2"}]], " ", 
       SuperscriptBox["\[Phi]2", "2"], " ", "\[Omega]", " ", 
       RowBox[{"ExpIntegralEi", "[", 
        RowBox[{
         RowBox[{"-", "3"}], " ", 
         RowBox[{"(", 
          RowBox[{"x", "+", "\[CapitalGamma]"}], ")"}]}], "]"}]}], "+", 
      FractionBox[
       RowBox[{"24116", " ", 
        SuperscriptBox["\[ExponentialE]", 
         RowBox[{
          RowBox[{"-", "x"}], "+", 
          RowBox[{"3", " ", "\[CapitalGamma]"}]}]], " ", "h", " ", 
        SqrtBox[
         RowBox[{"1", "-", "\[Phi]1"}]], " ", 
        SqrtBox[
         RowBox[{"1", "-", "\[Phi]2"}]], " ", 
        SuperscriptBox["\[Phi]2", "3"], " ", "\[Omega]", " ", 
        RowBox[{"ExpIntegralEi", "[", 
         RowBox[{
          RowBox[{"-", "3"}], " ", 
          RowBox[{"(", 
           RowBox[{"x", "+", "\[CapitalGamma]"}], ")"}]}], "]"}]}], "9971"], 
      "-", 
      FractionBox[
       RowBox[{"6029", " ", 
        SuperscriptBox["\[ExponentialE]", 
         RowBox[{"x", "+", 
          RowBox[{"3", " ", "\[CapitalGamma]"}]}]], " ", "h", " ", 
        SqrtBox[
         RowBox[{"1", "-", "\[Phi]1"}]], " ", 
        SqrtBox[
         RowBox[{"1", "-", "\[Phi]2"}]], " ", 
        SuperscriptBox["\[Phi]2", "3"], " ", "\[Omega]", " ", 
        RowBox[{"ExpIntegralEi", "[", 
         RowBox[{
          RowBox[{"-", "3"}], " ", 
          RowBox[{"(", 
           RowBox[{"x", "+", "\[CapitalGamma]"}], ")"}]}], "]"}]}], "9971"], 
      "-", 
      FractionBox[
       RowBox[{"216348", " ", 
        SuperscriptBox["\[ExponentialE]", 
         RowBox[{
          RowBox[{"-", "x"}], "+", 
          RowBox[{"3", " ", "\[CapitalGamma]"}]}]], " ", "h", " ", 
        SqrtBox[
         RowBox[{"1", "-", "\[Phi]1"}]], " ", "\[Phi]1", " ", 
        SqrtBox[
         RowBox[{"1", "-", "\[Phi]2"}]], " ", 
        SuperscriptBox["\[Phi]2", "3"], " ", "\[Omega]", " ", 
        RowBox[{"ExpIntegralEi", "[", 
         RowBox[{
          RowBox[{"-", "3"}], " ", 
          RowBox[{"(", 
           RowBox[{"x", "+", "\[CapitalGamma]"}], ")"}]}], "]"}]}], "9971"], 
      "+", 
      FractionBox[
       RowBox[{"54087", " ", 
        SuperscriptBox["\[ExponentialE]", 
         RowBox[{"x", "+", 
          RowBox[{"3", " ", "\[CapitalGamma]"}]}]], " ", "h", " ", 
        SqrtBox[
         RowBox[{"1", "-", "\[Phi]1"}]], " ", "\[Phi]1", " ", 
        SqrtBox[
         RowBox[{"1", "-", "\[Phi]2"}]], " ", 
        SuperscriptBox["\[Phi]2", "3"], " ", "\[Omega]", " ", 
        RowBox[{"ExpIntegralEi", "[", 
         RowBox[{
          RowBox[{"-", "3"}], " ", 
          RowBox[{"(", 
           RowBox[{"x", "+", "\[CapitalGamma]"}], ")"}]}], "]"}]}], "9971"], 
      "+", 
      FractionBox[
       RowBox[{"360348", " ", 
        SuperscriptBox["\[ExponentialE]", 
         RowBox[{
          RowBox[{"-", "x"}], "+", 
          RowBox[{"3", " ", "\[CapitalGamma]"}]}]], " ", "h", " ", 
        SqrtBox[
         RowBox[{"1", "-", "\[Phi]1"}]], " ", 
        SuperscriptBox["\[Phi]1", "2"], " ", 
        SqrtBox[
         RowBox[{"1", "-", "\[Phi]2"}]], " ", 
        SuperscriptBox["\[Phi]2", "3"], " ", "\[Omega]", " ", 
        RowBox[{"ExpIntegralEi", "[", 
         RowBox[{
          RowBox[{"-", "3"}], " ", 
          RowBox[{"(", 
           RowBox[{"x", "+", "\[CapitalGamma]"}], ")"}]}], "]"}]}], "9971"], 
      "-", 
      FractionBox[
       RowBox[{"90087", " ", 
        SuperscriptBox["\[ExponentialE]", 
         RowBox[{"x", "+", 
          RowBox[{"3", " ", "\[CapitalGamma]"}]}]], " ", "h", " ", 
        SqrtBox[
         RowBox[{"1", "-", "\[Phi]1"}]], " ", 
        SuperscriptBox["\[Phi]1", "2"], " ", 
        SqrtBox[
         RowBox[{"1", "-", "\[Phi]2"}]], " ", 
        SuperscriptBox["\[Phi]2", "3"], " ", "\[Omega]", " ", 
        RowBox[{"ExpIntegralEi", "[", 
         RowBox[{
          RowBox[{"-", "3"}], " ", 
          RowBox[{"(", 
           RowBox[{"x", "+", "\[CapitalGamma]"}], ")"}]}], "]"}]}], "9971"], 
      "-", 
      RowBox[{
       FractionBox["12932", "767"], " ", 
       SuperscriptBox["\[ExponentialE]", 
        RowBox[{
         RowBox[{"-", "x"}], "+", 
         RowBox[{"3", " ", "\[CapitalGamma]"}]}]], " ", "h", " ", 
       SqrtBox[
        RowBox[{"1", "-", "\[Phi]1"}]], " ", 
       SuperscriptBox["\[Phi]1", "3"], " ", 
       SqrtBox[
        RowBox[{"1", "-", "\[Phi]2"}]], " ", 
       SuperscriptBox["\[Phi]2", "3"], " ", "\[Omega]", " ", 
       RowBox[{"ExpIntegralEi", "[", 
        RowBox[{
         RowBox[{"-", "3"}], " ", 
         RowBox[{"(", 
          RowBox[{"x", "+", "\[CapitalGamma]"}], ")"}]}], "]"}]}], "+", 
      RowBox[{
       FractionBox["3233", "767"], " ", 
       SuperscriptBox["\[ExponentialE]", 
        RowBox[{"x", "+", 
         RowBox[{"3", " ", "\[CapitalGamma]"}]}]], " ", "h", " ", 
       SqrtBox[
        RowBox[{"1", "-", "\[Phi]1"}]], " ", 
       SuperscriptBox["\[Phi]1", "3"], " ", 
       SqrtBox[
        RowBox[{"1", "-", "\[Phi]2"}]], " ", 
       SuperscriptBox["\[Phi]2", "3"], " ", "\[Omega]", " ", 
       RowBox[{"ExpIntegralEi", "[", 
        RowBox[{
         RowBox[{"-", "3"}], " ", 
         RowBox[{"(", 
          RowBox[{"x", "+", "\[CapitalGamma]"}], ")"}]}], "]"}]}], "+", 
      RowBox[{
       FractionBox["29", "2"], " ", 
       SuperscriptBox["\[ExponentialE]", 
        RowBox[{
         RowBox[{"-", "x"}], "+", 
         RowBox[{"2", " ", "\[CapitalGamma]"}]}]], " ", "h", " ", 
       "\[CapitalGamma]", " ", 
       SqrtBox[
        RowBox[{"1", "-", "\[Phi]1"}]], " ", 
       SqrtBox[
        RowBox[{"1", "-", "\[Phi]2"}]], " ", 
       RowBox[{"ExpIntegralEi", "[", 
        RowBox[{
         RowBox[{"-", "2"}], " ", 
         RowBox[{"(", 
          RowBox[{"x", "+", "\[CapitalGamma]"}], ")"}]}], "]"}]}], "+", 
      FractionBox[
       RowBox[{"49271", " ", 
        SuperscriptBox["\[ExponentialE]", 
         RowBox[{
          RowBox[{"-", "x"}], "+", 
          RowBox[{"2", " ", "\[CapitalGamma]"}]}]], " ", "h", " ", 
        "\[CapitalGamma]", " ", 
        SqrtBox[
         RowBox[{"1", "-", "\[Phi]1"}]], " ", "\[Phi]1", " ", 
        SqrtBox[
         RowBox[{"1", "-", "\[Phi]2"}]], " ", 
        RowBox[{"ExpIntegralEi", "[", 
         RowBox[{
          RowBox[{"-", "2"}], " ", 
          RowBox[{"(", 
           RowBox[{"x", "+", "\[CapitalGamma]"}], ")"}]}], "]"}]}], "1534"], 
      "-", 
      FractionBox[
       RowBox[{"165271", " ", 
        SuperscriptBox["\[ExponentialE]", 
         RowBox[{
          RowBox[{"-", "x"}], "+", 
          RowBox[{"2", " ", "\[CapitalGamma]"}]}]], " ", "h", " ", 
        "\[CapitalGamma]", " ", 
        SqrtBox[
         RowBox[{"1", "-", "\[Phi]1"}]], " ", 
        SuperscriptBox["\[Phi]1", "2"], " ", 
        SqrtBox[
         RowBox[{"1", "-", "\[Phi]2"}]], " ", 
        RowBox[{"ExpIntegralEi", "[", 
         RowBox[{
          RowBox[{"-", "2"}], " ", 
          RowBox[{"(", 
           RowBox[{"x", "+", "\[CapitalGamma]"}], ")"}]}], "]"}]}], "1534"], 
      "+", 
      FractionBox[
       RowBox[{"93757", " ", 
        SuperscriptBox["\[ExponentialE]", 
         RowBox[{
          RowBox[{"-", "x"}], "+", 
          RowBox[{"2", " ", "\[CapitalGamma]"}]}]], " ", "h", " ", 
        "\[CapitalGamma]", " ", 
        SqrtBox[
         RowBox[{"1", "-", "\[Phi]1"}]], " ", 
        SuperscriptBox["\[Phi]1", "3"], " ", 
        SqrtBox[
         RowBox[{"1", "-", "\[Phi]2"}]], " ", 
        RowBox[{"ExpIntegralEi", "[", 
         RowBox[{
          RowBox[{"-", "2"}], " ", 
          RowBox[{"(", 
           RowBox[{"x", "+", "\[CapitalGamma]"}], ")"}]}], "]"}]}], "1534"], 
      "-", 
      FractionBox[
       RowBox[{"403477", " ", 
        SuperscriptBox["\[ExponentialE]", 
         RowBox[{
          RowBox[{"-", "x"}], "+", 
          RowBox[{"2", " ", "\[CapitalGamma]"}]}]], " ", "h", " ", 
        "\[CapitalGamma]", " ", 
        SqrtBox[
         RowBox[{"1", "-", "\[Phi]1"}]], " ", 
        SqrtBox[
         RowBox[{"1", "-", "\[Phi]2"}]], " ", "\[Phi]2", " ", 
        RowBox[{"ExpIntegralEi", "[", 
         RowBox[{
          RowBox[{"-", "2"}], " ", 
          RowBox[{"(", 
           RowBox[{"x", "+", "\[CapitalGamma]"}], ")"}]}], "]"}]}], "19942"], 
      "-", 
      FractionBox[
       RowBox[{"2849569", " ", 
        SuperscriptBox["\[ExponentialE]", 
         RowBox[{
          RowBox[{"-", "x"}], "+", 
          RowBox[{"2", " ", "\[CapitalGamma]"}]}]], " ", "h", " ", 
        "\[CapitalGamma]", " ", 
        SqrtBox[
         RowBox[{"1", "-", "\[Phi]1"}]], " ", "\[Phi]1", " ", 
        SqrtBox[
         RowBox[{"1", "-", "\[Phi]2"}]], " ", "\[Phi]2", " ", 
        RowBox[{"ExpIntegralEi", "[", 
         RowBox[{
          RowBox[{"-", "2"}], " ", 
          RowBox[{"(", 
           RowBox[{"x", "+", "\[CapitalGamma]"}], ")"}]}], "]"}]}], "19942"], 
      "+", 
      FractionBox[
       RowBox[{"6909569", " ", 
        SuperscriptBox["\[ExponentialE]", 
         RowBox[{
          RowBox[{"-", "x"}], "+", 
          RowBox[{"2", " ", "\[CapitalGamma]"}]}]], " ", "h", " ", 
        "\[CapitalGamma]", " ", 
        SqrtBox[
         RowBox[{"1", "-", "\[Phi]1"}]], " ", 
        SuperscriptBox["\[Phi]1", "2"], " ", 
        SqrtBox[
         RowBox[{"1", "-", "\[Phi]2"}]], " ", "\[Phi]2", " ", 
        RowBox[{"ExpIntegralEi", "[", 
         RowBox[{
          RowBox[{"-", "2"}], " ", 
          RowBox[{"(", 
           RowBox[{"x", "+", "\[CapitalGamma]"}], ")"}]}], "]"}]}], "19942"], 
      "-", 
      FractionBox[
       RowBox[{"281271", " ", 
        SuperscriptBox["\[ExponentialE]", 
         RowBox[{
          RowBox[{"-", "x"}], "+", 
          RowBox[{"2", " ", "\[CapitalGamma]"}]}]], " ", "h", " ", 
        "\[CapitalGamma]", " ", 
        SqrtBox[
         RowBox[{"1", "-", "\[Phi]1"}]], " ", 
        SuperscriptBox["\[Phi]1", "3"], " ", 
        SqrtBox[
         RowBox[{"1", "-", "\[Phi]2"}]], " ", "\[Phi]2", " ", 
        RowBox[{"ExpIntegralEi", "[", 
         RowBox[{
          RowBox[{"-", "2"}], " ", 
          RowBox[{"(", 
           RowBox[{"x", "+", "\[CapitalGamma]"}], ")"}]}], "]"}]}], "1534"], 
      "-", 
      FractionBox[
       RowBox[{"60523", " ", 
        SuperscriptBox["\[ExponentialE]", 
         RowBox[{
          RowBox[{"-", "x"}], "+", 
          RowBox[{"2", " ", "\[CapitalGamma]"}]}]], " ", "h", " ", 
        "\[CapitalGamma]", " ", 
        SqrtBox[
         RowBox[{"1", "-", "\[Phi]1"}]], " ", 
        SqrtBox[
         RowBox[{"1", "-", "\[Phi]2"}]], " ", 
        SuperscriptBox["\[Phi]2", "2"], " ", 
        RowBox[{"ExpIntegralEi", "[", 
         RowBox[{
          RowBox[{"-", "2"}], " ", 
          RowBox[{"(", 
           RowBox[{"x", "+", "\[CapitalGamma]"}], ")"}]}], "]"}]}], "19942"], 
      "+", 
      FractionBox[
       RowBox[{"3777569", " ", 
        SuperscriptBox["\[ExponentialE]", 
         RowBox[{
          RowBox[{"-", "x"}], "+", 
          RowBox[{"2", " ", "\[CapitalGamma]"}]}]], " ", "h", " ", 
        "\[CapitalGamma]", " ", 
        SqrtBox[
         RowBox[{"1", "-", "\[Phi]1"}]], " ", "\[Phi]1", " ", 
        SqrtBox[
         RowBox[{"1", "-", "\[Phi]2"}]], " ", 
        SuperscriptBox["\[Phi]2", "2"], " ", 
        RowBox[{"ExpIntegralEi", "[", 
         RowBox[{
          RowBox[{"-", "2"}], " ", 
          RowBox[{"(", 
           RowBox[{"x", "+", "\[CapitalGamma]"}], ")"}]}], "]"}]}], "19942"], 
      "-", 
      FractionBox[
       RowBox[{"7373569", " ", 
        SuperscriptBox["\[ExponentialE]", 
         RowBox[{
          RowBox[{"-", "x"}], "+", 
          RowBox[{"2", " ", "\[CapitalGamma]"}]}]], " ", "h", " ", 
        "\[CapitalGamma]", " ", 
        SqrtBox[
         RowBox[{"1", "-", "\[Phi]1"}]], " ", 
        SuperscriptBox["\[Phi]1", "2"], " ", 
        SqrtBox[
         RowBox[{"1", "-", "\[Phi]2"}]], " ", 
        SuperscriptBox["\[Phi]2", "2"], " ", 
        RowBox[{"ExpIntegralEi", "[", 
         RowBox[{
          RowBox[{"-", "2"}], " ", 
          RowBox[{"(", 
           RowBox[{"x", "+", "\[CapitalGamma]"}], ")"}]}], "]"}]}], "19942"], 
      "+", 
      FractionBox[
       RowBox[{"281271", " ", 
        SuperscriptBox["\[ExponentialE]", 
         RowBox[{
          RowBox[{"-", "x"}], "+", 
          RowBox[{"2", " ", "\[CapitalGamma]"}]}]], " ", "h", " ", 
        "\[CapitalGamma]", " ", 
        SqrtBox[
         RowBox[{"1", "-", "\[Phi]1"}]], " ", 
        SuperscriptBox["\[Phi]1", "3"], " ", 
        SqrtBox[
         RowBox[{"1", "-", "\[Phi]2"}]], " ", 
        SuperscriptBox["\[Phi]2", "2"], " ", 
        RowBox[{"ExpIntegralEi", "[", 
         RowBox[{
          RowBox[{"-", "2"}], " ", 
          RowBox[{"(", 
           RowBox[{"x", "+", "\[CapitalGamma]"}], ")"}]}], "]"}]}], "1534"], 
      "+", 
      FractionBox[
       RowBox[{"174841", " ", 
        SuperscriptBox["\[ExponentialE]", 
         RowBox[{
          RowBox[{"-", "x"}], "+", 
          RowBox[{"2", " ", "\[CapitalGamma]"}]}]], " ", "h", " ", 
        "\[CapitalGamma]", " ", 
        SqrtBox[
         RowBox[{"1", "-", "\[Phi]1"}]], " ", 
        SqrtBox[
         RowBox[{"1", "-", "\[Phi]2"}]], " ", 
        SuperscriptBox["\[Phi]2", "3"], " ", 
        RowBox[{"ExpIntegralEi", "[", 
         RowBox[{
          RowBox[{"-", "2"}], " ", 
          RowBox[{"(", 
           RowBox[{"x", "+", "\[CapitalGamma]"}], ")"}]}], "]"}]}], "19942"], 
      "-", 
      FractionBox[
       RowBox[{"1568523", " ", 
        SuperscriptBox["\[ExponentialE]", 
         RowBox[{
          RowBox[{"-", "x"}], "+", 
          RowBox[{"2", " ", "\[CapitalGamma]"}]}]], " ", "h", " ", 
        "\[CapitalGamma]", " ", 
        SqrtBox[
         RowBox[{"1", "-", "\[Phi]1"}]], " ", "\[Phi]1", " ", 
        SqrtBox[
         RowBox[{"1", "-", "\[Phi]2"}]], " ", 
        SuperscriptBox["\[Phi]2", "3"], " ", 
        RowBox[{"ExpIntegralEi", "[", 
         RowBox[{
          RowBox[{"-", "2"}], " ", 
          RowBox[{"(", 
           RowBox[{"x", "+", "\[CapitalGamma]"}], ")"}]}], "]"}]}], "19942"], 
      "+", 
      FractionBox[
       RowBox[{"2612523", " ", 
        SuperscriptBox["\[ExponentialE]", 
         RowBox[{
          RowBox[{"-", "x"}], "+", 
          RowBox[{"2", " ", "\[CapitalGamma]"}]}]], " ", "h", " ", 
        "\[CapitalGamma]", " ", 
        SqrtBox[
         RowBox[{"1", "-", "\[Phi]1"}]], " ", 
        SuperscriptBox["\[Phi]1", "2"], " ", 
        SqrtBox[
         RowBox[{"1", "-", "\[Phi]2"}]], " ", 
        SuperscriptBox["\[Phi]2", "3"], " ", 
        RowBox[{"ExpIntegralEi", "[", 
         RowBox[{
          RowBox[{"-", "2"}], " ", 
          RowBox[{"(", 
           RowBox[{"x", "+", "\[CapitalGamma]"}], ")"}]}], "]"}]}], "19942"], 
      "-", 
      FractionBox[
       RowBox[{"93757", " ", 
        SuperscriptBox["\[ExponentialE]", 
         RowBox[{
          RowBox[{"-", "x"}], "+", 
          RowBox[{"2", " ", "\[CapitalGamma]"}]}]], " ", "h", " ", 
        "\[CapitalGamma]", " ", 
        SqrtBox[
         RowBox[{"1", "-", "\[Phi]1"}]], " ", 
        SuperscriptBox["\[Phi]1", "3"], " ", 
        SqrtBox[
         RowBox[{"1", "-", "\[Phi]2"}]], " ", 
        SuperscriptBox["\[Phi]2", "3"], " ", 
        RowBox[{"ExpIntegralEi", "[", 
         RowBox[{
          RowBox[{"-", "2"}], " ", 
          RowBox[{"(", 
           RowBox[{"x", "+", "\[CapitalGamma]"}], ")"}]}], "]"}]}], "1534"], 
      "-", 
      RowBox[{"4", " ", 
       SuperscriptBox["\[ExponentialE]", 
        RowBox[{
         RowBox[{"-", "x"}], "+", 
         RowBox[{"2", " ", "\[CapitalGamma]"}]}]], " ", "h", " ", 
       SqrtBox[
        RowBox[{"1", "-", "\[Phi]1"}]], " ", 
       SqrtBox[
        RowBox[{"1", "-", "\[Phi]2"}]], " ", "\[Omega]", " ", 
       RowBox[{"ExpIntegralEi", "[", 
        RowBox[{
         RowBox[{"-", "2"}], " ", 
         RowBox[{"(", 
          RowBox[{"x", "+", "\[CapitalGamma]"}], ")"}]}], "]"}]}], "-", 
      RowBox[{
       FractionBox["6796", "767"], " ", 
       SuperscriptBox["\[ExponentialE]", 
        RowBox[{
         RowBox[{"-", "x"}], "+", 
         RowBox[{"2", " ", "\[CapitalGamma]"}]}]], " ", "h", " ", 
       SqrtBox[
        RowBox[{"1", "-", "\[Phi]1"}]], " ", "\[Phi]1", " ", 
       SqrtBox[
        RowBox[{"1", "-", "\[Phi]2"}]], " ", "\[Omega]", " ", 
       RowBox[{"ExpIntegralEi", "[", 
        RowBox[{
         RowBox[{"-", "2"}], " ", 
         RowBox[{"(", 
          RowBox[{"x", "+", "\[CapitalGamma]"}], ")"}]}], "]"}]}], "+", 
      RowBox[{
       FractionBox["22796", "767"], " ", 
       SuperscriptBox["\[ExponentialE]", 
        RowBox[{
         RowBox[{"-", "x"}], "+", 
         RowBox[{"2", " ", "\[CapitalGamma]"}]}]], " ", "h", " ", 
       SqrtBox[
        RowBox[{"1", "-", "\[Phi]1"}]], " ", 
       SuperscriptBox["\[Phi]1", "2"], " ", 
       SqrtBox[
        RowBox[{"1", "-", "\[Phi]2"}]], " ", "\[Omega]", " ", 
       RowBox[{"ExpIntegralEi", "[", 
        RowBox[{
         RowBox[{"-", "2"}], " ", 
         RowBox[{"(", 
          RowBox[{"x", "+", "\[CapitalGamma]"}], ")"}]}], "]"}]}], "-", 
      RowBox[{
       FractionBox["12932", "767"], " ", 
       SuperscriptBox["\[ExponentialE]", 
        RowBox[{
         RowBox[{"-", "x"}], "+", 
         RowBox[{"2", " ", "\[CapitalGamma]"}]}]], " ", "h", " ", 
       SqrtBox[
        RowBox[{"1", "-", "\[Phi]1"}]], " ", 
       SuperscriptBox["\[Phi]1", "3"], " ", 
       SqrtBox[
        RowBox[{"1", "-", "\[Phi]2"}]], " ", "\[Omega]", " ", 
       RowBox[{"ExpIntegralEi", "[", 
        RowBox[{
         RowBox[{"-", "2"}], " ", 
         RowBox[{"(", 
          RowBox[{"x", "+", "\[CapitalGamma]"}], ")"}]}], "]"}]}], "+", 
      FractionBox[
       RowBox[{"55652", " ", 
        SuperscriptBox["\[ExponentialE]", 
         RowBox[{
[truncated: 673,265 more chars]
